# Supplementary material for: NIPMAP: niche-phenotype mapping of multiplex histology data by community ecology
Source: Nat Commun. 2023 Nov 7;14:7182. doi: 10.1038/s41467-023-42878-z (PMC10630431; doi:10.1038/s41467-023-42878-z)
Supplement: Supplementary file 4 — Supplementary Data 1 [file 41467_2023_42878_MOESM4_ESM.xlsx]

## Sheet: cellTypes
cell type in Sountoulidis et al.	Simplified cell type
Proximal secretory	secretory
SFTPChigh distal	epithelial
CTGFhigh distal epithelial	epithelial
Proliferating smooth muscle	proliferating smooth muscle
Lymphatic endothelial	lymphatic endothelial
Immature arterial 2	arterial
Proliferating mes. 2	mesenchymal
Arterial	arterial
Proliferating mes. 3	mesenchymal
Ciliated epithelial	ciliated epithelial
Neuronal	neuronal
Proliferating epithelial 2	epithelial
Pericyte	pericyte
Aimmature ASM 2	ASM
Immature airway fibroblast 1	fibroblast
Megakaryocyte 1	megakaryocyte
Proximal progenitor 1	proximal progenitor
SOX9high ETV5high distal epith.	epithelial
Proliferating epithelial 1	epithelial
Bronchial endothelial	endothelial
Neuroendocrine 2	neuroendocrine
Neuroendocrine 1	neuroendocrine
NE progenitor	neuroendocrine
Chondroblast	chondroblast
Airway smooth muscle (ASM)	ASM
Proximal progenitor 2	proximal progenitor
Conventional dendritic	Dendritic
Macrophage	macrophage
Airway fibroblast	fibroblast
Adventitial fibroblast	fibroblast
Immature advenstitial fibroblast	fibroblast
Proliferating myeloid	myeloid
Mesothelial	mesothelial
Immature ASM 1	ASM
Immature mesenchymal 5	mesenchymal
Immature mesenchymal 3	mesenchymal
Monocyte	monocyte
Immature airway fibroblast 2	fibroblast
Proliferating endothelial 2	endothelial
Capillary	capillary
Proliferating mes. 1	mesenchymal
Immature arterial 1	arterial
SOX9high ETV5medium distal epith.	epithelial
Proliferating endothelial 3	endothelial
Proliferating epithelial 3	epithelial
Immature mesenchymal 1	mesenchymal
ILC3	ILC3
Epithelial intermediate	epithelial
Immature endothelial 4	endothelial
B-cell	B-cell
Erythrocyte	erythrocyte
Immature mesenchymal 2	mesenchymal
Immature endothelial 3	endothelial
Megakaryocyte 2	megakaryocyte
Myeloid progenitor 3	myeloid progenitor
Migrating dendritic	Dendritic
mast/basophil	mast/basophil
Immature endothelial 1	endothelial
Venous	venous
Dendritic	Dendritic
Immature monocyte 2	monocyte
Neutrophil	neutrophil
Proliferating endothelial 1	endothelial
ILC2	ILC2
Immature venous 4	venous
Myeloid progenitor 1	myeloid progenitor
Immature macrophage 2	macrophage
Myeloid progenitor 2	myeloid progenitor
Immature mesenchymal 4	mesenchymal
Lymphoid progenitor	lymphoid progenitor
Immature monocyte 1	monocyte
Natural killer (NK)	natural killer
Immature macrophage 1	macrophage
