# Supplementary material for: NIPMAP: niche-phenotype mapping of multiplex histology data by community ecology
Source: Nat Commun. 2023 Nov 7;14:7182. doi: 10.1038/s41467-023-42878-z (PMC10630431; doi:10.1038/s41467-023-42878-z)
Supplement: Supplementary file 6 — Source Data [file 41467_2023_42878_MOESM6_ESM.zip]

Archive with 45 entries (33 files):
- Fig1/
- Fig2/
- Fig3-4,S8/
- Fig5,S11/
- FigS1-S6,S12/
- FigS7/
- FigS9-S10/
- Fig1/noData-schematicFigure.txt
- Fig2/nicheComposition.csv
- Fig2/sitesClusters.csv
- Fig2/patient5_cell_positions.csv
- Fig2/wagnerData.csv
- Fig3-4,S8/nichePhenotypeCorr.csv
- Fig3-4,S8/cellData.csv
- Fig5,S11/patient1_cell_positions_simplified.csv
- Fig5,S11/niche_cellbundance.csv
- Fig5,S11/patient1_patient1_cell_positions_simplified.txt
- FigS7/noData-simulationsOnly.txt
- FigS9-S10/signalImages.txt
- FigS9-S10/Patient37/
- FigS9-S10/Patient37/otherRefCellsMask.png
- FigS9-S10/Patient37/othersMask.png
- FigS9-S10/Patient37/TA459_multipleCores2_Run-4_Point37_Overlay.tiff
- FigS9-S10/Patient37/refCellsInNicheMask.png
- FigS9-S10/Patient28/
- FigS9-S10/Patient28/otherRefCellsMask.png
- FigS9-S10/Patient28/othersMask.png
- FigS9-S10/Patient28/TA459_multipleCores2_Run-4_Point28_Overlay.tiff
- FigS9-S10/Patient28/refCellsInNicheMask.png
- FigS9-S10/Patient19/
- FigS9-S10/Patient19/otherRefCellsMask.png
- FigS9-S10/Patient19/othersMask.png
- FigS9-S10/Patient19/TA459_multipleCores2_Run-4_Point19_Overlay.tiff
- FigS9-S10/Patient19/refCellsInNicheMask.png
- FigS9-S10/Patient12/
- FigS9-S10/Patient12/otherRefCellsMask.png
- FigS9-S10/Patient12/othersMask.png
- FigS9-S10/Patient12/TA459_multipleCores2_Run-4_Point12_Overlay.tiff
- FigS9-S10/Patient12/refCellsInNicheMask.png
- FigS9-S10/Patient35/
- FigS9-S10/Patient35/otherRefCellsMask.png
- FigS9-S10/Patient35/othersMask.png
- FigS9-S10/Patient35/TA459_multipleCores2_Run-4_Point35_Overlay.tiff
- FigS9-S10/Patient35/refCellsInNicheMask.png
- FigS1-S6,S12/cellData.csv
