# Supplementary material for: NIPMAP: niche-phenotype mapping of multiplex histology data by community ecology
Source: Nat Commun. 2023 Nov 7;14:7182. doi: 10.1038/s41467-023-42878-z (PMC10630431; doi:10.1038/s41467-023-42878-z)
Supplement: Supplementary file 6 — Source Data [file 41467_2023_42878_MOESM6_ESM.zip › Fig2/nicheComposition.csv]

archetype	cell_type	cell_density
a1	CD8-T	0
a1	Other immune	0
a1	DC / Mono	8.186590014382366e-5
a1	CD3-T	0
a1	B	0.013638895954327414
a1	NK	0
a1	Keratin-positive tumor	0
a1	Tumor	1.063545516947232e-4
a1	CD4-T	0.00512506665023192
a1	Mesenchymal-like	2.883063965419532e-4
a1	Macrophages	0
a1	Endothelial	1.9982366477900692e-5
a1	Tregs	0
a1	Unidentified	2.1953015851260786e-5
a1	DC	1.762761530329213e-4
a1	Mono / Neu	0
a1	Neutrophils	0
a2	CD8-T	0.006750460511175299
a2	Other immune	5.866087971244698e-4
a2	DC / Mono	0.0011843439656910235
a2	CD3-T	7.684504675595639e-4
a2	B	0
a2	NK	3.931278746204857e-4
a2	Keratin-positive tumor	3.591117837695116e-4
a2	Tumor	0
a2	CD4-T	0.006472778918979565
a2	Mesenchymal-like	0
a2	Macrophages	0.003932568032828251
a2	Endothelial	1.536229887963917e-4
a2	Tregs	4.3729691146160334e-4
a2	Unidentified	0
a2	DC	1.7352506048523808e-4
a2	Mono / Neu	2.4206813682229244e-4
a2	Neutrophils	2.1057404414098491e-4
a3	CD8-T	1.698684345298007e-5
a3	Other immune	0
a3	DC / Mono	0
a3	CD3-T	0
a3	B	0
a3	NK	0
a3	Keratin-positive tumor	0.010284643768952884
a3	Tumor	1.1581365453171901e-4
a3	CD4-T	0
a3	Mesenchymal-like	0
a3	Macrophages	0
a3	Endothelial	0
a3	Tregs	4.447530024423837e-5
a3	Unidentified	0
a3	DC	0
a3	Mono / Neu	6.921565027286864e-6
a3	Neutrophils	0
a4	CD8-T	1.2961472947648465e-4
a4	Other immune	6.051319333769435e-4
a4	DC / Mono	2.477459014317477e-4
a4	CD3-T	1.8408508769766064e-4
a4	B	3.026911440942538e-5
a4	NK	0
a4	Keratin-positive tumor	0
a4	Tumor	1.576588722074007e-4
a4	CD4-T	0
a4	Mesenchymal-like	7.180939408355208e-4
a4	Macrophages	0.0011262446931808218
a4	Endothelial	1.7994868957797998e-4
a4	Tregs	7.020451872963137e-6
a4	Unidentified	1.4095848371770614e-4
a4	DC	5.2630651599025905e-5
a4	Mono / Neu	1.8336124190046162e-4
a4	Neutrophils	1.888326859000503e-4
