# Supplementary material for: NIPMAP: niche-phenotype mapping of multiplex histology data by community ecology
Source: Nat Commun. 2023 Nov 7;14:7182. doi: 10.1038/s41467-023-42878-z (PMC10630431; doi:10.1038/s41467-023-42878-z)
Supplement: Supplementary file 6 — Source Data [file 41467_2023_42878_MOESM6_ESM.zip › Fig2/sitesClusters.csv]

	CD8-T	Other immune	DC / Mono	CD3-T	B	NK	Keratin-positive tumor	Tumor	CD4-T	Mesenchymal-like	Macrophages	Endothelial	Tregs	Unidentified	DC	Mono / Neu	Neutrophils	neighborhood_id	patient_id
0	0.000276234111946997	0.00019562515183984817	0.00011736431282006591	0.00048737346765458935	0.00027039376804270074	0.0	0.003462617509710753	0.0	0.0006242007499307926	0.0	0.0007306321539297855	9.878430429972856e-05	0.0	9.443833287889957e-05	0.0	0.0	4.69822521160624e-05	9	1
1	0.00011840748548316113	0.0017317112345162547	0.00012407604268140885	0.00022321464836358237	0.0003641098997083768	0.0	0.00380891722663736	0.0	0.000412456004644791	0.00045580636829497547	0.001366329512374867	0.0012718677526383834	0.0	0.00043676725580004484	0.0	0.0	0.0	9	1
2	0.00043544745523825426	0.0004293623513187503	0.0004126723853122693	0.0007582485058608189	0.00034711214848164913	0.0	0.004245381951415115	0.0	0.00022190877909544803	0.0	0.0005845349921259895	0.0	0.0	0.0	0.0	0.0	7.797327239404008e-05	9	1
3	0.0	0.0009694184657293592	3.7532019134371346e-05	0.0	0.00014370660130598413	0.00015454995639468822	0.0038529908407541657	0.0	0.0	0.0	0.000271045872168299	0.0	0.0	4.831999082050623e-05	0.0	0.0	0.0	9	1
4	0.000483575435318858	0.0003679686380854581	0.0001636146701436916	0.0007886882286022015	0.0002712217426008469	0.0	0.0032458086255033824	0.0	0.0005163046980380397	0.0	4.6650476191626206e-05	0.0	0.0	0.0	0.0	0.0	0.0	9	1
5	0.0002088643332232398	0.0006587697090168758	7.392778805129646e-05	0.0009087923666103484	0.00045786987583414465	0.0	0.003795785552667804	0.0	0.00015664511680377514	0.0	0.0004713249209331978	0.0	0.0	0.0	0.0	0.0	0.00017522438255094435	9	1
6	0.0	0.000408146895470253	0.00010157790883370393	0.00019919053224480197	0.00045557319386540997	0.0	0.0033946821845099477	0.0	0.00027043227535201097	0.0	0.00020031278807571554	0.0	0.0	0.0	0.0	0.0	0.0	9	1
7	0.0	0.00011129041354119631	0.00016922150413420687	0.00016213971350395072	0.00013895874066027503	0.0	0.005090020963456679	0.0	0.0	0.0	0.0003443566748857443	0.0	0.0	0.0	0.0	0.0	0.0	0	1
8	0.00030005147243807945	0.0003066231123691379	0.0006227669089127986	0.00038197669864534916	0.001029191446512086	0.0	0.0035685846197148416	0.0	0.00023745962860908577	0.0	0.0002932161221315486	0.0	0.0	0.0002459118026919989	0.0	0.0	0.0	9	1
9	0.0005869851492460753	3.774668468149657e-05	0.0005444074672340961	0.0005107009345696866	0.0010697644617399388	0.0	0.0033493831084719407	0.0	0.00047176777766156616	0.0	0.00020874382441867558	0.0	0.0	0.00031907369571334117	0.0	0.0	0.00024257001244965486	9	1
10	0.0	0.0	0.0	0.00010650620497774775	0.0	0.0	0.004102752351986024	0.0	0.0	0.0	7.97307888348925e-05	0.0	0.0	0.0	0.0	0.0	0.0	9	1
11	0.0006485561613461491	0.00014881092425594032	0.0007380298183145326	0.0005747453038313033	0.0011025848772544572	0.0	0.003114571496176172	0.0	0.000536371579032332	0.0	0.00019604454797399315	0.0	0.0	0.00033754164779905725	0.0	0.0	0.00019399566339057007	9	1
12	4.2968408218907997e-05	0.0006539904923962223	0.0002590469648646145	7.925746852974391e-05	0.00010597324562673354	0.0	0.00361609116499498	0.0	0.00019614993241268375	0.00011058747047065293	0.00027723358351008974	0.00015672886580680198	0.0	0.0	0.0	0.0	0.0	9	1
13	3.4670302632388765e-05	0.00027642203894741107	4.865821259490091e-05	0.00035984050848998915	0.0002584297683775688	0.0	0.003469726053561247	0.0	0.0002470420588569891	4.2342696521383364e-05	0.00027346527586997744	0.0	0.0	0.0	0.0	0.0	0.0	9	1
14	5.556078401867474e-05	5.176457167288627e-05	0.0003788537979949277	0.00037805247817507346	0.001495222043618506	0.0	0.004856349448312652	0.0	0.0005147707029254612	0.0	0.00026536141112176487	0.0	0.0	0.0	0.0	0.0	0.0	0	1
15	0.0	0.0003845232540697306	0.0001474245165495585	0.00015292390132177583	0.0003127688263182361	0.0	0.0028782115893208225	0.0	0.0002709998014176238	0.0	0.00017623247176116484	0.0	0.0	0.0	0.0	0.0	0.0	9	1
16	0.0	0.0	0.00023595313952978482	9.083122492800665e-05	0.00017132808649393685	0.0	0.00381787947581528	0.0	0.0	0.0	0.00017925479296148345	0.0	0.0	0.0	0.0	0.0	0.0	9	1
17	3.636740013751488e-05	0.0018495031960485768	0.00012978198811166913	0.0002439322442621462	0.000299895852402586	0.0	0.0034219721592898718	0.0	0.0004582288223194187	0.0004077444738556389	0.0010647564864693492	0.0010358268801673974	0.0	0.00045338922734648615	0.0	0.0	0.0	9	1
18	0.0001569270490164667	0.00034711694100616276	0.0	7.102290840910461e-05	0.000148949125146399	0.0	0.003971398443779592	0.0001791325708557777	0.0	0.000118009408158261	0.00022283011457704233	0.0	0.0	0.0	0.0	0.0	0.0	9	1
19	6.400827995169598e-05	0.0007980195555625288	0.0	0.00038604795842553125	0.007986251562103286	0.00035331311080890064	0.002078703102212424	0.0	0.00041317907300060367	0.0	0.0	0.0	0.0	0.0	0.0	0.0	0.0	2	1
20	0.0	0.0	0.0002521989321860292	0.000280239698143446	0.0	0.0	0.004282877641467558	0.0	0.0	0.0	0.0003962187851796364	0.0	0.0	0.0	0.0	0.0	0.0	9	1
21	0.00015350753427539936	0.0001964074901488266	5.7699574797175674e-05	0.00017038563513182862	0.00010566068958030073	0.0	0.0037496776863243293	0.0	0.0	0.0	0.00017501014216026703	0.0	0.0	0.00012072241556013515	0.0	0.0	0.0	9	1
22	0.0	8.429346033523553e-05	0.0	0.00025469658222570667	0.0	0.0	0.004986388717597211	0.0	0.0	0.0	0.00023067226679709902	0.0	0.0	0.0	0.0	0.0	0.0	0	1
23	0.0	0.0	0.0001964004164692938	0.0001393795814565761	0.0006951427517739462	0.0	0.004556738595266401	0.0	0.00011745758762660686	0.0	0.0002921781917840037	0.0	0.0	0.0	0.0	0.0	0.0	0	1
24	0.0007853788906875025	0.00036354079095660585	0.0003984659446156124	0.0004110368959201722	0.0010222379540412384	0.0	0.0043231831493375965	0.0	0.0002619772713724236	0.0	0.000643495488186533	0.0	0.0	0.0	0.0	0.0	0.0	9	1
25	0.00011393012548639148	6.334676274402958e-05	0.0	0.0	0.0	0.0	0.0034041644240187007	0.0	0.0	0.0	0.0008845521656114275	6.115946275233596e-05	0.0	0.00010219310236603369	0.0	0.0	0.0	9	1
26	0.0	3.6297675757026604e-05	0.0005117507377880318	0.00020693679610800099	0.0001542701679109483	0.0	0.0034076003188473164	0.0	0.0	0.0	0.00022137371947442063	0.0	0.0	0.0	0.0	0.0	3.610589691551656e-05	9	1
27	0.0003652602371571092	0.0004252539727246974	0.0002364088218142081	0.0001564041207030196	0.0009356694281632315	0.0	0.0038593223414467503	0.0	4.388922231652604e-05	0.0	0.00041291491697967786	0.0	0.0	0.0005582853926826373	0.0	0.0	0.0	9	1
28	0.0	0.0	0.0	0.0	0.0	0.0	0.004842527102536258	0.0	0.0	0.0	0.000520350387073042	0.0	0.0	0.0	0.0	0.0	0.0	0	1
29	0.0	0.0003068332590105946	0.0001864948531355171	0.0	0.00036836212164314527	3.5882296905568476e-05	0.00450760298381391	0.0	0.0	5.6533233341594455e-05	0.00034635888237823445	0.0	0.0	0.00022325936324534148	0.0	0.0	0.0	0	1
30	0.0008482650528440219	0.0	0.0004550122813768319	0.0003097416025776692	0.0008460536201195343	0.0	0.00274052505721119	0.0	0.00027488447524008717	0.0	9.561256089911716e-05	0.0	0.0	0.0	0.0	0.0	3.9518769572786475e-05	9	1
31	4.365813468746868e-05	0.0002806148142608484	4.122292188298267e-05	0.0	0.00014184878020062535	0.0	0.004621553096822909	0.0	0.0	0.0	0.00013489600735001777	0.0	0.0	0.0	0.0	0.0	0.0	0	1
32	0.0005194497157616743	0.00048785829633709335	0.00011218880878352583	0.0006157219513027913	0.0011647999493797005	0.0	0.003942350354952368	0.0	5.318211091136407e-05	0.0	0.00014645958424034403	0.0	0.0	0.0	0.0	0.0	0.0	9	1
33	0.00024915592999195013	0.0001456613448295569	0.00028152520440088985	0.0	0.0002523512560243238	0.0	0.003279126022892471	0.0	3.85167506852863e-05	0.00018807075341646662	0.001761530825076584	0.0004229566642060264	0.0	5.8233620500673686e-05	0.0	0.0	0.0	9	1
34	0.00046634266210735534	0.0002799764122943302	3.7884601628474976e-05	0.0003778585722817382	0.007371589629192472	0.0	0.001349983914683576	0.0	0.0009523124470050513	0.0	9.968916391176089e-05	0.0	0.0	4.388891500571895e-05	0.0	0.0	0.0	2	1
35	0.0	0.0	0.00048051900014482724	0.00016770468192844478	0.00021635346778152667	0.0	0.0037095102820247335	0.0	0.0001401870452691831	6.153477023462116e-05	0.00037685208570063263	0.0	0.0	0.0	0.0	0.0	0.0	9	1
36	0.00020498408617469527	0.0002069611037143402	0.0004972601294466061	0.0004052118987069324	0.00010022393968956927	0.0	0.0037025141941694306	0.0	7.749159900284829e-05	0.00033665759796304163	0.0001442082709898117	0.0	0.0	6.69290177302121e-05	0.0	0.0	0.0	9	1
37	0.00019045388553759203	0.00011779516237710183	0.00018091734137816006	0.0002276976354511858	8.589647163144678e-05	0.0	0.003591556881458231	0.0	8.99803388448115e-05	0.0	3.8489200407887785e-05	0.0	0.0	0.0	0.0	0.0	0.0	9	1
38	0.0001315635418844464	7.135266165220344e-05	9.204665259442008e-05	0.0	0.00040365425005023695	0.0	0.004073321012488028	0.0	0.0	0.00030433208649248476	0.0009575875055996053	0.00012041729562588267	0.0	0.0	0.0	0.0	0.00017751055723140484	9	1
39	0.00041995345683837587	0.000529541836345292	0.0	0.000234097500431254	0.015402705906657068	0.0	0.00014994648441521582	0.0	0.0004421435972757132	0.0	0.0	0.0	0.0	0.0	0.0	0.0	0.0	2	1
40	7.559263290222678e-05	3.9335208914968186e-05	0.0005326285443858533	0.0001884009496840059	0.0001960999689015566	0.0	0.003489153795786212	0.0	0.0001427260979916675	6.912251802771711e-05	0.00032637475830244215	0.0	0.0	0.0	0.0	0.0	0.0	9	1
41	0.000109690518848591	0.0004266172502059484	0.0	0.00024360877517239776	0.016753200457688792	0.0	0.0002620583820729864	0.0	0.00047402069186310827	0.0	0.0	0.0	0.0	0.0	0.0	0.0	0.0	2	1
42	0.000182396576612781	0.00010283660882543048	0.00018784210234170946	0.0004983853495901579	0.002360499076212679	0.0	0.004562477480584127	0.0	0.0005199664463796671	0.0	0.00025143722541109287	0.0	0.0	0.0	0.0	0.0	0.0	0	1
43	5.3959843788725566e-05	0.0003825031920488011	0.0	0.000280348048984991	0.00018886198919061843	0.0	0.0037556687005501303	0.00014763543598296392	0.0	0.00014141679894888402	9.718876945281607e-05	0.0	0.0	0.0	0.0	0.0	0.0	9	1
44	0.00011308022211575754	0.00041270727944055626	0.00010056022777919268	0.00026231493426773407	4.6187833527762616e-05	0.0	0.00429901406578171	0.0	0.00019540207841917508	0.0	0.00034177285759679887	0.0	0.0	0.0	0.0	0.0	0.0	9	1
45	0.00011597962235490387	0.00026866444904787733	0.0	0.00013287380256145375	0.016674396679988115	0.0	0.0	0.0	0.0005551230118301096	0.0	0.0	0.0	0.0	0.0	0.0	0.0	0.0	2	1
46	6.796040577153177e-05	0.00015401713423481806	0.0	4.542926389130205e-05	0.0	0.0	0.003568772086091868	0.0	0.00011885201390881883	0.0	0.0	0.0	0.0	0.0	0.0	0.0	0.0	9	1
47	4.7557091449002734e-05	3.552804497603978e-05	9.633638352100226e-05	0.00047058809884146916	0.012675307403111248	0.0	0.0016893516521383181	0.0	0.0007227823630878539	0.0	0.0	0.0	0.0	0.0	0.0	0.0	0.0	2	1
48	0.00010659100272266351	0.00015464316776684226	9.406191094389755e-05	0.00022139142584804634	0.00031536387444803946	0.0	0.0037128057431078283	0.0	0.00032005425170119505	0.0005017741225966759	9.972678002717069e-05	0.0	0.0	4.219028510198181e-05	0.0	0.0	0.0	9	1
49	0.0001884740098017723	0.00040012211724067836	0.00023230223712041053	0.00022139869667005334	0.00014935252535713836	0.0	0.004676660339223112	0.0	0.00010736931249345719	0.0	0.0003780674775554757	0.0	0.0	0.0001316847203350082	0.0	0.0	0.0	0	1
50	0.00010901128084087196	0.0	7.438503007395626e-05	0.00040056484093581616	7.505272545516052e-05	0.0	0.0044555045428936796	0.0	0.0	0.0	0.0002276813313943631	0.0	0.0	0.0	0.0	0.0	0.0	0	1
51	0.0	6.423714000464853e-05	4.017266856157234e-05	0.0	0.0001533080165846016	0.0	0.003823159762092828	0.0	7.782353441644789e-05	0.0	0.0	0.0	0.0	0.0	0.0	0.0	0.0	9	1
52	0.0	0.00014895662690849964	0.0	0.00012662403065321078	0.0006905724689718908	0.0	0.002942957112358788	0.0	0.0	0.0	0.0004253709153346352	0.0	0.0	0.0	0.0	0.0	0.0	9	1
53	0.00047483339818114954	9.968615698640392e-05	0.00017701350659601048	0.0	0.0001723292821392994	0.0	0.0033740590197142875	0.0	0.00013964968942846835	0.0	0.0009131422467451889	0.0	0.0	0.0	0.0	3.899428942850352e-05	0.0	9	1
54	4.177027923348665e-05	0.0	0.00036265037838069413	0.0007149250741043582	0.0001179573108673683	0.0	0.003810620781240479	0.0	0.0006109768958514174	0.0	0.00036149817077493204	0.0	0.0	0.0	0.0	0.0	0.0	9	1
55	0.0	0.0006325375290225936	0.00021230871437870116	5.928010720464203e-05	0.0	0.0	0.0032768662244498027	0.0	8.04293662512445e-05	0.00026810849850896374	0.00040291748474705405	0.0001927569255037571	0.0	0.00010090322863848136	0.0	0.0	0.0	9	1
56	0.0	0.00026295761437265396	0.0	0.0001511735917675278	0.017621412044210197	0.0	0.0003706710847022319	0.0	0.0004026669397160143	0.0	0.0	0.0	0.0	0.0	0.0	0.0	0.0	2	1
57	0.0001275089051827479	0.0007175597387131212	0.0004596110016483681	0.0006883740127610646	0.00019426490487254195	0.0	0.004723400416429892	0.0	0.0003919813404219479	0.00020190905588193738	0.0008209335900472953	0.0	0.0	0.00016810206762572178	0.0	0.0	0.0	0	1
58	0.00040038372596108474	6.264266206377125e-05	0.00066111967700745	0.0014854167980041042	0.00317642001677159	0.0	0.003103587818761917	0.0	0.0006909598341051364	0.0001376106854359314	0.0003043826522964433	0.0	0.0	0.0	0.0	0.0	0.0	9	1
59	0.00037861077758452003	0.00018914051905736065	0.0005056185944950662	0.0005188363126986629	0.0004357831287592427	0.0	0.0035468772740311245	0.0	0.00017479802005974105	0.0004448498484446874	0.00028777233541652067	0.0	0.0	0.00014488920017019548	0.0	0.0	0.0	9	1
60	0.0006116203322059805	9.618475923093013e-05	0.00042825284485393253	0.0010164329784284288	0.0009948863536097868	0.0	0.0031335109357030558	0.0	0.0005892511549615077	0.0	0.0004385260596588337	0.0	0.0	0.0002662775567945865	0.0	0.0	0.0	9	1
61	0.0	0.0	0.0	0.0	0.0	0.0	0.003419672616683456	0.0	0.0	0.0	3.969847100608018e-05	0.0	0.0	0.0	0.0	0.0	0.0	9	1
62	0.0003433351485271544	0.000492892836885826	0.00024475653079937033	0.00032830806302025224	0.0002313719316544716	0.0	0.004628997488534883	0.0	0.00018120875220879154	0.0	0.00048039584895871604	0.0	0.0	6.614664367458126e-05	0.0	0.0	0.0	0	1
63	0.00036741797311832614	0.0005008489488815349	0.0	0.00021030986892914703	0.016012387467637425	0.0	8.266336415150804e-05	0.0	0.00044651404404174493	0.0	0.0	0.0	0.0	0.0	0.0	0.0	0.0	2	1
64	0.00032296441260117276	0.00023873153654198787	5.3266497106902796e-05	0.00021611020092698023	0.00037121357569447084	0.00016283760069599396	0.003049951943074487	0.0	0.00015506086920945896	0.00037402167653036644	0.000496765612851972	4.961539314867904e-05	0.0	0.0	0.0	0.0	0.0	9	1
65	0.00016048096075671288	0.0011165215772700517	0.0002799178693145079	0.00011063451185240787	0.0002430890679130158	0.0	0.0036502162777162436	0.0	0.00028669733808933884	0.00048338148364989613	0.0014609649515276194	0.0011776972371497375	0.0	0.0003744453541932419	0.0	0.0	0.0	9	1
66	0.0002092696000625184	0.00018375410483179738	0.000707742404708815	0.0005975362563426733	0.0004951537847142899	0.0	0.0034102713021305123	0.0	0.000440353998112485	0.0	0.000765415329324782	0.0	0.0	0.0	0.0	0.0	0.0	9	1
67	0.00019489663733712498	0.0007170500036427259	0.000129773631107157	0.0005076493139328979	0.0	0.0	0.0027782946701575624	0.0	0.0006267630674656254	0.0	0.0003443870296885289	0.0	0.0	0.0	0.0	0.0	0.0	9	1
68	0.00033341298362478427	0.0002900622269997566	0.0006398600701008263	0.0011022028195925718	0.0057390018263808905	0.0	0.002353841518599929	0.0	0.0012440759152729406	0.0005408259455013837	0.00018189918781382663	0.00011327616410507174	0.0	0.0	0.0	0.0	0.0	2	1
69	0.0	0.00046843108048055923	0.0004979625179650897	0.00018799649846097492	0.00011295445231147681	0.0	0.004086577994194719	0.0	0.0003538288201943562	0.0	0.0006471201507625912	0.0002120527205965959	0.0	0.00021513952400681552	0.0	0.0	0.00010774090188835794	9	1
70	0.00019665182455680074	0.0008857946619249975	0.00025048815200884344	0.00010021389425246454	0.00027424972191695716	0.0	0.003658209336987133	0.0	0.00023511357506725663	0.0004138216410052182	0.0015184033339121676	0.0010890872557535254	0.0	0.0003028474731109834	0.0	0.0	0.0	9	1
71	0.0	0.0002617524801770601	0.00024320901069111264	0.00010820745236935015	0.0	0.0	0.0033937524463752066	0.0	0.0	0.0003379755738211753	0.0005660134735265053	3.956990707920326e-05	0.0	8.191782735744801e-05	0.0	0.0	0.0	9	1
72	0.00027648895426689	9.00731396590794e-05	0.0	0.0	0.00019261122266563574	0.0	0.003987554917212292	0.0	0.0	0.00016951363039900284	0.0011851595942439365	4.7579862588718396e-05	0.0	0.0	0.0	0.0	4.653055934182313e-05	9	1
73	0.0005256783888224356	0.0004985416177084458	0.0	0.0011997938400376302	0.001800968812470606	0.000435656875980221	0.0031868776320280717	0.0	0.00021399382615568856	0.00034712318110375685	0.0001088233847486694	0.00021125792026891707	0.0	0.00014896852402301023	0.0	0.0	0.0	9	1
74	0.00011309978267249648	0.00036752260171653045	0.0003048376861064109	0.00011733506707280511	0.0003124071244327095	6.630556959016951e-05	0.00454765867606324	0.0	0.00011881412639356879	0.0	0.0001704644525849853	0.0	0.0	0.0	0.0	0.0	0.0	0	1
75	0.0	0.0003766848632692188	0.0001433489331409397	0.00010942143700873006	0.00048472474663341684	0.0	0.004696147813008695	0.0	0.0	0.0	0.0005785489374864798	0.0	0.0	0.00032501517947223157	0.0	0.0	0.0	0	1
76	5.422094194710862e-05	4.502451301954614e-05	0.000424803363333084	0.0002946700921455767	0.0004954163608078292	0.0	0.004678754067690142	0.0	0.0	0.0	0.00028778725210808545	0.0	0.0	0.0	0.0	0.0	0.0	0	1
77	0.00020257118284370813	0.0005761737069800519	0.0007532543632881539	0.0007603725478600174	4.671100290420124e-05	0.0	0.003874306524276355	0.0	0.0005792128731455915	0.0	0.0007379645970319974	6.327129750941534e-05	0.0	0.0	0.0	0.0	0.0	9	1
78	0.000591280723961588	0.0	0.0002218827386532778	0.0004422384359553052	0.0009497833349756733	0.0	0.004058198018106492	0.0	0.0006544235172931413	0.0	0.00015610969111773756	0.0	0.0	0.0	0.0	0.0	0.0	9	1
79	0.00035395330953208817	0.0	0.0	0.0001457715967823315	0.002401144299258977	0.0	0.00447228233144204	0.0	0.0005533934236573407	0.0	0.000336606142734856	0.0	0.0	0.0	0.0	0.0	0.0	0	1
80	6.445918690509339e-05	0.0	0.0	3.916707721388777e-05	0.01526204227209365	0.0	0.001498071427658891	0.0	0.000293596300291256	0.0	0.0	0.0	0.0	0.0	0.0	0.0	0.0	2	1
81	0.0002786276151944602	0.0006140112774496976	0.00026222735076191736	0.000809365950652343	0.002301213672487541	0.0	0.0037646363582289895	0.0	0.000545134384294371	0.0	0.0005653089782020381	0.0	0.0	0.0	0.0	0.0	0.0	9	1
82	7.368867471527374e-05	0.00014517474266410876	0.0	0.0	0.00034431203841210015	0.0	0.0036553311875764803	0.0	0.0	0.0	0.00018723528058701332	0.0	0.0	0.0	0.0	0.0	0.0	9	1
83	0.00034454884865215736	0.00027230765183875415	0.0003648869152705687	0.00023329567397761635	0.0002955517455370335	0.0	0.00433569541571581	0.0	0.0	0.0	0.0002611837268472453	0.0	0.0	0.0	0.0	0.0	0.0	9	1
84	0.0001382693877324599	0.0007387837163001916	0.00023657843982627003	0.00019100854229914916	0.0002477016621073442	0.0	0.003944307009910789	0.0	0.0	0.00022888245091654965	0.00033552694945910216	4.474494494138513e-05	0.0	0.0	0.0	0.0	0.0	9	1
85	0.00015521397002943516	5.978429266276563e-05	0.0001482641723054299	0.0009536316988471202	0.0005328434791621955	0.0	0.003742343843076049	0.0	0.00027317288343704435	0.0	0.00013172672944385827	0.0	0.0	0.0	0.0	0.0	0.0	9	1
86	0.0	0.0003928047356406807	0.00016555276066802397	0.00031772651729056114	0.0	0.0	0.004650660615189478	0.0	0.00015948699339733894	0.0	0.00015510588863871134	0.0	0.0	4.9387109768970226e-05	0.0	0.0	0.0	0	1
87	0.0	0.0	0.0002848540924931571	0.0	0.00022871143271040216	0.0	0.003316704830357708	0.0	0.0	0.0	0.0002473773186176522	0.0	0.0	0.0	0.0	0.0	0.0	9	1
88	0.0	0.000403180443070643	0.00010831022102937851	0.00019419921331985163	0.00040670247745412143	0.0	0.003313986207648913	0.0	0.00027004273336462333	0.0	0.0001966346708834223	0.0	0.0	0.0	0.0	0.0	0.0	9	1
89	0.00015871254196994584	0.0007412575128944981	0.001094477384431157	0.00017848190490309102	0.0008381111070708575	0.0	0.003510317010862091	0.0	0.000659509142251267	0.0	0.00022781386230085677	0.00010084111021746984	0.0	0.0	0.0	0.0	5.285424157284886e-05	9	1
90	0.0	0.00021966151392343038	0.0003378391197241356	0.0008116818380086946	0.0002204639044850435	0.0	0.003922272583434699	0.0	8.333647313980526e-05	0.0	0.0005486732988518384	0.0	0.0	0.0	0.0	0.0	0.00010699659432930668	9	1
91	0.0002901869055037923	0.00014534062896418357	0.0	0.00035160472042653184	0.0004102518270567889	0.0	0.0034703259465422498	0.0	0.0005233694026974741	0.0	0.0005767224985670628	5.6284538285794544e-05	0.0	4.771827956988786e-05	0.0	0.0	0.0	9	1
92	4.203858507856159e-05	0.0002734519926948651	0.0001347374395597022	0.00027879577129226614	0.00018094505623022513	0.0	0.003584857079478776	0.0	0.0	0.0002863090032414968	0.0005795117737737531	0.00010047459973189879	0.0	0.0	0.0	0.0	0.00015966888411735752	9	1
93	0.0008458853530988931	7.095792098378247e-05	4.819148129603471e-05	0.00046026125179842874	0.001259012181113785	0.0	0.0040137533606109405	0.0	0.0005181531318316325	0.0	0.00024294445250462043	0.0	0.0	0.0	0.0	0.0	0.0	9	1
94	0.0	0.0007339037736408752	8.500073382821864e-05	0.0	9.403775457220896e-05	8.616934709338343e-05	0.004028091405248257	0.0	0.0	0.0	0.0002486560582237342	0.0	0.0	9.118782940277146e-05	0.0	0.0	0.0	9	1
95	0.0006521161113461899	7.839271629979443e-05	0.0	0.0005447745579015835	0.007703492049359464	0.00013848618994028968	0.001866149947566818	0.0	0.000420106533393871	0.0	0.0	0.0	0.0	0.0	0.0	0.0	0.0	2	1
96	0.0	0.00033346219355481494	0.0	0.00020910841575456145	0.017275956053489867	0.0	0.00032689164978035186	0.0	0.0004444267485903254	0.0	0.0	0.0	0.0	0.0	0.0	0.0	0.0	2	1
97	0.00028075411808292026	0.00016797684403337059	0.0007466100783363864	0.001061676239310617	0.001033855399755865	0.0	0.003874617728480527	0.0	0.0007083912791741595	0.0	0.0	0.00021658410020015302	0.0	0.0	0.0	0.0	0.0	9	1
98	0.00036385039234300025	0.0003233683526550511	9.883564963509736e-05	0.0001759280184593991	0.000128505366862247	0.0	0.004392798868056685	0.0	0.0002516958092568353	0.0	0.0008569345371967774	0.00019901061764733205	0.0	0.0	0.0	0.0	0.0	9	1
99	3.696731959178698e-05	0.0003335242397865555	0.00024317458036585935	0.00017717548111625852	0.0005497560480890809	0.0	0.0033770310914135963	0.0	0.00021043035680617708	0.0	0.0004421975711969772	0.0	0.0	0.0	0.0	0.0	0.0	9	1
100	0.00047554907027191255	0.0	0.0	0.0	0.0	0.0	0.004070332644114121	0.0	0.0	0.0	0.0008934337566052549	5.342512327284457e-05	0.0	0.0	0.0	0.00012023728215958076	0.0	9	2
101	0.00022516155968361424	0.0	0.0	8.38869004325976e-05	0.0	0.0	0.0014502331861813106	0.0	5.894876487575684e-05	0.0	0.0010263315608418783	0.00017358279485249958	0.0	3.458456606545e-05	0.0	0.00013064519649154727	0.0	5	2
102	0.0010441916096963005	0.0	0.0	0.0	0.0	0.0	0.0022656042942676173	0.0	0.00011050048704586992	0.00010367719282844355	0.0009597181485515349	0.00018638345354173063	0.0	0.0	0.0	0.0	0.00014129602798049995	9	2
103	0.00039626270554509916	0.0	0.0	0.0	0.0	0.0	0.00185176102362838	0.0	0.0	0.00010287094406280655	0.00045595174312202286	0.0	0.0	5.908471489733455e-05	3.891443198496531e-05	0.0	0.0	5	2
104	0.00018055864606647353	0.0002083968175022567	5.498251843392352e-05	0.0	0.0	0.0	0.002589684326158154	0.0	7.284745086772987e-05	0.0	0.0010167455005046532	4.697040237663719e-05	0.0	0.0	0.0	4.982258051317013e-05	0.0	9	2
105	0.0	4.513983625097321e-05	0.0	0.0	0.0	0.0	0.002174980274955844	0.0	0.0	9.468887827210367e-05	0.0007376308838495958	0.0006633380395846093	0.0	0.0	0.00019889769929083278	0.0	0.0	9	2
106	0.00017969983589682966	0.0	0.0	0.0	0.0	0.0	0.002225927388619847	0.0	0.0	3.773991835272555e-05	0.00018715606900552247	0.00010360438663190524	0.0	0.0	0.0	0.000345948803102758	0.0	9	2
107	0.0004074170843800238	0.0	0.0	0.0	0.0	0.0	0.0018070334828276717	0.0	0.0	0.0005701294892796981	0.0006138808479005121	0.0	0.0	0.00012121710537828292	0.0	0.0	0.0	5	2
108	0.00023444905827605352	0.0	0.0	0.0	0.0	0.0	0.002260369318881622	4.9436348822602705e-05	0.0	0.00034173381490870816	0.0003064893586044127	0.00010141507963186926	0.0	0.0	0.00017949058180656774	0.0	0.0	9	2
109	0.0007603078066077454	0.0	0.0	0.0	0.0	0.0	0.003144687251510899	0.0	0.0	0.0	0.0008502511009417164	0.0003846536870037783	0.0	0.0	0.0	0.00017647952629674666	0.0	9	2
110	0.0003254984227855434	0.0	3.901197873042943e-05	0.0	0.0	4.3883362955907096e-05	0.0026846937721556937	0.0	0.0	3.509933582583533e-05	0.00020719800223746295	0.00011537900300558675	0.0	0.0	0.0	0.0	6.340816220796734e-05	9	2
111	0.0	0.0	0.0	0.0	0.0	0.0	0.0025490803891480953	0.0	5.298280990498337e-05	0.0002656359055139295	0.0006798214258263873	8.78536571978051e-05	0.0	0.0	6.742279895619862e-05	0.00013593725108180371	0.0	9	2
112	0.0005004412725612571	0.0	0.0	0.0	0.0	0.0	0.0028180347916871742	0.0	0.0	0.0	0.0011131732286649514	0.00017855682878287356	0.0	0.0	0.0	0.0	0.0	9	2
113	0.0001802600922912074	0.0	0.0	0.0	0.0	0.0	0.002789736810148548	0.0	0.0	0.00017093887034041766	0.0005379081874606915	0.00010228956349202134	0.0	0.0	0.0	0.0	0.0	9	2
114	0.00018769912418694823	0.00010600684771675354	0.0	0.0	0.0	0.0	0.0028467507284643356	0.0	0.0	0.00017734446630816853	0.0003816632873281225	4.635827150269409e-05	0.0	0.0	0.00011075859345805486	0.0	0.0	9	2
115	5.350171167082127e-05	0.0	0.0	0.0	0.0	0.0	0.0019852879549616077	0.0	0.0	0.00028110806507871235	0.0004192467763354527	0.0002778158807245775	0.0	0.0	0.0	0.0	0.0	5	2
116	0.000387965633908268	7.765591771303538e-05	0.0	0.0	0.0	0.0	0.0027452909730230814	0.0	0.0	0.0	0.00034949069329044295	8.825711876353196e-05	0.0	0.0	4.106434002910208e-05	0.0	0.0	9	2
117	6.636701081889474e-05	0.0	0.0	0.0	0.0	0.0	0.003011810319244999	0.0	0.0	0.0005295064901739819	7.148337603217842e-05	0.0	0.0	8.449408615466131e-05	0.0	0.0	0.0	9	2
118	0.0005510513089883526	0.0	0.0	0.0	0.0	0.0	0.0018115274486162512	0.0	0.0	0.000630448365339148	0.0010728711619335054	0.0	0.0	0.0	0.0	0.0005386534169443606	3.6625942656518296e-05	5	2
119	0.00016861428582725911	0.0	0.0	0.00013362358605786479	0.0	0.0	0.001247353982212169	0.0	9.69988455424591e-05	4.683331525083056e-05	0.0009632439630127385	0.00020756977939191112	0.0	0.0	0.0	9.477026789432936e-05	0.0	5	2
120	0.0004798337224582066	5.195245573221012e-05	0.0	0.0	0.0	0.0	0.002236020768041819	0.0	0.00021128964866492202	9.560447784127947e-05	0.000642274862582427	0.0	0.0	0.0	0.0	0.00013294048851696843	0.0	9	2
121	0.0003829537444327109	0.0001685800047026786	0.0	0.0	0.0	0.0	0.0023808868847151232	0.0	0.0	0.0002015815457765862	0.0005942315507440698	0.0005437901024751314	0.0	0.0	0.0	0.00023119005360026552	0.0	9	2
122	3.465441136063612e-05	4.80700956941198e-05	0.0	0.0	0.0	0.0	0.00227252290952513	0.0	5.7579337567557876e-05	0.00019948476027184634	0.0014376969991696598	0.00016572509828760102	0.0	0.0	0.0	0.0	0.0	9	2
123	0.000595326200853267	0.0	0.0	0.0	0.0	0.0	0.004034102962761201	0.0	0.0	0.0	0.000916929742315296	7.857114311122745e-05	0.0	0.0	0.0	0.00012144283841955054	0.0	9	2
124	0.0	0.00039756967008955	0.0	0.0	0.0	0.0	0.0021709211594159905	0.0	0.0	0.0003096778572365508	0.0008440948548400809	0.00019300208693575968	0.0	0.0	0.0	9.775019026187981e-05	0.00012270777414659652	5	2
125	0.00035758464218622855	0.0	0.0	0.0	0.0	0.0	0.002987508262694603	0.0	0.0	0.00021715815785865354	0.0004813185176421375	0.0	0.0	0.0	0.0	0.0	0.0	9	2
126	0.0005296060394743542	0.0	0.0	0.0	0.0	0.0	0.003564828164124145	0.0	0.0	6.181962581215412e-05	0.00013898051097505456	4.921698461261828e-05	0.0	0.0	0.0	0.0	0.0	9	2
127	0.0002048005374501363	9.8184854109059e-05	0.0	0.0	0.0	0.0	0.0026777248584739606	0.0	0.0	3.567204704101103e-05	0.0005246784621491937	0.00023812249116339195	0.0	0.0	0.0	0.0	0.00021561095333319988	9	2
128	9.44803493312783e-05	0.0	0.0	0.0	0.0	0.0	0.0026717650479904133	0.0	0.0	0.0008264278300675745	0.0007060597738104385	0.0	0.0	0.0	0.0002241403682440826	0.00013174937650096017	0.0	9	2
129	0.0011433861113078559	5.762362255106276e-05	0.0	0.0	0.0	0.0	0.0024489118402187893	0.0	0.0	0.0	0.0014002336349508693	0.00014323091025373425	0.0	0.0	8.441540122299866e-05	0.0	0.0	1	2
130	0.00024692817750641125	6.163693167221215e-05	0.0	0.0	0.0	0.0	0.0023381299283249035	0.0	0.0	0.00024262999642760423	0.000389902772146152	0.0	0.0	0.0	0.0	0.0002552313914799659	0.0	9	2
131	0.00022992660178371813	0.00011049402407684366	0.0	0.0	0.0	0.0	0.001562177670195189	0.0	0.0	0.0003564674433411679	0.0006003056594958705	0.0	0.0	0.00012052839123289112	0.0	0.0	0.0	5	2
132	0.0003653142426775209	0.0	0.0	0.0	0.0	0.0	0.0018521596975898604	0.0	0.00016847685471528193	0.0005467080718551801	0.0017006208330852042	6.984167873266947e-05	0.0	0.0	0.00010127272095748532	0.00017938368632877105	0.00011927994470483127	5	2
133	7.68023165521182e-05	0.0	0.0	0.0	0.0	0.0	0.0030849027594386314	0.0	0.0	8.83529175641443e-05	5.7460999602496075e-05	5.664572574936288e-05	0.0	0.0	0.00012647726723464807	6.939792900953298e-05	0.0	9	2
134	0.00033175196005902124	9.888183096328374e-05	0.0	0.0	0.0	0.0	0.0017080376962169336	0.0	0.0	0.00036201803648075356	0.0007265385554834628	0.0	0.0	6.251494026937169e-05	0.0	0.0	0.0	5	2
135	0.00033093667814748456	0.0	0.0	0.0	0.0	0.0	0.0013842730548262543	0.0	0.0	0.00013558354450563282	0.0016758288346861892	0.0	0.0	0.0	0.0	0.0	0.0	5	2
136	0.0005588677877447053	0.0	0.0	0.0	0.0	0.0	0.0025459260437099966	0.0	0.0002292612923448151	0.0	0.0007672246490033874	0.0	0.0	0.0	0.00037821291691000783	0.0001512148561186322	0.0	9	2
137	4.9507362741435846e-05	0.00024970301457656645	0.0002287452711346284	0.0	0.0	0.0	0.001785487072336473	0.0	0.00014334101334054656	0.00030769073856044154	0.0013265751855776461	0.00027703632752303396	0.0	0.0	0.0	0.0001265687299746554	0.0	5	2
138	0.0002790399093718195	0.0	0.0	0.0	0.0	0.0	0.0020551811450268778	0.0	0.0	4.692821607166825e-05	0.0008776472806740639	0.0004481343661549233	0.0	0.0	0.0001955877812742095	0.0	0.0	5	2
139	0.0004557378894783114	0.0	0.0	0.0	0.0	0.0	0.002678637316171154	0.0	0.0	4.1500537480426627e-05	0.0009071063539993684	0.00023041016616532711	0.0	0.000188370748546424	0.0	0.00015760823732866372	0.0	9	2
140	0.00020781196423172042	0.0	0.0	3.5321656859534744e-05	0.0	0.0	0.0020362923381646706	0.0	0.0001782273458537982	0.0	0.0007963977092154763	0.0	0.0	0.0	0.00014059013987613393	0.0	0.0	5	2
141	0.00021080636618173976	0.0	0.0	0.0	0.0	0.0	0.0032809720628406377	0.0	0.0	0.00019745320794975802	0.0005514375743582791	0.0001899576549120826	0.0	0.0	0.00010420290104374124	0.0	0.0	9	2
142	3.5021786250386116e-05	0.0	0.0	0.0	0.0	0.0	0.004177024832236347	0.0	0.0	0.0	0.0004269563806930273	0.00018838156993805074	0.0	0.0	0.0	0.0	0.0	9	2
143	0.00028968295052539844	0.0	0.0	0.0	0.0	0.0	0.0019516887232966696	0.0	0.0	3.7577619472047094e-05	0.00021711773745760314	0.0	0.0	0.0	6.15568915967169e-05	0.0	0.0	5	2
144	0.00022592092749415576	0.00019923966135773418	0.0002902031932204262	5.028718109650385e-05	0.0	0.0	0.0021392615133630105	0.0	0.0	0.00024175701459535953	0.0008879500172869523	4.188757801275685e-05	0.0	0.0	0.0	4.658363170818445e-05	0.0	5	2
145	0.000824971638925054	0.0	0.0	0.0	0.00019410741081823233	0.0	0.0028503236920536194	0.0	0.0	0.00018432331469617246	0.00021355835946369292	0.0002795636440561643	0.0	0.0	0.0	0.0	0.0	9	2
146	0.00015758681140653078	0.0	0.0	0.00015441018114607295	0.0	0.0	0.0012511706809458223	0.0	0.00011541500021946712	0.0003911865828985572	0.0007015646326076237	0.00012273878774097662	0.0	0.0	0.0	4.260591586009569e-05	0.0	5	2
147	0.00010910263626368474	0.0002934127959899049	0.0	0.0	0.0	0.0	0.003907464034704458	0.0	0.0	0.0	0.0006519944749873969	0.00017278058474823107	0.0	0.0	0.0	9.553535005550166e-05	0.0	9	2
148	0.0006848128957048407	0.0	0.0	0.0	0.00019302730624999834	0.0	0.002964833989207075	0.0	0.0	0.00016765523261118347	8.364765961709092e-05	0.00011138449906667411	0.0	0.0	3.554491608227875e-05	0.0	0.0	9	2
149	0.0007321635896108725	0.0	0.0	8.040961392594469e-05	0.0	8.205696092925167e-05	0.0028104130813514086	0.0	0.0	0.00033008314316314345	0.0007406365202682189	0.00016095160677932405	0.0	0.0	0.0	0.00020866818332585362	0.0	9	2
150	0.00016578085985923923	0.0	0.0	0.0	0.0	0.0	0.0020288583859521545	0.0	0.0	0.00018146444344474706	0.0009847138311127439	0.000199982165551602	0.0	4.610350578016861e-05	4.001077286779374e-05	0.00023644501357978314	0.0	5	2
151	0.000291142912414686	0.00011844207766393669	0.0	0.0	0.0	0.0	0.0037406993352716348	0.0	0.0	0.0	0.0009621490227174052	0.00012297883367798362	0.0	0.0	0.0	0.0	0.0	9	2
152	0.0001459232731870639	0.0	0.0	0.0	0.0	0.0	0.002217542899028392	0.0	0.0	0.0002892554924783752	0.0003275099779872713	0.0004963703109873846	0.0	0.0	0.0	0.0	0.0	9	2
153	0.00017971994016205103	0.0	0.0	0.0	0.0	0.0	0.0020124378751407647	0.0	0.0	0.00014489504456176463	0.000975461025500451	0.00016659296097812926	0.0	5.9964459259828244e-05	0.0	0.0002419852045069381	0.0	5	2
154	0.0	0.0	0.0	0.0	0.0	0.0	0.002462526060609203	0.0	0.0	0.00022679818854129806	0.00044090943090247805	8.581694069167197e-05	0.0	0.0	0.0	0.0	0.0	9	2
155	0.0010796430427513432	0.0	0.0	0.00013424484246005934	0.0	0.0	0.0022736512440846546	0.0	5.179664984276835e-05	0.000737575293848184	0.0005548395332246795	0.00020633595287239398	0.0	0.0	0.00016275501830685023	0.00021530255864796836	0.0	5	2
156	0.0	0.00010231530812621439	9.954573726917004e-05	0.0	0.0	0.0	0.0020924710883245207	0.0	8.264643320737533e-05	9.830528906623617e-05	0.0011186620066182815	7.667574392000734e-05	0.0	0.0	0.0	0.00014197084087574265	0.0	5	2
157	7.202816572129768e-05	0.0	0.0	0.0	0.0	0.0	0.0028578067507697104	0.0	0.0	0.0	0.0004287091096074473	0.0001801833750831957	0.0	0.0	0.0	0.0	0.0	9	2
158	0.00033556721605098705	0.0	0.00013237450161925952	0.0	9.57986848229636e-05	0.0	0.002630990724745574	0.0	0.0	0.00011761085854762192	0.0008863737833322046	0.0	0.0	0.0	3.7559459291748714e-05	0.0	0.0	9	2
159	0.0011067613521023908	0.0	0.0	0.0	3.736039858151805e-05	0.0	0.002090517727430384	0.0	0.0	0.0003260692307421903	0.0007292604945689917	0.00023663043707183225	0.0	0.0	0.0	5.217637806094479e-05	0.0	5	2
160	0.00012008330849682575	0.0	0.0	0.0	0.0	0.0	0.0037992349449718116	0.0	0.0	0.0	0.0005928729027137125	0.0	0.0	0.0	0.0	0.0	0.0	9	2
161	0.00045448597177502256	0.0	0.0	0.0	0.0	0.0	0.004059511532038263	0.0	0.0	7.62456399545993e-05	0.000840765179395446	0.00011630505749466995	0.0	0.0	7.980454886281221e-05	0.0001268755517174537	0.0	9	2
162	0.00045575759586103195	0.0	0.0	0.0	0.0	0.0	0.0029849745618276235	0.0	0.0	0.0	0.0006151896457657257	0.0001238768187406964	0.0	0.0	0.0	4.3505851636962175e-05	0.0	9	2
163	0.0004157164760629165	0.0	0.0	5.3467805603310794e-05	0.0	0.0	0.0031036082299828295	0.0	0.0	5.338720596957771e-05	0.001367830946666631	0.0002261432885133607	0.0	0.0001102225386019897	0.0001257120806959746	0.00013712070624050967	0.0	9	2
164	0.0	0.0	0.0	0.0	0.0	0.0	0.003582657088988456	0.0	0.0	0.0	0.0003054418448991462	4.185223842767314e-05	0.0	0.0	0.0	6.498909128128919e-05	0.0	9	2
165	0.0002480890900966162	0.0	0.0	0.0	0.0	0.0	0.0017466051047782451	0.0	0.0	0.00012439007621300728	0.0005203921870371564	4.018377611864102e-05	0.0	0.00010338215863898286	0.0	0.0	0.0	5	2
166	0.000554577932528381	0.0	0.00017239331741331852	0.0	0.0	3.4475841831333935e-05	0.0035733815797215455	0.0	0.0	0.00029405920994004375	0.0009927276759227768	0.0	0.0	0.0	0.0	4.802849678185508e-05	0.0	9	2
167	0.00015990258293677672	0.0	0.0	0.0	0.0	0.0	0.0028670849321965845	0.0	0.0	0.0	0.00020383640469056946	0.0	0.0	0.00012542948725934445	0.0	5.130182903700688e-05	0.0	9	2
168	0.0	9.261127743311977e-05	0.0	0.0	0.0	0.0	0.00419655736519313	0.0	0.0	9.412147955422556e-05	0.00024088284995667415	0.00020971465797123897	0.0	0.0	0.0	0.00021087960579692117	0.0	9	2
169	0.0007562692061627538	0.0	0.0	0.0	0.0	0.0	0.0020521838437462555	0.0	0.00019857364731638586	0.0001737012189979364	0.0016668347584077184	0.00017435945226506867	0.0	0.0	0.0	0.00018085174383480952	0.0002195080999666651	1	2
170	0.0008560880705496043	0.00021092790961458458	0.00012819600765101398	0.000191025209585509	0.0	0.0	0.0016659697072511843	0.0	0.00012631223655720067	0.0004580965762371572	0.0009414714408581187	0.0007550416343282319	0.0	0.0	0.0	0.0	0.0	5	2
171	0.00026384905295535335	5.6895254042837524e-05	0.0	0.0	0.0	0.0	0.0023253989547834847	0.0	0.0	0.00014669594081084003	0.0008537449212006679	7.903674671393257e-05	0.0	0.0	0.0	0.00020155110658220585	0.0	9	2
172	9.684399553964029e-05	0.00015995694215577367	0.0	0.0	0.0	0.0	0.0024737016739791195	0.0	0.00016149488916883007	0.00041112955243239636	0.0009904471538102753	3.850605409385706e-05	0.0	0.0	0.0	0.0	0.0	9	2
173	4.035118617069218e-05	0.0	0.0	0.0	0.0	0.0	0.0018078754189579428	0.0	0.0	0.0005983154860505226	0.0002909565030945154	0.0003651074740406938	0.0	0.00022215971382935255	0.00016115079946671092	6.87781937295625e-05	0.0	5	2
174	0.00019647231031816838	0.0	0.0	8.952718750981712e-05	0.0	0.0	0.002490815839618179	0.0	8.860737179956549e-05	8.915192240632167e-05	0.0005543545605160935	0.00012578400691708573	0.0	0.0	0.0	7.449023160496891e-05	0.0	9	2
175	0.0005000092692439384	8.861531986251926e-05	0.0	0.0	0.0	0.0	0.003282631918781379	0.0	0.0	0.00020321792815049643	0.0006001509928332436	0.0002145650680079914	0.0	0.0	4.1704902939557236e-05	8.019145577361216e-05	0.0	9	2
176	0.0011535876460278384	0.0	0.0	0.0003799361834707303	0.0	0.0	0.0010278874717152408	0.0	0.00013684461681589435	0.00033897125976286896	0.0014923585650652503	0.0005396783663432833	0.0	0.0	7.738290571796294e-05	0.0	0.00012368158655072747	5	2
177	0.0009123230702230362	0.0001050185813052359	0.0	8.195782413216337e-05	0.0	0.0	0.002034702213700146	0.0	0.00015120833761134525	0.00033045970894886973	0.0007839809847845423	0.0005491786051771728	0.0	0.0	0.0	4.114597320570324e-05	0.0	5	2
178	0.00039306507022249666	0.0	0.0	0.0	0.0	0.0	0.001439979435307216	0.0	0.0	0.0002331112349931912	0.0014135968933897175	0.0	0.0	0.0	0.0	0.0	0.0	5	2
179	0.0003840547079525931	0.0	0.0	0.0	0.0	0.0	0.0033956822267951544	0.0	0.0	0.0	0.0007396965089735163	0.00015032109400965209	0.0	0.0002265619957847738	0.0	8.537413252942572e-05	0.0	9	2
180	0.00011808824108761638	5.897198976939213e-05	0.0	0.0	0.0	0.0	0.0026757993594812954	0.0	0.0	0.0	0.000674999297886239	0.00033353021650625375	0.0	0.0	0.0	0.0	0.0	9	2
181	9.23993666645673e-05	0.0	0.0	0.0	0.0	0.0	0.0037213468734977077	0.0	0.0	0.0	0.0007669087339625139	0.0001388141929817792	0.0	0.0	0.0	0.0	0.0	9	2
182	0.0	0.0	0.0	0.0	0.0	0.0	0.0029625275072401543	0.0	0.0	0.0	0.00010212689603345134	0.0	0.0	0.0	0.0	0.0	0.0	9	2
183	0.0008208274863386193	0.0	0.0	0.0	0.0	0.0	0.0018746173317016797	0.0	0.0	0.0007130599523888587	0.00027507208914807066	0.0	0.0	0.0	0.0	0.00012207644504686117	0.0	5	2
184	6.21476821588139e-05	0.0	0.0	0.0	0.0	0.0	0.003219019733639836	0.0	0.0	0.00021225729936050753	0.000775709982790497	0.0	0.0	0.0	0.00018983370940707205	0.0	0.0	9	2
185	0.0009698104441776125	0.0	0.0	0.0	0.0	0.0	0.002636414872053121	0.0	0.00015198143863409439	6.251935678529378e-05	0.0006204550835422051	9.581727240975965e-05	0.0	0.0	0.0	0.0002326446289339045	0.0	9	2
186	0.0005231235911515413	4.9144880901290743e-05	3.47880435319806e-05	0.0	0.0	0.0	0.002999419448720574	0.0	0.0	0.0002188207159398305	0.0013024488446230274	0.0006071605715583712	0.0	0.0	0.0	0.00023607770213935966	0.0	9	2
187	0.000368745726812955	8.185029941668755e-05	0.0	0.0001396510880093396	0.0	0.0	0.0036136213255179447	0.0	0.0	0.00016502674855277226	0.0003456086771513992	0.0	0.0	0.0	0.0	0.0	0.0	9	2
188	0.000739983743046965	0.0	0.0	0.0	0.0	0.0	0.0022746987455398585	0.0	6.527050936690258e-05	0.0006623782633686081	0.001151043680313291	0.0	0.0	0.0	0.00022195415008708296	0.00018284822592065203	0.0	5	2
189	0.0002191342777737952	0.00010378090122502352	0.0	0.0	0.0	0.0	0.00323491877209458	0.0	0.0	7.840514147297742e-05	0.00040646635652634466	0.0	0.0	0.0	0.0	0.00016440977034642604	0.0	9	2
190	0.00022270358651957573	0.0	0.0001327605102809841	0.0	0.0	0.00010882234873734207	0.003104636845085293	0.0	0.0	7.5799682243196e-05	0.0003960145114112125	0.00026297405209651836	0.0	0.0	0.0	3.53533152810934e-05	0.00012741843594204184	9	2
191	0.0006851285901619828	0.0	0.0	0.0001772742370322605	0.0	0.0	0.0023698583326725595	0.0	0.0	0.0002738184800196791	0.0016773264607189292	0.000126479469809296	0.0	0.0	0.0	0.0001375840004085736	0.0	1	2
192	4.956074920695691e-05	0.0	0.0	0.0	0.0	0.0	0.002574596135700644	0.0	0.0	7.331371840473457e-05	0.0002932632118398209	0.0002856941419849218	0.0	0.0	0.0001365811965592482	0.00010053462598424894	0.0	9	2
193	0.0004088790007809631	0.0	0.0	0.0	0.0	0.0	0.002608840910625971	0.0	0.0	0.0	0.0008799898140037833	0.00024028954923523363	0.0	0.00011768285111379174	4.793576920712473e-05	0.00017582803066825832	0.0	9	2
194	0.00030285328782598625	0.0	0.0	0.0	0.0	0.0	0.0019997384499825673	0.0	0.0	0.0007484343480737655	0.0011121965076074894	0.0	0.0	0.0	0.0	0.0	0.0	5	2
195	0.00016051822802448526	0.0	0.0	0.0	0.0	0.0	0.003163647398874947	0.0	0.0	0.0	0.00017605065423279562	0.0	0.0	0.0	0.00018737089772611278	0.00010045544091198349	0.0	9	2
196	0.0	7.125358600693839e-05	0.0	0.0	0.0	0.0	0.0017475172147404783	0.0	0.0	0.0001711464217011593	0.0007965012727142949	0.0009761010802214498	0.0	0.0	8.078905574724058e-05	0.0	0.0	5	2
197	0.0003205817423216635	0.0	0.0	0.0	0.0	0.0	0.003039502588196929	0.0	5.9396884987396806e-05	9.413988772920059e-05	0.0014750936770841713	0.0	0.0	0.0	0.0	0.0002083245810858551	0.0	9	2
198	0.0005813669816289278	0.0	0.0	0.0	0.0	0.0	0.0031940356091435438	0.0	0.0	0.0	0.00133475362953092	0.00011472278510913296	0.0	0.0	0.0	3.823577153713094e-05	0.0	9	2
199	0.000370639149642356	0.0001905155632189879	0.0	0.0	0.0	0.0	0.0021099600557390745	0.0	0.0	0.00021355365462362056	0.0015717086277724666	0.001263101727444729	0.0	0.0	0.0	0.0001995933878516417	0.0	5	2
200	0.0003421796437818884	9.106235472259024e-05	0.0002553917812333951	0.0	0.0009260974903902912	0.0	0.005545141811629074	0.0	3.79308989404643e-05	0.0	0.00039399411274322236	0.00022294681006390172	0.0	0.0	0.0	0.0	0.0001656935902974963	0	3
201	0.0	0.0	0.0	0.00014564673039107323	0.0001570400274617486	0.0	0.004691005268774039	0.00016808224047783392	0.00010584272298445103	0.00028507920269895933	0.0	0.0	0.0	0.0	0.0005656754414247537	0.0	0.0	0	3
202	0.0012749314337441291	0.00032428011755509286	0.0012783999689228564	0.0008083412856769158	0.001661859962762772	0.0	0.0028110175091624052	4.4542419691963415e-05	0.0005213925684123758	0.002028293216953937	0.0005153552035180324	0.0	0.00018115933397917498	0.0	0.0	0.0	0.0	9	3
203	0.002516533982950594	0.0013328876904996209	0.0024791157781195276	0.0010726013233899703	0.0027305760504271943	0.0	0.00015385175057869893	0.00020877963467459318	0.0014768411183068767	0.0012560504228550993	0.000726258012313334	0.0	0.0	0.0	0.0	0.0	0.0	7	3
204	6.740318445837185e-05	0.00036858695750533924	0.0	0.00012116734742446691	0.0	0.0	0.0054128089648580145	0.00023798454218795215	0.0003110667759383919	0.0017073364981317865	0.0008743991986144555	0.0	0.0	0.0	0.0	0.0	0.0	0	3
205	0.0	3.9435742919478924e-05	9.98119281829799e-05	0.0	0.0	0.0	0.007646514104358188	0.0	0.0	0.0006853141537445185	0.0005466268899730471	0.0	0.0	0.0	0.0	0.0	0.0	3	3
206	0.00015274832359430095	0.0	0.0	0.0	0.0	0.0	0.006204242746231681	0.0	0.0	0.00035357381034845044	4.145047114493141e-05	0.0	0.0	0.0	0.0	0.0	0.0	0	3
207	0.0006258625608742115	0.0	0.0004636414258120527	0.0001459974646060664	5.2890768971704316e-05	0.0	0.0027512874195877446	0.0	0.0005749881162943822	0.00030432705619910165	0.0012571546273692652	0.00030236012133043875	0.0	0.0	0.0005751508175062485	0.0	0.0	9	3
208	5.737228259561999e-05	0.0011024190532598383	0.0014289297595268223	0.0006626666250254373	0.00017097187589519675	0.0	0.0022942982954674567	0.00011454632550871803	0.0003130496831964944	0.002210482376473144	0.001559439281383095	0.0	0.0	6.11900748575283e-05	0.0	0.0	0.0	5	3
209	0.00031338044736550406	0.0004128006786618076	0.000617072067397404	0.0002237628027562463	0.00012134191982618626	0.0	0.005196394440595497	0.0	5.5965364753873654e-05	0.0005665214393925337	0.00044466411581742737	0.0	4.651007722768504e-05	0.0	0.0	0.0	0.0	0	3
210	0.0019203136373277829	0.0012410870073295333	0.001649034091341596	0.0006562658245091622	0.005353355609698768	0.0	0.0002641900377535151	3.598111373127082e-05	0.000760083971626344	0.001560077264561257	0.0010323192757630965	0.0	0.0002494514837063081	4.8233334244935336e-05	0.0	0.0	0.0	7	3
211	0.0006738507331590665	0.0	0.0005587774767735236	0.0005010077435465962	0.0	0.0	0.0040439844352321355	4.566962456239374e-05	0.0007424431762768182	0.0003826122364815376	0.00022892015092577817	0.00018135391808784252	0.0	0.0	0.0	0.0	0.0	9	3
212	0.0007243215626701727	6.439058982423055e-05	0.00017802453872206478	0.0003600954898889849	0.0006184808942373472	0.0	0.004909982222276306	0.0	0.00010169004912925707	0.00042084464547444947	0.0008099897473331341	0.000518680717452556	0.0	0.0	0.0	0.0	0.00023398345989202146	0	3
213	6.259833616256587e-05	0.0	0.0007854364592752847	0.0	0.0	0.0	0.004585546882194813	0.0	0.0	0.00043451262414950234	0.0007596561574150275	7.23952458918444e-05	0.0	0.0	0.0	0.0	0.0	0	3
214	0.0010615576050410388	0.0	8.326737417967619e-05	3.8549135796598006e-05	0.0	0.0	0.004041211971042819	0.0	0.00010149628201879	0.00040974262926056975	0.00039474224044935927	0.0	0.0	0.0	0.0	0.0	0.0	9	3
215	0.0011023792932974522	0.0012244389078037076	0.0010469585756617572	0.0007290659546162223	0.003429965657191246	0.00024453904772425196	0.0005355814040153991	0.0	0.0005341428532146594	0.0014369217901634352	0.0014892264097357446	0.00012791007458117412	0.0	9.136271403191465e-05	0.0	0.0	0.0	4	3
216	0.0	0.0011733255525457013	0.0005871769255255488	0.00010135856408870866	0.00023666521715764993	0.0	0.0009766592017475411	0.0	0.00023393696548775877	0.002848673991983495	0.0030599702244023383	0.000551066686003493	0.0	0.0	0.0	0.00012826091144913762	0.0	4	3
217	0.00020195653749441195	0.0	0.00025633492559729986	0.00014533901140331517	0.0	0.0	0.004452935307022711	0.0	0.0	0.0003455665668331097	0.00029300687096896617	0.0	0.0	0.0	0.0001661637814880566	0.0001949944653610356	5.5032913182234987e-05	0	3
218	0.0010178467553225443	9.670285539810345e-05	0.0016755050191204557	0.00022328508301270103	0.00021068516781274634	0.0	0.0034514699506122087	0.0	0.0003919277360352193	0.0004029901081834686	0.0016355526206587106	0.0	0.0	0.0	0.0	0.0	0.00019720343950128873	9	3
219	7.840324310294373e-05	0.0	0.0	0.0	0.00014332357093448157	0.0	0.0052416827399865825	0.0	0.0	0.0001165405285953858	4.351533093263949e-05	0.0	0.0	0.0	0.0	0.0	0.0	0	3
220	0.0001754537477689128	6.463892464554045e-05	0.0	0.0	0.0	0.0	0.0031398498318240256	0.0	0.0	0.0025246123461543776	0.00033479524989399356	0.0005125796662802553	0.0	0.0	0.0	0.0	0.0	9	3
221	5.6412993358332685e-05	0.00017784525964063792	0.0	0.0	0.0	0.0	0.0029918205861727597	0.0	0.0	0.003598330876075492	0.0002939190553093557	0.0008414007004353618	0.0	0.0	0.0	0.0	4.5218321749848044e-05	9	3
222	0.000340413468313869	0.0007792815015774659	0.00014869114281058178	5.399548053755678e-05	0.00010049614398211321	0.0	0.0031685984732085642	3.652758118270532e-05	0.0001601886099098544	0.0023569182446627063	0.001451696316092368	0.0002509947929832935	0.00011108897962003563	0.00019936484455252755	0.0	0.0	0.0	9	3
223	0.0008541754284835553	0.0013189433415685796	0.0008807232317793276	0.0007268223429000652	0.00018227799715551352	0.0	0.0011577833399447491	0.0	0.001210685921480794	0.001560838611708521	0.0013904494276270204	0.0	0.0	0.0	0.0	0.0	0.0	5	3
224	0.0002760386245503585	0.0	0.00010232781941336416	0.00018817169695231565	0.0002852510201618088	0.0	0.0029696781928731327	0.0	0.00010348979939433156	0.0031517814585483523	0.0006040258526992408	9.560449266215363e-05	0.0	0.00014365801605652093	0.0	0.0	0.0	9	3
225	0.0005429620704496335	6.03182086421371e-05	0.0005477757920077043	6.755486092852962e-05	0.0	0.0	0.005732575369995909	0.0	0.0003733022078905607	0.0008104638428995709	0.00021060644716187506	0.0	0.0	0.0	0.0	0.0	0.0	0	3
226	4.499096069768555e-05	0.0002882210747969547	8.863558866718553e-05	0.0002310049095504431	0.0	0.0	0.005317902783164882	0.00023188925444183185	0.0003428977227998491	0.0013388520462224618	0.0006876320366958876	0.0	0.0	0.0	0.0	0.0	0.0	0	3
227	4.947907215634519e-05	0.0	0.0	0.0	0.0	0.0	0.0066713935411690925	0.0	0.0	0.00017263558429161783	0.00010546870112059444	4.5672364993795115e-05	0.0	0.0	0.0	0.0	0.0	3	3
228	0.0003473757984551294	0.0005810400284598246	0.0012105781251460293	0.0005098028691871896	0.0003234558056175393	0.0	0.003349148929497829	0.0	0.00015391019480050865	0.001886757070816735	0.0009850777667718116	0.00010409553782615695	0.0	0.00018068586891851595	0.0	0.0	0.0	9	3
229	0.0004652129067212397	0.00024869427145577197	0.0028763441813509675	0.00024926136185879783	0.0007989839092523083	0.0	0.0006955335639311041	0.0	0.0011481284335375021	0.0003867914909418981	0.003870156647918329	0.0002050875886030192	0.00012997874863210628	0.0	0.00014204491567375752	0.0	0.0	1	3
230	8.501086791435779e-05	0.0	0.0	0.0	3.578129252197591e-05	0.0	0.00716859510518252	0.0	0.0	0.00014508072363219907	0.00010452919902106706	0.0003042193239808276	0.0	0.0	0.0	0.0	0.0	3	3
231	0.0014506037864410628	0.0011902235244454643	0.0015318088513862082	0.00045399713457805826	0.0003562068518319362	0.0	0.0021221271137885334	0.0	0.00014757864588063537	0.000920181725848133	0.0017604274674228617	0.0	4.760734645297568e-05	0.0	0.0	0.0	3.469194899818526e-05	1	3
232	0.001084560938537778	0.0018469260272224374	0.0007579190357213126	0.0006817797918820846	0.00023966804923926952	0.0	0.0	0.00022137402419559297	0.00022677214661062886	0.0019947874608596374	0.00295575433690005	0.00021393877457972008	0.0	0.0004426093320686568	0.0	0.0	0.0	4	3
233	0.00047230837813342285	0.0004735275807593817	0.0008929148779306373	0.000402173240058317	0.0010881149402218464	0.0	0.0016080631047151875	0.0	0.0009527011473021074	0.0029827362978387985	0.0020972240576060163	0.0002420862123170792	0.0	0.0	0.0	0.0	0.0	5	3
234	0.0005552677517722979	0.0	0.0	0.0	0.0	0.0	0.004487580606884746	0.0	9.808281820083644e-05	0.00022708357614356476	0.00012099627769257364	0.0	0.0	0.0	0.0	0.0	0.0	0	3
235	0.0	0.0	0.0	0.0002468990854010744	9.99520405705377e-05	0.0	0.009348121070441943	0.0001060446786463897	0.00015863897867656558	0.0	0.0	0.0	0.0	0.0	0.0	0.0	0.0	3	3
236	0.0	0.0	3.499813365567254e-05	0.0	0.00033124253631074764	0.0	0.006166619938881987	0.0	0.0	0.0006644016430850407	3.518556012320321e-05	0.0002216987127692617	0.0	0.0	4.083547991526151e-05	0.0	0.0	0	3
237	9.966954308606991e-05	0.0	4.748839294717017e-05	0.0	8.912505592003963e-05	0.0	0.009012215399061944	0.00011790523371413979	0.0	0.0	0.00010981628082934839	0.0	0.0	0.0	0.0	0.0	0.0	3	3
238	0.00019310144344202604	0.00021444800177484243	0.0	0.0	8.287604627588315e-05	0.0	0.006183502173654655	4.1392272436881e-05	0.00018129629304485624	0.0013314241952672855	0.0	0.0	0.0	0.0	0.0	7.841481350544623e-05	0.0	0	3
239	0.0002754825588185473	0.0	0.00018465650432080411	0.00011925254327434977	0.00022160120878263184	0.0	0.004711705168304765	0.00010005559086006354	3.948020530990496e-05	0.001765344279034868	0.0009767017935740734	0.0	0.0	0.0	0.0	0.0	5.993562517820503e-05	0	3
240	3.5905384124341075e-05	0.0	0.0	0.0	0.0	0.0	0.004872248732865563	0.0	0.0	0.0004894291093359528	0.0003186281315692979	0.0	0.0	0.0	0.0	0.0	0.0	0	3
241	0.000335298709345449	0.0006207571085525396	0.0002967281759370601	0.0006883521394231127	0.0004451462407252614	0.0	0.00413541366423504	0.0001925366391714213	0.00036039014716218563	0.00036676278484701184	0.0007343416347745243	0.00015959550321736	0.0	0.0	0.0	0.0	0.0	9	3
242	0.0	0.0	0.0	0.0	0.0	0.0	0.006905196584101915	0.0	0.0	8.296681062969086e-05	0.0	0.0	0.0	0.0	0.0	0.0	0.0	3	3
243	4.8415601437423095e-05	0.00044788861911482366	0.0007854855969309662	0.0002641898340068797	0.0002068034049830255	0.0	0.004644015731911755	0.0	0.0005762249890011629	0.0013590647875673498	0.001314947232346286	0.0001629524279354071	0.0	0.0	0.00020267249291581796	0.00039705881132459544	9.801333185791974e-05	0	3
244	9.343528291543495e-05	0.0	0.0	0.0	0.0	0.0	0.005932432432151368	0.0	0.0	0.0009744524656154092	0.00016165307338500873	0.0	0.0	0.0	0.0	0.0	0.0	0	3
245	5.090162456720607e-05	0.00013272543369100437	0.00021169745481238863	0.0	9.260748651921903e-05	0.0	0.005516292023138258	0.0	0.00011117326610909402	0.0014102075939732442	0.0007632773116083562	7.279632392152563e-05	0.0	0.0	0.0	0.0	0.0	0	3
246	0.00013428512543401484	0.0004730501371550787	0.0	0.00012244302950320806	0.0	0.0	0.004726705639633604	0.0002047854694936388	0.00046371657807182996	0.002422121069170419	0.0009448999261374579	0.0	0.0	0.0	0.0	0.0	0.0	0	3
247	0.00024462552327036405	0.0	0.000936231616782237	7.227042028130827e-05	0.00021641160152593373	0.0	0.0038689708574046093	0.0	0.0007344334383612133	9.750821831267198e-05	0.00047599310266097165	0.0002785661442454056	0.00011077600663347817	0.0	0.0	0.00023364637458803708	0.0	9	3
248	8.53821192967563e-05	8.124408201433626e-05	0.0	0.0	0.0	0.0	0.005709379889062107	0.0	0.00014503058141598053	0.0017278254134202695	0.00017858753622678023	0.0	0.0	0.0	0.0	0.0	0.0	0	3
249	8.050535905458468e-05	0.00017474494797216253	0.0011126828774159674	0.0	0.00020255378979791626	0.0	0.003854621342432328	0.0	9.61749207303956e-05	0.0009104766602934331	0.0007722767078606654	0.0	0.0	0.0	0.0	7.379888101255932e-05	0.0	9	3
250	0.00039082315324818725	0.0	0.0009592352575664587	0.0003048316429328995	0.00013195787573090566	0.0	0.0041292744659542045	0.0	0.001256406664229195	0.0003376104334980931	0.000522826081814042	0.00041930824885592194	0.0	0.0	0.0	3.6948775252630876e-05	5.280148292994018e-05	9	3
251	0.0	0.0	0.0001076322955986797	4.5284059113481066e-05	0.0	0.0	0.007553045532494823	0.0	0.0	0.0002570070968952804	0.0002665108538210944	0.0	0.0	0.0	0.0	0.0	0.0	3	3
252	0.0018204682452083382	0.0015915731477918807	0.0011749006380627088	0.0008870993828489638	0.0007665861777758275	0.0	0.0	7.699303261026158e-05	0.0008939191502517312	0.0016055514999260946	0.0025109006821362125	0.0005918606655262369	0.0	0.00024164682204932605	0.0	5.46942240024238e-05	0.0	4	3
253	0.0	0.0	0.0001838297451755755	0.0001003072022327598	0.0	0.0	0.00674502727856186	9.536660770117993e-05	0.0	0.0006575348990531254	0.0006546045810609245	0.0	0.0	0.0	0.0	0.0	0.0	3	3
254	0.0013884616911332066	0.0	0.0007734047889743397	0.0003485418701122598	0.0003600936677856534	8.680733623527516e-05	0.000855288135895539	0.0	0.0013436974261535049	0.0002739710064165447	0.0012538282050789118	0.00046956855770514803	0.00017440700665859404	0.0	0.0014082761032993387	0.0	0.0	7	3
255	0.00047300820810124004	9.350898128963038e-05	0.0006927473820379387	0.0001961371216879063	7.066040952246857e-05	0.0	0.004159748426858174	0.0	0.0008601829596366773	0.00010978383053486483	0.00014026410435964538	0.000340750880486511	0.0	0.0	0.0	0.0	0.0	9	3
256	0.0034701190311415874	0.00045858150015274605	0.001487699378940193	0.0003680934448932474	0.000543678216098607	0.0	0.0014179853656201677	0.0	0.0013055511764691018	0.0002760398619003237	0.002837699677223289	0.00018442957770670827	0.0001339284846564201	0.0	0.0	0.0	0.0	1	3
257	0.00035792303994733234	0.0	0.0010692697037521547	0.00012065111929248535	0.00027269917706618214	0.0	0.0033530128102338247	0.0	0.0009795460639270425	0.00012587880522612954	0.0006534810498654451	0.00034286646895970196	0.0002719245901868927	0.0	4.9063153878496826e-05	0.0002508292279328358	4.9609555361929735e-05	9	3
258	4.478439105571701e-05	0.0	0.0	0.0	0.0	0.0	0.004993629162508669	0.0	0.0	0.0	0.0	0.0	0.0	0.0	0.0	0.0	0.0	0	3
259	0.0014625647167324821	0.0004037984293785878	0.0013607565023385378	0.0007129439393833127	0.0012789902903111645	0.0	0.0016598989675331514	0.0	0.0008309768957903324	0.0007711238389224703	0.0012892343165739192	0.0002009544241228805	0.0	0.0	0.0	0.0	0.00022782270909652746	7	3
260	0.0008675842166083372	0.00012361379794916083	0.0009587426175051813	0.00024737778682220387	5.68768849854156e-05	0.0	0.004960078143455212	0.0	0.0006775716583736331	0.0005341470564929781	5.493292548787988e-05	0.0	0.0	0.0	0.0	0.0	0.0	0	3
261	0.0	5.746999392720447e-05	0.00019871504373323985	0.0	0.0	0.0	0.005517957828574435	0.0	0.00018059489098523637	0.0005682965880100051	0.0006157700706092715	0.00010014216942793185	0.0	0.0	0.0	0.0	0.0	0	3
262	0.003464434104872154	0.001018203493676327	0.0003801608154187044	0.0008554147145244631	0.0001600163055129431	0.0	0.0012018008016223122	0.0	0.0016058036684297142	0.00047314176468408965	0.0010643856491033147	0.0	0.0	0.0	4.004623065030336e-05	0.0	0.0	7	3
263	0.001554790484598644	0.0004042585589618809	0.002039969512837079	0.00043212451193702547	0.0006052893952177092	0.0	0.001503537013525927	0.0	0.0002556844280603433	0.0008610498278598732	0.0020265414818477026	5.755622339098748e-05	3.779950526836883e-05	0.0	0.0	0.0	0.0	1	3
264	0.0015139326310344913	3.6587520926698696e-05	0.0006566139832576163	0.00041173956004861517	0.00013189523335921548	0.0	0.001780042193183015	0.0	0.0009102037855189439	0.0020023971705718227	0.001320183462401504	8.292856721909768e-05	0.0	0.0	0.0	0.0	0.00034457647274867243	5	3
265	0.0004208256160870225	0.0	0.0	0.0	0.0	0.0	0.004961736609471998	0.0	8.136472667049852e-05	0.0001764002860220569	9.67603257063637e-05	0.0	0.0	0.0	0.0	0.0	0.0	0	3
266	5.538020375227598e-05	0.0006372079278859891	0.00012756355730341384	7.671071235073316e-05	0.0	0.0	0.0016510187329078544	6.274433674256712e-05	4.384706175774785e-05	0.005412620320844502	0.001481417367754357	0.0003674279008914671	0.0	0.0	0.0	0.0	0.0	5	3
267	0.00013300969908364174	0.00028212297253108344	0.0	0.0	0.0	0.0	0.0031325288169945613	4.1392144799365104e-05	6.08458128280063e-05	0.002430772263999414	0.0016838352990158863	0.0	0.0	4.171451325206666e-05	0.0	0.0	0.0003939702610016412	9	3
268	0.0006940615185492427	0.0007058623274684806	0.0009696977537875154	0.00055979065015282	0.0002689155765187247	0.0	0.0021139983844341032	0.0	0.0012491250128061635	0.0022936919694355185	0.002249771724153134	0.00019236033797454135	0.0	0.0	4.4313804609935496e-05	0.00010149026795197187	0.0	1	3
269	0.0003147615963744946	0.0002638210773414232	7.108059634347898e-05	0.0004217697708355135	0.0005380516407198131	0.0	0.003341965761196837	0.0	3.834043405821196e-05	0.0019474317818824348	0.0004037158299911001	3.4938424844727584e-05	0.0	0.0	0.0	0.0	0.0	9	3
270	0.0008314911855545336	0.0002171703153919302	0.000622991107981778	0.0005528119995241237	0.00025693880502643816	0.0	0.004190804235039558	0.00010031049719391986	0.000715193218879238	0.0007633178356198849	0.0	0.0016364006919278669	0.0	0.0	0.0	0.0	0.0	9	3
271	0.0	0.0	0.0	4.383467993612928e-05	4.657332837408657e-05	0.0	0.005928816014318375	0.0	3.9453713174457474e-05	8.064668501617378e-05	0.0	0.0	0.0	0.0	0.0	0.0	0.0	0	3
272	0.00014418941690037612	0.0	0.0	0.0	0.0	0.0	0.005149943022307693	0.0	0.0	0.000342306884739229	0.00022655979672018517	0.0	0.0	0.0	0.0	0.0	0.0	0	3
273	7.536594761204445e-05	0.0001223328298217772	0.0002745800286065596	0.00033995556627938587	4.576513324949887e-05	0.0	0.00562374503044426	0.0	0.00021005084948708152	0.0010489181754367184	0.0001289036224938234	0.0	0.0	0.0	0.0	0.0	0.0	0	3
274	0.0	9.737165185493235e-05	3.980412167134181e-05	5.409593451997743e-05	3.505015866602211e-05	0.0	0.008523218640715148	0.0002347811178994099	0.0	0.00015841357638301677	0.0002266317807467796	0.0	0.0	0.0	0.0	0.0	0.0	3	3
275	0.0003461636422359104	0.0005581972774821307	0.0009350377421860955	9.972697572689106e-05	0.0	0.0	0.0014275080773171651	0.0	8.753000950338804e-05	0.0022245292424106907	0.003467583146319643	0.0002463154494086917	0.0	0.0	0.0	0.0	0.0	1	3
276	0.0012122021982255307	0.00022515964305776711	0.0017155839856190897	0.000509955734528189	0.00022679607926347293	0.0	0.0022957075103079666	8.932917761620699e-05	0.0013910252673729531	0.0010138987237448512	0.0003314633726733212	0.00024413362316059913	0.0	0.0	0.0	0.0	0.0	7	3
277	0.0015791838557649195	0.0008033611975608761	0.0005598098091082946	0.0006871403317459901	0.00028463573993071494	0.0	0.0011523113254402104	0.0	0.0007285168390614986	0.0011247257858717353	0.0011892151176579578	0.0	0.0	0.0	0.0001321885016021081	0.00010432401934044137	0.0	5	3
278	0.0002207887278761349	4.048503719719666e-05	0.00027991123937560005	9.778378449282906e-05	0.0002644040394945258	0.0	0.004436342987155187	8.144370775536886e-05	5.319575076152174e-05	0.001660947292026871	0.0010948446255937584	0.0	0.0	0.0	0.0	0.0	5.675601345266922e-05	9	3
279	0.001369689311529571	0.0005626611564296968	0.0006641802708531872	0.001578152080364173	0.00039618036018816477	0.0	0.002857553041049168	0.0	0.0008573621381665962	0.00010287830119891051	0.0004464115576974321	0.0	0.0001823511109649603	0.0	0.0	0.0	0.0	9	3
280	0.0030805747968420845	0.00011161391918303927	0.0005714804487048319	9.636922378714242e-05	0.00416529289926216	0.0003560723670483711	5.826311302670526e-05	0.0	0.005151150059485359	0.0	0.0011067346263902158	0.0	0.0002426318998878642	0.0	0.0	0.0	0.0	6	3
281	0.0014905308206014122	0.0005577348934955365	0.000530502726999277	0.0007387882616080185	0.0006713235311777844	0.0	0.0017483811236491751	0.0	0.00010469952813030019	0.0024773588103102293	0.0011487747028120858	0.00014983053673933567	0.0	0.0	0.0	0.0	0.0	5	3
282	0.0	0.00041454956268446256	0.0013154399911520867	0.0	0.00015740509861279756	0.0	0.0029341254223807975	0.0	0.00010684658745824794	0.0011012512773881456	0.0010521079396312533	0.0	0.0	0.0	0.0	0.0	0.0	9	3
283	0.00023069197458910998	0.0	0.0	0.0	0.00018218126751710415	0.0	0.005947495066018604	0.0	0.0003646774686528044	0.0004203348456999442	0.0002733295119712616	4.279619625848068e-05	0.0	0.0	0.0	0.0	0.0	0	3
284	0.0008022136347821569	0.00044631337898885467	0.0014861386259053444	0.0	0.00045078383018911603	0.0	0.0021737166669156677	0.0	0.002020231168619908	0.0008676803317773677	0.002506248171184461	0.00024174090970955728	3.804283138640038e-05	0.0	0.0	0.0	0.0	1	3
285	0.0	0.0	0.0003041863678391036	0.0	0.0	0.0	0.005498834945357188	0.0	0.0	0.0001974305411799814	0.000171832582535883	0.00015217880198625753	0.0	0.0	0.0	0.0	0.0	0	3
286	0.0002769316694247905	0.000609581537797457	0.0007391031722525776	0.0003046122173808371	0.00011655673977240482	0.0	0.004688461580386374	3.789433184289076e-05	3.632264330665774e-05	0.0005227021214868626	0.0003728400196807269	0.0	0.0001083135236289143	7.344385190493129e-05	0.0	0.0	0.0	0	3
287	0.000992459558250418	6.194538390549792e-05	0.0026721538867013114	0.0005998461692667799	0.0015287003904688897	0.0001355448442498913	0.0008869570200642262	0.0	0.0027666964997014203	0.0003255037336465899	0.0017834231697589473	0.00040116758937608886	0.0	0.0	0.0	0.0	0.0	7	3
288	0.00022761244657462876	3.739171796804665e-05	0.0002943879172395647	0.00014334703698774164	0.00024637820470741075	0.0	0.004470420469580641	8.874691609049819e-05	5.7239120941083386e-05	0.0016930586382682049	0.0010794399622791515	0.0	0.0	0.0	0.0	0.0	6.547041554111604e-05	9	3
289	0.001252990891737652	0.0013613737351442455	0.0006803699692802805	0.0003338788221601711	0.0	0.0	0.00023536345947275042	0.0	0.0003257684895751274	0.001929714749227716	0.002886711974031438	0.0	0.0	0.0	0.0	0.0	0.0	4	3
290	0.002187210304516117	0.00043363716948617163	0.001485657185086336	0.00031100468968703636	0.0001375384067119481	0.0	0.001385377158837858	0.0	0.0006553221004667859	0.0013349418236186154	0.003539525000914254	0.0004955332288562542	0.0	0.0	0.0	0.0	0.0	1	3
291	0.0018046565756485837	0.0017255713181944412	0.0012791970042850922	0.0008143086176016097	0.0012188178386425812	0.0	0.00011180225556753005	0.0	0.0021036915866617114	0.0014714670831294451	0.002195522051075491	0.0010288482580596981	0.0	0.00018013545429284726	0.00012275100055761086	0.00020887603670306014	0.00013783674634791493	7	3
292	0.002853463412769132	0.0012539345546228365	0.0014902122447222907	0.0015066344816585043	0.002409554254171381	0.0	0.0	9.505637872177839e-05	0.0028196925342885274	0.0002509026815159166	0.0009745304772519142	0.0003172533034068952	6.978084306035032e-05	0.0	0.0	0.0	0.0	7	3
293	0.0006799206406438819	0.0021143788204006538	0.0004263084663836627	0.0006334954757885225	0.0003122769982913951	0.0	0.00036334217317227427	0.00012747572009733676	0.00012130206848541948	0.002278470170107472	0.0017111165248689015	0.0	0.0	0.0008639132239205799	0.0	0.0	0.0	4	3
294	0.000521731158826848	0.0016012645038410496	0.0008234170386020107	0.0007770872435323562	0.00022521357563711283	0.0	0.0016439795933387799	0.0	0.0001388410866849833	0.0020476975966472887	0.0007745605319340027	0.00018021072924003369	0.0	0.0008039004480142217	0.0	0.0	0.0	5	3
295	0.000883230142211631	0.0010724521563225263	0.0007955028639173874	0.00013363540265785712	0.000631711994720276	0.0	0.0006176975578050586	0.0	0.00016455024166370209	0.0021871146799984963	0.0021109246820799096	0.0011270205685805842	0.00029542095237051574	0.00010744660225397864	0.0	0.0	0.00029476427756647836	4	3
296	0.0	0.0	0.0	0.0001048379273079567	0.0001673300304167929	0.0	0.004362321029338643	0.0	0.00012233209755974135	0.00038060907544295707	0.00013246849182930906	0.0	0.0	0.0	0.0005530923751206966	0.0	0.0	9	3
297	0.00011234732688946653	0.0	4.1805156431335215e-05	0.0002945701173343306	0.0	0.0	0.008354229318409638	0.0001240802983122583	0.0	0.0002348564804023822	0.0001286458065381222	0.0	0.0	0.0	0.0	0.0	8.843479537292222e-05	3	3
298	0.00031822039647495077	0.0005336128191486386	0.00023901434506715463	0.00028318279900956455	4.71029359119727e-05	0.0	0.0038529609478018547	0.0	0.000613235250335857	0.002175429060273079	0.001053191580831378	0.0	0.0	4.9738311018443005e-05	0.0	0.0	0.0	9	3
299	0.0	0.000286973870175309	0.001141102202440927	0.00012212117750280718	0.0002856123794486267	0.0	0.0028662841022771505	0.0	0.0002516959856295371	0.0015979962973937285	0.001452716758751105	6.957457945960306e-05	0.0	0.0	0.0	0.0	0.0	9	3
300	0.00022006963166875063	0.0001798490260397209	0.00015264320072743608	0.0	0.0	0.0	0.005173568045086865	0.0	0.00018641141260011682	0.0	0.0005965432635350747	0.0	0.00022154623741620357	0.00011218049709132337	0.0	0.0	6.29665347820187e-05	0	4
301	9.29788772553453e-05	0.0	0.0004479840645020445	0.0	7.733641157865144e-05	0.00020019666801482003	0.003601145873206466	0.003646643226097286	0.0004087968300526732	0.00026694119367063956	0.00019315336364553653	0.0	0.00016912906736158502	0.0	0.0	0.0	0.0005403912021225917	9	4
302	0.0014763528122136228	0.0008750405971933342	0.0010531118730335116	0.0007723426141264054	0.0021378072761613987	0.0	0.0	0.0	0.0041245613550478875	0.0	0.00240513408426415	0.00012620563850989828	0.0002779618889674493	0.0	0.0	0.0	0.0	7	4
303	0.0002918246716266002	0.0035922906757771675	0.0005263029746000773	0.00276394858711992	0.0008089318630303741	0.0	0.0001643012785791119	0.0	0.0010074469234307298	0.001116531980690985	0.0006298247273404667	0.0006173483219299867	0.0002671282100783985	4.7339314072138734e-05	0.0	6.462736940528166e-05	0.0	4	4
304	0.000416956575273676	0.00033700335015453877	0.001185200213649635	0.0004232045694198959	0.001516368617277859	0.0	0.0	0.0009479518456118769	0.0017884485492130659	0.0002370661507133754	0.0015603413155743998	0.00010734070587589003	0.00039030807582736204	7.229069629618378e-05	0.0	0.0	0.0	7	4
305	3.659497447991275e-05	0.00010936299003082119	3.511382209415186e-05	0.0	0.0	0.0	0.00782313422390549	0.0003652903515878335	0.0001555682966388192	0.0	0.00031008943792928544	0.0	0.00011096458311484465	0.0	0.0	0.0	0.0	3	4
306	0.0004102426027356657	0.0007029283599433326	0.0005223378481766231	0.0012696672135002651	0.0001992352893802437	0.0	0.0004720226608734006	0.0	0.0016714947473708355	0.00043907254444956273	0.0025642259555323376	0.00036000285568503466	0.00013444748280521713	0.0	0.00015871783753620242	0.00021476026653162802	0.0003917027233906623	4	4
307	0.00020350992496394676	0.0009255067912773544	0.0005517168412885536	0.0006940249420436726	0.00022048221286379374	0.0	0.0012417511444174053	0.0003510376597444561	0.0003993197033473259	0.0006250385349685853	0.0011980559146170492	0.00038912284988905366	0.0008241068542543192	0.00022794864783236843	0.0	0.0	0.0	5	4
308	0.0002132240026160141	0.00207560481123363	0.0015039045661219348	0.0007721465012366746	0.001621342042431255	0.0	3.8891349391478054e-05	0.0	0.0008448669962676211	0.00040472604716271807	0.0012850178136214556	0.0007097723472957	9.880475382902496e-05	0.0	0.0	0.0	0.0010543267581987045	4	4
309	0.00048599948226071496	0.00013697654440931686	0.0027818498414116355	0.00015907487897916025	0.0005156178153253325	0.0	0.0	0.0	0.0011818714464374696	0.0	0.003712629962501403	0.0	0.00025474940103838823	0.0	0.0	3.755900782787056e-05	0.00048833760021603	1	4
310	0.0003542936241872165	0.0002496259368460035	0.0004376907954068258	0.0005794735270224635	0.00041293434043241766	0.0	0.003985145935641895	0.00047971406906262255	0.0007674590959523068	0.00017079563838617336	0.00021111436790145598	0.0	0.0005980978531892353	0.0	0.0	0.0	0.0	9	4
311	0.0003447217988949546	0.00037339664783833475	0.0004334133263710822	0.0	0.0	0.0	0.001982956683913483	0.0	3.9455357783621144e-05	0.00023417343769640772	0.001375859174071938	0.0	0.0005175396330658079	0.0	0.0	0.0002448388073533892	0.00025314466945564713	5	4
312	0.0	0.0	0.0	0.0	0.0	0.0	0.008881770512557164	3.6343918478098123e-05	0.0	0.0	0.0	0.0	0.0	0.0	0.0	0.0	0.0	3	4
313	0.00035033421659614645	6.643135360886726e-05	4.929408975699329e-05	0.0	0.0	0.0	0.006911638874903473	0.0	7.959210060055987e-05	0.0	0.00017120402990244114	0.0	0.0001375228077179156	0.0	0.0	0.0	0.0	3	4
314	0.0018035006184803305	0.0010577563206981815	0.0005457206289662594	0.0013327274466808947	0.0004604081472605369	0.0	0.00012704335015959714	9.404391242253982e-05	0.002150343429103205	0.00021848584916134796	0.0011516915685763334	0.0005387908052714063	0.00021053461748882994	9.023937484240533e-05	0.0	0.0	0.0	7	4
315	7.521201421407398e-05	0.0	0.00014021426103366576	0.0	0.0	0.0	0.004883976617321442	0.004086139547861568	0.0	7.971559559141133e-05	0.00010204212822277228	0.0	0.000286070106840567	0.00020163616010994862	0.0	0.0	0.000725464863393479	0	4
316	0.0007530648076652742	0.002926486266614608	0.0002657419137068604	0.0008614131111761788	0.0024339551203217966	0.0	0.0004413246078095904	0.0	0.000564595602979113	0.00036228335187838117	0.0016083208676744667	0.0005137179110650733	0.00020764684401651157	0.0	0.0	0.0	0.00020397161180712195	4	4
317	0.0001670965183447182	0.00031033355471400334	0.002466495176405703	0.001207511699836671	0.0009988848089155062	0.0	0.0010192410388325899	3.862239259041709e-05	0.0012337674205348795	0.0	0.0011896789528751317	0.0002877979269242038	0.00022336510620978766	0.0	0.0	0.0	0.0	7	4
318	0.0005336680966176458	0.0035296071885503235	0.0002775178857273299	0.0005545266139545455	0.0003463753127481026	0.0	0.00012603490636712734	0.0	0.0006978903927554449	0.00041732433374631195	0.003207077330190684	0.0010297147577673373	0.00012491934296539144	0.0	0.0	0.00014445980172695668	0.0	4	4
319	0.00010719548312131112	0.0	0.0014894833975252527	0.0	0.0	0.0	0.0023494168984948727	0.0011601213410337417	0.0002448825685086172	0.00020912040056341114	0.0006715155247040044	0.0	0.00012169197894973482	0.0	0.0	4.7252724770226596e-05	9.084109590517403e-05	9	4
320	0.0020651068468813304	0.001887931956367016	0.00042718131175698357	0.00102602678219398	0.00018819589438979868	0.0	0.00017223148557891883	0.0	0.0010186168837962612	0.0003100982502569249	0.002746593179467631	0.0004590565284157426	0.0006943970648909689	3.68724223388665e-05	0.0	6.349135759974049e-05	0.0001571567296357327	4	4
321	0.0002557864477740962	0.001185826214621062	0.002136372477698111	0.0004415473731914256	0.0006533389870349842	0.0	0.0	0.0	0.002678113969833574	0.00018628190009223878	0.0012359209669415908	6.693798932829626e-05	0.000924704433925638	0.0	0.0	0.0	0.000336994713520311	7	4
322	0.001008285977413015	6.945170233218434e-05	0.0016412821340324399	0.0013727165400314713	0.0012947784548823238	6.01879590401179e-05	0.0	0.0	0.003316915498111983	7.329439903643811e-05	0.0021488787350627497	0.0	0.0005893019291699684	0.0	0.0	0.0	5.7216596736955574e-05	7	4
323	0.00020037712979020507	0.0020968054241240126	0.0013692965995833065	0.0009999197606224012	0.0017946909084384666	0.0	0.0	0.0	0.0008752124554517509	0.00031541051667456816	0.0011827922145572509	0.0005673578815763019	0.00013729773437556148	0.0	0.0	0.0	0.0012190678706092035	4	4
324	5.331264542043761e-05	0.0	0.0	0.0	0.0	0.0	0.006948055539906297	0.0020106955063198205	4.529950920111273e-05	0.0	0.0	0.0	0.00019181150884367085	0.0	0.0	7.428477990011942e-05	0.0	3	4
325	0.000695626985007706	0.002245332614808149	0.0	0.0016677378018528071	0.0009631619591280913	0.0	4.978261979963482e-05	6.913678833629911e-05	0.0017364838122392446	0.0005404689427740098	0.0024337637666782676	0.0007533598247204284	0.0	0.0	0.0	5.330953741966347e-05	0.0008112249217792837	4	4
326	0.0012777119987562703	0.0005473495743088387	0.00020881657058567795	0.0007032769410748463	0.0003133106190438812	0.0	0.00228176599307725	0.0009790323674279825	0.0005070149757544399	0.00032185404956434807	0.0003943844941612078	0.001253517262398459	0.000742644366194576	0.0	0.0	0.0	0.00028956679006864793	9	4
327	0.000508237688324305	0.0002553302917099207	0.0018925955422915955	0.0007347349936328099	0.0005126083085363019	0.0	0.0	0.0	0.0029916349589868946	0.00018523166329950425	0.00359672603985262	3.890249767607948e-05	0.0003932684668002015	0.0	0.0	5.8614266849538165e-05	0.0	7	4
328	0.00015309731062149043	8.019164975033232e-05	0.00461094123870439	0.0005365526737995982	0.0004860862571009896	0.0	0.0	0.0	0.002494821396591556	0.0	0.0016293239076302507	9.739341412584324e-05	0.0005405983074245568	0.0	0.0	0.0	0.00011732874270950738	7	4
329	0.0008596932990189584	0.0031140816984917977	0.0005531695459000323	0.0009614078081517528	0.0008889584432451937	0.0	0.0	0.0	0.0006036451366741308	0.00022244308859963857	0.0021270714642009467	0.0	0.00025747748895335945	0.0	0.0	4.752899226493592e-05	0.0	4	4
330	0.0008736506288637615	0.002672959113237402	0.0012055634520192165	0.0012845449195813081	0.0005611292914949339	0.0	0.0	0.0	0.0013058253114503885	0.00018804171930084646	0.0009832008002949204	0.0	0.0005593696732741972	0.0	0.0	0.00041957583816578585	9.705620343880285e-05	4	4
331	0.0009671280630226515	0.0004571663188380309	0.0013129811278385453	0.0005727368118265266	0.0003448263460608045	0.0	0.00011219442212371623	0.0	0.0029582836722242753	6.257418197720062e-05	0.0026343695501302605	0.0	0.0003888626485547762	0.0	0.0	0.0	0.00031111718242865885	7	4
332	0.0	0.0	0.0	0.0	0.0	0.0	0.0076408085504756865	0.0	0.0	0.0	0.0	0.0	0.0	0.0	0.0	0.0	5.664986852382112e-05	3	4
333	0.0004788161177905531	0.003822187258009364	0.0	0.0008803914972005715	0.0010087382048370277	0.0	0.0	0.0	0.0005399282181864943	0.0005150411507859609	0.001731963664127918	0.00028336565634727725	0.0	0.0001389986852004998	0.0	0.00012999351572896267	4.5060324619710546e-05	4	4
334	0.0007007430166335717	0.00035148817813791073	0.002225399435917846	0.0006078831326388334	0.0007537413424853663	0.0	0.0	0.0	0.001787307726164794	0.0	0.0015090961591562857	0.00029621521117895064	0.00025201604900857485	0.0	0.0	0.0	0.00012957399206848882	7	4
335	0.0006263278045259915	0.0011738600666540797	0.00021262744175383854	0.0009259602490825944	0.00020903809303181764	0.0	0.0	0.00015823889897350222	0.002525607247052468	0.0007511849503265728	0.0031034270897218465	0.00013258734397659174	0.0	4.587001135282242e-05	0.0	0.00046927961858955823	0.00014911608669870678	4	4
336	0.0002123789860067734	0.001555280634238781	7.327450280906999e-05	0.00033958228027831206	4.309758587275144e-05	0.0	0.0	0.0	0.00018577903501178458	0.0007356619646498531	0.002379137823174956	0.0009077551825612897	0.00012071069558138312	0.00045598255031081874	0.0	0.00020679386391918482	0.00012283972752355718	4	4
337	0.0012846000149184136	0.0032963073440186387	0.0005880137071880746	0.0009061296875368563	6.214935488783526e-05	0.0	0.0	0.0	0.00038127422681582564	0.00021602201239369475	0.0012902318847471655	0.0	0.0005995811740297788	0.0	0.0	0.0002474639843987325	0.0	4	4
338	0.0	3.763872931046538e-05	0.0002543480469295541	4.652692679320832e-05	5.145658254451835e-05	0.0	0.0073793360841983395	0.0008282680768832353	0.0	0.0	0.0	0.0	0.0	0.00017430609619310575	0.0	0.0	0.0001602434686631046	3	4
339	0.00030326267232947237	0.0036158670912960805	0.0006340355636069777	0.0005903440331539616	0.0013842486059253666	0.0	0.0	0.0	0.0006084338126257403	0.0007600623255381964	0.001061055537156383	0.0008207103587692146	0.00037666249115612005	0.0	0.0	0.00035971126821462605	4.6706465312689234e-05	4	4
340	0.0	0.00010172225127352881	0.0	0.0	0.0	0.0	0.009100508634766009	0.00028259343186111846	0.0	0.0	0.00013266821285580206	0.0	0.0	0.0	0.0	0.0	0.0	3	4
341	0.0014069144196501614	0.0019565306753327894	0.000703160825145966	0.0007332110758767165	0.0003461385103285547	0.0	0.0	0.0	0.0010992684171705941	5.3225231934370174e-05	0.0016485693574958596	0.0004504763612308215	0.00010936451777837354	0.0	0.0	0.00033090574114816144	0.0008619693134769169	4	4
342	0.0	0.0	0.0	0.0	0.0	0.0	0.00436937824111086	0.004581374312091872	0.0	0.0002281676606202456	0.0	0.0	9.03736882093926e-05	4.657483981828878e-05	0.0	0.0	0.0005390507383264028	9	4
343	0.0004260849169846011	0.00023671116844461008	0.0004461335113850721	0.0004693066594298501	0.00047432812498005185	0.0	0.0045405942134595315	0.00038516949937279424	0.0004254003508273905	0.00023362438484655882	0.0002960986204302143	0.0	0.0006276031199699796	0.0	0.0	0.0	0.0	0	4
344	0.0013761187276855127	0.0026379154482316317	0.00047651465760705706	0.0015855236950912755	0.0004338409719562958	0.0	0.0	0.0	0.0008453906133671471	3.53032989717585e-05	0.0013296239343531299	0.0	0.0006247344418252528	0.0	0.0	9.38624439502246e-05	0.0	4	4
345	0.0007060595632178689	0.0011485077909775669	0.0009179777149945755	0.0012659988859700221	0.0007038233593240322	0.0	0.0007138718852684322	0.0002740218632460373	0.003260692867213391	0.000421064053855728	0.0003328851757448323	0.0	0.0008895247388381987	0.0	0.0	0.0	0.00011939118620699912	7	4
346	0.0010746928749337983	6.586320618275985e-05	0.0009242753238405592	0.0007854145389309278	0.0	0.0	0.0	0.00010128575886169576	0.002938040309168341	7.327527162072399e-05	0.0023702487408107276	0.00013843499562386452	0.0003500427940234611	0.0	0.0	0.0	8.164461311388467e-05	7	4
347	0.00021135542562785678	0.0	0.0	0.0	0.0	0.0	0.006249185950286601	0.0	0.0001139300678903141	0.0	0.00020928046540180995	0.0	4.4439884773571776e-05	0.0	0.0	0.0	0.0	0	4
348	0.0005970568888419802	0.0030137391532893474	0.00014345543219399328	0.000642371423771461	0.001667735699497435	0.0	0.00028754144175756265	0.0	0.0005960430744101087	0.0003009151786082437	0.002184692068471327	0.0009169490592762429	0.00022140711664741855	0.0	0.0	0.0	0.00032028071908284236	4	4
349	0.0007718536548663914	0.0030345236165830636	0.0008143512959896876	0.00034216463924245037	0.0016786759624598463	0.0	0.0	0.0	0.0012268689135034802	6.192840040591188e-05	0.0020443283369654	0.00023847012531204276	0.000236800834791687	0.0	0.0	0.0004398254245065029	0.0	4	4
350	0.0005542984298192823	0.0034889931374451648	0.00029826905932023946	0.0005266327081019531	0.00033504795958534466	0.0	0.00011240362267872979	0.0	0.0007402621094247706	0.000397516088773349	0.003191081266071607	0.0010141670846178976	0.00012875076530068064	0.0	0.0	0.00014674937102081954	0.0	4	4
351	0.00029698681203909624	0.004324966661884711	0.00010554026063142258	0.0007568191615473158	0.0011580837559300142	0.0	6.387192697947345e-05	0.0	0.0006109330540841453	0.00033997587154097075	0.001260526707421233	0.0009185024662394424	0.00033799196720521956	0.0	0.0	0.00042074898073762423	0.0	4	4
352	0.0002911024840191025	0.004268715051793277	0.0001379640464897677	0.0007834183802543696	0.0004014677336321848	0.0	0.0002347486902532684	0.0	0.0006473466913028513	0.0003695701635259215	0.0025343239538108096	0.0008825638232309943	0.00012943356251838756	6.697212360892925e-05	0.0	0.00017606436812116333	0.0	4	4
353	0.0004276943217491145	0.0013744884064226448	0.0010063192092913673	0.0006422487778610324	0.0006353658449939548	0.0	0.0005396385813962513	0.0005665458904037314	0.0013179611070116765	0.00028398082027870073	0.0023941263092131216	0.00022981043657039138	0.0	0.0	0.0	0.0	0.0005753817652904978	4	4
354	0.000987577484553362	0.0012393736250351645	0.0008397866983629852	0.001016452083816361	0.00014162810224190714	0.0	0.002096575315990636	0.00018508230484144987	0.0014850413677857833	0.00018626135446495463	0.0007889928038178295	0.00020753592039481235	0.0005538716095699668	0.0	0.0	0.0	0.00025297783632149094	7	4
355	0.0003122676184990731	0.0025085397358149985	5.2717612249560177e-05	0.0005836307914882087	0.0002771114460663245	0.0	9.772147990167891e-05	0.0	0.0009177805318360561	0.00040979466463604867	0.004404664286585949	0.0007185908852876962	0.00018542201331498494	0.0	7.526981528922552e-05	3.493079527382402e-05	0.0	4	4
356	0.0011071370916915341	0.00016553516661045413	0.0018438807747387037	0.0008545921343847754	0.0009025427360498025	0.0	0.0	0.0	0.006064692305019389	8.095182007224886e-05	0.0010137873934424652	0.00022976732926939316	0.000733697327307671	0.0	0.0	0.0	0.0	6	4
357	0.0010468220487996503	0.0003201969945861512	0.0016275030450800788	0.0010423488123101434	0.0010359250898560272	0.0	0.00017190862108616876	0.0	0.0031352010510129515	0.0	0.0019515256706880654	0.0	4.1311642173153485e-05	0.0	0.0	0.0	0.0008569448840712136	7	4
358	9.572820901651596e-05	0.003157777769980661	0.0005929980839125773	0.00091062731160835	0.0013339621759498382	0.0	0.0	0.0	0.0006279521970753823	0.0004937491689218797	0.002041676308998383	0.0001685528219646744	0.00033037676075364016	0.0	0.0	0.0	0.0001269470729017375	4	4
359	7.586214171590636e-05	0.0	0.0002782409190818376	0.0	0.0	0.0	0.007973402825838253	0.002606390641501867	0.0	0.0	0.00011790959742000839	3.727159502946203e-05	0.00022482503713276816	7.961999261936252e-05	0.0	0.0	4.2703870217713455e-05	3	4
360	0.00020103734880847423	0.0	0.00037846728849041115	5.9850952868229996e-05	0.0	0.0	0.005411954025707219	0.0015960768311516983	0.0004807127582708296	0.0003167562485319733	0.00014354270304335685	0.0	0.00015811119696049425	0.0	0.0	0.0	0.0	0	4
361	0.0006391512252963329	0.00021895955226861004	0.0021581115817322647	0.00025783521151575564	0.0001613932832116501	0.0	0.001288542617978411	0.0002483326742117206	0.0027224643020722114	0.0001048065014552218	0.00025470439856946434	0.00020927763910774625	0.0004399961257770088	0.0	0.0	0.0	0.0	7	4
362	0.00035624618053306414	0.00012650978520924096	0.0027113575983730718	0.0006300096018848818	0.0	0.0	0.0010132950679899524	0.00021809555177559512	0.002226608282512903	7.980806225691098e-05	0.00044280964493143536	5.300030164089543e-05	0.0006343985320510033	0.0	0.0	0.0	0.0	7	4
363	5.338883667621739e-05	0.0	5.6110014433198875e-05	9.13648240652086e-05	0.0002114052850326447	0.0	0.0016043103713042632	0.004592515024007244	0.00015154453987608862	0.000297144677969554	0.00010199365032113978	0.0	4.8147757728116165e-05	0.00013699739771787	0.0	0.00013792122961971348	0.0	5	4
364	0.0006716709233270685	6.426452724731355e-05	0.00395598140226821	0.00036119966044908874	0.0004868974330433267	0.0	0.0	0.0	0.0014579790752505333	0.0	0.002258192337943687	0.00011884145163775593	0.0002501957306097447	0.0	0.0	6.684690288625689e-05	0.000302674861692078	7	4
365	0.0001557007232218144	0.0021245147084903	0.00037752806933378515	0.0008433260738681573	0.00013523827740458182	0.0	0.0	0.0	0.0006985917886609514	0.0004432173378140368	0.003547134829557042	0.0004333503442089671	0.000266450669751093	0.0002862213806878494	0.0	0.0	9.72814023630091e-05	4	4
366	0.001400152683686468	0.001990028936527465	0.00014155561618700937	0.0015802619860497886	0.00030042482606518965	0.0	0.0	0.0	0.0017630295742747603	0.0	0.0006034348199755993	0.00026114048498143336	0.0008862238542429291	0.0	0.0	0.00045291802321177367	0.0001927034765167192	4	4
367	0.0005653871699489467	0.0012147030155399995	0.0016473848584076124	0.0005371755679886175	0.000813650056344919	0.0	0.00022367667431633933	3.493354320588845e-05	0.0028998922018332236	0.00017942540845548817	0.0004332491754971136	0.00018001851955177004	0.000653897600864002	0.0	0.0	0.0	0.0	7	4
368	0.0017490681774626515	0.001754223122311581	0.00035859802096319137	0.0009124970110723369	0.000253105724024727	0.0	0.0002233263172771837	0.0	0.0006199507451881653	0.0003035668139126685	0.003510302658063737	0.0007419881118625213	0.000513753148497721	0.00010059118779710977	0.0	0.0	0.00015316290119892065	4	4
369	0.0	0.0	5.5000335991685526e-05	0.0001274245715195928	0.0	0.0	0.006254149882525432	0.0025880314705466847	0.0	0.0001902171178083659	0.0	0.0	0.000245725324755542	0.0	0.0	0.0	0.000405923581345879	0	4
370	0.0	0.003447084450130093	0.00010920601575286804	0.0005959582183235588	0.0007442954009439505	0.0	0.0	0.0	0.0001739040308417958	0.0011903961389902447	0.0024463501672414463	0.00010364188424998639	0.0	0.00013987154684376755	0.0	0.0	0.0	4	4
371	0.001446804917643615	0.0010065763614292803	0.0009549457230557976	0.0009630467746455137	0.0023598149052641154	0.0	0.0	0.0	0.0037747907165498274	0.0	0.002456894957658267	0.00018928937080714165	0.00027092376433812004	0.0	0.0	0.0	0.0	7	4
372	0.00021394590717072507	0.00440551554635884	0.00015508921212125819	0.0008223024768744518	0.0009519171077961975	0.0	9.748605790921048e-05	0.0	0.0006171336883462191	0.0004107528575015084	0.0012105878731180435	0.0010811132090723103	0.00035449815494443583	0.0	0.0	0.0003134997013325961	0.0	4	4
373	0.00022062847974913387	0.0	0.00047467974565704315	3.9775056489708146e-05	0.00023544833619618173	0.0	0.003642124837068248	0.001673371669451827	0.0003028907250836874	0.00024599950546670945	0.00027452226853671714	0.0	0.0004554833188551343	0.0	0.0	0.0	0.0	9	4
374	4.675173062592792e-05	0.0014204776032498586	0.0017720457827150133	0.00011831228788977238	0.0009349507715280004	0.0	0.0	0.0	0.0015353683827938913	0.00015724414809993684	0.0020849663252786857	0.00023709367498565617	0.0007454156552146382	0.0	0.0	0.0	6.258251749513782e-05	4	4
375	0.00153974276596886	0.0006168543694769931	0.0011302761900628929	0.0008433253600596079	0.0018410793654630782	0.0	0.0	0.0	0.0049167926811050965	0.0	0.0018714228436884203	4.142913416492177e-05	0.00042283118539704806	0.0	0.0	0.0	0.0	6	4
376	0.0003418581191927114	0.0002237345215302283	0.00039845426654142784	0.00031656776872614976	5.009240247228534e-05	0.0	0.003538671999053095	0.0009449222070502124	0.001028128593513382	4.081359613074308e-05	0.00020282329980113276	0.0	0.0001773625636122948	0.0	0.0	0.0	0.0	9	4
377	0.000980712449681764	0.0008492648063198043	0.0002047692536794154	0.0005041242230859887	0.0	0.0	6.839605813258699e-05	0.0	0.0005678241909008568	0.0008996557805211882	0.002530388305088078	0.0009182084728913529	5.366727722977026e-05	0.00014499395127067852	7.531731741601258e-05	7.917334560715854e-05	0.0	4	4
378	0.0004111153242085705	0.0026527745194568483	0.0	0.0002997551146430935	7.992957593887722e-05	0.0	0.0	0.0	0.0001312313938928633	0.0012840842837413503	0.0006353043635420894	4.820314767044659e-05	0.00042757687773306406	0.0	0.0	0.0002956683794753402	0.00022182044280111832	4	4
379	0.00032389741921487323	0.001080513010454909	0.0017155784768177235	0.0004831801520410228	0.00025466566409274813	0.0	0.0011212788336886837	0.002512916272936695	0.0007065692846322744	0.0003764224876460572	0.0008662743507687359	0.0005148638272135851	0.0	0.0	0.0	0.0	3.649235239928901e-05	5	4
380	0.0003751904963077034	0.0018947216072068866	0.0	0.0009646249685883463	0.0023522349198415228	0.0	0.00048680289032290475	0.0	0.0007975985889861414	0.00023430365953500685	0.0025112963715021117	0.0006477076346694768	0.0002827880217229591	0.0	0.0	0.0	0.00046181113243347566	4	4
381	0.0003608050354793815	0.00044928587884741434	0.0008667976442055562	0.001521442363329782	0.00030258163981562557	7.553714808002401e-05	0.000540807306719132	0.0	0.003339243467227511	0.0004060666134323255	0.0011887614735852571	0.0005401946423143561	0.00017319474435310882	0.0	0.00024337323618853798	0.00010278324023488886	0.0006159622994029582	7	4
382	0.0014485386773767297	0.001827917315063599	0.00014404128027139339	0.0008234614695747302	0.0002554493912964046	0.0	0.00019755539028423391	0.0	0.00018248530935349825	0.0004410719761766528	0.0038915206715581688	0.0008716989239243007	0.000420409121299731	0.00019094881576291165	0.0	3.955963707217674e-05	0.0004854402528543078	4	4
383	0.0004681017516559584	0.00015649488124038944	0.004230171614564031	0.0006380686544587252	0.00036702947265284183	0.0	0.0	0.0	0.0025250500927835053	6.583940982761267e-05	0.0014662272387509824	0.00038212774957246953	0.0003965499175511087	0.0	0.0	0.0	0.00011973698533057625	7	4
384	0.0	0.0018648569584311376	3.530202746575391e-05	0.00010220247370620068	0.0003973023442867818	0.0	0.0	0.0	0.00016941971555594655	0.001351084411077387	0.0014218833735209898	0.0	3.874099767784466e-05	4.8438226128402366e-05	0.0	0.0004791089353714825	0.0006664301027299152	4	4
385	0.0001352145830147333	0.0024704376098016183	0.0006275026077083467	0.00021238811328492505	0.00010877273003512321	0.0	0.00010134283887751662	0.0	0.0007006301316032519	0.00042219870624431546	0.005179787230841951	0.000549063678484568	0.0001384659117785596	0.0	0.0	9.423728764431497e-05	3.733234498040192e-05	4	4
386	0.0003539795610117813	0.0036220294840022095	0.0005788716079218406	0.0026963644865695257	0.0007924429865735883	0.0	0.0001922635668978785	0.0	0.0010106330277422216	0.0011814766933177137	0.0006724970518453379	0.0006031133606204037	0.00024729068666287364	3.568239050904472e-05	0.0	5.817901853545186e-05	0.0	4	4
387	0.0004589557783339013	0.0001284210838729089	0.0	5.540142263823191e-05	0.0	0.0	0.006957573548544044	0.00020291170325698244	0.0	0.0	0.00015927360294433119	0.0	0.00011370710808774175	0.0	0.0	0.0	0.0009398010329971791	3	4
388	0.0	0.0	0.0	0.0	0.0	0.0	0.009303698560584502	3.842617139974417e-05	0.0	0.0	0.00010234218136732028	0.0	0.0	0.0	0.0	0.0	0.0003647489791054534	3	4
389	0.0005971099044226883	0.0	0.0	0.0	0.0	0.0	0.007097347778324672	0.0	0.0	0.0	0.00014463479245191622	0.0	0.0004980403811606353	0.0	0.0	0.0	0.0	3	4
390	0.00033425609350657055	0.0015899321985318998	0.0	0.0005853480588332341	0.00017664534977598255	0.0	0.00016406593629392588	0.00024272790356488042	0.0012065143845088374	0.0008617100882148947	0.0035395633175212306	0.0005721589123354883	0.0	0.0001450736279223254	0.0	0.0004222361776497995	0.00010141886318526397	4	4
391	0.0	0.0	0.0	0.0	0.0	0.0	0.008923175935577867	0.0007112022668193578	0.0	0.0	0.0002137411784177309	0.0	0.0	0.0	0.0	0.0	0.000671032347493255	3	4
392	0.0	0.0033008958981755624	9.793652912009944e-05	0.0004720086000106862	0.0010015278262368841	0.0	0.0	0.0	0.0003770594872132256	0.0010274167420770896	0.0022593328697114515	3.807013659859443e-05	0.0	0.00015270632508282154	0.0	0.0	0.0	4	4
393	0.00042194142619828544	0.002665950300070128	0.0010061207147690889	0.001058688250259301	0.0009489683422659388	0.0	5.869109503504316e-05	0.0	0.0006456327874382948	0.00014014565461021054	0.0030457510757448385	0.00040815479402733464	0.0002250394222812748	0.0	0.0	4.0923731570778756e-05	0.0	4	4
394	3.783028918282667e-05	0.0014364281300418109	0.0016632660361502942	0.00013748639346456017	0.0009237570102830544	0.0	0.0	0.0	0.001358657424974678	0.00012451640572404778	0.0021842601567509112	0.00026486920420554244	0.0006925818614084293	0.0	0.0	4.495967459576811e-05	5.39208877791603e-05	4	4
395	0.000320865831611856	0.0	0.0009598068619613406	0.0	0.000564466619002669	0.0	0.0032257146209537495	0.0007222012277376085	0.0006041982058354563	0.00021707052962422534	0.00031481522547150136	0.0	0.0010053221326751021	0.0	0.0	0.0	0.0	9	4
396	0.0013150851632399256	0.0008134876359611584	0.0009773959941670992	0.001403937719621118	0.0010985210110840112	0.0	0.0001734352183321045	0.0	0.0024521728847447053	0.0002698210327473697	0.0008533873205080312	0.0010707908422718578	0.0010612671031164536	0.0	0.0	0.0	0.0003321000523511868	7	4
397	0.0017094993586954511	0.0019471049644879661	0.0007917583452686306	0.001108418695016959	0.0001460655534438255	0.0	5.01656115430188e-05	0.0	0.0018639520667077206	0.00020732406724452597	0.002237652705567881	0.0002692931240459056	0.0005854391126172974	0.0	0.0	0.00013616567848305695	0.0002675264420596103	4	4
398	0.0009408167002630187	0.002224260397134743	0.0016004244846767961	0.0015745154516334766	0.0006495494102664665	0.00019788087564009233	0.0002643372296342852	0.0	0.0009388798070629729	0.0006564657968178273	0.0002683277598195792	9.444654827245468e-05	0.0009183840164721969	0.0	0.0	0.0	0.0	4	4
399	0.0018549086670034708	0.0015156550222835202	0.0001426934244423241	0.00037749319993449996	0.0001603147503432163	0.0	0.0	0.0	0.00112298233480826	0.0007422389456796501	0.0032550479586940058	0.00014482515602004206	0.00044950125786458715	6.108302414266197e-05	0.0	0.00012025691077797812	0.0004264135301502877	4	4
400	0.00046278334025457726	0.0001871040224924242	0.00011268887246427845	0.0	0.0	0.0	0.0012800037495727698	0.0	0.000386307710118555	0.00025437490410946614	0.0031726552158644595	0.0005958868385351103	0.0	0.0	5.736170762310969e-05	0.0009399107950747527	0.0	1	5
401	0.0027215814343358753	3.60213518733582e-05	0.0	0.0008446201416457372	0.0	0.0	9.311262390696603e-05	5.307551907188175e-05	0.0013243936314723886	0.00010109447136054649	0.0033498970751509667	0.0006001892093026538	0.00021501706209781058	0.0	0.0	0.0005620922759704077	0.000162428773639568	1	5
402	0.001170690745764947	0.0	7.96708913910305e-05	0.0005083077962487087	0.0	0.0	0.000943470990545314	0.0	0.0007269293567043773	0.000984480139190921	0.0035821275023329036	0.0001721090028182633	0.0	0.0	0.0001112646853632412	0.0015379226380347797	0.00014932969158666396	1	5
403	0.0016622164536541032	8.023843649318714e-05	0.0011769312718716229	0.0	0.0	0.0	0.0005773573231708318	0.0	0.001115675050168235	0.00021015190394613688	0.0013704726837859883	0.0006898074255290891	0.000331074746403258	0.0	0.0	0.0	0.00072722378530251	7	5
404	6.0910560271591936e-05	0.0	0.0	0.00024480740389014576	0.0	0.0	0.006958627320369367	0.0	0.0	0.0	0.0	0.0	0.0	0.0	0.0	0.0	0.0	3	5
405	0.0015778331211159255	0.0	0.00018500408041347775	0.00026995660874777204	4.705790095352048e-05	0.0	0.003313006053962261	0.0	8.433645903704109e-05	0.0	0.0011139669787333367	0.0	0.00015759277002915672	0.0	0.0	0.00012995511126376048	0.0	9	5
406	0.0005200990607120764	0.0	0.0	0.00022221958487151936	0.0	0.0	0.008827801345143996	5.65799160347375e-05	6.0319139025220294e-05	0.0	0.0	0.0	0.0	0.0	0.0	7.00665593274154e-05	0.0	3	5
407	0.001520220018704561	0.0	0.0001641672384558107	0.0	0.0	0.0	0.003370147267804845	0.0	0.0006922702187365573	0.0004915432212448886	0.002942842686126073	8.277801049216409e-05	0.0	0.0	0.0	0.0009901757278805848	0.0	1	5
408	0.0007553476194469923	0.0	9.696606483067646e-05	6.60551739558503e-05	0.0	0.0	0.0005318003813396515	0.0	0.0015582919679938512	0.0002723346229530619	0.005292646989070015	0.00024389514084415933	3.782328056572082e-05	0.0	0.0	0.0003791539778112078	0.0	1	5
409	0.0005359079067427099	0.0	0.0	0.0	0.0	0.0	0.005268331499580096	0.0	0.0	0.0	0.0008729549259199047	0.0	0.0	0.0	0.0	0.0	4.626608658598521e-05	0	5
410	0.0	0.0009597030601044314	4.5457310868666924e-05	0.0	0.0	0.0	0.0013325943308562704	0.00014020592944330172	0.0	0.00045216052785580676	0.0018289269962823208	0.0	0.0	0.0	0.0	0.0003179782362943761	0.00012345859055001593	5	5
411	0.0	0.0	0.0	0.0	0.0	0.0	0.007878796461087969	0.0	0.0	0.0	0.0	0.0	0.0	0.0	0.0	0.0	0.0	3	5
412	8.550113909331883e-05	0.0	0.0	0.0	0.0	0.0	0.007205213367217642	0.0	5.374820065245149e-05	0.0	0.0	0.0	0.0	0.0	0.0	0.0	0.0	3	5
413	0.0028002053608388307	0.00012199050578763855	0.0	0.0002839041254261241	0.0	0.0	0.001096253220251966	0.00018096991418515293	0.0015512342708064444	7.240362146214058e-05	0.0037297755740661395	0.0	4.4373010757446e-05	0.0	0.0	0.0003162159231753377	0.0003514873963340972	1	5
414	0.0018834765345121336	0.00022232425402429862	0.0005668309737809967	0.0	0.0	0.0	0.002748851440102334	0.00018212265939128927	0.0008319132047652196	0.000730983027027673	0.0025378659137516115	0.00030917478575427236	0.0	0.0	0.0	0.0004075893672565418	0.0	1	5
415	0.00047018686852495247	0.0	0.0	0.0004692164472128716	0.0	0.0	0.005361327464725128	0.0	0.00038608590569582925	0.0	0.00064305044239167	0.0	0.0	0.0	0.0	0.00044636960331678516	0.00017226287126865	0	5
416	0.0	0.0	0.0	0.0	0.0	0.0	0.0067948954549508075	0.0	0.0	0.0	0.0	0.0	0.0	0.0	0.0	0.0	0.0	3	5
417	0.00014096652785452126	0.0	0.0	0.0	0.0	0.0	0.007387479683626749	0.0	3.6046382261981915e-05	0.0	6.03536114064573e-05	0.0	0.0	0.0	0.0	0.0	3.4493863463880206e-05	3	5
418	0.0002909903741383669	0.0	0.0	0.0	0.0	0.0	0.00586929355099888	0.0	0.0	0.0	0.0	0.0	0.0	0.0	0.0	0.0	0.0	0	5
419	0.0024119045589592277	0.00032011628272049996	0.0002974349981377019	0.0003660382864756534	0.0	0.0	0.00014378951343082362	0.0	0.000350609163910463	0.001994793081168132	0.0014899934738027204	0.0005473408707547169	0.0002558867920432798	0.0	0.0	0.0006199505677878999	0.0	5	5
420	0.0014694357538806463	0.001025875593067288	0.00022885405208791147	0.0003367421270403822	0.0	0.0	0.0	0.0	0.00010455927337074054	0.001023302346912162	0.0012392211960461552	0.0003475031992225546	0.00021129832577285906	0.0	0.0	0.0006239634056147333	4.452764620436327e-05	5	5
421	0.0013029244396702405	0.0010243805805119283	0.00016019336163030628	0.0003808284783382856	0.0	0.0	0.0002870845365337452	0.0	3.824464494021997e-05	0.0032568987420539997	0.0018620598198924743	0.0005714870303352806	0.0	0.0	0.0	0.00036823082861648043	0.0	5	5
422	0.0009600034397099541	0.0010761816452991024	0.0001422968359272683	0.0002384837564379913	0.0	0.0	0.0	0.0	8.306887912283407e-05	0.001362910468172531	0.0012025535723762409	0.0006522660010330354	0.00020902556456146886	0.0	0.0	0.0004505554025900681	0.0	5	5
423	8.930859151169773e-05	0.0	8.476828059846456e-05	0.0	0.0	0.0	0.006275536671915736	0.0001304794783762384	0.0	0.0	5.1771838285287305e-05	0.0	0.0	0.0003046755887846347	0.0	4.731914405573707e-05	9.940267932082635e-05	0	5
424	0.001124237357039219	0.000572248238686663	0.0012030449204491387	0.0006712934522084351	0.0	0.0	0.0	0.0	0.0005496682672219396	0.0016159450785199936	0.0020246792504235657	0.0001727336498805031	0.0	0.0	0.0	0.001028002017239865	0.0	4	5
425	0.0018683078140352102	0.00023388370756806807	0.002700387332727225	0.00038704165784098874	0.0	0.0	0.0	0.0	0.001279949644689546	0.0001530748693301597	0.0015476839403275355	3.45536974394645e-05	0.00035952444594408045	0.0	0.0	0.0	0.0	7	5
426	0.000884175373330158	0.00019934862360490764	0.0007522650226272217	0.00023931254735972654	0.0	0.0	0.0013852082075945494	0.0	0.0003405903874631069	0.0001496453241332692	0.0032738425592379983	0.0004560370385746676	0.0	0.0	0.0	0.0	3.5811519183313704e-05	1	5
427	0.0008256479170015041	0.0004650749705544855	4.996615606215838e-05	0.000325602974232288	3.6628161134373384e-05	0.0	0.0	0.0	0.0005951836980845272	0.00015729097856098228	0.0033203251178170468	0.0005349073979331669	0.0003819996699205438	0.0	0.0	0.0002130141188480606	0.0	1	5
428	0.001341012176085516	0.0	0.0006420978129700372	0.0003586419075123214	5.4579227979774084e-05	0.0	0.0027500286100397846	0.0	0.0009779788556032322	0.0	0.0020632081458885304	0.00017030077395021776	0.00019666205684061366	0.0	0.0	0.00048175250203038434	0.0	1	5
429	0.00024226842450178465	0.0	0.0	0.0	0.0	0.0	0.007389380476889549	0.0	0.0	0.0	0.0	0.0	0.0	0.0	0.0	0.0	0.0	3	5
430	0.00096416943348947	0.0	6.279661487714086e-05	0.0	0.0	0.0	0.00569904380771241	0.0	0.00042870925672148293	0.00035881832204910077	0.0014008020268887877	6.656389957048656e-05	0.0	0.0	0.0	0.0006602008059735757	0.0	0	5
431	0.0018856603817003575	0.00021618934038674867	0.0005611612239396281	0.0	0.0	0.0	0.0028095562023778076	0.00018170008888238976	0.000778252504336358	0.0007084322565427997	0.0025125964812741054	0.000300128361982682	0.0	0.0	0.0	0.0004065496969955691	0.0	1	5
432	0.001254587080244102	0.0	4.9525874889256864e-05	0.0	0.0	0.0	0.002225714868508484	0.0	0.0006720646286114243	0.00028521695100303265	0.00393717903302542	0.0003168781292295017	0.00023251594847712332	0.0	0.0	0.00023364069146894153	0.0	1	5
433	9.764362666042845e-05	0.0	0.0	0.0	0.0	0.0	0.007485174599405593	0.0	0.0	0.0	0.0	0.0	0.0	0.0	0.0	0.0	0.0	3	5
434	0.0017520426961401428	0.0	9.33461931874118e-05	4.7668262130130995e-05	0.0	0.0	0.003293177276361998	0.000302826017338431	0.0004978443787520868	0.0001405379932135506	0.00036978912822750634	0.0	0.0001590557101163197	0.0	0.0	0.000133523295620998	0.0	9	5
435	0.00021664524940034744	0.0	0.0006505223433244274	5.587342673854213e-05	0.0	0.0	0.004329932454769917	0.0	0.0001236165826830697	0.0	0.0005361533443701857	0.0	0.0	0.0	0.0	0.0	0.0	9	5
436	0.00023845122682298903	0.0	0.0	0.0	0.0	0.0	0.008030605999624442	0.0	3.743657943165778e-05	0.00010570772248464974	5.2157433816166226e-05	0.0	3.576964644415459e-05	0.0	0.0	8.794718751695203e-05	0.0	3	5
437	4.978182397846955e-05	0.0	0.0	0.0	0.0	0.0	0.006835552308243746	0.0	0.0	0.0	0.0	0.0	0.0	0.0	0.0	0.0	0.0	3	5
438	0.0002065612605621466	0.0	0.00018390084758407557	0.0	0.0	0.0	0.0066061947313764986	0.00016249089763147563	0.0	6.562089399556563e-05	0.0002815946342528098	0.0	0.0	0.0005758132703461601	0.0	0.0003166803803817237	9.474008805206964e-05	3	5
439	0.001709168921436249	0.0	7.270687040564175e-05	0.00033396674565084965	0.0	0.0	0.0026816873581162392	0.0	0.0009986064307240076	9.859524885313007e-05	0.002357062311155147	0.0	0.0001652460828043477	0.0	0.0	0.00033200936234954124	0.0	1	5
440	7.827237053410073e-05	0.0	0.0	0.0	0.0	0.0	0.006561930819859765	0.0	0.0	0.0	0.0	0.0	0.0	0.0	0.0	0.0	0.0	3	5
441	0.0	0.0	0.0	0.0	0.0	0.0	0.005687102849330738	4.4858295033778824e-05	0.0	0.0	0.0	0.0	0.0	0.0	0.0	0.0	0.0	0	5
442	0.0005827860914455737	0.0005481346045281501	0.0008818868749169763	0.0004272951293646178	0.0	0.0	7.13495103877689e-05	0.0	0.00045869172733010543	0.0017372769626311697	0.002886724820982375	0.0007448485129608961	0.0001402890994581318	0.0	0.0	0.0004154790279338644	0.0	4	5
443	0.00016771591471408798	0.0004890817708946114	8.50571480689155e-05	5.5880129732078826e-05	0.0	0.0	0.0026745820447919787	0.0	0.00040314476569094893	0.0002861453405833545	0.0023215381166559698	0.00013635671434666802	0.0	0.0	0.0	0.00019155704228414016	0.00016815188553407745	1	5
444	0.0001959837239829826	0.0	0.00010374737310076976	0.00016743102966501743	0.0	0.0	0.0059644569819208345	0.0	0.0001282169624633204	0.00014177261072730727	0.00039211224258927193	4.346310437568982e-05	0.0	0.0	0.0	0.0	0.0	0	5
445	0.0013125178818581605	0.0	0.0013126623758342212	3.9089077258373064e-05	0.0	0.0	0.000863571125863184	0.0	0.000631194139757868	0.0	0.0017870630414460803	0.00024804548279013904	0.0002670127636997145	0.0	0.0	0.00012608876589220936	0.0	1	5
446	0.0008892624509099124	0.0	0.0	0.00028961702228452073	0.0	0.0	0.001982354131797338	0.00023267882675627065	0.001099659733482661	5.1237926285885516e-05	0.0028342373500836325	6.130419299262266e-05	0.0	0.0	0.0	0.00021394704440278565	0.0002981761662045713	1	5
447	0.000598503769303972	0.00010170260017087164	8.127479433736054e-05	0.0004818599493131016	0.0	0.0	0.0	4.2089109380793244e-05	0.000322520512000026	0.002680456979247462	0.002980561830491566	0.0007576301206743709	0.0	0.0	0.00015649314501682928	0.001166567723772358	0.0	5	5
448	8.910646454564899e-05	0.0010553605924774573	0.0	0.0	0.0	0.0	0.0030685548370739265	0.00021818875946047679	0.0	0.00039837814418174327	0.0006333456665458137	0.0	0.0	0.0	0.0	0.00012770474142483092	0.0	9	5
449	0.0008100294962824967	0.0005026526152302784	0.00011127570679937167	0.0005445761549745007	0.0	0.0	0.0	0.0	0.00020015493085693366	0.0025119271636706467	0.001253801324202833	0.0009579694465031623	0.0	0.0	0.0	0.0007712327315927478	0.00014984823825451782	5	5
450	0.0016340129203669994	0.0006222189076746929	0.00017908267510559318	0.00043033265142150925	0.0	0.0	0.0	0.0	0.0001384299815695075	0.0018462585668775065	0.001354965678371678	0.0003960771973822797	5.194874834795812e-05	0.0	0.0	0.0006862487346283091	0.0006514313510763333	5	5
451	0.001503422660999974	0.0010089621290007382	0.0001768525715264577	0.0008219825081301041	0.0	0.0	0.00036152174142975663	0.0	0.0008838557620762774	0.0007474089592941097	0.00442739808232515	0.0010717676534712764	3.9493064272208984e-05	3.706330145618437e-05	0.0	0.0006844132921348489	0.0	1	5
452	0.00016554580027535183	0.0010701652293366587	0.0	0.0003227962189818656	0.0	0.0	0.0	0.0	0.00017174100564223125	0.003098934984441189	0.0010259890461361177	0.0011411415341407041	0.0	0.00023259096244726023	0.0	0.0007305543675608871	0.0	5	5
453	0.00024059099701943798	0.0	0.0	0.0	0.0	0.0	0.006156116657715508	0.0	0.0	0.0	0.0	0.0	0.0	0.0	0.0	0.0	0.0	0	5
454	0.0001858180066279265	0.00010375170841312324	0.0	9.66683074837701e-05	0.0	0.0	0.0002458353205528331	0.0	0.0	0.0	0.004202846006734962	0.0	0.0	0.00026034933755990017	0.0	0.0	0.0005540683297557687	1	5
455	0.0002583945246227588	0.0016210635212685258	0.00010980244606007046	7.664657765291678e-05	0.0	0.0	9.641659567275521e-05	0.0	0.0001023684271933702	0.0009766632004151767	0.0029298582581721586	0.00212508669573581	5.3582639770469386e-05	8.69714462130666e-05	0.0	0.000334923597178702	0.0	4	5
456	0.0011538951027412281	0.0010934308219280862	0.0007568015140286583	0.0004094523980699819	0.0	0.0	0.0	0.0	0.001802908252323667	0.0005005905695708489	0.002220858082253444	0.00039892997305628747	0.00017695758239287437	0.0	0.0	0.00039364996877136736	0.0	7	5
457	0.0012053595187193917	3.462113349294546e-05	0.00042093108849782066	0.00035391546911852403	0.0	0.0	0.0011536740439413717	4.7221231224029006e-05	0.0011646443142745418	0.002214211663028855	0.001968074601981883	0.0006318225411976414	0.0	0.0	0.0	0.000786154912703543	0.0	1	5
458	0.0003379379297717105	0.0002000955030439837	0.0	4.0847004379150875e-05	0.0	0.0	0.00452030937026588	3.561402290322938e-05	9.78073464891224e-05	0.0	0.001078494533211871	0.0	0.0	0.0	0.0	3.922551478558597e-05	0.00039208240158216496	0	5
459	3.755523361141594e-05	0.0	0.00016983481903214611	0.0	0.0	0.0	0.002388943219868291	0.0	0.0	0.0	0.003776644164463796	0.0	0.0	0.0	0.0	0.0	0.0003622813885633474	1	5
460	4.001586595088875e-05	0.0005784393952903302	0.00027073255731550536	4.014170455648315e-05	0.0	0.0	0.0	0.0	0.00023557544333045212	0.0007545190303993635	0.004080916139412621	0.00035972284591357094	0.0	0.0	0.0	0.0002485332080216724	0.0	4	5
461	0.001953471722242734	0.0007096876311680391	0.00032380657194129613	0.000325869961792448	0.0	0.0	0.0007790625163065231	0.0	0.0010341488774080697	0.00011361255163417705	0.002916796921363019	0.0012420220526832948	0.0005113809988035126	0.0	0.0	0.0003198910059005844	0.0005226395094893167	1	5
462	0.0	0.0	0.0	0.0	0.0	0.0	0.006737002531939774	0.0	0.0	0.0	0.0	0.0	0.0	0.0	0.0	0.0	0.0	3	5
463	0.0016391689396612716	0.0010278430364668934	0.0003145064456554426	0.0006567776066957055	5.9139042462332984e-05	0.0	0.00035281013585004	0.0	0.0005046667503527671	0.0006040616546928563	0.0033577610004838186	0.0009073743796446582	0.0004691724207107825	0.0	0.0	0.0007700665075015378	7.968043877010454e-05	4	5
464	0.0010828608121842308	0.0002615210554857594	0.0	0.0002017043579261131	0.0	0.0	0.000850181533072531	0.0	0.0005226616594315117	0.0007395807377249917	0.00426844694976732	0.0017831440570225383	0.0	0.0	0.0	0.00023531470731072388	0.00010414526324648472	1	5
465	0.0027097254479240664	0.0005098421671120133	0.00027879245785686536	0.0006861965263721134	0.0	0.0	0.000177133719488084	0.0	0.0005139560653807891	0.002584644532476019	0.001337194560959596	0.00032490118203639973	0.0001125588669248006	0.0	0.0	0.0003969593387020947	3.973844463275229e-05	5	5
466	0.0014369880576225271	0.0	9.169780106146407e-05	0.00027374735844636007	0.0	0.0	0.0009483041063123212	0.0	0.0017408262941487043	0.00012499115271006066	0.004322812270038938	8.053680673482727e-05	0.00013145764818124013	0.0	0.0	0.0004038587261740208	0.0	1	5
467	0.0019229098802577495	0.0	0.0	0.0009193110144212006	0.0	0.0	0.00016254113475674926	0.0	0.0008444632632929573	0.00021953990760009983	0.0030997196368323142	0.00103620103333908	0.00014622063064950491	0.0	0.0	0.0006507450304223283	0.00011913292907657003	1	5
468	0.0009089851961778135	0.0	0.0	4.213672169906553e-05	0.0	0.0	0.003484949161641023	0.0	0.0	0.0	0.00048209552368753635	3.683028237235018e-05	8.217702479476609e-05	0.0	0.0	0.0	0.0	9	5
469	0.00016414698862329932	0.0	0.0	0.0	0.0	0.0	0.006801723502866775	0.0	0.0	0.0	4.323468839872329e-05	0.0	0.0	0.0	0.0	0.0	0.0	3	5
470	0.00021990637624168748	0.0	0.0	0.0	0.0	0.0	0.005711327179916955	0.0	0.0	0.0	0.0	0.0	0.0	0.0	0.0	0.0	0.0	0	5
471	0.00044605571551483575	5.146530515268677e-05	0.0	0.0	0.0	0.0	0.004835204534283832	0.0	7.60500918176229e-05	0.0005606187327180264	0.0009466852018753184	0.0004077125298754293	0.0	0.0	0.0	0.00019494254444440143	0.0	0	5
472	0.00023904965382207037	0.0	0.0018812920845897498	0.0	0.0	0.0001387256165028278	0.0010042853548249443	0.0	8.132038499761343e-05	0.0	0.0021493159013423985	5.622107497466643e-05	0.0	0.0	0.0	0.0001698085686677154	0.0	1	5
473	0.0	0.0	0.0	0.0	0.0	0.0	0.005943613131326237	0.00023764834142906552	0.0	0.0	0.0	0.0	0.0	0.0	0.0	0.0	0.0	0	5
474	0.0020317486326236556	0.0002487671091861344	0.0010326869691099645	0.0006344487602447775	0.0	0.0	0.00012264001861961448	0.0	0.00085876538124856	5.200868141106044e-05	0.004713046709426685	0.0005757321186182247	0.0	0.0	0.0	0.00029967583303694157	0.0	1	5
475	0.0012653998526656026	0.00023149334826298146	0.0016296371828023858	0.0	0.0	0.0	0.0	0.0	0.0009417153604634982	0.00023443815808304091	0.0011821663394971735	0.0011629483548017158	3.846285943816508e-05	0.0	0.0	0.0001286812252987478	0.0026899845826130766	7	5
476	0.0002495300537060075	0.00063599605731077	0.0003093868376868336	0.00018551152029438694	0.0	0.0	0.0	0.0	0.0005163513187123269	0.0013467419270251745	0.0036206185668479236	0.00023521067817621407	0.0	0.0	0.00010376661264633852	0.00014327368416565295	0.0	4	5
477	0.0006732390481566209	0.0005500153676059013	0.0011431434940441167	0.0	0.0	0.0	0.0011553213765463127	0.0	0.0	0.0010191862082875884	0.0013943967166507691	0.00031721988102816014	0.00016354761023048704	0.0	0.0	0.0001537850479247598	0.0	5	5
478	0.00048725608841292134	0.0	0.0001072060340980397	0.0	0.0	0.0	0.004968101558905936	0.0	0.0	0.0	0.0	0.0	0.0	0.0	0.0	0.0001184940526495895	0.0004477992242818108	0	5
479	0.0008772545144200884	0.0	0.0005200027374405957	0.00018199673569307726	0.0	0.0	0.0035143678291532448	0.0	0.0005020925005765194	0.0	0.0008777666573475787	0.0	0.00010747068604649805	0.0	0.0	6.802465089819503e-05	0.00013253638145288864	9	5
480	0.0009527069507949764	0.00019172921817321348	0.0	0.00010748523817954669	0.0	0.0	0.0014619542370556834	0.0	0.0004871245365426727	0.0006399015529204055	0.003861553561034208	0.001855199781960328	0.0	0.0	0.0	0.00018074143854672896	4.548219906824133e-05	1	5
481	9.332528084076371e-05	0.0	0.0	7.188211649398412e-05	0.0	0.0	0.007451565183335652	0.0	0.0	4.149671212058047e-05	4.021923534346048e-05	0.0	0.0	0.0	0.0	0.0	0.0	3	5
482	0.0008693948226637355	3.8407380687846826e-05	0.0037639938238236076	0.0002514298868586001	6.357531951507552e-05	0.0	0.00016173766079789068	0.0	0.0012576206694418068	0.0002636433503221544	0.0025413181282000134	0.00024046250968987086	0.00026893241809889377	0.0	0.0	3.791570697320589e-05	0.00023159446135811342	7	5
483	0.0007194302309033785	0.00011086616749875184	0.00024216339588269259	0.0003142210393868634	0.0	0.0	9.28805649005217e-05	0.0	0.0005345096041950695	0.0030653924385558823	0.0018731697029003127	0.0010550046248228397	0.0	0.0	3.7518962778103765e-05	0.0007405019950183681	0.0	5	5
484	0.0008536339004199137	0.0002850405597356084	0.0001411392665935326	0.0	0.0	0.0	0.003788301751424487	0.0	6.454268259462204e-05	0.0004474680166739215	0.0020886667680224276	9.61845027364444e-05	0.0	0.0	0.0	0.00039411064362768655	0.0	9	5
485	0.0005928381127113925	0.0	0.0	0.0	0.0	0.0	0.0046716281314344915	0.0	0.0	0.0	0.0001894954820172342	0.0	0.0	0.0	0.0	0.0	0.0	0	5
486	0.0	0.0	0.0	0.0	0.0	0.0	0.004474004399006226	0.0	0.0	0.0	0.00032096926784250956	0.0	0.0	0.0	0.0	0.00010899159463899896	0.00016946483386135082	0	5
487	0.0003034980480834441	0.000732549262146182	0.0	0.0	0.0	0.0	0.004036505231230641	0.00015339525373847873	0.0	0.00025271146194954646	0.00016499869341974122	0.0	0.0	0.0	0.0	5.8182437597891625e-05	0.0	9	5
488	0.0	0.0	0.0	0.0	0.0	0.0	0.006124211392808591	0.0	0.0	0.0	0.0012269156540594117	0.0	0.0	0.0	0.0	0.0	0.0	0	5
489	0.0006740794891675214	0.0	0.0017200215994027043	0.0	0.0	0.00012149184867578224	0.0	0.0	4.27997557167504e-05	8.03370824831843e-05	0.0032826124200427695	0.0	9.271747801882567e-05	0.0	0.0	0.0001772063187664315	0.0	1	5
490	0.001453023098150058	0.0	0.0026019083374754295	0.0004664986622748827	0.0	0.0	0.0002659929852608628	0.0	0.0026080723690202687	0.0	0.0013048762509322372	0.00021971745652597718	0.0002663926869510002	0.0	0.0	0.00030788217308978306	0.0	7	5
491	0.0012724254942067675	0.0008703737762210662	0.0002894455665956106	0.0009342552912035612	0.0	0.0	0.00017697536787576558	0.0	0.0005575141182979915	0.0003993697677848697	0.004076316932762643	0.0007684325236690076	0.00012987536704747903	0.0001050883930010943	0.0	0.0009467179645742182	0.0	4	5
492	0.0007344450693058092	0.0008931196913407795	0.0002188384247726248	0.0005207597379340784	5.366302732308486e-05	0.0	0.00032395258008243203	0.0	6.225626947421532e-05	0.001041689988945176	0.002929110698635611	0.0005092443679783487	0.00010375130609514534	0.0	0.0	0.0007426830894456531	0.0	4	5
493	0.002035413607930179	0.0	3.4924066553127965e-05	0.0006426483338872373	0.0	0.0	0.001282647612038262	0.0	0.0015564532200202125	0.00012120346534613219	0.003459868582052121	0.0	0.0002244297329820455	0.0	0.0	0.0003810861985938657	0.0	1	5
494	0.002224926976280805	0.0005367574091211542	0.0003252142397119594	0.0003899138116382794	0.00021919016683631507	0.0	0.0009545657972044886	0.0	0.0003666252368392848	0.00018551424932901922	0.0019317379421349373	0.0	8.988840688142969e-05	0.0	0.0	0.0002766524405196348	0.0	1	5
495	0.0009858968092287502	0.0011431933826283158	0.00045978905766844885	0.0003091433016226405	0.0	0.0	0.00047853565425110396	5.9640952889662085e-05	0.0009898064389512612	0.0011735609056650357	0.0033812788025388927	0.0010846044158026305	0.0	0.0	0.0	0.0006445011502861824	0.0	4	5
496	0.0006153774847680092	0.0001859750239199732	0.000333414095323448	0.00022825727633337615	0.0	0.0	0.0032254874415855936	0.0	9.76913535562482e-05	3.9587934175665194e-05	0.002317480525653552	0.00011168431302901853	0.0	0.0	0.0	0.0	0.00017695013371088773	1	5
497	0.0003424536897885725	0.0	0.0	0.0	0.0	0.0	0.0047132999849082554	0.0	0.0	0.0	3.781621057724228e-05	0.0	0.0	0.0	0.0	0.0	0.0	0	5
498	5.201006136395984e-05	0.0	0.0	0.00012950148329446198	0.0	0.0	0.006694360953290737	0.0	0.0001368710956745498	5.4173953103425906e-05	0.0001504152443963436	0.0	4.715381332076706e-05	0.0	0.0	0.0	0.0	3	5
499	0.0007844620815524415	0.00046593734115981354	0.0017871400138367685	9.516604321251866e-05	0.0	0.0	0.00025274433860640556	0.0	0.0006503427503609868	0.000157263644031647	0.004304074876341314	0.0006201829452718987	0.0	0.0	0.0	0.00013135040113315658	0.0	1	5
500	0.0	0.0	0.0	0.0	0.0	0.0	0.009611478062381653	0.0	0.0	0.0	0.0	0.0	0.0	0.0	0.0	0.0	0.0	3	6
501	0.00025921518088277797	0.0007732526955409468	0.00021353307897851263	0.00033647523258907217	4.5428914858160995e-05	0.0	0.0029603644020761936	0.0	0.0005039104785654826	0.00038543102765271073	0.001726109836698188	0.0003837084096203424	0.0	0.0004315027917546241	0.0	0.001891269655739294	0.0	9	6
502	0.0004542795153839808	0.00010971667287023199	0.0	0.0	0.0	0.0	0.009631902484282839	0.0	0.0	0.0	0.00010181619179983768	0.0	0.0	0.0	0.0	8.388859931717104e-05	0.0	3	6
503	0.0	0.0	0.0	0.0	0.0	0.0	0.007678031573553846	0.0	0.0	5.532641656473599e-05	0.00040547111912458424	0.0	0.0	0.0	0.0	5.598825063004734e-05	0.0	3	6
504	0.000409560438587011	0.0015802195145974498	0.00018383873669416224	0.001075627828334899	0.0	0.0	0.0010450839674161353	0.0	0.0002835389129582841	5.736578766286525e-05	0.002770506642769277	0.0007539645142532342	0.0	0.0	0.0	0.0009759548634904213	0.0	4	6
505	0.0	0.0005037675937044237	7.94343970786128e-05	0.0	0.0	0.0	0.0031007295140417553	4.944026583746673e-05	0.00016431065524481425	0.0009598763765577701	0.0007739535042537858	0.0	0.00012436881155739545	6.721748196358002e-05	0.0	0.0007626619469651586	0.0	9	6
506	0.0	0.0012078819031227828	0.0	4.275743480305372e-05	0.0	0.0	0.00425563608327364	0.0	0.00014006241256838184	0.000555180778376882	0.0006735625334697228	0.00018654928518909266	0.00022825591943860535	0.00014425184415007777	0.0	0.0006908528134666446	0.0	9	6
507	0.0003946724172535291	0.00236248435193083	0.0	0.00028357918321916304	6.678371507193405e-05	0.0	0.0010249901987232602	0.0	0.0	0.00017148391351366169	0.0037748840046267387	0.0006848260648593869	0.0	0.00012914703860358596	0.0	0.0009873405065820885	0.0	4	6
508	0.0	0.0003592672275419209	0.0	0.00011432101997955531	0.0	0.0	0.006730627383144581	0.0	0.0	0.00045913789980055544	0.0004960313294849609	0.0	0.0	0.0	0.0	0.0004881308165717502	0.0	3	6
509	0.0	0.000504496113569432	0.0	0.0	0.0	0.0	0.003938949422347512	0.0	0.0	0.0006022048584649574	0.0004817119767676631	0.0	6.021052681833603e-05	0.000688870190024421	0.0	0.0006347433427516522	0.0	9	6
510	0.0	4.815733016722193e-05	0.0	0.0	0.0	0.0	0.008692155226228467	0.0	0.0	3.917681712246233e-05	0.00023347801763286922	0.0	0.0	8.083895135329175e-05	0.0	0.00024226250164735823	0.0	3	6
511	0.0006084502680610964	0.0005527787243341775	6.82013387023691e-05	0.0003276637773357853	0.0	0.0	0.006075756838147454	0.0	0.00020627204173807786	7.88256956364522e-05	9.195690872382359e-05	0.0	0.0	0.00019086645866107324	0.0	0.0009360188258126546	0.0	0	6
512	0.00026255993620048047	0.0019400560829062445	0.00014599915195195027	0.0005393162665669428	0.0003365164610579179	0.0	0.002155005233102165	0.00023487199667682402	0.00031173765303911386	0.00018685132993553547	0.0013145363525916011	0.0	0.0	3.663764104194655e-05	0.0	0.0010274640329643087	4.0650828835221354e-05	5	6
513	0.0	0.0	0.0	0.0	0.0	0.0	0.009791566455447572	0.0	0.0	0.0	0.0	0.0	0.0	0.0	0.0	0.0	0.0	3	6
514	0.00024241434726854553	0.0	0.0	0.0	0.0	0.0	0.008226130670472528	0.0	0.0	0.00022056846748376668	0.0002506794439899588	0.0	0.0	0.0	0.0	0.0001411191605298228	0.0	3	6
515	0.00045850403100692184	0.0009040772841642664	0.00011762273779739494	0.0	0.0	0.0	0.001938548718618294	0.0	0.0	0.00015141170153669983	0.00029272021203921085	0.00017937406991480763	0.0	0.0012250439251142585	0.0	0.0009872045897491115	0.0	5	6
516	0.00037865997445840215	8.44361280695003e-05	0.0	0.0	0.0	0.0	0.0076520966834295445	0.0	0.0	0.0010538044846633817	0.0006735076438135832	0.0	0.0	0.0	0.0	9.226798591579622e-05	0.0	3	6
517	0.0009339275068124594	0.0017365893894612885	0.0009062885790977853	0.0006797488202040295	0.00019721319124369678	0.0	0.000230867848227013	0.0	0.00086067238003629	0.0	0.002247550499925301	0.00020487392906869923	0.0	0.00018208593341722168	0.0	0.001970384153986693	0.0	4	6
518	0.00024328868450500742	0.0	0.0	0.0	0.0	0.0	0.007458471796315545	0.0	6.418826179306023e-05	0.0	0.00012606297103110882	0.0	0.0	0.0	0.0	5.007363200200911e-05	0.00021758624824246781	3	6
519	0.00022045949141729198	0.0	0.0	0.0	0.0	0.0	0.008064738154346256	0.0	5.24565180238346e-05	0.0	4.239301516627909e-05	0.0	0.0	0.0	0.0	0.0	0.00023930783423979665	3	6
520	0.0	0.0	0.0	0.0	0.0	0.0	0.006488551818754972	0.0	0.0	0.00021387265932840252	0.00035048430563255125	0.0	0.0	0.0	0.0	0.0001211737265861077	0.0	0	6
521	0.0009646961300339876	0.0007528117652186314	0.00011551678389980666	0.000511707901612296	7.74741539366233e-05	0.0	0.004792134783583348	0.0	0.0	4.6469598304503534e-05	0.0002786778372650942	0.0	0.0	0.0002869995469367056	0.0	0.0013404392995380857	0.0	0	6
522	0.00024644688136441287	0.0006175302684971555	0.0	0.0004093880531561861	0.00010329734556012813	0.0	0.0017539102268805163	0.0	0.0002518037668678668	0.0002487161033554017	0.002631679907156724	0.0003124454373857243	0.0	7.288625733425931e-05	0.0	0.0016273379711904653	0.0	1	6
523	0.0001760947144026003	0.00024208159181200365	9.981974571425487e-05	0.0	0.0	0.0	0.008686431082609747	0.00011403006795367467	0.0	7.91188737568005e-05	0.0	0.0	0.0	4.537855798764213e-05	0.0	0.0001386364121270845	0.0	3	6
524	0.001791903970602014	0.0005305597865168165	0.0002506428540915471	0.0	0.0002461083761903347	0.0	0.004506188101615765	0.0	7.09186150744837e-05	0.0	0.002205364382375998	0.00019304773239925174	0.0	0.0	0.0	0.0004803953519758287	0.0	0	6
525	8.318215220748281e-05	0.0005161282891318881	0.0003227592697259059	0.0002341994521807156	0.0	0.0	0.005200640076377914	0.0	9.704456740100399e-05	0.00021998323618158315	0.0003192362533948098	0.0	0.0	0.0	0.0	0.0014660357337041915	6.879193183595257e-05	0	6
526	0.0002272694430785191	0.0017232733514495485	0.0004483863010155844	0.0002965025305317594	0.00010202871548704353	0.0	8.781303872236775e-05	0.0	0.00045055367046638995	0.0	0.005233870294335144	0.00023262460163332548	0.0	0.0	0.0	0.0012940811648058756	3.60124342249475e-05	4	6
527	0.0005763004237187339	0.0014398832778198252	0.0014391606423287179	0.0008681846377394907	0.0009372647183982023	0.0	0.00047202351329497674	0.0	0.0006731590932748897	0.00016200560784739284	0.001786905964093412	3.9937232526460286e-05	0.0	8.023890409210763e-05	0.0	0.0019074476283272323	0.0	4	6
528	0.0005660218943202937	0.0008418994465029118	0.000723007278793797	0.0004117766949845979	0.0002042574364449846	0.0	0.0	0.0	0.0008554464832139377	0.00033991698425173947	0.0027058561884617384	0.0003855117345203851	0.0	9.393995230248997e-05	0.0	0.0018847588518453916	0.0	4	6
529	0.0002108530087924519	0.0009545297182427158	0.0	0.00024847654263785384	0.0	0.0	0.0007554933135766744	0.0	0.0	0.00029146036564546703	0.0015799302066924438	0.00028862889350719084	0.0	0.00019646082898642928	0.0	0.0006383029480651679	0.0	5	6
530	0.0003180470758988686	0.0011674536955280012	0.0001796316521628571	0.0001853824509691882	0.00010839134976562445	0.0	0.00446001222763537	0.0001133555285390803	0.0005663429092237857	0.00018375990761309902	0.0005160987027466287	0.0	0.0	0.0	0.0	0.0014562297905235566	0.0	0	6
531	0.00018942528774157683	0.0	0.0	0.0	0.00038202675585972707	0.0	0.006687933391191861	0.0	0.0	0.0	0.0002194882394547151	0.0	0.0	0.0	0.0	0.0	0.00016568895190088314	3	6
532	0.0	0.0006457967942965337	0.0	0.0	0.0	0.0	0.004816452164401517	0.0	0.0	0.0005609711516497838	0.0006085224106643987	0.0	9.264045990430696e-05	0.00018231357184942884	0.0	0.00047699503774945533	0.0	0	6
533	0.00011608895363580122	0.0	0.0	0.0	5.042042993412038e-05	0.0	0.007225278842292257	0.0	0.0	0.0	0.00026120035258297053	0.0	0.0	0.0	0.0	0.0	4.9948040828831374e-05	3	6
534	0.0005784694655972703	0.0018018243653497008	0.000564654161797417	0.0006587536850917158	9.367693771786195e-05	0.0	0.00013246696538142053	0.0	0.0008201741154852983	8.447883536314361e-05	0.003629260551042698	0.00011326826696399698	0.00016867203523423111	0.0	0.0	0.0012298246346932335	0.0	4	6
535	0.00012444572488228545	0.0005913061017389902	0.0	0.0	0.0	0.0	0.0049777768417912415	0.0	0.0	0.0003869624396821733	0.0002533377518636902	0.0001902044089153368	0.0	0.000602723124102672	0.0	0.001023594024078196	0.0	0	6
536	0.0002546342615843598	0.0	0.0	0.0	0.0	0.0	0.007691207251304414	0.0	0.0002175337061314554	0.0	0.00019431746340578714	0.0	0.0	0.0	0.0	0.0002930580454465855	0.0001579419801974464	3	6
537	0.00023424989947947052	0.0003421564879233913	0.0004248954084767887	9.116735173897069e-05	0.00026260785511584786	0.0	0.0018195477186924054	0.0	0.0003919063772989372	0.0	0.005403132981798099	0.000278264123090873	0.0	0.0	0.0	0.0007413122698597966	0.0	1	6
538	0.00025497829199308325	0.0006310042589937992	0.00016973136407512777	9.221173306553413e-05	0.0	0.0	0.0010782348650101555	0.0	0.00021935880393067714	0.001003434039704357	0.0007618836738941761	0.0014661926363036945	0.0	4.2179313061475124e-05	0.0	0.0006324549443652794	0.0	5	6
539	0.0007439386611275033	0.0014204198467274555	0.0003401207493578167	0.0012533172404610613	0.0	0.0	0.0009717961204919628	0.0	0.0006144245402001482	0.0	0.0023694516583631286	0.0015051229628943847	0.0	0.0	0.0	0.0009233973692139932	0.0	4	6
540	0.0	0.0008159876071710609	7.058125379203164e-05	0.0	3.9341117979013964e-05	0.0	0.0050611009278911	0.00015709260110339138	0.0	0.0	5.308841594301587e-05	9.607732932436129e-05	0.0	0.00015834406004322504	0.0	7.265878101097355e-05	0.0	0	6
541	7.666261303807761e-05	0.0009456203162028702	0.0	0.00023084240278151562	0.0	0.0	0.005623690570387163	0.00017791652118163387	0.0	0.001101885710326412	0.0	0.0009310054900053401	0.0	0.00034353028327330963	0.0	0.0003455223718624704	0.0	0	6
542	4.047036364510762e-05	0.0	0.0	0.0	0.0	0.0	0.007828933763217803	0.0	0.0	8.970007269872081e-05	0.0005256484660396767	0.0	0.0	0.0	0.0	6.901550799204841e-05	0.0	3	6
543	0.0	0.0	0.0	0.0	0.0	0.0	0.008022761442489479	0.0	0.0	0.0	0.00024248235328503068	0.0	0.0	0.0	0.0	0.0	0.0	3	6
544	9.439876118013262e-05	0.0005775672531213335	0.0	0.0006057996881667082	0.0	0.0	0.006923381881211969	0.0	0.0	0.0	0.0005004550189899987	7.028248030705174e-05	0.0	0.0	0.0	0.0002044814950232102	4.216462538544599e-05	3	6
545	0.00034034062748296116	0.0003673363061027354	0.0022130756455311816	0.0	0.0	0.0	0.0011574927424384122	0.0	0.0004951928643244019	0.0	0.0017333961448557545	0.0	0.0	0.0	0.0	0.0008246957119048	0.0	5	6
546	9.909352932263501e-05	0.0	0.0	0.0	0.0	0.0	0.008396925684313128	0.0	0.0	0.0	0.00010024096949280818	0.0	0.0	0.0	0.0	0.0	0.0	3	6
547	0.000212696010553477	0.0009108283570629214	7.019493344588027e-05	0.0004640295542276398	0.0	0.0	0.0021616549021651176	0.0	0.0006011370875199404	0.0	0.0019444112260758423	0.000559042670147065	4.4657623778837634e-05	0.0	0.0	0.0015271538669237596	0.0	1	6
548	0.00020443448789016807	0.00028885190755145615	0.0	0.0007531217533682593	0.00023564230979787422	0.0	0.002132835153050122	0.0	0.0004064251677719648	0.000249298975000116	0.0014967307775752587	0.0005344835413238061	0.0	0.0002480942257783953	0.0	0.0026515880417101413	9.092219937199392e-05	5	6
549	0.0	0.0	0.0	0.0	0.0	0.0	0.009096087780275099	0.0	0.0	5.34826340076957e-05	0.0	0.0	0.0	0.0	0.0	0.0	0.0	3	6
550	0.0	3.793604562185208e-05	0.0	0.0	0.0	0.0	0.006582183093514604	0.0	0.0	0.00023539979310594421	0.0001078316411336489	0.0	0.0	0.0	0.0	4.8096753543464364e-05	0.0	3	6
551	0.0	0.0005083312570221127	0.0	0.0	0.0	0.0	0.004095277546278089	0.0	0.0	0.0004890248990469497	0.00023803567481154003	7.42529217438277e-05	0.0	0.0006029373699838579	0.0	0.00015645407652832097	0.0	9	6
552	0.000450250545375103	0.0017531457973247754	0.0004978590309764688	0.00023134518255992067	0.0	0.0	0.002138992788124792	0.0	0.0	0.0001269465291022418	0.0004498833357150069	0.00015483737488472614	0.0	0.0006085827429735019	0.0	0.0007917074462983504	0.0	5	6
553	0.00022972548915383009	0.0	0.0	0.0	0.0	0.0	0.010137541815214549	0.0	0.0	0.0	0.0	0.0	0.0	0.0	0.0	0.0	0.0	3	6
554	0.0006887687637336527	0.0010072936641779997	0.000924552889948671	0.0006427522687923046	0.00023112782630045766	0.0	0.003714437697116753	0.0	3.715280953493305e-05	0.0	0.0013995181161981683	0.0	0.0	0.00010118683640511631	0.0	0.0	0.0	9	6
555	0.00011149437187457142	0.0010704596245857607	0.0	0.0002208525920045237	0.0	0.0	0.004578287941836527	4.866816147338173e-05	0.0	0.0011462308297286782	0.00026718859568129413	0.0012982482905214813	0.0	0.00017058224152737586	0.0	0.000489810853179297	0.0	0	6
556	0.0	5.9537521633327295e-05	0.0	0.0004149836215481098	0.0	0.0	0.007111871986478205	0.0	0.0	0.0	0.0005997183333217634	0.0002038743840907382	0.0	0.0	0.0	0.00023580969719901203	0.00011230055002820498	3	6
557	0.0	3.7876107001365384e-05	0.0	0.00023210977109393305	0.0	0.0	0.005964566133239866	0.0	0.0	5.68377570559409e-05	0.0009323636336259175	0.00035629425964773517	0.0	0.0	0.0	0.0005075870100656744	0.00020367873693071594	0	6
558	0.0	0.0	0.0	0.0	0.0	0.0	0.007267399220017876	0.0	0.0	0.0	0.0	0.0	0.0	0.0	0.0	0.0	0.0	3	6
559	0.000108209001107506	0.0	0.0	0.0	0.00013898355426432754	0.0	0.006957569043950486	0.0	0.0	0.0	0.00024027702786000752	0.0	0.0	0.0	0.0	0.0	9.932544002338902e-05	3	6
560	0.0	0.00012083485677977625	0.0	0.0	0.0	0.0	0.007941731985216463	4.3498712750018405e-05	0.0	0.0	0.0	0.0	0.0	0.0002457805714081516	0.0	0.00026972471596134413	0.0	3	6
561	0.0014441482064914558	0.0012694054968134384	0.00022447969981439256	0.00036644283823808596	0.00024741084314775766	0.0	0.002745462852457677	0.0	0.0006868208091641459	0.0	0.0017141594678297069	0.0	0.0	5.116939214658949e-05	0.0	0.0017661449755476666	0.0	1	6
562	0.0002522851046693346	0.00030789014996014387	0.00016132314120653702	0.0	0.0	0.0	0.008453275954834218	9.668547806885862e-05	0.0	5.6417802189157405e-05	8.201410787282323e-05	0.0	0.0	0.0	0.0	7.234186611387862e-05	0.0	3	6
563	0.0	0.000985232986900317	0.0	0.00027627949850230046	0.0	0.0	0.004410093613204769	0.0	0.0	0.0001799675935241702	0.000595998217966734	0.00019919804840445364	0.0	0.0002906835368757928	0.0	0.00053617012434847	0.0	9	6
564	0.0010959107943005271	0.0007579085516455592	7.921629941226176e-05	0.0005035494536268063	5.863700231239923e-05	0.0	0.004787390387476425	0.0	0.0	7.312731157554658e-05	0.00018073906930507163	0.0	0.0	0.0002847850972577141	0.0	0.0014038193488866947	0.0	0	6
565	0.00048033192054517174	0.000398855966433724	0.0016735387167148503	0.0	0.0	0.0	0.002424159933168284	5.005350746583397e-05	0.0002567960824496131	0.0	0.0011676672604969175	0.0	0.0	0.0	0.0	0.0009853581557557152	0.0	9	6
566	0.00078980497140983	0.001195436345640023	0.0005699832657315807	0.0001942246704328266	0.0004610105225033974	0.0	0.0017589701055196311	0.0	0.0005698696179894389	0.0	0.0033630879126463125	8.843694325462198e-05	0.0	0.0	0.0	0.001175642193148916	0.0	1	6
567	0.0	0.0005669766784382754	0.0003045696413386164	0.0	0.0	0.0	0.007850154656482712	0.0	0.0	0.00017527410760198204	9.843683150836309e-05	0.0	0.0	0.00013527882775682802	0.0	0.0011178985287234504	0.0	3	6
568	0.0008216325130891842	0.000613706382865111	0.00015680557744529827	0.0004164528037435356	9.316065380222979e-05	0.0	0.004549049316565271	0.0	0.0	0.00013457631787023309	0.00011993693362418882	0.0	0.0	0.00031265048067293086	0.0	0.001416137455452873	0.0	0	6
569	0.0009067983867130642	0.0007879761461593414	0.0005708450121983686	0.0002116428982809932	0.0	0.0	0.004601526854916445	0.0	0.0003235699250862695	0.00019240239039928155	0.0008586145960251382	0.0	0.0	0.0	0.0	0.0005482127616968408	0.0	0	6
570	0.0	0.0	0.0	0.0	0.0	0.0	0.009754017473813	0.0	0.0	0.0	0.0	0.0	0.0	0.0	0.0	0.0	0.0	3	6
571	0.0001963194508572514	0.0005412966556130793	0.0002104456506760009	0.00024210587904407017	0.0	0.0	0.004421729927206834	0.0	0.0004652040579818105	0.0003790870902753793	0.0008913978725957805	9.570150174897113e-05	0.0	0.0	0.0	0.0012434625596739871	0.0	0	6
572	0.000755074908318549	0.0013273297120185235	0.00040184326877049456	0.0009023186416000464	0.00019160150994778144	0.0	0.00011309841653306835	0.0	0.0009104891471071208	0.00012569184243550621	0.0035800903229294087	0.0002773327203476639	0.0001742284341557006	0.0	0.0	0.0014482527632211928	0.0	4	6
573	4.318921156901488e-05	0.00021102066709407258	0.00011357484944316878	0.00021260838867612176	4.1480994671151484e-05	0.0	0.004908026593199102	0.0	8.407491444534826e-05	0.0	0.0006719296444701597	0.0	0.0	0.0	0.0	0.0006927901293066396	0.0	0	6
574	0.00038182082892087834	0.000591194499396018	6.279464697511165e-05	0.00039322420428789716	0.0	0.0	0.0061136286395677844	0.0	0.0001439680473567875	0.0	0.0004383878225403725	0.0	0.0	0.00014934162323281767	0.0	0.0006536838201014656	0.0	0	6
575	0.0	0.0003281286962812269	0.0	0.0	0.0	0.0	0.008536735942561616	0.0	0.0	0.00012206405283139818	3.4950785617822975e-05	0.0	0.0	0.0001551987413238413	0.0	0.00031283414152517483	0.0	3	6
576	0.0	0.00021598225864836776	0.0	7.491331496049374e-05	0.0	0.0	0.004264632004419709	0.0	0.00024327153895392254	0.0004089314295916543	0.000303691276934509	0.0	0.0	0.0	0.0	0.0010397776120455657	0.0	9	6
577	0.0	0.00012669353310492773	0.0002055715599040625	0.0	0.0	0.0	0.00540941813530825	0.0	0.0	0.0	0.0013126749739272416	0.0	0.0	0.0	0.0	0.0006466368098885172	0.0	0	6
578	0.0012137333429342292	0.0021741807911249706	4.426527736236558e-05	0.0006069336334162371	0.0	0.0	0.0021737191274596238	6.688788178532673e-05	0.0004333245004570689	0.0	0.001105532718127809	0.0	0.0	0.000239357238891703	0.0	0.0019452962454932063	0.0	4	6
579	0.0	0.00013833066673509046	0.0	0.0	0.0	0.0	0.008549972609205155	0.0	0.0	0.00011477574155507124	9.543885424788212e-05	0.0	0.0	3.62851662521371e-05	0.0	0.0	0.0	3	6
580	0.0	0.0	0.0	0.0	0.0	0.0	0.00869299025070604	0.0	0.0	0.0	0.00016931672675083408	0.0	0.0	0.0	0.0	0.0	0.0	3	6
581	9.948077588449084e-05	0.0	0.0	0.0	0.0	0.0	0.008218628768288485	0.0	6.508950850898278e-05	3.603881271871061e-05	0.00029103742734936804	3.645705781122342e-05	0.0	0.0	0.0	0.0001366075181090893	0.0	3	6
582	0.0006663812702953296	0.0008037402557262555	0.0008647642611581269	0.00040974451484271726	0.00021453794325954425	0.0	0.005050316770655109	0.0	0.00013434550550276325	6.65692021090788e-05	0.00042966932994224327	0.0	0.0	0.0001770034778078102	0.0	0.0010594870989491618	0.0	0	6
583	0.00016989632576860242	0.0	0.0	0.0	0.0	0.0	0.008422134399175106	0.0	0.0	0.0	0.00011032085642713674	0.0	0.0	0.0	0.0	8.12055569949747e-05	0.0	3	6
584	0.0	0.0002557146362621522	0.0	0.0	0.0	0.0	0.0071720631317335	6.520067429157518e-05	0.0	0.00012365611192018933	0.00021267522234896553	0.0	0.0	7.685100755299846e-05	0.0	0.0	0.0	3	6
585	0.0	0.00039502779873028335	0.00015776024516983954	0.0	0.0	0.0	0.006944426078063031	0.0	6.267400544279879e-05	5.080917385467907e-05	0.000189089600954762	0.0	0.0	0.0001343096914329079	0.0	0.0006545548925106045	0.0	3	6
586	0.0	0.0	0.0	0.0	0.0	0.0	0.009407334970315972	0.0	0.0	3.590807995451534e-05	0.0	0.0	0.0	0.0	0.0	0.0	0.0	3	6
587	0.0003820393046078646	0.0025810868318133324	0.0011075678580292393	0.0003679644189092296	0.0	0.0	0.0	0.0	0.0010654278688848181	4.9774055678961294e-05	0.0037232058263548147	0.000274417148561048	0.00012244830514655412	0.0	0.0	0.0006899005680821042	0.00012061463694115769	4	6
588	0.0001001851558056888	0.0005209295538412032	0.0	0.0	0.0	0.0	0.0056023451790351946	0.0	0.0	0.0003037197798236576	0.00017249125404113604	0.00015936767337623319	0.0	0.00047695752481281747	0.0	0.0008628287466418515	0.0	0	6
589	0.00033620519253693584	0.0006858952040665925	0.0	0.0005957513676764064	0.0001558320138106851	0.0	0.0039468112472354	0.0	0.0	0.0	0.0007441158428937171	0.0	0.0	0.0	0.0	0.000994845732691549	0.0	9	6
590	7.67166030936029e-05	0.0009581163845973585	0.0	0.00023015753236638303	0.0	0.0	0.0055610260408846795	0.00016716208217957182	0.0	0.0011826815660384085	0.0	0.0009566687747887069	0.0	0.0003267768756633978	0.0	0.00038858380669832887	0.0	0	6
591	0.00025736591113129044	0.0008815501149701563	0.0	0.00013525276987706036	0.0	0.0	0.003820282725752187	0.0	0.0	0.0005379583153207961	0.0006996031395079411	0.000833451989134149	0.0	0.0	0.0	0.001644527837240715	0.0	9	6
592	0.0	0.00014653048977533075	0.0	0.0	0.0	0.0	0.005731970582181336	0.0	0.0	0.0002760835915473599	0.00012269361362363118	0.0	0.0	0.00015194809612775132	0.0	7.719127604023075e-05	0.0	0	6
593	0.00014085004302228767	0.00133968503311948	6.976188896730122e-05	0.00034485126709376954	0.0	0.0	0.0026690392145357882	0.0	0.000639139945578583	4.478586521324249e-05	0.001226043630205489	0.0007430869751392583	0.00014107938826779463	0.0	0.0	0.0012924102372305337	0.0	9	6
594	0.0	0.0012821031165559248	0.0	0.0002550562456603521	0.0	0.0	0.0043831836929863165	0.0	0.0	0.000161100054495309	0.0008163899986426908	0.00022429337822577934	0.0	0.00044274482125534597	0.0	0.0007159621652457506	0.0	9	6
595	0.0	0.0015570752248507817	0.00011688104396156613	4.408037374252873e-05	0.0	0.0	0.005989734574154318	0.0	0.0	0.00011051009220901963	0.0005095401925878397	0.0004939029109341765	0.0	0.0	0.0	0.0005334125866134074	0.0	0	6
596	0.0007913642513497078	0.0009711040169205307	0.0005153837854801885	0.000199624768500537	0.0003244105679262607	0.0	0.003814872835020408	0.0	0.000641197408622658	0.00010006955654924687	0.000910503605657473	0.0	0.0	4.243897202436541e-05	0.0	0.00037879509673884965	0.0	9	6
597	0.0003170960311097138	0.0011059423960758403	0.0	0.0004114181267733135	0.0	0.0	0.005755502410818817	0.0	0.0	0.0	0.0005013110512899666	0.0005407101019178717	0.0	0.00010677376798258204	0.0	0.00021996153161673687	0.0	0	6
598	0.0001569918030824958	0.0004078657862764194	0.00014844236405510053	0.0006702162995782873	0.00011556314790512854	0.0	0.004034242081263808	0.0	0.00032968130942242466	0.00011383569464152113	0.0008421467866905367	0.000294972968542843	0.0	0.00016865671326593055	0.0	0.0021418576127704464	0.00015165909684497402	9	6
599	0.0	0.0010918118252627141	0.0	0.00022176807372283053	0.0	0.0	0.004659456973068634	0.0	0.0	0.0001806951479842117	0.0007267005912260814	0.00015803314408762887	0.0	0.00041306096733317204	0.0	0.0007395976151724676	0.0	0	6
600	0.0	0.0	0.0	0.0	0.0	0.0	0.002931382727236251	0.0	0.0	0.0005581610054092711	4.635070029052215e-05	0.00018708003074020813	0.0	0.0	0.0	0.0	0.00032126089065715553	9	7
601	0.0	0.0	0.0	0.0	0.0	0.0	0.0060784455243315435	6.039855330690072e-05	0.0	0.0	0.0	0.0	0.0	0.0	0.0	0.0001581068954224679	9.310456780156284e-05	0	7
602	0.0	0.0	0.0	0.0	0.0	0.0	0.003949359911654783	0.0	0.0	0.000271254930479742	0.0005129316363713359	0.0	0.0	0.0	0.0	0.0	0.0007399805611089299	9	7
603	0.0	0.0	0.0	0.0	0.0	0.0	0.0031453254557456596	0.00036869272834011863	0.0	0.0	0.0	0.0	0.0	0.00018715187773695043	0.0	0.0	0.00023847318630072672	9	7
604	0.0	0.0	0.0	0.0	0.0	0.0	0.0018345862998397685	0.0	0.0	0.0	0.0013649801704565827	0.0	0.0	5.4659414345527506e-05	0.0	0.0	0.0008902109447067148	5	7
605	0.0	4.4959686940262636e-05	0.0	0.0	0.0	0.0	0.003375101470552198	0.0	0.0	0.0004115479155495199	6.340347974389308e-05	0.0	0.0	0.0	0.0	0.0	0.0004229892587587798	9	7
606	0.0	0.0	0.0	0.0	0.0	0.0	0.006115944759403969	0.0	0.0	0.00015903311422886442	0.0	0.0	0.0	0.0	0.0	0.0	0.0	0	7
607	0.0	0.00015072337622763473	0.0	0.0	0.0	0.0	0.0011834824669537637	0.0	0.0	0.00022045744503929737	0.00032722707142895127	0.0	0.0	0.0002394612172439093	0.0	0.0	0.0022505756701693266	5	7
608	0.0	5.1294121246645374e-05	0.0	0.0	0.0	0.0	0.004906363888923288	0.00030371359160124396	0.0	0.00021657664470093633	0.0	0.0	0.0	0.0	0.0	0.0001737163915274615	4.613858132929656e-05	0	7
609	0.0	0.0	0.0	0.0	0.0	0.0	0.0033520230478286607	0.0001599323975557818	0.0	7.524494066940375e-05	0.00021771639811460662	0.0	0.0	0.00018494072856634438	0.0	0.0	0.0010529904732260924	9	7
610	0.00019161665676246573	0.0	0.0	0.0	0.0	0.0	0.004242073762216509	0.0	0.0	0.00018613303076217715	0.00026074202699326884	0.0	0.0	0.0	0.0	0.0	0.0002011245820742687	9	7
611	0.0	0.0	0.0	0.0	0.0	0.0	0.005873215333023406	0.0	0.0	8.605077859115778e-05	0.0007863480960549212	0.0	0.0	0.0	0.0	0.0	0.00016432419486509377	0	7
612	0.0	4.637568800261169e-05	0.0	0.0	0.0	0.0	0.0033639505387954806	0.00023395347188332936	0.0	5.185626460117937e-05	8.622216147685995e-05	0.0	0.0	0.0002374153916564457	0.0	8.97441098912037e-05	0.0007734428422044516	9	7
613	0.0	0.0	0.0	0.0	0.0	0.0	0.0053388761003317735	0.00044816979910329883	0.0	0.0	0.0005722086296692427	0.0	0.0	0.0	0.0	0.0	0.0006283098335486367	0	7
614	0.0	0.0	0.0	0.0	0.0	0.0	0.0039383654682816245	0.0	0.0	0.000588369748964357	7.873441749164723e-05	0.0001417155069127098	0.0	0.0	0.0	0.0	0.0002083004120135228	9	7
615	0.0	0.0	0.0	8.785578029380955e-05	0.0	0.0	0.002238426848771173	0.0	0.0	0.0004777501369584242	0.0002505065377154748	0.0	0.0	0.0005182415792896336	0.0	0.0	0.0007696574962837765	9	7
616	0.0	0.0	0.0	0.0	0.0	0.0	0.00559715929319138	0.0	0.0	0.0	0.0	0.0	0.0	0.0	0.0	0.0	0.0003964146042245846	0	7
617	0.0	0.0	0.0	0.0	0.0	0.0	0.004674739187371255	0.0	0.0	0.0003140553769506491	0.00014634652941455947	0.0	0.0	0.0	0.0	0.0	0.00030296831445245727	0	7
618	0.0	0.00010145687906953135	0.0	0.0	0.0	0.0	0.005443700677025326	0.00024167664618707327	0.0	0.0	0.0	0.0	0.0	0.0	0.0	0.0	0.0	0	7
619	0.0	0.0	0.0	0.0	0.0	0.0	0.0013030362781243866	0.0	0.0	0.0003541939000247748	0.0017902977944822054	0.0	0.0	0.0	0.0	0.0	0.0	5	7
620	0.0	5.543327095376124e-05	0.0	0.0	0.0	0.0	0.0023437091223463234	0.000231442502601685	0.0	0.0	0.00026262085528631115	0.0	0.0	0.0007746332803079212	0.0	0.0	0.0004900997565229817	9	7
621	0.0	0.0	0.0	0.0	0.0	0.0	0.003019766604409249	0.0	0.0	0.0002504026764355566	0.0006411379695020766	0.0	0.0	0.00014521533529358405	0.0	0.0	0.00013629360784727615	9	7
622	0.0	0.0	0.0	0.0	0.0	0.0	0.00261130435407023	0.0002781277536627304	0.0	0.0009203837760585675	0.0008326670604587343	0.0	0.0	0.0001146257017672628	0.0	0.0	0.0007076653996522904	9	7
623	0.0	0.0	0.0	0.0	0.0	0.0	0.00507987027868102	0.00044880960236211016	0.0	0.0	0.00021313814332493333	0.0	0.0	0.0	0.0	0.0	3.727267755962601e-05	0	7
624	0.0	0.0	0.00019297545850213146	0.0	0.0	0.0	0.0007555225116760123	0.0	0.0	0.00016143894170975198	0.0016926395000584754	0.0	0.0	0.00031308307375754876	0.0	0.0	0.0008946431572711063	5	7
625	0.0	0.0	0.0	0.0	0.0	0.0	0.0022788172306586058	0.0	0.0	0.00010382539914627402	0.0008257832886843928	0.0	0.0	0.0007634494293064863	0.0	0.0	5.510186935746268e-05	9	7
626	0.0	0.0	0.0	0.0	0.0	0.0	0.0048632484541446756	0.0	0.0	0.0	5.297073434727005e-05	0.0	0.0	7.180006470635427e-05	0.0	0.0	0.0007880423917372324	0	7
627	0.0	6.272823168887479e-05	0.0	0.0	0.0	0.0	0.0050803365269396	0.0003670592671477014	0.0	0.0002660068679392026	0.00016308789487230074	0.0	0.0	0.0001457757529624775	0.0	0.00018100229888776432	0.0004060189239911124	0	7
628	0.0	0.0	0.0	0.0	0.0	0.0	0.00443554722528072	9.819371888563466e-05	0.0	0.0002076556764211682	0.00024280219731722687	0.0	0.0	0.00024615546316772945	0.0	4.327040396739625e-05	0.0004155598959522758	0	7
629	0.0	0.0	0.0	0.0	0.0	0.0	0.002644214669972499	0.0004181222539066038	0.0	0.0	0.0007364997169612834	0.0	0.0	0.0	0.0	0.0	0.001036242750683329	9	7
630	0.0	0.0	0.0	0.0	0.0	0.0	0.004442282443012715	6.948231654097833e-05	0.0	0.0004222560117184141	0.0	0.0	0.0	0.0	0.0	0.0	0.00022016012759703546	0	7
631	0.0	0.0	0.0	0.0	0.0	0.0	0.006147423653449464	0.0	0.0	0.0	0.0	0.0	0.0	0.0	0.0	0.0	0.0002284738419337189	0	7
632	0.0	0.0	0.0	0.0	0.0	0.0	0.005141259816157425	0.0	0.0	0.0002141986379421249	7.781066073918571e-05	0.0	0.0	0.00022248998111486424	0.0	0.0	0.0011773968584997043	0	7
633	0.0	0.0	0.0	0.0	0.0	0.0	0.002260829278831251	0.0	0.0	7.845517302784041e-05	0.0013416442479387944	0.0	0.0	0.0	0.0	0.0	0.0007024295247529496	9	7
634	5.660192998913321e-05	0.0	0.0	0.0	0.0	0.0	0.003807949517373347	0.0	0.0	0.0006458522190896242	0.00025368831065623057	0.0	0.0	0.0	0.0	0.0	0.00022173970589926592	9	7
635	0.0	0.0	0.0	0.0	0.0	0.0	0.002747813469530967	0.0	0.0	0.0	0.00017590211544782082	0.0	0.0	0.0	0.0	0.0	0.0007882434084624973	9	7
636	0.0	0.0	0.0	0.0	0.0	0.0	0.006400101540093066	0.0	0.0	9.158139218202527e-05	0.0002831886931936272	0.0	0.0	0.0	0.0	0.0	0.0	0	7
637	0.0	0.0	0.0	0.0	0.0	0.0	0.0022560279444808124	0.00019613548412746216	0.0	0.0003838829608760737	0.00019024978770969226	0.0	0.0	0.0003942043104778199	0.0	0.0	0.00031144806143489355	9	7
638	0.0	0.0	0.0	0.0	0.0	0.0	0.005016020937465887	0.0	0.0	0.00015809286165003897	0.00022075018973073506	0.0	0.0	0.0	0.0	0.0	0.00023548041348995933	0	7
639	0.0	0.0	0.0	0.0	0.0	0.0	0.0053050509784084154	0.0003062691711600285	0.0	0.0	3.763202818483997e-05	0.0	0.0	0.0	0.0	0.0	4.8781314160424935e-05	0	7
640	0.0	0.0	0.0	0.0	0.0	0.0	0.002861193106470429	0.0	0.0	7.789379491878013e-05	0.0020631222799747254	0.0	0.0	6.413248029255901e-05	0.0	0.0	0.0009067489871644785	9	7
641	0.0	0.00021894922434768162	0.0	0.0	0.0	0.0	0.0043563363090818475	0.0	0.0	0.0	5.7782420695097794e-05	0.0	0.0	0.000185330052218203	0.0	0.0	0.0007578050408350473	9	7
642	0.0	0.0	0.0	0.0	0.0	0.0	0.0008935519747620032	0.0	0.0	6.915000441983451e-05	0.0009742892846340315	0.0	0.0	0.00015486924602909914	0.0	0.0	0.0011365063345230323	5	7
643	0.0	0.0	0.0	0.0	0.0	0.0	0.005453076433029578	0.0	0.0	0.00018474026916322401	0.0	0.0	0.0	0.0	0.0	0.0	0.0	0	7
644	0.0	0.0	0.0	0.0	0.0	0.0	0.0064933824186899775	0.0	0.0	0.0	0.00017008271406064184	0.0	0.0	0.0	0.0	0.0	0.0	0	7
645	0.0	0.0	0.0	0.0	0.0	0.0	0.002123213189595646	0.001008760565536381	0.0	0.0005001272318483825	0.0	0.0	0.0	0.0008165724977755953	0.0	0.0	0.00021772447414031938	5	7
646	0.0	0.0	0.0	0.0	0.0	0.0	0.004906592909563664	0.0	0.0	0.0	0.0	0.0	0.0	0.0	0.0	0.0	0.0005103397664967492	0	7
647	0.0	0.0	0.0	0.0	0.0	0.0	0.0019077409866581861	0.0	0.0	0.0006891231443370528	0.000794581026910133	0.0	0.0	0.00040911128611122866	0.0	0.0	0.00038169435975619426	5	7
648	0.0	0.0	0.0	0.0	0.0	0.0	0.0040693235557698205	0.0006834644979812654	0.0	0.00012831686573456787	0.0	0.0	0.0	0.0	0.0	0.0	0.0005256353008250669	9	7
649	0.0	0.0	0.0	0.0	0.0	0.0	0.002694881317957401	0.0	0.0	9.414613966835323e-05	0.0	0.00025093970208475057	0.0	9.20788005797205e-05	0.0	0.0	0.00030901887922910515	9	7
650	0.0	0.0	0.0	0.0	0.0	0.0	0.0049668114721572254	0.0	0.0	0.0	4.7980798132783224e-05	0.0	0.0	0.0	0.0	0.0	0.00027825473759540974	0	7
651	0.0	0.0	0.0	0.0	0.0	0.0	0.0024493917517417027	0.00048184950414067177	0.0	4.3539520753169405e-05	0.0	0.0	0.0	0.000612401476446502	0.0	0.0	0.0001330492268551808	9	7
652	0.0	0.0	0.0	0.0	0.0	0.0	0.004605669864086132	0.00024777745349124013	0.0	5.352734228932251e-05	9.793103709244729e-05	0.0	0.0	9.450512657059505e-05	0.0	0.0	0.0005293582567732645	0	7
653	0.0	0.0	0.0	0.0	0.0	0.0	0.0044976131740483705	0.0002713936174819048	0.0	0.0	0.00012129990726931314	0.0	0.0	0.0	0.0	0.0	0.00022684935254811095	0	7
654	0.0	0.0	0.0	0.0	0.0	0.0	0.001866904079485988	0.00011250084556238047	0.0	0.0	0.004407550042946626	0.0	0.0	0.0	0.0	0.0	0.0007326820137086374	1	7
655	0.0	0.0	0.0	0.0	0.0	0.0	0.0037778821928802385	5.570708264465451e-05	0.0	8.779687147745929e-05	0.0	0.0	0.0	0.00018715615120874416	0.0	0.0	0.00034786021994042977	9	7
656	0.0	0.0	0.0	0.0	0.0	0.0	0.004155406328661445	0.0	0.0	0.00011134970551463698	0.0003826504485510768	0.0	0.0	0.00017195605386112969	0.0	0.0	0.0004499160136948271	9	7
657	0.0	0.0	0.0	0.0	0.0	0.0	0.004443786454279856	0.00010948653198624194	0.0	0.0	0.0003272547095820264	0.0	0.0	0.0	0.0	0.0	0.00010742983596458058	0	7
658	4.834891687680686e-05	0.0	0.0	0.0	0.0	0.0	0.0017345027226120199	0.0	0.0	0.00011737926717518182	0.0021114251101584302	0.0	0.0	0.0003701306332590126	0.0	0.0	0.0005223492703030866	5	7
659	0.0	4.9999058935647656e-05	0.0	0.0	0.0	0.0	0.0031340220890411006	0.0	0.0	0.0004335047865873509	8.12829052284921e-05	0.0	0.0	0.0	0.0	0.0	0.00045044686300171026	9	7
660	0.0	0.0	0.0	0.0	0.0	0.0	0.004313767624600297	0.00010311267472203951	0.0	4.420200466525197e-05	0.0005496318166064971	0.0	0.0	0.0	0.0	4.884252762161471e-05	0.00015038058379051385	9	7
661	0.0	4.1928184536210215e-05	0.0	0.0	0.0	0.0	0.004285553687459516	0.0	0.0	7.670195878748991e-05	0.0006015724722876047	0.0	0.0	0.0	0.0	7.006264976235288e-05	0.00015493439224543298	9	7
662	0.0	0.0	0.0	0.0	0.0	0.0	0.005927496003342755	0.0	0.0	0.00018671626430329994	0.0	0.0	0.0	0.0	0.0	0.0	0.0	0	7
663	0.0	0.0	0.0	0.0	0.0	0.0	0.0024968703541652835	0.0	0.0	0.0003782575132084105	0.00015298031181837365	0.0	0.0	0.0	0.0	0.00011577274757127138	0.0008201850384363602	9	7
664	0.0	0.0	0.0	0.0	0.0	0.0	0.002807421535979501	0.0	0.0	0.00042906095755879505	0.00010453083144500096	0.0	0.0	0.0	0.0	0.0	0.00030495334682456647	9	7
665	0.0	0.0	0.0	0.0	0.0	0.0	0.005618781179997254	0.00011136731841683545	0.0	4.2077477772370336e-05	0.0	0.0	0.0	0.0	0.0	0.0	0.0	0	7
666	0.0	0.0	0.0	0.0	0.0	0.0	0.0018011481055701028	0.0	0.0	0.00031858476853468653	0.0008044701186576561	0.0	0.0	0.0002722053585414643	0.0	0.0	0.00032942898492479183	5	7
667	0.0	0.0	0.0002819214018278206	0.0	0.0	0.0	0.002026548483309487	0.0	0.0	0.0	0.0019403999739394983	0.0	0.0	0.00012227912379295848	0.0	0.0	0.0004598324793405263	1	7
668	0.0	0.00010898542005921288	0.0	0.0	0.0	0.0	0.0035907604301257893	0.0	0.0	0.00018438337917186048	0.0001939673091113991	0.0	0.0	6.563903408331217e-05	0.0	0.0	0.0005157217555726578	9	7
669	0.0	0.0	0.0	0.0	0.0	0.0	0.004630714655807237	6.805133460221185e-05	0.0	0.0	0.0	0.0	0.0	0.0	0.0	0.0	0.0006304713569427786	0	7
670	0.0	0.0001436926635991084	0.0	0.0	0.0	0.0	0.0027823095644730995	0.0	0.0	0.00039870928388364155	0.0007215026325427411	0.0	0.0	0.00031088795767383903	0.0	0.0	0.000334418458421133	9	7
671	0.0	0.0	0.0	0.0	0.0	0.0	0.0046630403114883996	0.0	0.0	0.00037028074502460273	4.5607342709777656e-05	4.192747981863422e-05	0.0	0.0	0.0	0.0	8.612433418331526e-05	0	7
672	0.0	3.7782673337233957e-05	0.0	0.0	0.0	0.0	0.004764540644443032	0.0002275618210645703	0.0	0.00025415128817956776	0.0003047978471313309	0.0	0.0	0.0002890297137795806	0.0	7.96464122645815e-05	0.0005587893754232249	0	7
673	0.0	0.0	0.0	0.0	0.0	0.0	0.008511883466383053	0.0	0.0	0.0	0.0	0.0	0.0	0.0	0.0	0.0	0.0	3	7
674	0.0	0.0	0.0	0.0	0.0	0.0	0.004371765575851517	0.00021597331300102164	0.0	0.0	0.001054695649424415	0.0	0.0	0.0	0.0	0.0	0.0006422073177661906	9	7
675	0.0	0.0	0.00019961502702372727	0.0	0.0	0.0	0.004204986992226611	0.0	0.0	0.0	0.0007898372319883552	0.0	0.0	0.0	0.0	0.0	0.0003546366084835065	9	7
676	0.0	0.0	0.0	0.0	0.0	0.0	0.0023521680629144436	0.0	0.0	0.00027084503707014933	0.0002836732535944223	0.0	0.0	0.00011396085771690683	0.0	0.0	0.0004640294790972373	9	7
677	0.0	0.0001616791368121377	0.0	0.0	0.0	0.0	0.004706199621282383	0.0	0.0	0.00016668089534116422	8.872393523130939e-05	0.0	0.0	0.0	0.0	0.0	0.0005593116499423296	0	7
678	0.0	0.0	0.0	0.0	0.0	0.0	0.004145789248042466	0.00013027332361554572	0.0	0.0	0.00028832477411405575	0.0	0.0	0.0	0.0	0.0	9.78531303036228e-05	9	7
679	0.0	0.0	0.0	0.0	0.0	0.0	0.004350377089834745	0.0	0.0	0.0	0.00014871808814850666	0.0	0.0	0.0	0.0	0.0	0.0009079050712417381	9	7
680	0.0	0.0	0.0	0.0	0.0	0.0	0.0015389714634431422	0.0002852566345494658	0.0	0.00014184670359631638	0.0	0.0	0.0	0.0010800561206032538	0.0	0.0	8.692464840636632e-05	5	7
681	0.0	4.783730407491833e-05	0.0	0.0	0.0	0.0	0.0026018934506120235	0.002174031714062724	0.0	0.0	0.0	0.0	0.0	4.896435913844803e-05	0.0	0.0	0.0	9	7
682	5.971224706071091e-05	0.00015640581850136272	0.0	0.0	0.0	0.0	0.004159189625535383	0.0	0.0	0.00042743950994069297	0.00045798599644668385	0.0	0.0	5.1492009179512796e-05	0.0	0.0	0.0005236003028994653	9	7
683	0.0	0.0	0.0	0.0	0.0	0.0	0.00401152230768261	0.0006105784452172348	0.0	0.0001039742575517959	0.0	0.0	0.0	4.0961862128555296e-05	0.0	0.0	0.0	9	7
684	0.0	0.0	0.0	0.0	0.0	0.0	0.005788776221704429	0.0	0.0	6.0677751708025574e-05	0.0	0.0	0.0	0.0	0.0	0.0	0.00038124532164214293	0	7
685	0.0	0.0	0.0	0.0	0.0	0.0	0.003239154911988458	0.0	0.0	0.0	5.2485114789689516e-05	0.0	0.0	5.9434638611328004e-05	0.0	0.0	0.00025206815387914314	9	7
686	0.0	0.0	0.0	0.0	0.0	0.0	0.0041101629613301185	0.00019887280159716124	0.0	0.00010334068014212904	7.541161801826581e-05	0.0	0.0	7.290452006656678e-05	0.0	0.0	9.867256641330724e-05	9	7
687	0.0	0.0	0.0	0.0	0.0	0.0	0.005705100338979048	0.0	0.0	0.00021106959785620983	0.0	0.0	0.0	0.00012015009437418774	0.0	0.0	0.0009323432978594186	0	7
688	0.0	8.08993052964151e-05	0.0	0.0	0.0	0.0	0.004304952811202374	0.00016109989031114482	0.0	0.0	0.0	0.0	0.0	0.0004159516276132151	0.0	0.0	0.0002988559688940776	9	7
689	0.0	8.425575941986811e-05	0.0	0.0	0.0	0.0	0.006038157770589265	0.00013103671455106037	0.0	0.0	0.0	0.0	0.0	0.0	0.0	0.0	0.0	0	7
690	0.0	0.0	0.0	0.0	0.0	0.0	0.004073514642111469	9.837075009678901e-05	0.0	0.0	6.355333583856827e-05	0.0	0.0	0.00014440811868906	0.0	0.0	0.0004229302049548586	9	7
691	0.0	0.0	0.0	0.0	0.0	0.0	0.0012855544599863617	0.0	0.0	9.765629314626167e-05	0.00130557525473248	0.0	0.0	0.0	0.0	0.0	0.001149388080752085	5	7
692	0.0	0.0	0.0	0.0	0.0	0.0	0.005573582581483969	0.00020455529075372736	0.0	5.207372179068752e-05	0.0	0.0	0.0	0.00021729984184376425	0.0	0.0	0.0	0	7
693	0.0	0.0	0.0	0.0	0.0	0.0	0.002882957624675297	0.0	0.0	0.00012389944457285952	0.0001446698038340487	0.0	0.0	0.0004126553906647985	0.0	0.0	0.0004793765304016033	9	7
694	0.0	0.00018342440055079095	0.0	0.0	0.0	0.0	0.0022516928654587047	0.0	0.0	0.00040035211118157684	0.0002021310498790663	0.0	0.0	0.0	0.0	0.0	0.0014556277147482705	9	7
695	0.0	0.0	0.0	0.0	0.0	0.0	0.004484865652580849	5.5187590262471854e-05	0.0	0.0	6.4469065221217e-05	0.0	0.0	0.0002174918942820443	0.0	0.0	0.0001241559370565292	0	7
696	0.0	0.0	0.0	0.0	0.0	0.0	0.004506042035961142	4.335170101357514e-05	0.0	0.0001805567645770418	0.0	0.0	0.0	0.0	0.0	0.0	0.00103282331537088	0	7
697	0.00011169883543390497	0.0	0.0	0.0	0.0	0.0	0.0032420306511613877	0.0	0.0	4.479978499429046e-05	0.00030444041074716	0.0	0.0	3.8603424963809744e-05	0.0	0.0	0.00041270847389651987	9	7
698	0.0	0.0	0.0	0.0	0.0	0.0	0.002217851283480907	0.0	0.0	8.622906068474212e-05	0.0025363784048579472	0.0	0.0	0.00015573531126235766	0.0	0.0	0.0007336816356641922	1	7
699	0.0	0.0	0.0	0.0	0.0	0.0	0.004674912751995876	0.0	0.0	0.00020176118664939303	0.00034382719788576165	0.0	0.0	0.0	0.0	0.0	5.806060466065659e-05	0	7
700	0.00016724938199256942	4.3255400616565636e-05	0.0	0.0	0.0	0.0	0.002067429185759104	0.0004952015160317031	0.0	0.0005581942157603493	0.001250227047937658	0.0	0.0	0.0002146887225278698	0.0	0.00031412300853216556	0.0	5	8
701	0.0	0.00019111911325762703	0.0	0.0	0.0	0.0	0.004387038691793589	0.0007005843537920772	0.0	0.00037739693711707573	0.0001564051921917025	0.0	0.0	0.0	0.0	0.0	0.0	9	8
702	0.0003237310125522249	0.0002521177055573075	0.0	0.00017392016366245833	0.0	0.0	0.0009835665684404607	0.000528886990655928	0.0	0.0006148404993757482	6.615343603627619e-05	0.0	0.0	0.0005188097324388883	0.0	0.0	0.0	5	8
703	0.00010857756597378497	0.0004275948710129846	0.0	0.0	0.0	0.0	0.0009753623101081336	0.0	0.0	0.0008643719851321222	0.0008962529835483621	0.0	0.0	0.0007366762428959935	0.0	0.00012175376473819204	0.0	5	8
704	0.0	0.0001790532174908715	0.0	0.0	0.0	0.0	0.0028183028128770118	0.0007383808903014936	0.0	0.00024304448943054957	0.00017034036179900487	0.0	0.0	7.803720543512614e-05	0.0	5.528394697436296e-05	0.0	9	8
705	0.0	0.00010235842087863748	0.0	0.0	0.0	0.0	0.0023325320424302464	0.0001955360546470282	3.6918168420591995e-05	0.0	0.0	0.0	0.0	0.0	0.0	0.0	0.0	9	8
706	4.8578049700074285e-05	0.00013055984147674365	0.0	0.0	0.0	0.0	0.0039953147020356196	0.0	0.0	9.778596494001777e-05	0.0004466030581270684	0.0	0.0	0.0	0.0	0.00018392541698982254	0.0	9	8
707	0.00024624918368528387	0.0	0.0	0.0	0.0	0.0	0.002906079837580243	0.0008534044355230687	0.0	0.00046247897524816	0.0006519245295088433	0.0	0.0	0.00040167995289918355	0.0	0.0	0.0	9	8
708	0.0	0.0	0.0	0.0	0.0	0.0	0.001590129390993689	0.001662712192880159	0.0	0.00014869660558741154	0.00010811143181321311	0.0	0.0	0.0	0.0	0.0	0.0	5	8
709	0.0	0.0	0.0	0.0	0.0	0.0	0.002084310981694724	0.0003792120230703956	0.0	0.0011177944900562335	0.0	0.0	0.0	0.00013315986007900302	0.0	0.0	0.0	5	8
710	0.0	0.0	0.0	0.0001838688488187186	0.0	0.0	0.0013164361703930073	0.0009860549107292961	0.0	8.423451426760694e-05	0.00016671208084078823	0.0	0.0	0.0003899792304313863	0.0	3.8748591712858e-05	0.0	5	8
711	0.00010600396300769836	7.212227316194188e-05	0.0	0.0	0.000214152503187204	0.0	0.0017772222389608786	0.0007434414948369668	0.0	0.0009443015273588455	0.0005442576087385661	0.0	0.0	0.0011266987605710083	0.0	0.0	0.0	5	8
712	0.0	0.0	0.0	0.0	0.0	0.0	0.004242568958151337	0.0013452806497284504	0.0	5.435900558307131e-05	0.00028913705697602136	0.0	0.0	0.0	0.0	0.0	0.0	9	8
713	6.356359372002684e-05	0.0	0.0	0.0	0.0	0.0	0.0013995689533564976	0.0017252770035199173	0.0	0.0	0.0002249958224494237	0.0	0.0	5.981375706093478e-05	0.0	0.00010847182043776322	0.0	5	8
714	0.0	0.0	0.0	0.0	0.0	0.0	0.002355799338554147	0.0012412750048142985	0.0	0.0	0.00015806617495872148	0.0	0.0	0.00011127096227146844	0.0	0.0	0.0	9	8
715	0.0	0.0	0.0	0.0	0.0	0.0	0.0016046307878037245	0.002205569476049243	0.0	0.0007508262371379168	0.00030344331776864037	0.0	0.0	0.0	0.0	4.3260027566926446e-05	0.0	5	8
716	0.0	0.0	0.0	0.0001056281254381443	0.0	0.0	0.004265547557611922	0.0	0.0	0.0005503463210433217	0.0003896860882095768	0.0	0.0	0.0	0.0	0.0	0.00019403907481267338	9	8
717	0.0	3.516574474943059e-05	0.0	0.0	0.0	0.0	0.0027449836021558463	0.0012332105647252338	0.0	8.158745254788937e-05	0.0002543928572873896	0.0	0.0	0.0	0.0	0.0	0.0	9	8
718	0.00020344770846552468	0.00069154862244427	0.0	0.0004282844851972495	0.0	0.0	0.000520810262028058	0.0009231326360910845	5.9601465379311e-05	0.0004821316563796004	0.0006977710255718149	0.0	0.0	0.0003863009438891554	0.0	0.0001077683085810998	0.0	5	8
719	0.0	0.0	0.0	0.0	0.0	0.0	0.0031794164199069595	0.0005806849977596388	0.0	0.0004452741787558254	0.00013466609810107756	0.0	0.0	5.819085581513564e-05	0.0	0.0	0.0	9	8
720	0.0	4.323048810710228e-05	0.0	3.90017489480586e-05	0.0	0.0	0.001628339218301471	0.00340915986718757	0.0	0.0006297049644698613	0.0004078651241418244	0.0	0.0	0.0	0.0	0.0	0.0	5	8
721	0.0	5.7862517351427875e-05	0.0	0.0	0.0	0.0	0.003181531176705122	0.0010055388312094065	0.0	0.0003489910704055063	0.00022228950419818708	0.0	0.0	0.0	0.0	0.0	0.0	9	8
722	0.0005906368949857186	0.000262944104246325	0.0	0.0003637169672518878	0.0	0.0	0.00041456298698605153	0.00026040259369646094	8.725471364946156e-05	0.0008845338587813411	0.0005875711723199695	0.0	0.0	0.0004649824670595235	0.0	0.0	8.256471613037453e-05	5	8
723	0.0	0.0	0.0	0.00011999901664133828	0.0	0.0	0.0013167560649813704	0.0007714651442302753	0.0	0.00045668351879521153	0.000363689467218221	0.0	0.0	0.0003512482938561728	0.0	0.0001487753113201862	0.0	5	8
724	0.0	0.00012447007794440576	0.0	0.0	0.0	0.0	0.0013470292693677525	0.0014865499729263853	0.0	0.0001085252864116252	8.765094177610926e-05	0.0	0.0	0.0004292219514271362	0.0	0.0	0.0	5	8
725	0.0	4.285058492138773e-05	0.0	7.177857631692779e-05	0.0	0.0	0.0016063742948471348	0.003041754831481634	0.0	0.0004207876987799843	0.0008249901933660149	0.0	0.0	0.0	0.0	0.0	0.0	5	8
726	0.0002377794571053736	0.0008532200662043105	0.0003749536886104222	0.0	0.00013055917898560944	0.0	0.00018374426889551548	0.000978226526698768	0.0	0.0005162365043195462	0.000887586912134202	0.0	0.0	0.0011166744541472877	0.0	0.0	0.0	5	8
727	0.00017202201938265333	4.752657636631027e-05	0.0	7.510898433433649e-05	0.0	0.0	0.001417234807658645	0.0013116505851127709	0.0	0.0006714322433840856	0.00034129136188390996	0.0	0.0	0.00013338056264904576	0.0	0.0	0.0	5	8
728	0.0	0.0	0.0	0.0	0.0	0.0	0.004733838570989636	0.0006389910929023053	0.0	0.00012505764908863257	0.0	0.0	0.0	0.0	0.0	0.0	0.0	0	8
729	0.0	0.0	0.0	0.0	0.0	0.0	0.0017634962673516563	0.0005456599724448913	8.066453086904825e-05	0.00010044727296656974	4.037974653269596e-05	0.0	0.0	0.0001599212280991041	0.0	0.0	0.0	5	8
730	0.0	0.0	0.00014833555136925327	4.9849074356917437e-05	0.0	0.0	0.001667007113797586	0.00013977379315407483	0.0	0.0004796868466786634	0.001810764674564556	0.0	0.0	0.0001883431150103701	0.0	0.0	0.0	5	8
731	0.0002113411900622907	0.0005209899689467116	0.0	0.00022561018933102954	0.0	0.0	0.0006924373351749851	0.0007121069687425187	0.0	0.000539367311677165	0.0008320083077093301	0.0	0.0	0.0005415073072436041	0.0	5.223120181487152e-05	0.0	5	8
732	0.0	0.0	0.0	0.0	0.0	0.0	0.002579219565939331	0.0024583243196150484	0.0	9.961868695245643e-05	0.00011481797307466431	0.0	0.0	0.0	0.0	6.844274229787381e-05	0.0	9	8
733	0.0	0.0003683112117158294	0.0002128617496077544	0.00023764651911742276	0.0	0.0	0.0016849264599124412	0.00042364772948298463	0.0	0.0011492203405702353	0.00019053405387091285	0.0	0.0	0.0004913897705605822	0.0	0.00028734862979835343	0.0	5	8
734	0.0002448662561292315	0.0005243553535206926	0.00018265642786599899	0.00027512973921561444	0.00011975419546261894	0.0	0.00024654883894945187	0.0005658365846926213	0.0	0.0010217564460890892	0.0	0.0	0.0	0.00019946277798452578	0.0	0.00021879323841825465	0.0	5	8
735	0.0	0.0	0.0	0.0	0.0	0.0	0.00278258887190381	0.0005305968430554533	0.0	0.0008561773041393219	0.0004098849006517461	0.0	0.0	0.0001511764902885957	0.0	0.0	0.0	9	8
736	0.0	0.00010319635693515567	0.0	0.00010428035827110244	7.346108952695172e-05	0.0	0.0026087297500404726	0.00011427757556355128	0.0	0.0002547327447944823	8.55564406265196e-05	0.0	0.0	0.00021200591970417556	0.0	4.950727771496747e-05	0.0	9	8
737	0.0	0.0	0.0	0.0	0.0	0.0	0.0019846478314795944	0.0018497684154135047	0.0	5.261755854298949e-05	7.910374454966723e-05	0.0	0.0	0.00014476865607988723	0.0	0.0	0.0	5	8
738	0.0	0.0	0.0	0.0	0.0	0.0	0.001819670721505488	0.0007565243514272702	0.0	0.0006928582945562869	0.0	0.0	0.0	0.0001471867064520941	0.0	0.0	0.000101494599564514	5	8
739	0.0	0.0	0.0	0.0	0.0	0.0	0.0039552049966782325	0.000595826606369813	0.0	0.0006093952784596162	3.907411528732853e-05	0.0	0.0	0.0	0.0	0.0	0.0	9	8
740	0.0	9.385109726924727e-05	5.0193889501443705e-05	0.0	0.0	0.0	0.0006737282914493898	0.0014869283091043935	0.0	0.0003963804599456486	0.0003702444839579322	0.0	0.0	0.0001422585992078208	0.0	0.0	0.0	5	8
741	0.0	5.962748499728487e-05	0.0	0.0	0.0	0.0	0.0028015549879740085	0.0007902437225527079	0.0	0.00019855602058432094	0.0002121933162882061	0.0	0.0	4.547613681351903e-05	0.0	0.0	0.0	9	8
742	8.804000288081052e-05	0.00024340653190517455	0.0	0.000212781309425195	0.0	0.0	0.0012901809982915702	0.00036708601498721706	0.0	0.000533740489340765	0.00014692250453043912	0.0	0.0	0.0008687201808689519	0.0	0.00012664915252951194	0.0	5	8
743	3.552865535661474e-05	0.0	0.0	0.0	0.0	0.0	0.0018307897990205249	0.000617871137739904	0.0	0.00031065383599294033	0.00013416091222791002	0.0	0.0	0.0002873054813900072	0.0	0.0	0.0	5	8
744	0.00040634039260975513	0.000432746199963692	0.00017217494365742085	0.0001549165975554435	0.0	0.0	0.0007814146629826985	0.0003805380924141207	0.0	0.00015821142994424859	0.0015190964539044283	0.0	0.0	0.0007505763543329792	0.0	0.00037484614737628557	0.0	5	8
745	0.0	0.00042054673205330415	0.0	3.796927472229496e-05	0.0	0.0	0.0007233793519374773	0.0007592197768515373	0.0	0.00044155261610418926	0.001613602341939751	0.0	0.0	0.0003723040690925695	0.0	0.00020658394586599296	0.0	5	8
746	0.0	0.0	0.0	0.0	0.0	0.0	0.0022019025437126174	0.0009096713150332388	0.0	0.0009053466272884925	5.115943034341911e-05	0.0	0.0	9.363001828647426e-05	0.0	0.0	0.0	5	8
747	0.00033720609333401624	0.0011135672346422804	0.00038013373266112697	0.0	0.0001389945602462398	0.0	0.00040286133671140015	0.00026755455195104106	0.0	0.0016825668236176536	0.0007858932833387782	0.0	0.0	0.0003478608766351971	0.0	0.00020653591470837937	0.0	5	8
748	0.0	0.0	0.0	0.0	0.0	0.0	0.0028010278245438674	0.0009423218641677319	0.0	0.00024206166653786297	4.126574005837362e-05	0.0	0.0	0.0	0.0	0.0	0.0	9	8
749	9.212072181010296e-05	0.0	0.0	0.0	0.0	0.0	0.00146931556280693	0.001668077261187886	0.0	0.0	0.00021628255817753538	0.0	0.0	8.645522386556213e-05	0.0	9.766483404033848e-05	0.0	5	8
750	0.0	0.0	0.0	0.0	0.0	0.0	0.0023351903596203986	0.0016200537879206669	0.0	0.0004279115634758522	0.0	0.0	0.0	0.00012735710829719625	0.0	0.0	0.0	9	8
751	0.00015382095924787223	0.0008282578997202746	0.000161884609170104	0.0	0.0	0.0	0.0003799111740776715	0.0009298741906716513	0.0	0.0002710409754087544	0.0016944166446962623	0.0	0.0	0.0008216708713665393	0.0	0.00012586245594113442	0.0	5	8
752	0.0	0.00013374404636142968	0.0	0.00016295410365948132	0.0	0.0	0.00283857439027048	0.0007301980716600018	0.0	0.0006971795692711901	0.00041938835655240894	0.0	0.0	0.0	0.0	0.0	0.0	9	8
753	0.0	0.0	0.0	0.0	0.0	0.0	0.002575315622294446	0.0014225129833827384	0.0	0.00048205422792682714	0.0002462980299988619	0.0	0.0	0.0	0.0	0.0003090512715246893	0.0	9	8
754	0.0	0.0	0.0	0.0	0.0	0.0	0.0042835431961179395	0.0013126031881990417	0.0	0.000629967725518046	0.00015682675865997403	0.0	0.0	5.138723587761337e-05	0.0	0.00013940685650561677	9.53116427416027e-05	9	8
755	0.0	0.0	0.0	0.0	0.0	0.0	0.0018204309817862919	0.0008024346843596049	0.0	0.0013821780304237215	0.0	0.0	0.0	0.0	0.0	0.0	0.0	5	8
756	0.0002904936914340909	0.0005330415634536646	0.0	0.0	0.0	0.0	0.001552520013798369	0.000977744264169729	0.0	0.0008106614448014809	0.0005790398258028849	0.0	0.0	0.0005433629533633982	0.0	0.0	0.0	5	8
757	0.0	7.677681605895542e-05	0.0	0.0	0.0	0.0	0.0027800943361101847	0.00040968343860388985	0.0	0.0	0.0002705573903439214	0.0	0.0	0.0	0.0	0.0	0.0	9	8
758	0.00023133760498123384	0.0	0.0	0.00019146208519711804	0.0	0.0	0.0032890155307855307	0.0	0.0	0.0	0.0005099135896331911	0.0	0.0	0.0002598814649158842	0.0	0.0	0.0	9	8
759	0.00022928376592360174	0.00020210488035636521	0.0	0.0	0.0	0.0	0.0013302669204816383	0.0003814481859630114	0.0	0.0002756577425931464	6.678215857857151e-05	0.0	0.0	0.0002788733175410659	0.0	0.0006079935097290352	0.0	5	8
760	0.00011451823374265303	0.0	0.0	0.0	0.0	0.0	0.0029816192086071177	0.0008718147120257323	0.0	0.0010042002189662932	0.0007668264712258847	0.0	0.0	0.00013013455277826604	0.0	0.00026821529320032755	0.0	9	8
761	0.0	0.0	0.0	0.0	0.0	0.0	0.001993609046557134	0.001461851338918897	0.0	0.00035149157086283964	0.0004511419620145281	0.0	0.0	7.229175879960601e-05	0.0	0.0	0.0	5	8
762	0.0	0.0003957736199594479	0.0	0.0001241006175879944	0.0	0.0	0.0007227589865919509	0.00043842819585638437	0.0	0.0009038360741234721	0.001403338126610092	0.0	0.0	0.00037766632285450927	0.0	0.00019684546897063066	0.0	5	8
763	4.370692174783048e-05	0.0001657426557168576	0.0	0.0	0.0	0.0	0.003252456361895536	0.0008604894412906027	0.0	0.0004004612091637584	0.00045991512119014036	0.0	0.0	0.0003339299481663843	0.0	0.0	0.0	9	8
764	0.0	0.00011241371336698168	0.0	0.0	0.0	0.0	0.0015844902018376905	0.001129755696729453	0.0	7.725624586900771e-05	0.0002401690075988472	0.0	0.0	0.0004831778741247359	0.0	0.0	0.0	5	8
765	5.711207043951598e-05	0.00014920239733919133	0.0	0.0	0.0	0.0	0.0023052518917031817	0.0004926191496041499	0.0	0.0003054705942784272	0.0002725955547868323	0.0	0.0	0.0	0.0	3.6414900479840305e-05	0.0	9	8
766	3.627883610449537e-05	7.930452354454731e-05	0.0	0.0	0.0	0.0	0.0008980544819705401	0.0005827189137367776	0.0	0.001513736438701796	0.0002888216510359783	0.0	0.0	0.0001642033046896756	0.0	8.42721966832909e-05	0.0	5	8
767	0.00014475739467694206	0.00020935063391966922	0.00015711927103307345	4.710014877870688e-05	0.0	0.0	0.0021374921764924005	0.0004056446474841571	0.0	0.0	0.0009772831998316014	0.0	0.0	0.0004344298662961829	0.0	0.00032640281770155593	0.0	5	8
768	0.0	0.0	0.0	0.0	0.0	0.0	0.0018633573310758362	0.001465512980198839	0.0	0.0001384998528307146	0.00011955223984049062	0.0	0.0	0.0	0.0	0.0	0.0	5	8
769	0.0	0.0	0.0	0.0	0.0	0.0	0.0020208749898149294	0.0022284309940406527	0.0	0.00022895432058720052	0.000841472258424524	0.0	0.0	0.0	0.0	0.0	0.0	5	8
770	0.0	0.0001234565405413596	0.0	0.0	0.0	0.0	0.002697703812025056	0.00031330763620223567	0.0	0.00039028881771096375	9.744640994905737e-05	0.0	0.0	8.229150756257205e-05	0.0	6.421047450024358e-05	0.0	9	8
771	9.675732789762975e-05	0.00021607954414993452	0.0	0.0	0.0	0.0	0.002856079848362899	0.0009179615054456418	0.0	0.0002654976185704996	6.914039223351163e-05	0.0	0.0	0.0	0.0	0.0	0.0	9	8
772	0.0	0.0	0.0	0.0	0.0	0.0	0.0030956758626022062	0.0007948142757734374	0.0	0.0003634051766357127	7.616086782288237e-05	0.0	0.0	3.9966456132236775e-05	0.0	0.0	0.0	9	8
773	0.00020386199458708254	0.0	0.0	0.0	0.0	0.0	0.002343401179873077	0.0014163763145044312	0.0	0.00025718693809697175	0.00045835923291005125	0.0	0.0	0.00046447879392534	0.0	0.0	8.813428652878439e-05	9	8
774	0.0	3.966400340193486e-05	0.0	0.0	0.0	0.0	0.00183640683021541	0.0013467331771238923	0.0	0.00017020602340758306	0.0001450773687889515	0.0	0.0	0.0	0.0	0.0	0.0	5	8
775	0.0004271879748317791	0.00012048968923279606	0.0	0.0	0.0	0.0	0.0012645634686610308	0.00034867584594639725	0.0	0.00025855425946959347	0.0	0.0	0.0	0.0002858057430386714	0.0	0.0006484222578700614	0.0	5	8
776	0.00018800653024708574	0.000998203373344558	0.00038027806022333343	0.0003406634881589621	0.0	0.0	0.00029559304935632304	0.0008551366698385284	8.551377502290327e-05	0.0005236374057158325	0.0004002524534903277	0.0	0.0	0.0008106142086113093	0.0	0.00024879593688060343	0.0	5	8
777	0.0	0.000557956156762058	0.0	0.0004377210726026278	0.0	0.0	0.0007104566814808426	0.0004533361189850278	0.0	0.0	0.00026812319322288235	0.0	0.0	0.000292887312384702	0.0	9.94825108951925e-05	0.0	5	8
778	5.7744609650700245e-05	0.00023391838585960583	0.0	0.0	0.0	0.0	0.0004909980748816369	0.0012883891604234688	0.0	0.0003844699709133298	0.0009161381656556851	0.0	0.0	0.0005281196769157924	0.0	6.755386755174375e-05	0.0	5	8
779	0.00010973550147521264	0.0002791461519596653	0.0	5.572355785025174e-05	0.0	0.0	0.0001662941775552853	0.0002666191664539549	0.0	0.0009510697025555405	0.0005563261740736798	0.0	0.0	0.0005334140767422927	0.0	5.410436353123732e-05	0.0	5	8
780	0.0003551134453257184	0.0005643836305565339	0.0	3.4796192200702385e-05	0.0	0.0	0.0006748617880944101	0.0012432413026005882	0.0	0.0008011335935765243	0.0004980078303384937	0.0	0.0	0.0004141317754698477	0.0	0.0	0.0	5	8
781	0.0	0.0	0.0	0.0	0.0	0.0	0.004449881738340875	0.0006979825419316397	0.0	0.00021355779907198248	0.0	0.0	0.0	0.0	0.0	0.0	0.0	0	8
782	0.00014811389205029679	0.0	0.0	0.0	0.0	0.0	0.0023659330308431707	0.0015141141882478281	0.0	0.0001858343645065101	0.00029477256846321357	0.0	0.0	0.00042973947808848606	0.0	0.0	0.0001276124570871224	9	8
783	4.083988083824375e-05	0.00028031569342813246	0.0	4.466852724689695e-05	0.0	0.0	0.002218413768617183	7.024859944202805e-05	0.0	0.000338311808249848	3.873899409924124e-05	0.0	0.0	6.187279459033822e-05	0.0	5.3336744706257665e-05	0.0	9	8
784	3.4729021157675274e-05	5.25285866055497e-05	0.0	0.0	0.0	0.0	0.001711744157244484	0.0012422079793381383	0.0	0.0016357130637269302	0.0	0.0	0.0	0.00022689152308935667	0.0	0.00010279057548206131	0.0	5	8
785	0.00024823350283413625	0.0007573280965381534	9.954547208648442e-05	0.0002386939937097907	0.0	0.0	0.0007794370578578646	0.0002339055328116903	0.0	0.00015868587580387055	0.00024229063829729394	0.0	0.0	0.0003024922348970786	0.0	0.0006863918691534889	0.0	5	8
786	0.00019576757230085415	0.0	0.0	3.7149996344792e-05	0.0	0.0	0.0014144404983271132	0.002984398058243324	0.0	0.0004534795308914821	0.0003281551006740209	0.0	0.0	0.0	0.0	0.0	0.0	5	8
787	7.889628147389588e-05	7.418002024569791e-05	7.699798069013927e-05	0.0	0.0	0.0	0.0030234010410961	0.0005450392502398837	0.0	0.0	0.0004893441503777004	0.0	0.0	0.00030615641929884583	0.0	0.00011325688731297802	0.0	9	8
788	0.00016338637526511923	0.0	0.0	0.0	0.0	0.0	0.0025067491892882513	0.0008360994271074687	0.0	0.00124344911927847	0.000878417567888394	0.0	0.0	0.0001600057813530581	0.0	0.0003259367159000275	0.0	9	8
789	4.592584691202591e-05	4.034758375247115e-05	0.0	0.0	0.0	0.0	0.0008026774152873934	0.00137022290265711	0.0	0.0009574430696018719	0.00040652336906435937	0.0	0.0	0.00029695127310599696	0.0	0.00017366005369842436	0.0	5	8
790	0.0	0.0	0.0	0.0	0.0	0.0	0.0050871313980568565	0.00038804914226872264	0.0	0.000135605111470594	0.0	0.0	0.0	0.0	0.0	0.0	0.0	0	8
791	0.0	0.00018686038345785478	7.904162367499223e-05	0.00019999574233652516	0.0	0.0	0.0018080711223398913	0.00020205601629827945	0.0	0.000514982204495519	4.971028803322004e-05	0.0	0.0	0.00013574440274617298	0.0	0.0	0.0	5	8
792	3.982323856284901e-05	0.0	0.0	0.0	0.0	0.0	0.0016836033633401632	0.001157298736873241	0.0	0.0014021671983632667	5.043536138990535e-05	0.0	0.0	0.00020059002531460211	0.0	0.0	0.0	5	8
793	0.0	0.0	0.0	0.0	0.0	0.0	0.004419237725750626	0.000517453360671857	0.0	0.0005652928755884786	3.713037762559059e-05	0.0	0.0	0.0	0.0	0.0	0.0	9	8
794	0.0	0.0	0.0	0.0	0.0	0.0	0.003360826710237638	0.0006953882208137239	0.0	0.00010171441488095133	5.496413845801604e-05	0.0	0.0	0.0	0.0	0.0	0.0	9	8
795	0.0	0.00015829719205926514	0.0	0.0	0.0	0.0	0.001843397710064555	0.00298047569317001	0.0	0.000950021071469037	0.000428659139792183	0.0	0.0	6.24432390813625e-05	0.0	6.690619346297838e-05	0.0	5	8
796	4.255162166039069e-05	0.00042469145557586793	0.00014858907507652483	9.792158057568593e-05	0.0	0.0	0.0020377495852543577	0.00018859611366928896	0.0	7.022949945750329e-05	0.0005448428972663385	0.0	0.0	0.00033082568467102737	0.0	0.0001581803454440188	0.0	5	8
797	0.0002005939637737486	5.7773365519408446e-05	0.0	5.5239286964191664e-05	0.0	0.0	0.0019733256668147156	0.0007207456602829267	0.0	0.0007629106753454359	0.00019885452161169865	0.0	0.0	0.00023693461977244623	0.0	0.0	0.0	5	8
798	0.0	0.0	0.0	0.0	0.0	0.0	0.0017007306897873415	0.002669590350135116	0.0	0.0008990964986717588	0.00027227612647774387	0.0	0.0	0.0	0.0	4.910365050877089e-05	0.0	5	8
799	0.0	0.0011772811445716893	0.00020452089700634133	0.00024499245488054743	0.0	0.0	0.002190855297461311	0.0	0.0	0.00027192586568820093	0.00013177539800109946	0.0	0.0	0.0004829670096820443	0.0	0.0	0.0	5	8
800	0.0	0.0	0.00020168320340780723	0.0	0.00010769598098567655	0.0	0.007659775933264623	0.00010023740915383735	4.519135360537938e-05	0.0	0.00023133180416095867	0.0	0.0	6.102901610402492e-05	0.0	0.0	4.870290360679402e-05	3	9
801	0.0	0.0	0.0	5.944019234435189e-05	0.0	0.0	0.008233800754705946	0.00023618497280822708	0.0	0.0	0.0006257330456479007	0.0	0.0	0.0	0.0	0.0001916775037434749	5.484885424347586e-05	3	9
802	0.0005074088487820299	0.0009313415483793092	0.00016544822740841058	0.0005133102164461808	4.804299250320905e-05	0.0	0.001793431346658377	0.0	0.0007459324607128899	0.0005008041970627202	0.0030663558782420405	0.0002852595611548832	0.0	8.213216486286272e-05	0.000304137427063789	0.0003073894617299183	0.0	1	9
803	0.0019308012177197157	0.0006767369439146917	0.0005643477058021073	0.0005643844173057913	0.00015672055703222444	0.0	0.00017616538465470446	0.0	0.000988528434656848	0.0	0.004523667198277874	0.0	0.00033606046818652227	0.0	0.00020697212755069406	0.00016416547621580865	0.0	1	9
804	0.0007959760890241953	0.00044990119503838356	0.00013913170559071616	0.0005662345042039651	0.0	4.2950946490729664e-05	0.0	0.0	0.002069646901598457	0.0	0.0054564246013942535	0.00010209159059410251	0.0002614542555954496	0.0	0.00035943856153612176	0.00029948970924057334	0.00015852888817712878	1	9
805	0.0013197874113605082	7.775164148768473e-05	0.0005592996542975792	0.0	0.0	7.023202174445877e-05	0.002220576001732476	0.0	0.0001825965223183872	0.0	0.00278313971004734	0.0	0.00015645093508383763	0.0	0.0	4.0671268456594456e-05	0.0	1	9
806	0.0005226650230994439	0.0	4.827265605459114e-05	0.00012819901320000281	0.0	0.0	0.005803867854403669	0.0	0.00015278755973049902	0.0	0.0006768189110215819	0.0	0.0	0.0	0.0	0.0	0.0001819350372067072	0	9
807	0.0007951848001880783	6.24908793514447e-05	0.0003235916549860107	0.00010226284753582637	0.0	0.0	0.00506762243697053	4.358523981232568e-05	0.0003936170148464146	0.0	0.0006608938769737647	0.0	0.0001281124672357588	0.0	0.0	0.000683657884340522	0.00019989282837772039	0	9
808	0.0006156234541940775	0.001386818614968482	5.543896742014503e-05	0.0004975077086651831	0.0	4.925566828801259e-05	0.0	0.0	0.0003905110674818163	0.000509682371565835	0.005267616158804911	0.0001356695335699444	0.0008901726969581109	0.0	0.0005133275173530699	0.0006908601723277141	0.0	4	9
809	0.0013871291685735804	0.0008869737259930457	0.000692286587714629	0.0010115317533372086	0.0005140283265670326	0.0	0.00042347612186914167	0.0	0.0009638106965257954	0.00017403457436450132	0.004237654362179735	0.00010771506623534269	0.0	0.00021701003394555243	4.62358323339692e-05	0.0005320755209016515	0.0	1	9
810	0.0009397252571101141	0.0007370893476808288	0.0	0.0010750467201520275	0.00015014358104738993	0.0	0.0012040270293038526	0.00017342381661397885	0.001239987457037437	0.0	0.003472922774915922	0.0	0.000281673747642041	0.0	4.128455167578279e-05	0.0008206892973802192	0.0	1	9
811	0.0008488882769189276	0.0008588627828908637	0.0013946173998372346	0.0012022935361866735	0.001710393130581708	0.0	0.002396853847932671	0.0	0.00261161807422733	0.0003318593707462616	0.00032031936973650075	0.0003716120818276084	0.00022675531006432188	0.00016560151782965145	0.00036902658174021996	0.000236284638406195	0.0002720289036303936	7	9
812	0.0001373322827956582	0.0	0.0001439656272307333	0.0	9.011326621149218e-05	0.0	0.004689165008092264	0.0	0.0003517002837388885	0.0	0.00023345568992174246	0.0	0.0	0.0	0.0	9.607130045620805e-05	0.00024715167430412884	0	9
813	0.0019576186866489304	0.0	0.0003646633405414892	0.0	0.0003814329990350936	0.00010498104535382709	0.0001363588727925404	0.0	0.0016690191530792646	0.0	0.004459497552674892	0.0	0.0003137514704345286	0.0	0.0	0.0	0.0	1	9
814	0.0012583655363155133	0.0018542769517045866	0.0005455320956783195	0.0011772460188208041	0.0	0.0	0.0006884406834773037	0.0	0.0006589881921172276	0.0002063455494987632	0.004270202099333199	8.560224602938228e-05	0.0	0.00022851950245534672	0.0003748739295796607	0.0006853001714982624	0.0	4	9
815	0.0011963384772363762	0.0002913917696913095	0.0003659168295784411	0.0003816232012614281	0.0	0.0	0.0036278791412450583	0.0	0.0009683279265854429	0.0	0.0012248586842377694	0.0002100148501040588	0.0	0.0	0.0	0.0007367531001452532	0.0003973177939439993	9	9
816	0.0005400383195077992	0.0020577753997182047	0.001652995316766949	0.000754065463346229	0.00012731282521626831	0.0	0.0001771160720750191	0.0	0.0006450080132872546	0.00013841175108766316	0.0019087397921358038	5.5759171069476014e-05	0.0	0.0004338574354577367	0.0005645867101510399	0.0002545579723525898	0.0	4	9
817	0.001295099183096522	0.0010646443969471193	0.00024396248284940623	0.0003164031017959258	0.00015719858845453997	0.0	0.0	0.0	0.0015042736490830635	0.0	0.004976002321289335	0.0	0.00016418593540832693	0.0	0.0001853098330460912	0.0003834957177475478	0.0	1	9
818	0.0004920376831423585	9.986901394278681e-05	6.078278234564697e-05	0.00021142700364641193	0.0	0.0	0.008744669849466221	0.00021462786351794343	6.418924993972136e-05	0.0	0.0	0.0	0.0	0.0	0.0	0.0	0.0	3	9
819	0.0007588631108258032	0.0	0.0	0.00037586668417288386	0.0	0.0	0.006523363725263858	0.0011004774939450742	0.0	0.0	0.0001912230688418802	0.0	0.0	0.0	0.0	9.614189761371688e-05	5.361226770437694e-05	0	9
820	0.0008911244496150139	0.00024155735760986595	0.0001080832655360273	6.28117891524424e-05	0.0	0.0	0.009549947998950906	0.0002031420613441746	9.760166357142813e-05	0.0	0.0	0.0	0.0	0.0	0.0	0.0	0.0	3	9
821	0.001138023565825527	0.0006257735537465963	0.0008568207656380479	0.0009707559477703566	0.0	0.0	0.0009513317361406194	0.0	0.001193013419332476	0.0	0.004037181759971165	0.00019918899667915622	0.0	0.0	0.0	0.00045137013440129455	0.0	1	9
822	0.00040616435282869723	0.0	6.287056304479171e-05	0.0	0.0	0.0	0.004520434610193549	0.0001354885609817453	9.43812195161034e-05	0.0	0.0014676581030010018	0.0	0.0001682585287975149	0.0	0.0	9.2211773850896e-05	0.00015546608502155899	0	9
823	0.0002838247769757582	0.0	0.00014870066458574487	0.0002582089028482267	5.082970162879636e-05	0.0	0.007526792989603392	0.0001076790681469107	0.0006990343223565654	0.0	0.000268858863621504	0.0	0.0	0.0	0.0	0.0	0.0	3	9
824	4.433025261996499e-05	0.0	4.063335545992309e-05	6.169164255675626e-05	0.0	0.0	0.005671518220861215	0.0	5.2516638615211246e-05	0.0	0.0003906877750424569	0.0	0.0	0.0	0.0	0.00014180938428030347	0.0	0	9
825	0.00205654050932172	0.002716311933446317	0.00014705982084215467	0.0005737795160544196	5.619095269486817e-05	0.0	0.00011043584413115198	0.0	0.001019550399467032	0.00016977527685198228	0.002686211541226921	0.0	0.0001235966283965584	0.0	0.000120761607565098	0.000505399230043693	0.0	4	9
826	0.0012055760809184407	0.0010434670478276788	0.00029791622607219976	0.0003272870579474796	0.0002447917264063056	0.0	0.0010455201289568759	0.0	0.0008521691859771531	0.0	0.004299217742157593	0.0005536381849724476	0.0	7.116965673645046e-05	9.139918035481998e-05	0.0006382159898379485	0.00018697747887967922	1	9
827	0.0002169638694315221	0.0	0.00011524215129601352	0.0	0.0	0.0	0.005141722836790054	0.00012293298853821612	0.0001238884528180184	0.0	0.00023163337281170826	0.0	0.0	0.0	0.0	4.4411857762323774e-05	0.0	0	9
828	0.0011301821324795314	0.0001977832658198833	0.00017035532335434885	5.4801129552741825e-05	0.0	0.0	0.00594548856025524	0.0001310720929176231	0.0004348362606136479	0.0	0.0011278783800397257	0.0	0.0	0.0	0.0	0.00010742120496849205	0.0	0	9
829	0.00040458439488183864	0.0	6.852528037038735e-05	0.0	0.0	0.0	0.002488770394662165	0.0	0.0004485667390214079	0.0	0.0029268168628738436	0.0	7.881564715037594e-05	0.0	0.0003813257152474477	0.0	0.0	1	9
830	0.0009386208936782731	0.0	0.00022945195559158187	0.0	0.0	0.0	0.004851211456557533	0.0	4.2990247009216764e-05	0.0	0.0010347398268953814	5.634076757158434e-05	0.00010557924117652401	0.0	0.0	0.0	0.00012641661687221348	0	9
831	0.00028407392098697064	0.0	0.0	0.0	0.0	0.0	0.0063389351031404115	0.00010072687350499891	0.00018826578456030178	0.0	0.00024570322540732426	0.0	0.0	0.0	0.0	4.847842984224216e-05	0.0	0	9
832	0.00020282192590248375	0.0	0.0	0.0	0.0	0.0	0.006874851229517618	4.192478550704953e-05	7.188687818132658e-05	0.0	0.0006721464879674905	0.0	0.0	0.0	0.0	0.00023979556818808862	0.00030923667306694105	3	9
833	0.0005317625344735424	0.00044822331334789964	0.0005457626775226156	0.00029939101638842055	0.0001019167138106421	4.855636465377331e-05	0.004977001516851354	0.0	0.0005448876394554589	0.0	0.0015145782535793476	0.0	0.00015821670299771378	0.0	0.0	6.753351251989948e-05	0.0	0	9
834	0.00022224246664225833	0.002005372921697063	8.504550864509749e-05	0.00023448449106606008	0.0	0.0	0.0001299518238035984	0.0	0.00043627160590569374	0.00020684502208836693	0.002784519367053925	0.0001574084683194636	0.0	0.0017967241381323003	0.00010440837767160905	0.00018084884118527725	0.0	4	9
835	0.0	0.0	0.0002538431485033685	0.0	0.0	0.0	0.005474854621822485	0.0	0.0	0.0	0.0	0.0	0.0	0.0	0.0	0.0	0.00022930740797814364	0	9
836	0.0007395754308523606	0.0021904882163865324	0.00011024070614662882	0.0007262111569759305	0.00011535800303243674	9.238577790055177e-05	0.0002753442534094352	0.0	0.0005817750777539084	0.0	0.0035675117866240807	0.0004411158669659806	0.0008204678734252218	0.0	0.0002463938801954455	0.0011703781378274772	0.00037079368314716396	4	9
837	4.470444942347364e-05	0.0	0.0004918621512089292	4.145487737401784e-05	0.0003511532989527242	0.0	0.008182038963072426	0.0	0.00021957952106364188	0.0	0.00025612675178752787	0.0	0.0	5.012220171190641e-05	0.0	0.0	4.9846190147517926e-05	3	9
838	0.001570604913199578	0.00012661679612835359	0.00015717294554519923	0.0004048286639966765	0.0	0.0002499917931846609	0.0017573152275224982	0.0	0.0014610929112273386	0.0	0.004608279259733381	0.000213932954852894	0.0	0.0	0.00018327035192511356	0.000253777289623173	0.0	1	9
839	0.0009161428831492584	0.0	0.0003249672247327967	0.0	0.0	0.0	0.005211351123232077	0.0	0.0	0.0	0.0006939124130497863	0.0	0.0001008387780887719	0.0	0.0	0.0	5.094576371070333e-05	0	9
840	0.0	0.0	0.0004754946607446811	0.0	0.0	0.0	0.004570851511285994	4.82741107014537e-05	0.0	0.0	0.0019443925293120663	0.0	0.0	0.00023319448271819944	0.0	4.1241450645954066e-05	0.0005170620944945767	0	9
841	0.0016529663957090678	0.0006841137001050043	0.0003597384318268662	0.0002406051740156493	0.00018575191685676535	0.0	0.00019510356721306815	0.0	0.000982440956127623	0.0	0.004954369809834496	0.0	0.00032530709409891057	0.0	0.0001282131995783242	0.00042969017691653105	0.0	1	9
842	0.0005994183268130375	0.001745408090597859	0.001299063299899991	0.001162932877518436	0.0	0.0	3.584266801893946e-05	0.0	0.0003386845438546606	0.00035520250166694235	0.004341014261800807	0.00024999901355987224	0.0	0.00020325431358847934	0.0005323379488843086	0.00046768381637140037	0.0	4	9
843	0.001076496252423416	0.0005242580648062774	0.00027637772002280555	0.0016325027448666233	0.0005376183813182699	0.0	0.00230759369817926	0.0	0.0025734766247987656	0.00012574750040775478	0.0018315728038215062	0.0008695339936459753	0.00019253305812408895	0.0	0.0001137192490322204	0.0006639511189740746	0.0	7	9
844	0.0005508464686147177	0.0	0.0	0.0	0.0	0.0	0.005123303795968577	8.294497207971655e-05	0.0001400507338124794	0.0	0.0008712793227064157	0.0	0.00011594492995031267	0.0	0.0	5.565276653620162e-05	0.0	0	9
845	0.00021812861780978266	0.0	8.850760954576724e-05	0.0	0.0	0.0	0.0068359216730411055	0.0	5.965103712191324e-05	0.0	0.0	0.0	6.141747756077742e-05	0.0	0.0	0.0	0.0	3	9
846	0.0	0.0001082035747088793	0.0	0.0	0.0	0.0	0.006510837875485528	0.0	0.0	0.0	0.0	0.0	0.0	0.0	0.0	0.00018408446335632677	0.0002516779972638597	0	9
847	0.0007287934601694404	0.0010792732071762481	0.0008348754596114808	0.0012011302395719186	0.0006617004929240158	0.0	0.0	0.0	0.0010911539548846604	0.00018599549742187924	0.0035054588921064416	0.00014720475200321798	0.0	0.00019103451040783083	0.00027187300348645175	0.0007788981884251342	0.0	4	9
848	0.0007590960436251407	0.00024235131792136458	9.801371114654992e-05	0.0	0.0	0.0	0.009541597637782069	0.00012383060674890975	8.1633719391664e-05	0.0	0.0	0.0	0.0	0.0	0.0	0.0	3.9776270432474706e-05	3	9
849	0.00033701541527778387	0.0	0.0	0.0	3.6826374799917864e-05	0.0	0.00725043429849465	0.0006427261391959453	4.0248475958792715e-05	0.0	0.0002650514757610303	0.0	0.0	0.0	0.0	0.0	5.9528389957665046e-05	3	9
850	0.0001264316222102793	0.0	7.533627876356938e-05	0.0	0.0	0.0	0.006330098873700523	0.0001624775966118209	0.0	0.0	0.0012290281210657907	0.0	0.0	0.0	0.0	0.0002026708378090061	4.458925320446433e-05	0	9
851	0.0005022407002514912	0.002464815739768187	0.001272137891602992	0.0007516455956130837	6.95096369983013e-05	0.0	0.0	0.0	0.0005719937664543621	0.0002355372826243459	0.0018291922872643058	3.775523551770563e-05	0.0	0.00020114148134046543	0.00010969608929340636	0.000442938097618086	0.0	4	9
852	0.0002896619238813257	0.0	8.151764210886511e-05	0.0	0.0	0.0	0.004432767134487253	0.0	0.0	0.0	0.00028724184898633364	0.0	0.0	0.0	0.0	0.00011361159054518391	0.0004784494382077006	0	9
853	0.00020748541673938344	0.0001342118829815483	0.0	0.00047519623247728546	0.0	0.0	0.004276395527768773	6.736364144909531e-05	0.00037451938709976877	4.193659801335406e-05	0.0005839964891822386	0.00012719522372811959	0.0	0.0	0.0	0.00015637831844682909	0.0	9	9
854	4.95501220708905e-05	0.0	0.00027872964195110937	0.0	0.0	0.0	0.005677761255512977	0.00013590831712631733	5.5741371530224636e-05	0.0	0.0020367308359231827	0.0	0.00011789728650828053	0.0	0.0	0.0002010208536913468	0.00018894463134210953	0	9
855	0.0003394704830301727	0.0007268714882524215	0.0	0.0007024102597863081	0.0	0.0	0.004696004484855829	7.561309405869635e-05	0.00046522846706297704	0.0003994374783342519	0.0010667583981443449	0.0003115043743928518	0.0	8.003329529950944e-05	0.0	0.00011023907683453416	0.0011794564979239197	0	9
856	0.0013224106295941264	0.0	0.00022921675611688858	0.0	0.00021043700962991037	4.4498925267851e-05	0.004570840135366613	0.0004979158226706922	0.0	0.0	0.0006349367507879763	0.0	0.0	0.0	0.0	0.0	6.813702584185634e-05	0	9
857	0.0005075676933171685	0.00016959125327817065	0.00011588338050076274	6.0801980426713525e-05	8.878380641682593e-05	0.00014844302969662458	0.0	0.0	0.001034420237496566	0.00011116047723979338	0.006042056242549546	0.0	0.00037055957275450383	0.0	0.0002533865926242665	0.0006473478217159741	0.0	1	9
858	0.0012257040951951792	0.0008003203872980354	6.996065837087767e-05	0.0007688793711333247	0.0	0.00010398114011208786	0.00024882491708559445	0.0	0.001234598193235388	0.0	0.0042521938110931705	0.0005655372750505443	4.6291880628347284e-05	0.0	0.00031362061726389914	0.0005135933784527492	0.0	1	9
859	0.0008831574544536171	0.0003411587549333627	5.8944559495557547e-05	0.0003638563998534228	0.0	0.00019685328107167451	0.0015291632759837064	0.0	0.0024035614903319433	0.00016338571646788992	0.002908878715489473	0.0007252701652682974	0.0003537566850874916	0.0	0.0	0.0006850024398775942	6.761624855486768e-05	1	9
860	0.0002588125470043738	0.0	8.939669141370439e-05	0.00020754586273138823	0.0	0.0	0.005187549905244886	0.0	4.127167037647465e-05	0.0	0.0012842386172007725	0.0	0.0	0.0	0.0001605795000405768	0.0002042702776360011	0.0	0	9
861	0.0015034520353696327	0.0009185887145535252	0.00045335724757290135	0.0007097400489401421	0.0002768600926586427	0.0	0.0	0.0	0.0010722672508049528	0.0	0.003140072739957292	0.0006260445142512353	0.0002913853082301067	0.0	0.0001495968967874095	0.00033969722255128304	0.0003259686801577144	4	9
862	0.0003726805876000276	0.0023500664668692738	0.0	0.0003241080381421672	0.0001320285768209455	0.0	0.0	0.0	0.0007238658988363286	0.0	0.0038186756677088853	0.0	0.0001895564553077583	0.00013851255422647315	0.0021225535007948293	0.0006614259190283083	0.0	4	9
863	0.0	0.0	8.854077515408265e-05	5.5387369631989496e-05	0.0	0.0	0.005286178260358786	0.0	6.131104827936485e-05	0.0	0.0003321044056867139	0.0	0.0	0.0	0.0	0.00019432410525403173	5.6186636177994304e-05	0	9
864	0.0004372202756306212	0.0002938772749018427	0.0001518834621847249	0.0002302534017240397	0.0	0.0	0.0020329207370267154	0.0	0.0011449297302638527	0.00017685131715275838	0.003206902244029397	0.000157155331153977	0.0	0.0	0.00036835097074113606	0.0002595064635624515	0.0	1	9
865	0.0006402845500878913	0.0017249780519382981	9.256546674088221e-05	0.0007339249667976595	0.0	0.0	0.00012239892309854722	0.0	0.0	4.665199569086184e-05	0.007053666100643989	0.0	0.00011976290140161905	0.0002669843833090149	0.00017742453477284908	0.0009887646178226342	0.0	4	9
866	0.00015677521563548232	0.0019587040515111924	0.00025501424963302467	5.760230545549123e-05	0.0	0.0	0.0	0.0	0.0	0.00019571521902218917	0.0033735105923540024	0.00036894080272221915	0.0	0.0007729000539005405	0.0009527345280583096	0.000211302401279538	0.0	4	9
867	0.0012719578758451364	0.0008584048824969364	5.116766311199375e-05	0.0007852397511999124	0.0	7.660244063317105e-05	0.00018023009411200237	0.0	0.001151903746617537	0.0	0.004245670520405121	0.0005057394533817386	0.00011878840082891795	0.0	0.0002968789720049114	0.0004894075736513241	0.0	1	9
868	5.9645646013256875e-05	0.0	0.0	3.850699816980697e-05	0.0	0.0	0.005062246265172575	0.00021718743220346947	0.0	0.0	0.00032679312114723376	0.0	0.0	0.0	0.00015098459661726888	4.918563590985428e-05	0.00010453511105456892	0	9
869	0.0011551717995249267	0.0	0.00011758022501116352	0.00013126678273922042	0.0	0.0	0.006013842716782235	0.00012208309746460718	0.0005935415361429754	0.0	0.000959545722575334	0.0	0.0	0.0	0.0	0.0	0.00035611434623852715	0	9
870	0.0002361793797944056	0.0	7.947106080792463e-05	0.0	0.0	0.0	0.0052478482579371806	0.0	0.0	0.0	0.001659072935330219	0.0	0.0	0.0	0.0	0.00015131036342582455	0.0008292010570762206	0	9
871	0.0003716906882316541	0.0	0.0	3.9258661262226205e-05	0.0	0.0	0.006586084387529533	0.0007497146770170278	0.0	0.0	8.989880987052779e-05	0.0	8.927882772877282e-05	0.0	0.0	0.0	0.0	3	9
872	0.000831609163074501	0.0007033969248807473	0.001710486386657327	0.0011146487794969292	0.0006416752425276323	0.0	0.0	0.0	0.0011824479041439428	6.36904032068242e-05	0.0038406929295581906	4.581823163180403e-05	0.0	0.00011035160906973044	0.0002884550271668513	0.0005272829989152622	0.0	4	9
873	0.0002255836057713977	0.0	0.00037763427604837807	0.0	0.0	0.0	0.006236171325836522	0.0	4.1075014341860547e-05	0.0	0.00025454607762224297	0.0	0.0	0.00014247930488832695	0.0	0.00014131406269433933	0.000128928247806597	0	9
874	0.00022423494771182083	0.0002859840523636906	0.00027226179601062426	0.00021249091681750833	0.0	0.00015844445398819184	0.004211494565960505	0.0	0.0009386839052762775	4.931707773907784e-05	0.001015253066268729	0.00026876986997088843	0.0001282295206530857	0.0	0.0	0.000562261107082513	3.660394665050155e-05	9	9
875	0.0013623911935601283	0.00037393535902904926	0.00014869784433078196	0.0004558436186342289	0.0	0.0002303732978483485	0.0009711179877553177	0.0	0.0016695269426776165	0.0	0.0046117759664156995	0.00044396817188892544	0.0	0.0	0.00023599613525271436	0.00039474190402812953	0.0	1	9
876	0.0005516739399293426	0.0	0.0	0.0	0.0	0.0	0.006383538229917815	0.0005747699211785687	6.713526819535368e-05	0.0	0.0003134535360415332	0.0	0.00016306095819953998	0.0	0.0	0.0	0.0	0	9
877	0.00047747263633790045	0.0005449565562183951	0.00038436791629084673	0.00012665333476469	9.23256982913258e-05	8.730355879904602e-05	0.005093700799276406	4.0167763395603754e-05	0.0006756164625343911	0.0	0.0015208978611219218	0.0	0.0002938486207651165	0.0	0.0	4.0826248083396984e-05	0.0	0	9
878	0.0009504930300126311	0.00038758142483349316	0.0003924845846664301	0.0003558238287315668	0.0	0.0	0.003728362249839039	0.0	0.0004689465875610167	0.0	0.003322583589920976	0.0	0.0	0.0002736231786346838	0.00012342338999807404	0.0005830304065086939	0.0	1	9
879	0.0004900639551934239	0.0022181011410225384	0.00033423800599397837	0.00028745042482905965	0.0	0.0	0.00032287925161566535	0.0	0.0002955818088964167	8.69409569651274e-05	0.0029961269190999537	9.386456066469109e-05	0.0	0.0012438194623450383	4.057292669287791e-05	0.0001328521384591418	0.0	4	9
880	0.0009169991052841101	0.0019668143627041327	0.0002028476768698847	0.0006834995201641719	0.0	0.0	0.0007934620016768198	0.0	0.0005323064690370361	0.0	0.0030031022614268855	0.0005404765407870766	0.0009699707403816027	0.0	0.00021649121794015594	0.0010454163864859665	0.0005943222023553612	4	9
881	0.0008601826132470633	0.0009506037501222828	0.0008822319611005098	0.0013601327135598204	0.000915093376294985	0.0	0.001663942692457141	0.0	0.0022486273421132713	0.00034639890160275495	0.0001757514180772639	0.00035033329464160146	0.00021712150051832063	9.563281387276879e-05	0.0006949320710076805	0.0005084136037085073	0.0006797136003145559	7	9
882	0.000431252921744583	0.0	0.000315747194423519	0.0	6.782139101189859e-05	0.0	0.004911568223296414	0.000128429582900911	7.320742096824132e-05	9.780660477140004e-05	0.0017876278939779704	0.0	0.0	3.760740587721175e-05	3.514591513283472e-05	0.0	0.0005006511833564861	0	9
883	0.0005355646918417106	0.0004245693035471416	0.00020571401128718138	0.0005153027234430376	0.00025163886527596936	0.0	0.0029238189833712385	0.0	0.0007404228012253035	0.0005384694445719051	0.001701923491166055	0.00030273239582967026	5.32834854202812e-05	0.0	0.00011190563563398099	0.00046101443862897953	0.0007988113990193533	9	9
884	0.0	0.0	0.00043880720183444774	0.0	0.0	0.0	0.003890219025724865	0.0	6.70501628916136e-05	0.0	0.000992251443782885	0.0	0.0	4.962299152572214e-05	0.0	0.0	0.0015500643107109742	9	9
885	0.0008227987805443807	0.0002514610610589111	0.0	0.0005770032025144439	0.00014474364027048593	0.0	0.00355582943765376	0.0003564123626541622	0.0022089948598285705	0.0	0.0023370744685143954	4.673329302164486e-05	0.00023930465704236623	0.0	0.0	0.0006855564386725913	0.0	1	9
886	0.00023428007140253648	0.0	0.0	0.00014692822448347256	0.0	0.0	0.0060968571540140955	0.00025333564452669226	0.0	0.0	0.00037483179185851426	0.0	0.0	0.0	0.0	0.0	0.0	0	9
887	0.0004148355632257573	0.0006010251125342031	5.1814168681509965e-05	0.000330597273350516	3.6285518172246236e-05	5.191644218984831e-05	0.0	0.0	0.0015153533755695933	0.00021102145973931417	0.006483781856809517	0.0	0.00034223989898254036	0.0	0.0003812435432447366	0.0006855738891432793	0.0	1	9
888	0.0007952353764939541	0.00019303433716978837	0.0005846517392719545	3.8317858454060956e-05	0.0	0.0	0.004117213687858779	8.165333227974128e-05	0.0010700941718757506	0.0	0.001636404386501666	0.0	0.0005146093682699498	0.0	0.0	0.0007331809322107319	0.0003177208754840512	9	9
889	0.0005247674181599417	0.0	0.0	0.0	0.0	0.0	0.0067729371684371546	9.495103942236983e-05	0.0	0.0	9.008559723210252e-05	0.0	0.0	0.0	0.0	0.0	0.0	3	9
890	0.00026705870867643804	0.0022700758701807346	0.0006778135834902108	0.000683110404342638	0.0	0.0	0.0	0.0	0.0008279607175428694	4.790791491059695e-05	0.003404887327677649	6.909551347302524e-05	0.0	0.00011470502072983444	0.0	0.0006371869982742294	0.0	4	9
891	6.0430823350116875e-05	0.001970454133903496	0.0007691399255147851	0.0003410174035311835	0.0	0.0	0.0001845949261243313	0.0	0.00010716188880764487	0.0005583338232486212	0.003000380407776175	0.00021686990125976193	0.0	0.0008556536660019145	0.0006064778474614815	0.0002821118794010778	0.0	4	9
892	0.0004142832975292415	0.0	0.0	0.0	0.0	0.0	0.003736177821113147	3.742892292425328e-05	0.0	0.0	0.001126973214311027	0.0	0.0	0.0	0.0	0.0002287205505091504	0.0002237829574100628	9	9
893	0.0013638958609301101	0.0022759356912720892	0.00042400430715295993	0.001264719777320585	0.00038491466973646847	0.0	0.00010921528996776396	0.0	0.0017396695906536557	0.0	0.0029656836641426044	0.0	0.00044139719283772284	4.238694892395916e-05	0.0007223432344297883	0.0010379755301717153	0.0	4	9
894	0.0	0.00047288588220525127	0.0	0.00014955265004912304	0.0	0.0	0.006369337719106271	0.0	0.0	0.0	0.0	0.0	0.0	0.0	0.0	0.0	0.00010120042322732557	0	9
895	0.0008633845532593344	8.596697050508355e-05	0.00016349868414734862	7.675660277530352e-05	0.0	0.0	0.0011588711902011462	0.0	0.0005327841348314833	7.075907712350804e-05	0.004337242880298417	0.0	0.00011256837108656694	0.0	0.0005228023894809639	0.00011739373123398689	0.0	1	9
896	0.0005768167828020788	0.0	0.0	0.00022764717618059538	0.0	0.0	0.009151953293771154	0.0001646896105458524	0.0	0.0	0.00020585632603123183	0.0	0.0	0.0	0.0	0.0002345072244115299	9.946555118238714e-05	3	9
897	0.00037057608136283667	0.0	0.0	0.0	0.0	0.0	0.006459578429114578	0.00012377113568230063	0.00016371276677670804	0.0	0.0001692687363365228	0.0	0.0	0.0	0.0	4.666074487378473e-05	0.0	0	9
898	0.0010814946922081863	0.0008741033852462504	0.001525319025825681	0.0022635958073252763	0.0005166278943027376	0.0	0.0011947626416557787	0.0	0.001745499588152812	0.0003366947862459771	0.0024436377041070537	0.000250335906929421	0.0	0.0	0.0	0.00013254344490317736	0.0	7	9
899	0.000367314445456048	0.0	0.0	0.0	0.0	0.0	0.0067544490268231176	0.0	0.0	0.0	0.00010637847103649849	0.0	0.0	0.0	0.0	0.0	0.0	3	9
900	0.0010148791317446657	0.00020458644831345733	7.213650394605516e-05	8.767925439689682e-05	0.0	0.0	0.0023413257989427735	0.0	0.0003495891527840943	0.0	0.0026446512348450336	0.0001490226064928839	0.00012630144512067277	0.0	0.0	0.0006605210936639514	8.910287755429013e-05	1	10
901	0.0003358993240564591	0.0	0.0	0.0	0.0	0.0	0.0037218638014862404	0.0	0.0	0.0	0.0001543598245667748	0.0	0.0	0.0	0.0	0.00013381697201714205	6.225595141788825e-05	9	10
902	3.5456009713682726e-05	0.00042297958929291024	0.0	0.0	0.0	0.0	0.00174357033684833	0.0	0.00030577824823610527	3.864560718995458e-05	0.0037734049701826297	0.0	0.0	0.0	0.0	0.00024982218300877607	6.559114398177322e-05	1	10
903	4.3235434939317325e-05	0.0	0.0	0.0	5.507552688607396e-05	0.0	0.0010612307730363405	0.0	0.0006741483390645472	0.0	0.0031995197001282406	0.0	0.0	0.0	0.0	0.0010106579123985704	0.0	1	10
904	0.0009431184993944881	8.159941087866395e-05	0.00014918296422843845	0.00032198835419498415	0.0	0.0	0.001120643193294696	0.0	0.0	0.0001914008555448568	0.003119672311911431	4.1718592097174956e-05	0.00044755456309490205	0.0	0.0	0.0006943768802637598	0.0007109309851039651	1	10
905	0.0017664484666332586	0.000542346945574763	0.001310689613405614	0.000561769439873759	0.0	0.0	0.0	0.0	0.0006731834616572573	0.00024365659684580019	0.001156341088971909	0.0	0.0004117280322205183	9.581812152743892e-05	0.0	0.001080608504815968	0.00014957475923404586	7	10
906	0.0011248009586771845	0.0011415870194795682	0.00036942807184639725	0.0005425149051652884	0.00019263975867045587	0.0	0.00023242071913679585	0.0	4.361081045445663e-05	0.00046595433260525007	0.0014840563955256867	0.000135191966428688	0.00034917047743078847	0.0001561991663113535	0.0	0.0007712736263507468	0.0002039287717620974	4	10
907	0.0007084531664531575	0.00061217076192921	0.0005554116226062028	0.0001144572783437903	0.0	0.0	0.00027631834036549534	0.0	0.00012728043091161153	0.0011405841241231205	0.0012485382769326222	0.00026216825872026815	9.39206928203838e-05	0.00010816334173893064	0.0	0.0013925106396760827	0.0	5	10
908	0.0020158505834343655	0.00018983701313294421	0.0003980029732170788	8.994871887065048e-05	0.0	5.938152780059073e-05	0.001429416798156656	0.0	0.00034159414135310096	0.0	0.00241926291428836	0.0	0.00019631523893549435	0.0001219024495881823	0.0	0.0006063457186446003	0.0	1	10
909	0.0002760176312917514	0.00035623867548271527	0.0	4.017169697860711e-05	0.0	0.0	0.0027563234411145765	0.0	0.00019094166508338634	0.00112232282229721	0.001474189196216781	0.0	0.00014016291500496992	0.0	0.0	0.0008674775902875686	0.0	9	10
910	0.00031125011192854196	0.0005959710394247209	0.0	0.00014313678689914858	0.0	0.0	0.0024824226759432725	0.0	0.0	0.0001162828077299401	0.0028798484989106757	0.00043713619394666805	0.0	0.0	0.0	0.0003309527258684103	4.9589611252159635e-05	1	10
911	0.00015338238986633442	0.0	7.973163114267541e-05	0.0	0.0	0.00030067559405809317	0.0030606372501592468	0.0	0.000523344084276745	0.0	0.0018232804416220946	5.828394896820866e-05	0.0	0.0	0.0	0.0003880271608664754	0.0	9	10
912	0.0008312745982603901	0.0017947853336594403	0.00031726909184696077	0.00022710579985877537	0.00032257421899338664	0.0	0.0013958181579623286	0.0	0.0001726304301382626	0.0006158602223303283	0.0016504960397629503	0.0	0.0	0.00015094661690741814	4.3223730692785266e-05	0.0005478631872008241	0.0	4	10
913	0.0016699649783551017	6.600628428817207e-05	0.0	0.00010480444805048943	4.911334190262712e-05	0.0	0.002201742073849853	0.0	5.588877539813345e-05	0.0	0.002318702071568997	0.0	0.00023441753925742393	0.0	0.0	3.6393346017446956e-05	0.0	1	10
914	0.0024779397574645934	0.0006416810823301098	0.00032805328085671215	0.0005345761824876064	7.000234146629597e-05	0.00014396393588963732	0.00018724550345474109	0.0	0.0006258377787361379	0.00016522118725893151	0.0023687933903974783	4.8528243716414394e-05	0.0	0.0	0.0	0.0012007071166347681	0.0	1	10
915	0.0007135495398589347	9.990482337675663e-05	0.0	0.0	0.0	0.0	0.0032085458089983806	0.0	0.0	0.0	0.0012407417059755368	0.0	7.077055263205939e-05	0.0	0.0	0.0	0.00027219242685597937	9	10
916	0.0008575520256275428	0.0006784861633498281	0.00035599907668968435	0.00018412945207125518	0.0	0.0	0.0011290967633667925	0.0	0.0	0.0008568269994180471	0.001756829526161819	0.0	0.0	0.0	0.0	0.002546126596095383	0.0005256886123333942	5	10
917	0.0005650654072788159	0.0	0.00015129744756846073	0.0	0.0	0.0	0.001290433618715887	0.0	0.0006161110942055166	0.0	0.002193829608029534	0.00019850001121240535	0.0006151635071885984	0.0	0.0	0.0006235257126085204	0.0003380412086482998	1	10
918	0.0004119916958432105	0.0	0.0	0.0	0.0	8.770588310140441e-05	0.0027673842066499245	0.0	0.0	0.0	0.0024251278235130694	0.0	0.0	0.0	0.0	0.0005153979425104995	0.0	1	10
919	0.00034176732641477616	0.0007792655390938745	0.0001788885992613687	0.0005739063894364348	0.0	0.00023349579874017078	0.0017542038632726506	0.0	0.0004427768501157758	0.0012486856086617911	0.0005707930656153206	0.0	0.0	0.00031033339931862416	0.0	8.203157534217101e-05	0.0	5	10
920	0.0002535785799343862	0.0	0.0	0.0	0.0	0.0	0.0029154894690667046	6.506620974700543e-05	0.0001991320450050011	0.0	0.0017626907002837294	0.0	0.0	0.0	0.0	0.00016990846433598305	0.0	9	10
921	0.0011124754835759967	0.0005279133467234597	0.000719843960547079	0.0	0.0	0.0	0.0019833603283391813	0.0	0.00022377419415485538	0.00034185618044315925	0.002402022939833194	0.0	0.00011514583148844262	0.0	0.0	0.0007578649639720822	0.00021822306652429635	1	10
922	0.00018321337450466837	0.0	0.0	0.0	0.0	0.0	0.003309819472681698	0.0	5.862343433658062e-05	0.0	0.0005656421788731563	0.0	0.0	0.0	0.0	0.00023860688297254072	0.0	9	10
923	0.0003007220368005225	0.0	0.0	0.0	0.0	0.0	0.0038807996129809684	0.0	0.0	0.0	0.00016072023728117685	0.0	0.0	0.0	0.0	0.0	3.8138371189271567e-05	9	10
924	0.00022339312767071285	5.162622079790985e-05	0.0	0.0	4.7924692181302405e-05	0.0	0.002360602673533299	0.0	0.0	0.0	0.0007011394734466872	5.126120343645662e-05	0.0	0.0	0.0	0.0007573772578864731	4.580116219138375e-05	9	10
925	0.0014181980050280232	0.0	0.0	0.0	0.0	5.2408662801377215e-05	0.0019846471210832276	0.0	0.00015158231483953304	0.0	0.0021893061738771985	0.0	0.0	0.0	0.0	0.00013514404246609265	0.0	1	10
926	0.0003180915590374904	0.0007762630990468531	0.00019949007067120492	0.0006018217238285143	0.0	0.00021026289355232413	0.0019485922574401997	0.0	0.000445932984683818	0.0011796800660499225	0.0005516586315643956	0.0	0.0	0.00030424946666867184	0.0	7.08689381637562e-05	0.0	5	10
927	0.000208697288061825	9.735265981300278e-05	0.0	5.91634835985375e-05	0.0	0.0	0.00305399905537501	0.0	0.0	0.0	0.0002374333741884489	0.0	0.0	0.0	0.0	0.00034339445928323987	0.00021618176320626899	9	10
928	0.00024727589672044495	0.0	0.0	0.0	0.0	0.0	0.00462905062018494	0.0	0.0	0.0	0.00026757283777603793	0.0	0.0	0.0	0.0	0.00026378430317375155	9.729626759714934e-05	0	10
929	0.001124843745899506	8.747547701634916e-05	0.00011512907422905698	0.0	0.0	0.0	0.0024196213918537012	0.0	0.0005061233472006286	6.769597819078715e-05	0.0043988513758952815	0.0	6.629679187489803e-05	0.0	0.0	0.0005559804656746736	0.0	1	10
930	0.00012285419190241801	5.1530833868678354e-05	0.0	0.0	0.0	0.0	0.00310222490515766	0.0	0.0002686047843708273	6.381698558351964e-05	0.0008019184602399688	0.0	5.328609309660028e-05	0.0	0.0	9.175273615346643e-05	0.0	9	10
931	0.0006341275879143854	0.00015915603401661988	0.0	0.00016732278068899072	0.0	0.0	0.0051411521606015195	0.0	5.129267735481013e-05	0.0	0.0006400018554796545	0.0	0.0	0.0	0.0	0.00042606314576685135	3.846397377203336e-05	0	10
932	0.0008505363397579483	0.000719539737192012	0.0	5.128472432518874e-05	0.00018322976237006495	0.0	0.0010627745893533737	0.0	0.0001319895324803751	6.66773167373992e-05	0.001845799255233538	4.220023950971873e-05	0.0	0.0	0.0	0.0015116288851191656	0.0	1	10
933	0.0005077405493108011	0.0007588674634837019	0.00010157356247772953	0.00023878531922515077	3.688717950277814e-05	8.657950445791504e-05	0.0015514868111630746	0.0	0.0	0.0002473116312700658	0.000768728757995442	0.0	0.00011379185863515359	0.0	0.0	0.0005793044894269318	0.0	5	10
934	0.000529021718839498	0.0005427530281845534	0.0	5.495316403053167e-05	0.0	0.0	0.0022819684192870796	0.0	0.0002331124579618846	0.000800075986434063	0.003008679747941468	5.9261887484629827e-05	0.00024194091781875836	0.0	0.0	0.0008086577003421776	0.0	1	10
935	0.0006288458435286905	0.0010098291825134885	0.00016279866283237408	0.00031360023797689235	4.034216992736715e-05	5.5190769208865804e-05	0.00124723981218972	0.0	0.0	0.00021919110949130294	0.0007923455750252491	0.0	0.00015127295869656117	0.0	0.0	0.0006912952043546778	0.0	5	10
936	0.0006748592031497504	0.00013206305699587089	8.455303326704167e-05	8.122838473077658e-05	0.0	0.0	0.003455642787919141	8.055210929305697e-05	0.0002491697449670015	0.0	0.001296589820361959	0.0	0.00022304984351328723	0.0	0.0	0.0005142272049727252	4.291664478337114e-05	9	10
937	0.0006434206627042992	0.0	0.0	0.0	0.0	0.0	0.002419985673261002	0.0	0.00020935901149947428	0.0	0.0018955793323619011	0.0	0.0	0.0	0.0	0.00035327837388012944	0.0	1	10
938	0.0003736685265335193	0.0	0.0	0.0	0.0	0.0	0.0022717070099842482	0.0	0.0	0.0	0.0024237436406611694	0.0	0.0	0.0	0.0	0.00018203850523230834	0.000269511236640026	1	10
939	0.00039932186324461393	0.0011988883844113358	0.0008527997276700793	0.0002647991427967275	0.00043511141047157585	5.8292062228989414e-05	8.992516664224864e-05	0.0	0.00012827788656334495	0.0005694849560065264	0.0005515591025048969	0.0	0.0	0.0002244118655959978	0.0	0.0005560483777071908	0.0	5	10
940	0.0007699565751564364	0.001615161568702969	0.0002202337679651476	0.000510401847947314	0.0	0.0	0.0008853957402169631	0.0	0.0	0.00037355517425488203	0.0010527674344485483	0.0	0.00015203967849846761	3.933816622667299e-05	0.0	0.00083779669066842	0.0	5	10
941	0.0010100090869697845	0.0011436175306901396	0.0	6.99902969412727e-05	0.0	0.0	0.0019264282467697056	0.0	0.0	0.00010106966443276168	0.002695922901593136	0.0	0.0	0.0	0.0	0.0005719674849370951	0.0	1	10
942	0.0010205749975981575	0.0005588865819128359	0.00031559426658134883	0.00031036780475341173	0.0	0.0	0.0013445887371894827	0.0	0.0006851821843886226	0.001294500817357136	0.0008679231163249951	0.0	0.0	0.00024835516480547115	0.0	0.0003973150459259347	0.00020730692710916305	5	10
943	0.00020667236359520134	0.0	0.0	0.0	0.0	0.0	0.002430299486886513	0.0	0.00032523530387366245	0.0	0.0013162158983231467	0.0	0.0	0.0	0.0	0.0007348993795271298	0.0	9	10
944	0.0006258303830918447	0.00021523629251711052	0.0	0.00024040161786659993	0.00031491911031742456	0.0	0.0017827034918446835	0.0	0.0002716754624546971	0.0	0.0012633936739728001	0.0	0.0	0.0	0.0	0.0006209546222810375	0.0003381255680982735	5	10
945	0.0006184282285639961	3.477123724926072e-05	0.0	0.0	0.0	0.0	0.0027886193077937536	0.0	0.00014626454876956558	5.1536902602364096e-05	0.0014829171547948354	0.0	0.0	0.0	0.0	0.0003448029347777917	4.584276730433064e-05	9	10
946	8.281053812311004e-05	0.0003500009704507826	0.0008270004621901212	0.0003205693550530775	0.0	0.0	0.0	0.0	0.00019129293967023314	0.0002638757203896929	0.0035268889172238678	7.945859451873652e-05	0.000310414038342521	0.0	0.0	0.001334637162851325	0.0	1	10
947	0.00011490074918589208	0.00012736952229598655	0.0005126355578585092	0.00020085831003230408	0.0	0.0	0.000245780783814767	0.0	0.00023193835453801963	0.0004007199173814588	0.0006270739273821104	7.010928695803027e-05	0.0001239349951306162	0.0002544184051889	0.0	0.0005428424821191109	0.0	5	10
948	0.0012572106484019542	0.001156487236717368	0.0011023414988568703	0.001045719217247951	0.00020992695249507102	0.00017101752130857712	0.00014939634985272946	0.0	0.0001456292433697549	0.00013331593592414673	0.001181979877027907	0.0	8.578423851953707e-05	0.0	0.0	0.0005688198868241927	0.00012045838146139698	4	10
949	0.000861630722984491	0.00012308368769031893	0.0	0.0	0.0	0.0	0.0030864946573232956	0.0	9.318774246456166e-05	0.00019701741116014102	0.0027772284795909087	0.0	0.00011687022399902656	0.0	0.0	0.00025637794412656774	0.0	1	10
950	0.0006175642411798299	0.0	0.00020638995993689567	0.0005022777997847438	0.0	0.0	0.00043046940502827335	0.0	0.0001274448271540349	0.00015796542040015946	0.0035429586992469287	5.9319175466138797e-05	0.00041713976045660455	0.0	0.0	0.001261115975421006	0.0005860198800017414	1	10
951	0.00030262394305000616	0.0	0.0	0.0	0.0	0.0	0.0027716821515178574	0.0	0.0	0.0	0.0	0.0	0.0	0.0	0.0	0.0	0.0006370179602727821	9	10
952	0.0007347465966746646	0.0006233351247044789	0.0	0.0008819631753760065	4.57535894290827e-05	0.0	0.0009682983653330142	0.0	0.00026192728911015825	0.0001198775199425763	0.00210359106008777	6.658990711924195e-05	0.0	4.7034422779500174e-05	0.0	0.0010599988582253592	0.0001491219577308554	1	10
953	0.00039122515117190977	0.0	0.00016687226841125992	0.0	0.0	0.0	0.0029144623341968707	0.0002276310943834611	0.000304431074889454	0.0	0.001565863202948895	0.0	0.0	0.0	0.0	0.0001025113861153946	0.0	9	10
954	4.864301172528006e-05	0.0	0.0	5.554009744752993e-05	8.07460343158087e-05	0.0	0.0011240524083458159	0.0	0.0006692855925138307	0.0	0.002988083820955491	0.0	0.0	0.0	0.0	0.0010043768281637105	0.0	1	10
955	0.0004894482168334962	0.0	0.0	0.0	0.0	0.0	0.0030932603557759382	0.0	0.0	0.0	0.0008782760473924394	0.0	6.94985895395527e-05	0.0	0.0	0.0	0.00037630662876486426	9	10
956	0.0005266309633510886	0.0	0.0	0.0	0.0	0.0	0.0023331384510778034	0.0	0.0003775470306534665	0.0	0.0018176432946542434	0.0	0.0	0.0	0.0	0.000241246977621672	0.0	1	10
957	0.0002223858891980118	0.0010570387764899593	0.0005141173805740627	0.0003094970393521933	3.532536739073982e-05	0.00013869630296508515	0.0008803478878321308	0.0	6.302253684739132e-05	0.0011004209513216653	5.09692973820178e-05	3.975067645807693e-05	0.0	0.0	0.0	0.0004659648492334114	0.0	5	10
958	4.7388867619398066e-05	0.0	0.0	0.0	0.0	0.0	0.0038327058290014383	0.0	0.00016522781060498696	0.0	0.0006217078275266581	0.0	0.0	0.0	0.0	0.00019863139436061445	0.0	9	10
959	8.326998622208e-05	0.0	0.0	0.0	0.0	0.0	0.0024821223363973967	0.0	7.168747681436415e-05	0.0	0.00021955668488603123	0.0	0.0	0.0	0.0	7.126658811204769e-05	0.0	9	10
960	0.0013864021458486534	0.0	0.0	0.0002307760596404288	0.0	0.0	0.00257276762795759	0.0	0.0003759820230285081	0.0	0.0012938774370678955	0.0	0.0003634035626864034	0.0	0.0	0.0006271152002116923	0.0005821820588478135	1	10
961	0.0009455053537216615	0.00010600480053140189	0.0003644543851091768	0.0	0.0	0.00018988338081400672	0.0024105026634710838	0.0	0.0009502816665742716	0.0	0.0024860179353461014	0.0	0.0	0.0	0.0	0.0005165568107598635	0.0	1	10
962	0.00017332487604778123	7.90970188822822e-05	0.0	0.0	0.00021139915174228028	0.0	0.0043821044517687105	0.0	0.00014547643525235292	0.0	0.000261894617851814	0.0	0.0	0.0	0.0	0.0003822922010883824	0.00014635394208170372	9	10
963	0.00025058191574059326	0.0	0.0	0.0	0.0	6.502571706436784e-05	0.0023604352258536697	0.0	0.0002528974425895428	0.0	0.0013800573219281244	0.0003310280529508793	0.0	0.0	0.0	6.445247579775822e-05	0.0	9	10
964	0.0004499883051799372	0.0007610039419628067	0.0	0.0	0.0	0.0	0.001539248858443009	0.0	0.00017329967061330623	0.0006339738744196743	0.004401703616849141	4.195582736809979e-05	3.68337534009089e-05	0.0	0.0	0.0006712713089941165	0.0	1	10
965	0.0003751385015466058	0.0	0.0	0.0	0.0	0.00022205818835284983	0.00224990475388892	0.0	6.976455197789e-05	3.947704882747121e-05	0.0017037335584366184	6.189748781502178e-05	0.0	0.0	0.0	0.0	4.372969878253724e-05	1	10
966	0.0009148401694953395	0.00046748250994424126	0.0002958160836882856	0.00022366257830352997	0.0	0.0	0.0006810489602937313	0.0	0.0010834771904551024	0.0013948984585292709	0.0008272422500656776	9.666530545753769e-05	0.0	0.0004260368928993124	0.0	0.0005498038275056348	0.0003467294596524876	5	10
967	0.00019155140710565424	0.0006102272463037598	0.0003622579561234797	0.0	0.0	0.0	0.0019210136368963298	0.0	0.0008229801716709091	0.0	0.0038513113314650256	7.408977509280904e-05	8.444179782183734e-05	0.0	0.0	0.0014750885692768338	6.398426576677555e-05	1	10
968	0.00046241164108051	0.0005542829115657403	0.0008380339537989766	0.00015281539781160738	0.0	0.00021606049129753804	0.002173704162468214	0.0	0.000771742624018553	5.5803412844611966e-05	0.0035697432344663853	3.6670235896452165e-05	0.0	0.0	0.0	0.0007513793835230178	0.00018760277982474963	1	10
969	0.0010077133404101926	0.0003622131146446488	0.00022582578529839917	0.0	0.00012167452867225096	0.0	0.0023116624341553114	0.0	0.0	4.851471876454604e-05	0.0016442442168399178	0.0002384555611618825	0.0	0.0	0.0	0.001479181360306181	0.0	1	10
970	0.0001702499312000125	0.0	0.0	0.0	0.0	0.0	0.0012157949922292583	0.0	0.00020250651788767114	4.43148954490058e-05	0.001584794236129476	9.565984228971623e-05	0.0	0.0	0.0	0.00035412722295050325	0.0	5	10
971	0.00022902772875734562	0.0	0.0	0.0	0.0	0.0	0.0036368240383340914	0.0	0.0	0.0	7.206079296686224e-05	0.0	0.0	0.0	0.0	0.00010340243342607122	0.0	9	10
972	0.0009737434298836645	0.0015774736414030626	0.0	0.00016052054244583173	3.671801529663673e-05	0.0	0.0012426778450645003	0.0	8.258397915591629e-05	0.00014412755563685835	0.003403281375438509	0.0	0.0	0.0	0.0	0.00067848238435222	0.0	1	10
973	0.0004992252413161231	0.00024221417917080404	0.0	0.000323237260363521	0.0	0.0	0.002738082507271002	0.0	6.485686048945925e-05	4.591073140514016e-05	0.001274407142478872	0.00018153229951977802	0.0	0.0	0.0	0.0007355159495122175	0.0001076189134772574	9	10
974	0.0010254178844103436	0.0002651869318131527	0.00013776072617233085	0.0	0.0	0.0	0.001569773336157341	0.0	0.0007710107998278291	0.00011316402272446717	0.004574700673850484	0.0	5.4451275751949694e-05	0.0	0.0	0.001224714880237722	0.0	1	10
975	0.0009343831809790733	0.0	0.0	0.0	0.0	0.0	0.0011782221434921466	0.0	0.0002345158337239716	0.0002419573797923101	0.004769457157517047	0.0	0.0	0.0	0.0	0.0010741906545493007	0.0	1	10
976	0.0006341437957160484	0.0008004445450778041	0.0	0.00020164595228105989	0.0	0.0	0.001958464776746211	0.0	7.414229465783095e-05	0.00022578298941347089	0.0030563770160094914	0.0008049683023170766	3.465863567309344e-05	0.0	0.0	0.0002803996150001273	0.0	1	10
977	0.00027822044216900435	0.0	0.0	0.0	0.0	0.0	0.003950981544736071	0.0	0.0	0.0	0.00045466815404597024	0.0	0.0	0.0	0.0	0.00016633720913743812	0.0	9	10
978	0.00045707819158294187	0.0	0.0	0.0	0.0	0.0	0.003392084471282747	0.0	6.740778575641969e-05	0.0	0.00029716706136937837	0.0	0.00010411875025505789	0.0	0.0	4.3308187340339537e-05	0.000162962640334991	9	10
979	0.0008299813586558738	0.0	0.0	0.0	0.0	9.191675678689673e-05	0.0029488969450442515	0.0	0.0	0.0	0.0028005781186894113	0.0	0.0	0.0	0.0	0.00091570880408726	0.00021392582053467824	1	10
980	5.5969419038218376e-05	0.00030641376712630807	0.00017439222921084694	0.0	0.0	0.0	0.0024634774909296497	0.0	0.00010196306062415316	0.0005221967866897341	0.001452605393867961	0.0	0.0	0.00015425373434196793	0.0	0.0009209760971792257	0.0003295270161284375	9	10
981	0.0004908448088574809	0.0	0.00042905580989029406	0.0	0.0	0.0	0.0018056785986173525	3.988837537432404e-05	0.00038746231374694714	0.0	0.002226596803279705	0.00011713519034033697	0.0002440583875845143	0.0	0.0	0.00030756873150774227	5.0800653871590114e-05	1	10
982	0.00021593484914338797	0.0005999859570653279	0.0007170902095417809	0.0	0.0	0.0	0.0006270680994036875	0.0	0.0003252882223714245	0.0011470843163630831	0.0020929651967740524	0.0	5.514405568463383e-05	0.0	0.0	0.0005619355512140177	0.0008245065244618004	5	10
983	0.0001782136027619529	0.0009275357156993023	0.00016090425538744805	0.0	0.0	0.0	0.0009951176535024958	0.0	0.0007821959204318708	0.0002171213828060979	0.004536893549406221	0.00018066261728708202	0.00019823484494810672	0.0	0.0	0.00200769087737823	3.5340990336031006e-05	1	10
984	0.0011779101860440173	0.000200039375283212	0.0	0.0	0.0	0.0	0.0014920849195516664	0.0	0.00035079452766958265	0.0005633601386344626	0.002544819701938799	0.000825293245236558	0.0004003836384896536	0.0	0.0	0.0008540518869382046	0.0	1	10
985	0.0015712835072836163	6.85555832252294e-05	0.0	0.0	9.123149954567334e-05	0.00023617297563182513	0.001283942700019625	0.0	0.00023912932778611857	0.0	0.0028518592805762276	0.0	0.0	0.0	0.0	0.0001628670886101796	0.0	1	10
986	0.000794495148355316	0.0017297384873033136	0.00028401257587309074	0.00014744522720247028	0.0004086406160133486	0.0	0.001193914693065966	0.0	0.0003330054922263901	0.0005915522460359381	0.0017131379298804164	0.0	0.0	0.00030039477787001037	8.064370831777754e-05	0.00048108533933109937	0.0	4	10
987	0.0004368279408463745	0.0007205064251408699	0.0	0.00019711292724240747	0.0	0.0	0.002028385015548842	0.0	0.0	0.00015355142481483626	0.0034199516301954497	0.0005758369272340444	0.0	0.0	0.0	0.00037606141247531174	3.659195387963e-05	1	10
988	0.0011290513205502043	0.00011855956425939721	0.0	0.0	0.00011077542975478538	0.00025490681317723275	0.003050676752969161	0.0	3.793191553365856e-05	0.0	0.0017081828182360938	0.0	0.00010680752219661667	0.0	0.0	9.583439669032098e-05	0.0	9	10
989	0.0010042616340580322	0.00023750056491213196	0.0	0.0	0.0	0.0	0.0023376151248551197	0.0	8.348316219120646e-05	0.0	0.0036006404273597453	0.0	0.0	0.0	0.0	0.0003977754951187416	0.0001934044661361678	1	10
990	0.0006812254767530207	0.0008575920040576124	0.00042257209024617465	6.163983256966025e-05	0.0	0.00032613402228366813	0.0010473973301695682	0.0	0.0005340284372758614	0.000705813736513369	0.003424593121592581	0.00025676397969060416	7.994771496010536e-05	0.0	0.0	0.0007417708909528385	0.0	1	10
991	0.00022180999565557234	4.085808314308773e-05	0.0	0.0	0.0	0.0	0.0030001518697171164	0.0	0.0003002639587951934	0.00016497435963684192	0.0007487341116768672	0.00015473098346272053	9.854060832901934e-05	0.0	0.0	0.00027351407377680366	0.0	9	10
992	0.0010434705041900444	0.0	8.96258093323726e-05	0.0	0.0	0.0	0.0010823388207730142	0.0	0.0008575863892104785	0.0	0.003553507751614845	0.0	0.00024087294172164375	0.0	0.0	0.00013396572466394321	0.0	1	10
993	0.0006875788820143245	0.00013884442847148084	0.0008220021093714148	0.00010122348639175641	0.0	0.0	0.00023764083545916247	0.0	0.001227091677486618	0.0	0.0047399954638377316	0.0	0.00026898264282819483	0.0	0.0	0.0013338217985052218	0.0	1	10
994	0.00010908545299524207	0.0	0.0	0.0	0.0	0.0	0.0031980292734988098	0.0	0.0	0.0	0.0	0.0	0.0	0.0	0.0	3.679167423744125e-05	0.0	9	10
995	0.00015665256381579312	0.0	0.0	0.0	0.0	0.0	0.0026254191617258458	0.0	4.0108802619603554e-05	0.0	0.00026576850203579634	0.0	0.0	0.0	0.0	0.0002534608485975665	0.0	9	10
996	0.00048601390810422884	0.0	0.0	0.0	0.0	0.0001771814148666598	0.001507558275910817	0.0	0.00010686795826280932	0.00010295839741154253	0.0026327102977120017	0.00021246128333060258	0.0	0.0	0.0	0.0	0.0	1	10
997	0.0006131615379347578	4.3576725587419674e-05	0.0	0.0	0.0	0.0	0.00275119555047183	0.0	0.00016223579604666722	6.131347654261102e-05	0.0014020765674911731	0.0	0.0	0.0	0.0	0.00042154700971660706	3.455225988479712e-05	9	10
998	0.0007736990426621724	6.0068081090421035e-05	0.0	0.0	0.0	0.0	0.0033543609497022966	0.0	0.00010543997874810175	0.000312863747746991	0.0023429603623288226	0.0	0.00010831271736750015	0.0	0.0	0.000475743455112154	0.0	1	10
999	0.0016212693326744876	0.0009840168422192682	0.0008854240357475723	0.0008884900669999632	0.0001513575511320261	0.00017648842189931584	0.00019906616293936442	0.0	0.00027542524956393184	7.023441490891544e-05	0.0016414218426889376	0.0	6.827907039693188e-05	0.0	0.0	0.0008761567896463021	9.222812131768891e-05	4	10
1000	0.0006594855554758326	0.0	0.0	0.0	0.0	0.0	0.0061220881617430715	0.00013227367526379692	0.00021890468937173712	0.0	0.0003964182546918356	0.0	5.811871959747337e-05	0.0	0.0	7.972420583827986e-05	0.00017067854663510665	0	11
1001	0.00013143479739325585	0.0	0.0	0.0	0.0	0.0	0.00591276145549674	0.0	0.00039063615893354816	0.0	0.0014520419288210234	0.0	8.642340499077984e-05	0.0	0.0	0.0	0.0005107178025539163	0	11
1002	0.0007166116043440726	0.0	0.0	0.00018649875790437931	0.0	0.0	0.005924731314742458	0.00020758859856354728	0.00020131076627003333	0.0	0.0015013517613999766	0.0	0.0005372494339853292	0.0	0.0	0.0009626892550801112	0.000654452855306349	0	11
1003	0.0010893905450993597	4.051615341103281e-05	0.0	8.048900688352462e-05	0.0	0.0	0.003915770467041626	0.0003623155814164928	0.00031686608045201686	0.0	0.0005167830514924515	0.0	0.0	0.0	0.0	0.0001417885701969881	0.00024243146376081283	9	11
1004	0.00023018665764345988	0.0	0.0	0.0	0.0	0.0	0.0061995650534806025	0.0	0.0	5.458831014814175e-05	0.0009950044456194934	3.7485327918369214e-05	0.0	0.0	0.0	0.00048825663439581264	0.0003277542651602888	0	11
1005	0.0005031866545045187	0.0	0.0	0.0	0.0	0.0	0.006249193151676926	0.0	0.00011947296513162648	0.0	0.0005565856384683273	0.0	0.0	0.0	0.0	0.00041745882942896475	0.00021571238074832494	0	11
1006	0.0010106512230577897	0.0	0.0	0.000261499955483938	0.0	0.0	0.005740006749555132	0.0003495626263645032	0.0	0.0	0.00014747844957371993	0.0	0.0	0.0	0.0	6.013396131590898e-05	0.0	0	11
1007	0.0006797127760219205	7.593501500016509e-05	0.0	6.955059200367094e-05	0.0	0.0	0.00478702764155995	0.0009790262105348734	0.000343816032709973	0.0003289969896681462	0.0006269628654240395	4.645978209032463e-05	0.0	0.0	0.0	0.00022375212549604142	0.0007761796579066336	0	11
1008	0.0007688793428044724	0.0	0.0	0.0	0.0	0.0	0.0044391577802006445	0.0	0.0006298446493522322	0.0	0.0009887812374076391	0.0	0.0007535438174969813	0.0	0.0	8.354025253518019e-05	0.00012478943110132384	0	11
1009	0.00027728847163099055	0.0	0.0	4.614775907027204e-05	0.0	0.0	0.0038879282383823027	0.0003361214803114873	0.00019333013138590914	0.0	0.001317888343805587	0.0	0.00034199852198117095	0.0	0.0	0.0003288250120605573	0.0	9	11
1010	0.0011133091115417082	0.0	0.0	0.0001767700247227657	0.0	0.0	0.004097827362468494	0.0006747078080101138	0.0006210341696230888	0.0	0.0003672638315476702	0.0	0.00010752274758868061	0.0	0.0	0.0008538923498765827	9.593491283080315e-05	9	11
1011	0.0004808087263657477	0.0	0.0	0.0	0.0	0.0	0.00378756926271011	0.0006142316211260358	6.480439464750733e-05	0.0	0.001267094988823728	0.0	0.0	0.0	0.0	0.0004277213370392663	0.0	9	11
1012	0.0010324943471721347	0.0	0.00016458273205283776	0.0001777618752124458	0.0	0.0	0.004609464999538951	0.0	0.000370740050545917	0.0	0.00024951946647498485	0.0	0.0001795353850600113	0.0	0.0	0.0005259801767942092	0.0	0	11
1013	0.0006937076714836547	0.0	0.0	5.173716608440271e-05	0.0	0.0	0.0054038339763817994	0.0003424034008035762	0.00022170934889159682	0.0	0.0005264066678071882	0.0	0.0003903852937863347	0.0	0.0	0.0	0.0006069455363958622	0	11
1014	0.00043198005577754414	0.0	0.0	3.518701948495843e-05	0.0	0.0	0.0030464973353827793	0.0016103319367154242	0.0	0.00020809885266934668	0.0009178800124435762	0.0	0.0001034167975605897	0.0	0.0	0.0008815665095048804	0.0	9	11
1015	0.0005039053249942581	9.229218324826275e-05	0.0	0.0	0.0	0.0	0.0038016781514777806	0.0008657559642968736	0.0	0.0	0.0008347940053753443	0.0	0.0005759197096077264	0.0	0.0	0.00016234145390447296	0.00020373340046694367	9	11
1016	0.0009172230128326025	0.0	0.0	0.0	0.0	0.0	0.0021332539077763084	9.764671711737661e-05	6.679305676213629e-05	5.478835296754674e-05	0.0037652793396451677	0.0	0.00021211099467048118	0.0	0.0	0.0005494656605264973	0.000595215382585449	1	11
1017	0.0011979502778217933	0.0	0.0	0.0	0.0	0.0	0.006443581072062203	0.0	4.47363058118487e-05	0.0	0.0013997773167790989	0.0	0.0	0.0	0.0	0.00010768333785558836	3.845398335511503e-05	0	11
1018	0.0005631272730111461	0.0	0.0	0.0	0.0	0.0	0.004577083947417655	8.34048805932867e-05	0.0002866781997874757	0.0	0.00011762126846284534	0.0	0.0002445548720076567	0.0	0.0	0.00029501078095383405	0.0003206216842946663	0	11
1019	0.0005030400613227009	0.0	0.0	0.0	0.0	0.0	0.003428571015911722	0.0008335621923419499	0.0	0.00014998115995941264	0.0007819385367704169	0.0	0.00017758764465193035	0.0	0.0	0.0008682277050092882	0.0	9	11
1020	0.0010875570334454613	0.0	0.0	0.00030958034906367835	0.0	0.0	0.0037857414461664836	0.00018732272199311004	0.00037529600685516976	0.0	0.0008455811302862505	0.0	0.00018558567583221177	0.0	0.0	4.700483970456749e-05	0.0009865632663632756	9	11
1021	0.00017340557479505212	0.0	0.0	0.0	0.0	0.0	0.006685917783970042	0.0	0.0	0.0	0.00042287488837353576	0.0	0.0	0.0	0.0	0.0	0.0	3	11
1022	0.0005416709874662589	0.0	0.0	7.062921042296466e-05	0.0	0.0	0.003397515714951372	0.0	0.0004566463049707568	0.0	0.0023553365548962613	0.0	0.0	0.0	0.0	0.0	0.0002502117427356057	1	11
1023	0.0002468155226015178	0.0	0.0	0.0	0.0	0.0	0.004884811853611181	0.0	0.00010783852580587309	0.0	0.00047158692109603074	0.0	0.00015961423605908816	0.0	0.0	0.0001722300474131439	0.0008871225315513191	0	11
1024	0.0005478745335632376	0.0	0.00017354830180151362	0.0	0.0	0.0	0.003014709070104552	0.0	0.00045556460014976435	4.398657071847085e-05	0.0015063386096956846	0.0	6.461130632236516e-05	0.0	0.0	6.086149465729898e-05	0.00031625061704620505	9	11
1025	0.00043215847256665733	0.0	0.0	0.0	0.0	0.0	0.006588191299510196	0.0	0.0	0.0	0.001260571109471414	0.0	0.0	0.0	0.0	0.00035972564995340314	0.0	0	11
1026	0.000344858034335639	6.346668234969663e-05	0.0	0.0	0.0	0.0	0.004037114995252526	0.0009681968048975994	8.188432150214014e-05	0.0	0.0011122582380961234	9.335137167728561e-05	0.0	0.0	0.0	0.0007206025787951479	0.0	9	11
1027	0.0004031797228583784	0.0	0.0	0.0	0.0	0.0	0.004125719975307805	0.0008202233821098746	0.00015670331053089143	0.0	0.0002494551502352897	0.0	0.00040260657848217185	0.0	0.0	0.0004094150056924771	0.0016939021924881495	9	11
1028	0.0004456877767512395	0.00023334031403275223	0.0	0.0	0.0	0.0	0.003195176080110837	0.00027712985926587084	0.0007875873904220345	0.00010569913553590867	0.0024569532006685265	4.098275508406473e-05	0.0005808805576019112	0.00020389656264961024	0.0	0.0006480359403551741	9.215278750668582e-05	1	11
1029	0.0007410137023284958	9.219909447275217e-05	7.429125061512179e-05	0.0002167557862733639	0.0	0.0	0.0020674351091367663	9.343214967514367e-05	0.00031976493081670155	0.0	0.001315402462831639	0.0	5.5207216677334476e-05	0.0	0.0	0.0008325609004976748	0.0006081870245526372	1	11
1030	0.0	0.0	0.0	0.0	0.0	0.0	0.004373018657320183	0.00011166744065478425	0.0	0.00010687348005755274	0.0010427033493911394	0.00017039969831605058	0.00035932695369508697	0.0	0.0	0.00046754377968793033	0.0	9	11
1031	0.0004549603670281524	0.0	0.0	0.0	0.0	0.0	0.003462858530731779	6.530369347657358e-05	3.511581526409784e-05	0.0001354757225633461	0.0016587384900579433	0.0	0.0	0.0	0.0	0.0006236807985931645	0.00036036424777567656	9	11
1032	0.0006536003166571444	0.0	0.0	0.0	0.0	0.0	0.003486116626221028	0.0012358529521616934	0.00023920068862381762	0.00018271525044398937	0.0016098891012228968	5.277145166404788e-05	0.00019110129025094177	0.0	0.0	0.0002634393318532767	0.0006326375096005301	9	11
1033	0.0001999244990750296	0.0	0.0	0.0	0.0	0.0	0.005739469381086755	0.00014069349735180032	0.00019356156331036274	0.0	0.00033133092852186537	0.0	0.0004928126966086549	0.0	0.0	0.0003766058411049728	0.0013803024130920802	0	11
1034	0.0008834508361699764	0.0	6.802378382196425e-05	8.745802413412882e-05	0.0	0.0	0.0032645638805961796	0.0	0.00040295610659567944	0.0	0.002461151005686296	0.0	0.0	0.0	0.0	0.0	7.515737721628352e-05	1	11
1035	0.00047204583146641735	0.0	0.0	0.0	0.0	0.0	0.006707586805193165	0.00012873129691634295	0.00010897531317389129	0.0	0.0003595869739527004	0.0	0.00016865907311380612	0.0	0.0	0.00011456119605067515	0.000122720081957098	3	11
1036	8.946707872231776e-05	0.0	0.0	0.0	0.0	0.0	0.0046179060553521506	0.0	0.00041627098002944746	0.0	0.0007237608442485314	0.0	0.00017944560907181878	0.0	0.0	0.00024017029298516868	0.0003424629321777448	0	11
1037	0.00025827027145290085	0.0	0.0	0.0	0.0	0.0	0.004127219267526272	0.0	0.00045354429958876835	0.0	0.0	0.0	0.0005377014761963779	0.0	0.0	5.739094740535188e-05	0.0	9	11
1038	0.00014279407083250554	0.0	0.0	0.0	0.0	0.0	0.005455083489923112	0.0	0.0	0.0	0.0011397283507715496	0.0	6.071250856007412e-05	0.0	0.0	0.00028694850311132027	0.0004855606954057439	0	11
1039	0.0003488310466224871	0.0	0.0	0.0	0.0	0.00015945820964556593	0.0046794579676889885	0.0003143243050927263	0.0	5.68031720777548e-05	0.0005103425775048241	0.0	0.0001536223462360664	0.0	0.0	0.0	7.198493329034298e-05	0	11
1040	0.00018020774002122907	0.0	0.0	0.0	0.0	0.0	0.00757076533313507	0.00020088018954569767	5.076691766427367e-05	0.0	0.00011118070998337629	0.0	3.8885432496467586e-05	0.0	0.0	0.00024264397283978522	5.836686319923849e-05	3	11
1041	0.00036510304714225373	0.0	0.00016645822174445838	0.0002577039573137891	0.0	0.0	0.0017819389814027094	0.00013378706244301198	0.0009691553258203994	0.0	0.0019903577352935347	0.00021754121931055352	0.0	0.0	0.0	0.0002483492671935426	0.0003660544402455088	1	11
1042	0.0019086950663048656	0.0	0.0	0.0	0.0	0.0	0.00546030926737557	4.0273969048767376e-05	0.0	0.0	0.00030686580322670967	0.0	8.868629817946766e-05	0.0	0.0	0.0	0.0003869098414650501	0	11
1043	0.0007059488696573314	0.0	0.0	0.0	0.0	0.0	0.005983973480064939	0.000182115406622954	4.099693725802599e-05	0.0	0.0005001111878004351	0.0	0.00031731090695255853	0.0	0.0	0.0	0.00044706960877118735	0	11
1044	0.00048213256557830096	0.00016456619096306372	0.0	0.00018534719798953518	4.561884460024579e-05	0.0	0.005973591540380862	0.0011276698771393026	0.00014600695423767164	0.0	0.0011367090958039386	0.0	0.00020106567745385595	0.0	0.0	4.3342699895368427e-05	0.00022154396957667477	0	11
1045	0.00023813532548540363	6.309951341871152e-05	0.0	0.0	0.0	0.0	0.0037040904629530172	0.00020751507662265648	0.0	0.0002486227739088522	0.0013432063611340409	0.00020574528343667202	0.0005793523677913579	0.0	0.0	0.0006368355879385058	5.276378763996649e-05	9	11
1046	0.0009303141460323359	0.0	9.646929185117902e-05	0.0001696569290289943	0.0	0.0	0.004866111573411636	0.0	0.0003522382022041903	0.0	0.0002518008458403245	0.0	0.00017824661857779355	0.0	0.0	0.0005270733629494453	0.0	0	11
1047	0.00022915915650989277	0.0	0.0	0.0	0.0	0.0	0.0048743051366087545	0.0	0.0003428301557721204	0.0	0.00045065406306833396	0.0	0.0	0.0	0.0	0.0004103178783409475	0.0006217641475406911	0	11
1048	0.00038485730868546115	0.0	0.0	0.0	0.0	0.0	0.0076406620266706105	0.0	0.0	0.0	0.0007991151766960182	0.0	5.8176754695720726e-05	0.0	0.0	4.7785190507652314e-05	4.959567437577383e-05	3	11
1049	0.00020534521141220229	0.0	0.0	0.0	0.0	0.0	0.006177900795501002	0.0	0.00019920643540180386	0.0	0.0009817312551445975	0.0	0.00028430388823782635	0.0	0.0	4.501219987572676e-05	7.434085229528616e-05	0	11
1050	0.000374026965375879	0.0	0.0	4.5103656172585775e-05	0.0	0.0	0.003941163378697991	0.0	0.00016941187046986013	0.0	0.0010869501757302896	0.0	0.00011929892185471513	0.0	0.0	0.0007325971690044652	0.0002725376186127369	9	11
1051	0.00043519729952818894	0.0	0.0	0.0	0.0	0.0	0.003343264353015115	0.0003574664224193549	0.00010380178493917875	9.03253116593527e-05	0.0019644185297519466	0.0	0.0	0.0	0.0	0.00048389350395711665	0.0009095714424384498	9	11
1052	0.0002533260085200841	0.0	6.094967139686213e-05	0.0001909280089819377	0.0	0.0	0.004496630237897084	0.0	0.00023496630441957085	0.0	0.0001861895669889655	0.0	0.0	0.0	0.0	0.00023910268518864724	0.00016503857611870602	0	11
1053	0.00028042280980082785	0.0	4.142000931551793e-05	0.00011753970183659108	0.0	0.0	0.004854866679705195	0.0	0.00021025594748705953	0.0	0.00014387863522266763	0.0	0.0	0.0	0.0	0.00022172503538589575	0.00019416221635283197	0	11
1054	0.0002715098833545386	0.0	0.0	0.0	0.0	5.079882553800034e-05	0.004091278213223695	4.468034362312741e-05	0.000192069904422673	0.00015132691706623425	0.0003223122311039478	0.0	0.0004107019281429929	0.0	0.0	0.00025610133596337876	8.15919105386151e-05	9	11
1055	7.802087627592093e-05	0.0	0.0	0.0	0.0	0.0	0.003907130566670263	0.0	0.0001601665839036924	0.00019903957346313234	0.0003690400235309664	0.0004985310168662679	0.00027234072243353887	0.0	0.0	0.00011384703103084715	0.0004372474176800457	9	11
1056	0.00013673433981064166	0.0	0.0	0.0	0.0	0.0	0.0049929121032547905	0.00012230974479251393	0.0	0.0	0.0004556592925448309	0.0	0.0005384105019247401	0.0	0.0	0.0	0.00020050679503957216	0	11
1057	0.0006023798232041076	0.0	0.0	0.0	0.0	0.0	0.0035048233131630396	0.0	0.0001323583446112537	0.0	0.0009899549199133438	0.0	0.00013104776791561157	0.0	0.0	0.00018776369257301136	0.0005485185079651239	9	11
1058	0.0002337146778033649	0.0	0.0	0.0	0.0	0.0	0.005395055157358798	0.00018969677483707088	0.0	0.0	0.0009531447224516371	0.0	0.00025803843174627663	0.0	0.0	0.0001476127676942815	0.0	0	11
1059	0.0004589458617054057	0.0	0.0	0.0	0.0	0.0	0.00439673823158076	0.0	0.0	0.000250933863109528	0.0006407610576677266	0.0	0.00020933668001435355	0.0	0.0	0.0	0.0	9	11
1060	0.00038581945025063915	0.0	0.0	0.0	0.0	0.0	0.005950871423696699	0.00011447267020552726	5.122795103448537e-05	0.0	0.0010308276164385688	0.0	0.0001740085264782226	0.0	0.0	7.160213874183773e-05	0.0	0	11
1061	0.0002639898939258004	0.0	0.0	0.0	0.0	0.0	0.0038060985110210887	6.47650343165931e-05	8.112308717915731e-05	0.0	0.0016539918316822117	0.0001605936413538951	0.0	0.0	0.0	0.0008653721380021162	0.0005518899704485362	9	11
1062	0.0002189397369482583	0.0	0.0	4.150335442761861e-05	0.0	0.0	0.0045546456818442846	0.00046804219982618045	4.126861704543778e-05	0.00020322831937666928	0.0007844906319944254	0.0	4.822015951253236e-05	0.0	0.0	0.0005715458020102639	0.0	0	11
1063	0.0004377346207687168	0.0	0.0	0.0	0.0	0.0	0.0018462715286283748	0.0	0.000645711154563694	0.0	0.0013540097404824637	0.0	0.0	0.0	0.0	0.0009447344240969475	0.0009005783357138767	5	11
1064	4.386746678985717e-05	0.0	0.0	0.0	0.0	0.0	0.005525356313256547	0.0	0.0	6.392767453198197e-05	0.00055231972187367	8.868560927926737e-05	0.00039883505183334626	0.0	0.0	0.00020855993828326422	0.0	0	11
1065	0.00020741473914556957	0.0	0.0	0.0	0.0	0.0	0.004000183336542274	0.0	8.600200174882044e-05	0.0	0.0016623917098051	8.83685699363479e-05	0.0	0.0	0.0	0.0005875643869673755	0.00038362834237060475	9	11
1066	0.0	0.0	0.0	0.0	0.0	0.0	0.005382660473010508	4.948938029485252e-05	0.0	0.0	0.0005400234883289404	0.0	0.00034908648242942136	0.0	0.0	0.00036396935379021583	0.0	0	11
1067	0.00031460700098168376	0.0	0.0	0.0	0.0	0.0	0.005055473140676253	9.710021810050764e-05	0.0	0.0	0.0007904474003295333	0.0	0.00021082776157939053	0.0	0.0	0.0002521536519495613	0.0	0	11
1068	0.0002878406974457507	0.0	0.0	3.818268014334842e-05	0.0	0.0	0.004582308788349662	0.0006830484490459903	0.0	0.00019624500198142035	0.0008818223470557433	0.0	5.518828601265505e-05	0.0	0.0	0.00043531213918155515	6.651390396136326e-05	0	11
1069	0.0002227246554246947	7.343183030313481e-05	0.00014790671650871074	0.00020620159522183784	0.0	0.0	0.0027264230195172823	0.00034454427470448584	0.00011202206487617678	8.309348252799918e-05	0.0016924315585227661	0.0	0.0002498724247395328	0.0	0.0	0.0014421870034973052	0.0003406662396699354	9	11
1070	0.000316852236081711	0.0	0.0	4.883211653415063e-05	0.0	0.0	0.003908746870646471	0.0	0.00020927869787628313	0.0	0.0009724613576023347	0.0	0.0001507004108224283	0.0	0.0	0.0009079257352759384	0.00019530930428758876	9	11
1071	0.000149291617138888	0.0	0.0	0.0	0.0	0.0	0.0050477335551152485	0.0	0.0	0.0001700367729279542	0.0005378718162566702	0.0	0.00013578634391658113	0.0	0.0	0.0	0.0	0	11
1072	0.0001598128699039688	0.0	0.0	0.0	0.0	0.0	0.0046799760902027625	0.0	7.904908361011312e-05	7.245766454829156e-05	0.00031381089318325574	0.00019580128390602654	3.483702415785649e-05	0.0	0.0	0.0	4.049306926352751e-05	0	11
1073	0.0006763662968250976	0.0	0.0	0.00013254151063077954	0.0	0.0	0.005193728971346211	0.0	0.0001968866326631911	0.0	0.0011184143421037818	0.0	0.00025183534851106295	0.0	0.0	0.0008356845111055398	0.0011698580586039487	0	11
1074	0.00023791161658581305	0.0	0.0	0.0	0.0	0.0	0.004793511153033521	0.0006177554948671506	0.0	7.787306314098669e-05	0.0011882458042119025	0.0	0.0	0.0	0.0	0.00014936673703610666	0.00031362419441203517	0	11
1075	0.00035295039325577396	0.0	0.0	0.0	0.0	0.0	0.006293969973366651	0.0	6.410586940823528e-05	0.0	0.0007205234324693811	0.0	0.0	0.0	0.0	0.00033634972294476265	0.0004656016685059201	0	11
1076	0.00024750999620519774	0.0	0.0	0.0	0.0	0.0	0.0045947438564374115	0.0	0.0004056821702678601	0.0	0.0009604093418359341	0.0	0.0	0.0	0.0	8.941461394958392e-05	0.0009214690556826675	0	11
1077	0.0003527089474710921	0.0	3.735482448231733e-05	0.0	0.0	0.0	0.002159448563059968	0.0	0.00045420714069799566	0.0	0.0014386240162038168	0.0	0.0	0.0	0.0	0.00047070423254590334	0.0009858058486726586	5	11
1078	0.00031865343469706135	0.0	0.0	0.0	0.0	0.0	0.006108295268996291	0.0	0.0	0.0	0.0007219108155544615	0.0	5.939605689294786e-05	0.0	0.0	0.0002300727735628608	0.0	0	11
1079	0.0010292422154387641	0.0	0.0	0.00021649641492855988	0.0	0.0	0.005895945989272931	0.00026608356223975136	0.0	0.0	0.0001441032391359433	0.0	3.774949298960532e-05	0.0	0.0	4.459780071576835e-05	5.012498313541603e-05	0	11
1080	0.00020096291410522603	0.0	0.0	0.0002003317721852034	0.0	0.0	0.003841328836341885	0.0004213561188205182	0.0	0.0	0.0005981435829308938	0.0	0.00030504762897548473	0.0	0.0	0.0006950733349944382	0.0001929108104945717	9	11
1081	0.0001914382940566737	0.0	0.0	0.0	0.0	0.0	0.005411474898131565	0.0007789302088428416	0.0	0.00015751691383900004	0.0014213210984295622	0.0	5.818711368173511e-05	0.0	0.0	0.0005051422621016729	0.000314595399747255	0	11
1082	0.0005443392492935523	0.0	0.0	0.00015886319720109394	0.0	0.0	0.004102068638951774	0.00015070680297487807	9.530229805459532e-05	4.29935784283339e-05	0.00039740741470590017	0.0004731899784949985	0.00014305201649775673	0.0	0.0	7.263200141776009e-05	0.0007274814412009435	9	11
1083	0.0002904948864231256	0.0	0.0	0.0	0.0	0.0	0.0054688700826202915	0.000150191270461106	0.0	0.0	0.00018145514181487125	0.0	0.00012150775985859678	0.0	0.0	0.00022998233906809152	0.0007092930149661753	0	11
1084	0.00041535579676210764	0.0	0.0	0.0	0.0	0.0	0.003075471915492062	0.0013562398710219206	0.0	0.0	0.0009758326712962044	0.0	0.00018978926720720487	0.0	0.0	0.000501871501196302	0.0	9	11
1085	0.0004245099471685015	0.00020426574300835948	0.0	0.0	0.0	0.0	0.003107131300499879	0.0004637951713714947	0.000909765138516155	0.00013933371406584327	0.002390348700266257	0.0	0.0004800179489356741	0.00013787870191078145	0.0	0.000683982433136262	0.00023101245239455574	1	11
1086	0.00016717790547239513	0.0	0.0	0.0	0.0	0.0	0.003817228760789592	0.0	0.0003405302362620611	0.0	0.0007491329032154343	0.0	0.0	0.0	0.0	0.00032719151768765295	0.0011694171164100518	9	11
1087	0.001964975719037506	0.0	0.0	0.0	0.0	0.0	0.0050030226088118475	5.580271188571177e-05	0.0	0.0	0.00015379592765579064	0.0	0.0	0.0	0.0	0.0003856773028355541	0.00014323673958306648	0	11
1088	0.00030406134952227923	0.0	0.0	4.862208871302932e-05	0.0	0.0	0.005539133914396625	0.00047143784331453193	0.0005589343177966296	0.0	0.000395230100024902	0.0	0.00037381979789224615	0.0	0.0	0.0008508399415111109	0.0005860772162304872	0	11
1089	0.00027555876982761547	0.0	0.0	4.340230269549698e-05	0.0	0.0	0.005017768814314412	0.0005545200624532675	0.0	0.0	0.001344939949809389	0.0	0.0	0.0	0.0	0.0002893413252888477	0.0	0	11
1090	0.00025187997453825895	0.0	0.0	0.0	0.0	0.0	0.005294451187199156	8.119675639752614e-05	0.0	0.0	0.00033859754224308507	0.0	0.00024310934231582435	0.0	0.0	0.00016092038951510344	0.0013802602530332572	0	11
1091	0.00027400953931712186	8.668673347078128e-05	0.0	7.765581877952796e-05	0.0	0.0	0.005365736380531579	0.00022618535986833042	7.111239204055236e-05	6.264544105380155e-05	0.0010873062275241559	9.52701802631752e-05	0.00039703167946454295	0.0	0.0	0.00047744310217868714	0.00023214156093387948	0	11
1092	0.00039245183123078916	0.0	6.895501696675518e-05	0.00018354870264891994	0.0	0.0	0.004687140148722449	0.0005368895941290151	6.164189987160012e-05	0.0	0.001422680827856828	0.0	0.0	0.0	0.0	0.000652272443703522	0.00034434718001565494	0	11
1093	0.0003274994193173181	0.0	0.0	0.0	0.0	0.0	0.005070066368235875	0.0	0.0	0.0	0.0011048941473891837	0.0	5.995504819227732e-05	0.0	0.0	0.00046482696885265435	0.0002030420578221683	0	11
1094	0.00028246631314457433	0.0	0.0	0.0	0.0	0.0	0.004339338832300283	0.00019594915755990604	0.0002064416349198325	0.0	0.0005911506734055608	7.617283449550707e-05	0.0	0.0	0.0	0.00013119002026987673	0.00040586409613991816	9	11
1095	0.0018191517444469754	0.0	0.0	6.274901460987869e-05	0.0	0.0	0.005414858242172087	4.506352257525792e-05	0.0	0.0	8.372128326215487e-05	0.0	0.0	0.0	0.0	0.0	0.00025760736217541106	0	11
1096	0.000592974150159831	0.0	0.0	0.0001037401211549041	0.0	0.0	0.004600654321249712	0.0	0.00023847738195139641	0.0	0.00013094592431632982	0.0	0.00037951084937112064	0.0	0.0	9.305266102578851e-05	0.0009132166409514823	0	11
1097	0.000980401045426205	0.00012478737746109893	0.0	0.00012531400291212	7.559906734176173e-05	0.0	0.004286285966414526	8.129859330660864e-05	0.0004570497913890971	0.0	0.0012000329979827426	0.0	0.0001147893908368676	0.0	0.0	0.0007450839361409177	0.00012736194134197213	9	11
1098	0.0005160473743471859	0.0	0.0	0.0	0.0	0.0	0.003210408023832294	0.0003970038114797125	5.064501331918933e-05	5.959512663239751e-05	0.0024458054121823235	0.0	0.0	0.0	0.0	0.0006478236051989793	0.0007896598270376549	1	11
1099	0.00023555362556844877	0.0	0.0	0.0	0.0	0.0	0.007186287594124617	0.00010822539265825082	0.0001308554021873764	0.0	0.0003235445355955003	0.0	0.0	0.0	0.0	0.00020857726367182886	0.0	3	11
1100	0.0006397530176497572	0.0	0.0	0.0	0.0	0.0	0.007033612661919951	0.0	7.134381251368694e-05	0.0	0.0025853321604970073	0.0	0.0	0.0	0.0	0.0	0.0	3	12
1101	0.0006931742153301304	0.0	0.00021151628856104008	7.786584973804707e-05	0.0	0.0	0.005912265248331959	0.0	0.0002510602861901065	0.00013492005949873202	0.0028010915863617616	0.0	0.00041271001049502363	0.0	0.0	6.613125960537957e-05	0.0	0	12
1102	0.00026996963972393415	0.0	0.0	0.0	0.0	0.0	0.00746073076461182	0.0	0.0007320183765904474	0.0	0.0011071373973076347	0.0	0.000883072987013914	0.0	0.0	0.0	0.0	3	12
1103	0.0003683255902380611	7.134014216015679e-05	0.0	0.00017747879840878777	0.0	0.0	0.007404571656259792	0.0	0.0003982978921535285	0.0	0.0019192618903981818	0.0	0.00014991471976252824	0.0	0.0	0.00017742802557167676	0.0001026039463595702	3	12
1104	0.001455935147883415	0.0	0.0016490056097103042	0.0002889793791279469	0.0	0.0	0.0021444012426477615	0.0	0.00241513856352608	0.0	0.003404824071268612	0.0	0.0008564843984774132	0.0	0.0	0.0	0.0004367242434712977	1	12
1105	0.0006692498581131973	0.0	4.887908933859551e-05	0.0	0.0	0.0	0.006544454748966425	0.0	0.0001898688966693065	0.0	0.0012834735508618707	0.0	0.00026728451724239205	0.0	0.0	7.428631826218596e-05	0.00028013161230885865	0	12
1106	0.00019941507246894774	0.0	0.0	0.0	0.0	0.0	0.006608649383224938	0.0	0.00013446664424710683	0.0	0.001125086126543834	0.0	0.00024422342672010896	0.0	0.0	0.0	0.0	0	12
1107	0.0010077961704034113	0.0	0.0	0.0	3.666390815761888e-05	0.0	0.0041759162449825325	0.0	0.0004719874145826261	0.0	0.0027002808298146963	0.0	0.0001835924551510353	0.0	0.0	0.00020702778854103583	0.00023631774512495183	1	12
1108	0.0002419949572727978	0.0	0.0006342264543876162	0.0	0.0	0.0	0.004104961616974998	0.0	0.0009246439355997039	0.0	0.004695556384509166	0.0	0.0005335724481844264	0.0	0.0	6.40118000959337e-05	0.00026423726275370254	1	12
1109	0.0002597179991687065	0.0	0.0006163228356933528	0.0	0.0	0.0	0.004434284460710839	0.0	0.0010553248433188664	0.0	0.00397829500627324	0.0	0.00036185690370536713	0.0	0.0	0.0	0.00028483911625697556	1	12
1110	0.0010597620163310907	0.0	0.0012293440364959884	0.0001738883172961796	0.0	0.0	0.0035994989067049603	0.0	0.0016907111006153424	0.0	0.0023223280465666206	0.0	0.0007144701494886791	0.0	0.0	0.0	0.00046942983053531657	1	12
1111	0.0017403229989367437	0.0	0.00117162867253022	0.0	0.000353024797414616	0.00020078477578734292	0.0036732732946507096	0.0	0.0014946544626287996	0.0	0.00043809584058151574	0.0	0.0009963575449548829	0.0	0.0	0.0	0.0005449585810425703	9	12
1112	0.0011510865369555557	0.0	0.0	0.00015123624613900288	0.0	0.0	0.0061094295721081104	0.0	0.00012221582423239876	0.00010806936335878326	0.0029846660948988023	0.0	0.0004772366363345024	0.0	0.0	0.0	0.0	0	12
1113	0.0003013835653582677	0.0	7.866121804568277e-05	0.0	0.0001451073014410431	0.0	0.006004040080788573	0.0	0.0002840931165999448	0.0	0.000761821946044866	0.0	0.0002039231800836876	0.0	0.0	0.0	0.0007821424424112265	0	12
1114	0.00043938288792467724	0.0	0.0003861377152894795	0.0	0.0	0.0	0.0051293641808589	0.0	0.0006864666529013406	0.0	0.0028975009082463365	0.0	0.00029790496447976167	0.0	0.0	0.00010865129310999596	0.0	0	12
1115	0.0008103742926024656	0.0	0.0	0.0	0.0	0.0	0.006832740339216843	0.0	0.00021529756424126822	0.0	0.000504581176253965	0.0	0.0007278147551908489	0.0	0.0	0.0	0.0	3	12
1116	0.0006862364300023594	0.0	9.767971576655314e-05	0.0	5.4433961682498363e-05	0.0	0.0033942567849453084	0.0	0.0007410025827137109	0.0	0.0031789100400914025	0.0	0.001101186402900675	0.0	0.0	0.0	0.0003603628136998571	1	12
1117	0.0010380043460702574	0.0	0.00012293668452179076	6.0208513379868426e-05	0.0	0.0	0.005149938537501506	0.0	4.699170745004672e-05	6.11828893038166e-05	0.0036798081782196176	0.0	0.0006555435275204233	0.0	0.0	0.0	0.0	0	12
1118	0.0006224114477142409	0.0	0.0003428192245926154	4.647706352458753e-05	0.0	0.0	0.0032074918285499754	0.0	0.0009790197042102698	0.0	0.00333484186998877	0.0	0.0008634495474075408	0.0	0.0	0.0	0.00019450810270818893	1	12
1119	0.0012105646475370614	0.0	0.0010491892361275648	0.0	0.0004885316886928867	0.0001301066610801824	0.003017850067714076	0.0	0.0013283135532521132	0.0	0.0023902246381917644	0.0	0.0008843755497107069	0.0	0.0	0.0	0.001072988712635864	1	12
1120	0.00027796622181534635	0.0	0.0003476860773604819	5.776844162521445e-05	0.0003091165370987789	0.0	0.003196094721140337	0.0	0.0006687684692499717	0.0	0.002841346749239266	0.0	0.0005917548406341482	0.0	0.0	0.0	4.8657687631874427e-05	1	12
1121	0.0011068417570504543	0.0	0.0007267248767552556	0.0	0.00035291717266424684	0.00012168783068539089	0.0034851588261003035	0.0	0.0013274212655792871	0.0	0.0023556955872278905	0.0	0.0007291661887515724	0.0	0.0	0.0	0.0009594432545750897	1	12
1122	0.0002991233387781461	0.0	0.00014002280599364743	0.0	4.502132262811162e-05	0.0	0.006188675765346939	0.0	0.00018109069611804907	0.0	0.001506812855258287	0.0	0.0005600155059156001	0.0	0.0	0.0	0.00011428837623646217	0	12
1123	0.0007174838730402655	0.00013382881710455557	0.0	0.0	0.0	0.0	0.007467797991854354	0.0	5.747313124187929e-05	0.0	0.0007987312816613909	0.0	0.000212964717526003	0.0	0.0	0.00020201031197394987	0.00044406471895784127	3	12
1124	0.000996684027557881	7.701452669116473e-05	0.0	0.00038752114252075783	0.0005587852206588353	0.0	0.0038665647142946593	0.0	0.00022090415471376246	0.0	0.0024237644751424004	0.0	0.0007139559841007193	0.0	0.0	0.0	5.2675347636968657e-05	1	12
1125	0.0009945449040087598	0.00017280247140539758	0.0006600161589460111	0.0	6.15373472577741e-05	0.0	0.003812575502927269	0.0	0.00155763610879701	0.0	0.0023913847637183515	0.0	0.00016472547221321266	0.0	0.0	0.00010785729528239948	0.0001085507863211875	1	12
1126	0.0022491747699744007	0.0005650625890481857	0.0010058517033872103	0.00024246591412549237	0.0005961389051334055	0.0002463194930139703	0.0019103955810025413	0.0	0.0006663677353366269	0.0	0.002627781256758605	0.0	0.00034191697849401373	0.0	0.0	0.0	0.0006975269438529349	1	12
1127	0.0003520300794446573	7.019747753667205e-05	0.00028444092272002285	0.0	0.0	0.0	0.0068386510279799875	0.0	0.0005708660337735203	0.0	0.00016377270736438917	0.0	0.0002908610584857784	0.0	0.0	0.0	0.00015860687888792112	3	12
1128	0.0008831654878978569	3.465405765832239e-05	0.0004825502922317047	3.838519255568603e-05	0.00025104293008057683	0.0	0.005539003976717607	0.0	0.0006920379849262805	8.3904382744357e-05	0.001552923864441204	0.0	0.0004894385855403895	0.0	0.0	0.0	9.455838200132167e-05	0	12
1129	0.00048459815331703765	0.00015080868941757028	8.562426215564038e-05	0.0	7.769042458279261e-05	0.0	0.007176818870697415	0.0	0.0006990945858953699	0.0	0.0011669050776968173	0.0	0.00029443517726131637	0.0	0.0	0.0	0.0006532877475825006	3	12
1130	0.001541791036980782	0.0	0.0	0.0	0.0	0.0	0.005188308484339427	0.0	0.0003075404517406172	0.0	0.0013836655997446368	0.0	0.0	0.0	0.0	0.0	0.00012419781754262967	0	12
1131	0.0015786024036696191	0.0	0.0006067647413959452	0.0001755111444687777	0.00045911228298373423	0.0	0.005330844884258714	0.0	0.0005411930291852647	0.0	0.0014434451085299626	0.0	0.00022644595380330294	0.0	0.0	0.0	0.0	0	12
1132	0.0003922671905636091	0.0	0.0	0.0	0.0	0.00010623991772173194	0.006714128378026779	0.0	0.00040609866311004645	0.0	0.002213701408776955	0.0	3.454119326551688e-05	0.0	0.0	0.0	0.0	0	12
1133	0.0007582714133687013	0.0	0.00018547823992725058	0.0	0.0	0.0	0.0034299167163790102	0.0	0.0004907460286680514	0.0	0.0041327908698197986	0.0	0.0011498909240108513	0.0	0.0	0.0	0.0002472447291292115	1	12
1134	0.0009674440987787438	0.0	4.9126097082865066e-05	0.0	0.00010353314115999596	0.00014880484116312764	0.006133984134823514	0.0	0.0	0.0	0.0009640668355003736	0.0	6.727253608398757e-05	0.0	0.0	0.0	0.0003294346207575477	0	12
1135	0.0011325217198211806	0.0	0.0005495532898927867	0.0	0.0	0.0	0.005558586867634177	0.0	0.00105039422307725	0.0	0.001909092654869912	0.0	0.00029543581185565576	0.0	0.0	0.0	9.032914759343684e-05	0	12
1136	0.0024046321458560615	0.0	0.0007884446486179773	0.0	0.0005799532086451566	0.0	0.0033616041761422703	0.0	0.0020452652881324377	0.0	0.0011729623019421447	0.0	0.0015000185023041407	0.0	0.0	0.0	0.0004494029413715101	1	12
1137	0.001073333930428237	8.051776471995853e-05	0.0	0.0	0.0	0.0	0.0040940473798588475	0.0	0.00019274841449279313	0.0	0.00290359318725274	0.0	0.0003675915921354629	0.0	0.0	0.00015935418171395379	0.00021310007692891758	1	12
1138	0.0005379381139053093	0.0002464541344871349	0.00018295699652474902	0.0	3.693535725400375e-05	0.0	0.007111530426852638	0.0	0.0002331658309075856	0.0	0.00015639296448690125	0.0	0.0009424092196943971	0.0	0.0	0.0	0.00019313204893075186	3	12
1139	0.0014534985722918963	0.0	0.00029472708255028426	0.0	0.0	0.0	0.00432444109417386	0.0	0.0006475276744978612	0.0	0.0031912526106577413	0.0	4.4811092415072985e-05	0.0	0.0	0.0	0.0	1	12
1140	0.0006342296440544512	0.00011798822201553976	0.00020598264576965168	0.00023610056917469833	0.0	0.0	0.005635596802051475	0.0	0.00028321415230538115	0.0	0.0006858146887419568	0.0	0.0001172041323725268	0.0	0.0	0.0	0.0004315553060739434	0	12
1141	0.000227821780822696	0.00016126694369571437	0.00040412021139844844	0.0	0.0	0.0	0.004698440802461323	0.0	0.0005096319455219636	0.0	0.0022641342828480363	0.0001929256201539429	4.3602877139297366e-05	0.0	0.0	9.681362054263923e-05	0.0	0	12
1142	0.00027762659128137434	0.0	4.573537728237757e-05	0.0	0.0	0.0	0.0047325127729892	0.0	9.434638841457853e-05	0.0	0.0033453831483699127	0.0	0.0003769412276932481	0.0	0.0	0.0001763764183335892	0.00023745480612981276	0	12
1143	0.0006720901072260402	0.00013826756271400587	0.0003557582702893152	0.0	0.00023447124182490815	0.0	0.004297959995593428	0.0	0.0017543126698675237	0.0	0.002024393964514857	0.0	0.00044872282779260457	0.0	0.0	0.0	0.0	9	12
1144	0.0031190815452452874	0.0	0.0005838246317721324	0.00020858629216102473	0.0	0.0	0.004901861936920039	0.0	0.0005954699649221481	0.0	0.0013516128773451324	0.0	0.0004373047035168865	0.0	0.0	0.0	5.1738779432225235e-05	0	12
1145	0.0007416078059295499	0.0	0.0	0.0	0.0	0.0	0.004607068719457872	0.0	0.0003841387310893063	0.0	0.0023504213931749493	0.0	0.00014900418693263392	0.0	0.0	4.157003953828264e-05	0.0	0	12
1146	0.0018038485807922574	0.0	0.001338984171973194	0.0003024729483326173	0.0	0.0	0.0014677032338375104	0.0	0.0021817361755588054	0.0	0.004113327256319014	0.0	0.0010539647752278126	0.0	0.0	0.0	0.00021017812535502128	1	12
1147	0.0002185160370502883	0.0	0.00013571214212499468	0.0	0.0	0.0	0.006205596839278388	0.0	0.00044022736249347655	0.0	0.001050146200286285	0.0	0.0003656700389648785	0.0	0.0	0.0	3.5284159294906675e-05	0	12
1148	0.003965125162043827	0.0	0.0009198445188085819	0.0	4.8938324251458005e-05	3.759529692260052e-05	0.0028478105161213302	0.0	0.0030772728634932732	0.0	0.0010933463165862457	0.0	0.0015257454735919745	0.0	0.0	0.0	0.0003562350546714029	7	12
1149	0.0002293566004095768	0.0	0.0001038406269524566	0.0	0.0	0.0	0.0076151608752101	0.0	0.00031767556377088437	0.0	0.0013787685462542814	0.0	0.0005840359127335677	0.0	0.0	0.0	0.0	3	12
1150	0.000220336696191163	0.0	0.00021094746968937858	0.0001055168545328505	0.0	0.0	0.002878480499833254	0.0	0.0001573849342837757	0.0001473928529137783	0.004511963118217316	5.0986002680260225e-05	0.0003767556094544011	0.0	0.0	0.00014946920399762758	0.0	1	12
1151	0.0014808768331419939	0.0001141778035162004	0.001440336644987986	0.0	0.0	0.0	0.0026653466086300815	0.0	0.000598821083227911	0.0	0.0022471756720883894	0.0003834589601310922	0.0004919102707832828	0.0	0.0	0.00020284130353135838	0.0	1	12
1152	0.0011860665016207978	0.0	0.00034893644689758984	0.0	0.0	0.0	0.0050615824644214165	0.0	0.00040414358104738125	0.0	0.002638918012855665	0.0	0.0	0.0	0.0	0.0	0.0	0	12
1153	0.0008194353938669981	0.0	0.00014118275073749502	0.0	0.0	0.0001311711925400509	0.005047306141740377	0.0	0.00016358579749463354	0.0	0.002934188927999188	0.0	0.00025117872670043785	0.0	0.0	0.0	0.0	0	12
1154	0.00016801922993755044	0.0	0.00011156493854369565	0.0	0.0	0.0	0.004480442216709061	0.0	0.00016961280874027923	0.0	0.003987384707615154	0.0	0.0003935079958122935	0.0	0.0	0.0001699297276534382	0.00023575782384593666	1	12
1155	0.00035740530102421183	0.0	3.575602619713032e-05	0.0	0.0	0.0	0.003974523180773322	0.0	0.0003404229076206234	0.0	0.0021930299648736055	0.0	0.000750855221659771	0.0	0.0	0.00018076161961584912	0.00027717499588334556	9	12
1156	0.0005975496001311669	0.0	0.0	0.0	0.00015820621461100118	0.0	0.008394993591789156	0.0	0.00035854958412318504	0.0	0.001996984766215103	0.0	0.0003551814014143871	0.0	0.0	0.0	7.794383058904807e-05	3	12
1157	0.0011641407565222144	6.339507304097633e-05	0.0008225871799359546	0.0	0.00013432125248930194	8.373620938055544e-05	0.00570173549832622	0.0	0.000728683552346513	0.0	0.0005694160770201714	7.014038728843677e-05	0.00012658064056256555	0.0	0.0	0.0	0.00020487659078975685	0	12
1158	0.0002315099788048999	0.0	0.00016810345380279917	0.0	0.00043223061897934323	0.0	0.007524883528024716	0.0	6.097559193845478e-05	0.0	0.0010322551376428784	0.0	0.0	0.0	0.0	0.0	0.0002921578755830058	3	12
1159	0.0011911002220522926	0.0	9.156225481372013e-05	0.0	0.0	0.0	0.006761046279584856	0.0	0.0005325741975620848	0.0	0.000863313697773069	0.0	0.0007330942024401096	0.0	0.0	8.299773821199412e-05	0.0	3	12
1160	0.000821770018723936	0.0	0.0	0.0	0.0	0.0	0.005585892225207178	0.0	0.0005872580548911555	0.0	0.002009718356871769	0.0	0.000801227421089568	0.0	0.0	0.00016559821772778983	0.0	0	12
1161	0.0008070553634528755	0.0	0.0	0.0	0.0	0.0	0.003812741521611923	0.0	0.0007759227654304424	0.0	0.0019763261538576437	0.0	0.0001710988074738379	0.0	0.0	8.393218506628801e-05	0.00013444031753861584	9	12
1162	0.0001842936516127603	0.0	0.0001480712230687994	0.0	0.0	0.0	0.004887772832853109	0.0	0.0005009003384698749	0.0	0.002101991876726673	0.0	0.0005410166370239253	0.0	0.0	0.00019967400922837474	0.0	0	12
1163	0.0010070835913875281	0.0	0.00032849232238173106	0.00018082963428464648	0.0	0.0	0.006108379635052714	0.0	0.0008046414456419394	0.0	0.0019075868199095588	0.0	0.0004217307244501433	0.0	0.0	0.0	0.0006778041502069223	0	12
1164	0.0012718518407233762	0.0	0.00033449759780483906	0.0	0.0	0.0	0.004008698674479526	0.0	0.001074596389586125	0.0	0.004302974122205893	0.0	0.0001315230709000118	0.0	0.0	0.0	0.0	1	12
1165	0.001035057439136199	0.0	0.0002877725867695729	0.0	0.0	0.0	0.004365620829708601	0.0	0.00014560780241513492	0.00013147099754863822	0.0018125637861633674	0.00019824148478554899	0.0004326270491011195	0.0	0.0	0.0	0.0	0	12
1166	0.0005975699273933123	0.0	0.0	0.0	0.0	0.0	0.0030404716882474255	0.0	0.0017106477738208603	0.0	0.0024701721795950373	0.0	0.0005246801607666854	0.0	0.0	0.0	0.0	1	12
1167	0.0006174057657725877	0.0	0.0	0.0002762631454645569	0.0	0.0	0.004356249141451409	0.0	0.0007445520751766079	0.0	0.002966239851878352	0.0	0.00010702454695555135	0.0	0.0	0.00018226081844783734	0.00021153884903890363	1	12
1168	0.0004951068313073638	0.0	0.0	0.0	0.0	0.0	0.004431110474393215	0.0	0.0007343802389673962	0.0	0.0013546310143652237	0.0	0.00047002582966231633	0.0	0.0	0.00028985238189027516	0.00021498408780853522	0	12
1169	0.001305227606358014	0.0001638512510257512	0.0008090431985279948	0.0001133877768045825	0.0006479785038710263	0.0	0.004635866868278855	0.0	0.0016054560887949058	0.0	0.001940980206117108	0.0	0.0001716141277370989	0.0	0.0	0.0	0.0003307607787192201	0	12
1170	0.0006204014507970325	0.0	0.0002508094238923645	0.00010384056116067066	0.0	0.0	0.006604393390279358	0.0	0.0004805992070780137	0.0	0.001671070588648842	0.0	0.0002503281316658557	0.0	0.0	0.0	0.0002494302876039517	0	12
1171	0.0005861295890433971	0.0	0.0002740294448532319	0.0	0.00017575440489692618	0.0	0.004150462142419188	0.0	0.0009354488326588698	0.0	0.002391779708082439	0.0	0.0005532779102196575	0.0	0.0	0.0	0.00017326630071339772	9	12
1172	0.001458560652522904	0.0	0.00012065559940307328	0.0	0.0	0.0	0.004729945547213939	0.0	0.0005836808371816843	0.0	0.002445576658453531	0.0	0.00027403680765286165	0.0	0.0	0.0	0.0	0	12
1173	0.0011121844523226865	0.0	0.00014196107910017183	0.0	0.0	0.0	0.0035124240743950696	0.0	0.0006741358954366095	0.0	0.0032331129955088522	0.0	0.00044651456899243933	0.0	0.0	7.236539257913998e-05	0.00031826352420358	1	12
1174	0.0005739619083954318	0.0	0.00011919013803379688	0.0	0.0	0.0	0.006458917537592732	0.0	0.0	0.0	0.0009080240632278312	0.0	0.0	0.0	0.0	0.0	0.00017950332450107783	0	12
1175	0.0009761084296558124	0.0	0.0002616972572924584	0.0	0.0	0.0	0.005966924506825918	0.0	0.00022851713326982984	0.0	0.001790925374857302	0.0	0.0007275649224346157	0.0	0.0	0.0	0.0004229919927787963	0	12
1176	0.0010758806972762077	0.0	3.8033114177448e-05	0.0	0.0	0.0	0.006869460174600006	0.0	0.0	0.0	0.00024703125384293467	0.0	0.0001002218871652197	0.0	0.0	0.0	0.00014458121335715106	3	12
1177	0.0006251335255143865	0.0001304797448963956	0.0006889133094039132	0.0	0.0	0.0	0.002946416151098163	0.0	0.0005736440361400522	0.0	0.0028896138517617077	0.00029614132076246784	0.00023876261235116427	0.0	0.0	0.00017418395733145435	0.0	1	12
1178	0.0015167729116594985	0.0	0.0002627780707560984	0.0	0.00011275994702818138	0.00019775111346125344	0.005632440873156285	0.0	0.0015256729044328245	0.0	0.00200208026381247	0.0	0.0009310054442763631	0.0	0.0	0.00012158032899611228	0.0	0	12
1179	0.00011410392979872495	0.0	8.38499272345881e-05	0.0	0.0	0.0	0.005158276891857328	0.0	0.0004299719274834555	0.0	0.0017021852614406813	0.0	0.0005827146416803652	0.0	0.0	0.0003539260478175836	0.0	0	12
1180	0.00039616243489185943	0.0	0.0002775477357326347	0.00013369889604222367	0.0	4.1765779159635524e-05	0.003410038779672868	0.0	0.00042283993623855293	0.00015145828609373354	0.004338575510896665	0.00023802146957864682	0.00046759490045929187	0.0	0.0	0.00020815689196600218	0.00018698034875106552	1	12
1181	0.000232318261026553	0.0	0.0	0.0	0.0	3.505479255041586e-05	0.006114976396458957	0.0	0.0002994978265591209	0.0	0.0019715421693181803	0.0	0.0	0.0	0.0	0.0	0.0	0	12
1182	0.0004629161573609152	0.0	4.7362865145465004e-05	0.0	0.0	0.0	0.007154619434983017	0.0	0.0	0.0	0.0007558979841021841	0.0	4.170979782089947e-05	0.0	0.0	0.0	3.528549783685922e-05	3	12
1183	0.0007803243107755411	0.0	0.00046117394113251957	0.0	0.0	0.0	0.0060730534084580895	0.0	0.0004942567757258079	0.0	0.0012581873527471449	0.0	0.0005227939499930739	0.0	0.0	0.0	0.0004663416905162041	0	12
1184	0.0028892507210436045	6.164328179010306e-05	0.0008435203556865484	5.3140901373091715e-05	0.0014305043585050284	0.0	0.002900500492612712	0.0	0.00457811207629757	0.0	0.0012393303943649503	0.0	0.0002929776545035651	0.0	0.0	8.023097836912897e-05	0.00017307154885780102	7	12
1185	0.0010213291557377342	0.0003100687114493473	0.00010801266038965338	0.0	0.0	8.594226381089157e-05	0.005741119188747287	0.0	0.00029556581059984405	0.0	0.0029795934912300046	0.0	0.0002655197893485195	0.0	0.0	0.00023242151322584002	0.0	0	12
1186	0.0002942254032374407	0.0	8.36006921478336e-05	0.0	0.0	0.0	0.006425595353855384	0.0	0.00034978927772507615	0.0	0.0012490455970021344	0.0	0.00016380369619219728	0.0	0.0	0.0	0.00041838912829784947	0	12
1187	0.0005832060984386066	0.0	0.0003154317543915664	9.549382778974764e-05	4.021903903164743e-05	0.00016219751720397482	0.0032177211986470612	0.0	0.00028979409287332433	7.099700811558715e-05	0.0028059488083999693	5.4705962687442945e-05	0.0003677492397050594	0.0	0.0	0.0	9.229455862264488e-05	1	12
1188	0.0007502075983613805	0.0	0.00036932060182154694	0.0	0.0	0.0	0.004083856405423873	0.0	0.0003191201399422139	0.00022182156868728458	0.0022634466118831584	0.0002519261169520909	0.00016181395658460834	0.0	0.0	0.0	0.00010502652096062942	9	12
1189	0.0025663114516873893	0.00010312403652058034	0.0016705694981273096	7.413950687944714e-05	0.0001829195034296671	0.0	0.003434615408391156	0.000145191136198705	0.0014615785914804623	0.0	0.0012913508076550907	0.0	0.00018995783184677068	0.0	0.0	0.0	8.951884445006407e-05	1	12
1190	0.0005659171199706618	0.0	0.00012742226421927756	0.0	0.0	0.0	0.006276987162850684	0.0	0.0	0.0	0.0010507854107598955	0.0	0.0	0.0	0.0	0.0	0.00019711633963301046	0	12
1191	5.206467241833061e-05	0.0	3.719685044413275e-05	0.00010596825832954586	0.00024130170075624722	0.0	0.008214739858501857	0.0	7.785304343568443e-05	0.0	0.001333710095601491	0.0	0.0002452715615831781	0.0	0.0	0.0	7.572126145939164e-05	3	12
1192	0.0005723372511339998	0.0	0.0004340538992437839	0.0	0.0	0.0	0.004375890539722359	0.0	0.000923990040982019	0.0	0.003351990217180949	0.0	0.0003955972174538558	0.0	0.0	3.955443728462671e-05	0.0	1	12
1193	0.0006494132437412951	0.0	0.0002178806209419758	0.0	0.0	0.0	0.0066269928159081	0.0	0.0005237014257836812	0.0	0.0002838946953399252	0.0	0.00020952439086238632	0.0	0.0	0.0	0.0	0	12
1194	0.00103393177558648	0.0	0.0002190956168176258	0.0	0.00010587364669081573	0.0	0.006833544789603636	0.0	0.0001107680664478449	0.0	0.0015007532896843473	0.0	0.0	0.0	0.0	5.3383022129758286e-05	0.0	3	12
1195	0.0007680996357722399	0.0	0.0	0.0	0.0	0.0	0.0047695661851967965	0.0	0.001002464927262586	0.0	0.0016511851422952365	0.0	0.0002588227249488445	0.0	0.0	4.036926227044529e-05	5.1570487221635395e-05	0	12
1196	0.0005839982121672886	0.0001869444094543846	0.0003582237516429357	0.0	0.0	0.0	0.007426193278440125	0.0	0.0006665177883956571	0.0	0.0002349196608175174	0.0	0.0007800105479096443	0.0	0.0	0.0	7.442579894491037e-05	3	12
1197	0.00018430966530987115	0.0	0.00015528247688509773	0.0	0.0	0.0	0.0048258030113073344	0.0	0.0005712958957863512	0.0	0.002453013062267951	0.0	0.0005643113520613523	0.0	0.0	7.440979066332683e-05	0.0	0	12
1198	0.0012234252639362893	5.1645904906369764e-05	0.00021693243460177035	0.0	0.0	0.00010236236050006073	0.005323446623150008	0.0	0.0007209191799843471	0.0	0.002914446961462166	0.0	0.00021217506231211146	0.0	0.0	0.0	7.326235569761e-05	0	12
1199	0.0009989429419419197	0.0	0.0002571863699636778	0.0	9.477949433894983e-05	0.0	0.004594225826613079	0.0	0.0008188319783280912	0.0	0.0026257673417648683	0.0	0.0005703833205464007	0.0	0.0	0.0	0.0001418671844323796	0	12
1200	0.0045762616127660955	0.00011486269157658906	0.0	0.0006173558904472632	0.0	0.0	0.0016677089058553657	0.0	0.0007574986714138589	3.890687810814793e-05	0.002776246864562123	0.0	0.0006882996748743675	0.0	0.0	0.0	5.109640675373598e-05	1	13
1201	0.002356598649026903	0.00029954185079720267	0.0005577549360976752	0.00011774404599398244	0.0	0.0	0.004419059214552799	0.0	0.0008159395404832632	0.0	0.0023639509609895155	0.0	0.00043251487380698825	0.0	0.0	5.17140106665551e-05	0.0	1	13
1202	0.0034647024676246673	0.0	0.0004701049296830819	0.0004713424951840971	0.00014684557603526996	0.0	0.0026340801871507003	0.0	0.000513835615192494	0.00028115757883072443	0.0016615345866249917	0.0	0.0003445242246216016	0.0	0.0	0.0002058559320812779	0.00011562463742572122	1	13
1203	0.0029151415428903954	3.799164489796316e-05	3.797665484978713e-05	0.000386241031833018	0.0002009490432134928	3.903181771916945e-05	0.005490492827042346	0.0	0.0004886279417665666	0.00014315766848784265	0.0014083683160654268	0.0	5.563321884787978e-05	0.0	0.0	0.00032641550779939453	0.0	0	13
1204	0.005806954786099479	0.00023384325463579402	0.00023594450331982536	0.0005754122955010632	8.114934959435899e-05	8.070948989929733e-05	0.0038002061449679	0.0	0.0011016459128481892	0.00025439661458408354	0.000405599313389135	0.0	0.00033134848407176105	0.0	0.0	9.229377995838639e-05	0.00011937828049345518	1	13
1205	0.0022320357380821478	0.0006954588561759337	6.854247671889333e-05	0.0004708154810595827	0.00027865209092998316	0.0	0.004891441407324126	0.0	0.0001966410140655341	0.0002100154195643874	0.0006885201180439188	4.028157460671699e-05	0.00021486390151395827	0.0	0.0	0.0	0.00011496155583767776	0	13
1206	0.002425394946449301	0.0002488051520473826	0.0	0.0006062082516659575	0.00025679329996734557	0.0	0.00436480380229757	0.0	0.0005303496978128976	0.0002473821444995939	0.001975882989999176	0.0	0.0008408849860186468	0.0	0.0	0.0	0.0	1	13
1207	0.005724772446848049	4.2927497952513584e-05	0.00021633795630493025	0.0005490966782878625	0.0005856682289974638	0.0	0.0012220958816834184	4.7562701033977914e-05	0.0008914612532024514	4.432372699744741e-05	0.002075820963306635	0.00015106665646994475	0.0011305677043696458	0.0	0.0	0.00012372998604284733	0.0	1	13
1208	0.0034193545359212387	0.00011572419109930033	0.0002679181495920916	0.0005536309362455023	0.000136986990090016	0.0	0.004002559080199744	6.920088942817227e-05	0.0010465977501924475	0.0005651970667084973	0.0005171539004883888	0.00018359508142220328	0.0013809186905855942	0.0	0.0001024178467637837	0.0	0.00017769552690033764	1	13
1209	0.0006078815739213046	0.00014437188875351863	0.0	8.156985440455915e-05	3.82486261632866e-05	0.0	0.005635051314768655	0.0003500929536325695	0.0003324195494685666	0.00017885669295682584	0.0004883344438333043	5.2635903871822705e-05	0.0002015320384618861	0.0	0.0	0.0	5.188863586072068e-05	0	13
1210	0.0019659281998852963	0.0	0.00045541384452498033	0.0003783963065300692	7.25935874058963e-05	0.0	0.005061810137123632	0.0	0.0005654749076451618	0.0	0.0013056538630418493	0.0	0.0	0.0	0.0	0.00011670608774879857	3.6106183029290315e-05	0	13
1211	0.002475544320872773	0.00011331377872253949	0.0001477945404742018	0.0007008219183333253	0.0003449322190116217	0.0	0.006374733956567421	0.0002170098522624543	0.00032455894872911157	0.00030277341967716563	0.0007049534175209154	0.0	3.4848668759785934e-05	0.0	0.0	5.221088691326862e-05	0.0001417139448868979	0	13
1212	0.0018271783245673104	0.0010768172234294166	0.00019696480329700597	0.000453109016247922	0.00022650866940653757	0.0	0.0035253942147706356	0.0002700016214268295	0.0004719144719389595	3.848259257211704e-05	0.0019495938783204104	0.00021088362784468822	0.0001325007253009768	0.000175458284142344	0.0	0.0	0.0	1	13
1213	0.003841366651413965	0.0007250396038946879	5.5131405940814164e-05	0.0005002829766804036	0.0006684457997179587	0.0	0.001368107011725787	0.0	0.0013203535883041342	5.504483710440702e-05	0.0026362778320465456	3.928562564533983e-05	0.0007753224922771843	0.0	4.304710075218859e-05	0.0	0.0	1	13
1214	0.0018282917585228844	0.0	0.0	0.0	9.650524838125744e-05	0.0	0.005447559676329244	0.0	0.00016051295313067486	0.0	0.00039306580327156076	0.0	0.00016369772585831679	0.0	0.0	0.00032743766384180436	0.0	0	13
1215	0.0009587934463597391	0.0004098272561177238	0.0	0.0005041817447667609	8.695614530266237e-05	9.174531241156976e-05	0.0034245282124088926	0.0	0.0003091507705797129	0.0002825598715825086	0.0020988882925817016	0.00020032700330117317	5.132342273484862e-05	7.73197497165625e-05	0.0	0.0	5.781022106220618e-05	1	13
1216	0.0019980525834560705	0.00010396135597846921	0.0002072512866444069	0.0004751485664296213	0.0	0.0	0.006404140420098904	9.406343389884255e-05	0.00016341441786150258	3.95825073842474e-05	0.0003494361925785389	0.0	0.0	0.0	0.0	3.934002374835157e-05	0.00014315708080216356	0	13
1217	0.0021323832449051685	0.00028619216620789136	0.0005094457947921042	0.0	0.00023505277705307076	0.00035140745380203645	0.002941130607387865	0.0	0.00028920785092407446	0.0	0.0011591446570537072	5.1510376542693543e-05	0.0004561555971962554	0.0	0.0	0.0	0.0	1	13
1218	0.0028934597554007963	0.0007169542811984359	6.735714409247642e-05	0.0009155567012453364	0.0006153581751518459	0.0	0.0027059995376761833	0.0	0.0010351740711819356	0.00037514985887333353	0.002019108565269998	0.00010749658310716515	0.0006087594107338414	0.0	0.0	0.0001284529104016286	0.0	1	13
1219	0.0009596889973006404	0.000583153800508348	0.0007408044888176824	0.0002042354505555074	9.554844424418331e-05	5.450455686966318e-05	0.005976222911746962	0.0	0.0002217663501576064	0.0002881855746998121	0.0006414526900839128	0.0	0.0001658155454967913	0.0	0.0	0.0	0.0	0	13
1220	0.0014521954496234909	0.0	0.00022796833578007163	0.0	0.0	0.0	0.008032083459233542	0.0	3.5330483773220596e-05	7.621731024110758e-05	0.000349088099052881	4.867467924104266e-05	0.00014398125602371693	0.0	0.0	0.0	0.0	3	13
1221	0.001536202940568688	0.0	0.0	0.00013389059455361582	0.000411080311595141	7.648616322887127e-05	0.006974610678770474	0.0	0.00038950743806024355	0.0	0.0006297160174588052	0.0	0.00016846773699673672	0.0	0.0	0.00031660161553545704	0.0	3	13
1222	0.0025819085714822877	0.0007503113017104523	0.00018168426033535922	0.0007285130933674261	0.0013764120965742697	0.0	0.0001949523065790116	0.0	0.0020625628900896183	0.00011511778240844271	0.0033163198252161145	0.0002634515805644811	0.0007354452223443259	0.0	0.0	0.0	0.0	7	13
1223	0.0030831705702901216	0.0003786830212469969	0.0	0.0008732147801433927	0.000209224245184164	0.0	0.0022118281588358614	0.0	0.0011104867243389707	0.0003326809413575363	0.0029752667822971544	0.0003091436691586573	0.0013057641458667371	0.0	0.0	0.00012811358924066235	0.0	1	13
1224	0.0022398265995421996	0.00010456965823811752	0.0	0.0001983278908383064	4.243433959411537e-05	0.0	0.004944446518431493	0.0	0.0005708511803815856	0.0	0.0016306732125336658	0.0	0.0002243335563812474	0.0	6.985304478104854e-05	0.0002897573068607872	0.00011222393842938405	0	13
1225	0.0034094170914187654	0.00034988175148339994	0.0004978520384972632	0.0002562116411796169	0.00010462470250441013	0.00020913735863631078	0.00482401555075095	0.0	9.590768278296789e-05	0.0001334063066493944	0.0014312126988221922	0.0	3.851683647044402e-05	9.421473449187489e-05	0.0	0.0	0.0003951389662798923	0	13
1226	0.004174930142182531	0.0009802343811989621	0.00012020815847702329	0.0007167032201391273	0.0008985006397583024	0.0	0.0	0.0	0.0007421604340601044	0.0005341236477503455	0.0028100461073269517	0.00010751989473674246	0.0003965945820814584	8.284303550367615e-05	0.0	5.136863915389013e-05	0.0	1	13
1227	0.004385660611596971	0.0013965195965952308	7.311005436762196e-05	0.0016325785034497075	0.0007925875855745797	0.0	4.083247687936897e-05	0.0	0.0014922049918822285	0.0007017847151986808	0.0005137076888050259	9.661787625417183e-05	0.0003250973985608795	0.00010444106441217327	0.0	0.0	4.202400630346561e-05	7	13
1228	0.0015880169672039765	0.000512003030633514	0.0	0.00013150114556752625	0.0008331472488345734	0.0	0.003911896557248692	0.0	0.0002483415516918461	0.00021520314759989836	0.003348243515597274	0.0	3.893290489542948e-05	0.0	0.0002501634396550606	4.8738100602530395e-05	0.0	1	13
1229	0.0027276268937279813	0.0	0.0	0.00016534587871050078	0.00022035092579278045	0.0	0.005953564578457327	0.0	0.0001333890463031023	0.0	0.0013747179359093302	0.0	0.0	0.0	0.0002612284118005714	5.326004395760104e-05	0.0	0	13
1230	0.0038839669094621124	0.0	0.0	0.0	0.0003259062472061373	0.0005772172075267415	0.004742831810046745	0.0	0.0013629198345146776	0.0	0.0009629759895738029	0.0	0.0007506922641548393	0.0	0.0	0.0	0.0	0	13
1231	0.004507973445893397	0.00031935677542604035	0.0006958654390583943	0.0010259606467961496	0.00021487908690312355	0.0	0.00012648360927371326	0.0	0.001952113939698422	0.00011289688151863594	0.002584307872436576	0.0	0.0005051264671084976	0.0	0.0	0.00021570667597480854	4.617997309561676e-05	7	13
1232	0.0018939913182180513	0.00019727181606273153	0.00023855936349811318	0.000348521510735543	0.00018395834578217746	0.00019865760828789527	0.0024773426264102093	0.0	0.0012930650217104886	6.341740883309535e-05	0.0013440187920833924	0.0	0.0006296649911281905	0.0	0.0	0.0	0.0	1	13
1233	0.0032887057753320796	0.0001749420684518222	0.0001249877474169832	0.0	0.00031585634149990224	0.000608924665034371	0.003992865259824498	0.0	0.0009915354630236645	0.0	0.0014881823851440933	0.0	0.000934713889567146	0.0	0.0	0.0	0.0	1	13
1234	0.0017688412113598553	0.00046086367695373205	0.000204201090304074	0.0007261375187992772	0.00016772064891393853	0.0	0.003979596426069374	0.0	0.0004148518889619034	0.0003944577254425439	0.001144924673002424	0.00014609703683843474	0.0002735469417335971	9.628260440630361e-05	0.0	0.0	3.514490070241004e-05	9	13
1235	0.0005669413522067942	0.0001968818362712151	8.930788853623916e-05	4.379782506677735e-05	0.0005762143306255609	0.00010533223064615525	0.004266550871300354	0.0	0.00014900786826716053	8.412227967706076e-05	0.0009095443267623045	0.0	5.470365702562083e-05	0.0	0.0	0.0	8.524599591536411e-05	9	13
1236	0.0006514580667947065	0.000180669231819608	5.685657570705163e-05	0.000102986772426259	0.0005323033720676955	0.00011829860860288491	0.004052882307625271	0.0	0.000148237716975698	3.452025589351274e-05	0.0009948689830886978	0.0	4.168485989760479e-05	0.0	0.0	0.0	0.00011431687674242395	9	13
1237	0.0014402589622049319	0.0006511479382665109	0.00035454696682566935	0.0005371271319862965	0.0002324623183627202	5.268142093163191e-05	0.003549712469033409	4.9216016626297206e-05	0.0002766055168230814	0.00010304262723567721	0.001101607342548316	0.0	0.0001056574403555766	0.0	0.0	0.0	0.0	9	13
1238	0.002533168109601702	0.00012175067360905828	0.0	0.0003570709603352867	0.0	0.0	0.004529390327359859	0.00012761750861971867	0.000815143274620145	0.0	0.0010749485708181775	0.0	0.0004690456765945118	0.0	0.0	0.0	0.0	0	13
1239	0.001729970572027083	0.0	0.0008067412002550835	0.00022296235355295677	0.00011648262694842644	5.74132099671948e-05	0.006883185529809764	0.0	4.2913704517837726e-05	0.00019971956392735133	0.0008404767165027137	0.0	7.299110362047688e-05	0.0	0.0	0.0	0.00016091074080891785	3	13
1240	0.0020058453614815565	0.00013051019567193536	0.0	0.0007717072577294349	0.0	0.0	0.004567077715045423	7.84864007637344e-05	0.00014720555784126206	0.0	0.0005229982656028959	0.0	0.00023967629546136238	0.0	0.0	0.0	0.0004983662893683757	0	13
1241	0.004808805136683203	0.0002624783994751952	0.00020260312022972232	0.00021150752664125745	4.8034941733682966e-05	0.0	0.003260128079061259	0.0	0.0002710949924382567	9.537803873226881e-05	0.0014596080125810747	0.00012260522585725659	0.0009100316913709531	0.0	0.0	0.0	0.00010321165875576866	1	13
1242	0.0034367413706176022	0.00038688643603601423	0.0006882169779131413	0.0007705418100425452	0.000709810648638463	0.00014372980417326692	0.0024834039684811762	0.0	0.0004043552077645258	0.00020092518832616179	0.002099705603297239	0.0	0.0005102793515215372	0.0	0.0	0.00024364070558356745	0.00016465326256715184	1	13
1243	0.004120113792404021	0.0015423426414353828	3.6014580163448795e-05	0.0003576858601280938	0.0004540167154485314	0.0	0.0006850405241356944	0.0	0.0012253863176724332	0.00030405644465376794	0.0032521701149199164	0.0002783712370110106	0.00024206078573452868	3.924605003093252e-05	0.0	0.0	0.00010285091440169792	1	13
1244	0.0033444262863194275	0.0006653329638008009	0.0005877233922036021	0.0010605703351703245	0.0007413009222581404	0.00040505571053504777	0.0	0.0	0.0018848326454567101	0.00018722874221837346	0.002109553766169937	0.0	0.0008626175154144125	0.0	0.0	5.087642338749452e-05	0.00028176985152174165	7	13
1245	0.002359184085582795	0.00013135416993496373	4.5594361570155656e-05	0.0007999044665721863	0.00020058545234308788	0.0	0.0027720261016462642	0.0	0.00039373031529602406	0.0	0.0026152210706394765	0.0	0.00024220252627494955	0.0	0.0	0.00032187324337537587	0.0	1	13
1246	0.0016177992544782224	0.0001550308946722418	9.748353037485841e-05	4.1854388687839614e-05	5.554269292547603e-05	0.0	0.003984067552815517	0.0	0.00026788033461871486	0.0004999272385759422	0.0012771715437422764	0.0	0.00012500239602873333	0.0	0.0	0.00010480390019472617	0.0	9	13
1247	0.003937121788615045	5.865190600483481e-05	0.0002826951351261466	0.001055229736411231	0.00027057511463908447	6.227430222581862e-05	0.001162096268993343	0.0	0.001039465653712841	0.0003587284436669594	0.001803126836058366	0.00025242061832487616	0.0010022772648993138	0.0	0.00017846371281945284	0.0	0.0	1	13
1248	0.00284577501349016	0.00010840605375356953	0.0009420577508573319	0.00025368381615516753	0.00022711073092596503	0.0	0.0035215723373671595	0.0	0.0007421515547148333	0.00019050233234053953	0.0012408504703048035	0.0	0.00012861068198121798	0.0	0.0	4.0987997482394215e-05	0.0006388103683829671	1	13
1249	0.0033776384541650867	0.0008136511528121389	0.000309722817360502	0.00020899677096712096	0.0	0.0	0.002014442572317483	0.0	0.00038734132176345993	0.0	0.0020919153495985604	0.0004877337573942341	0.0006448207376473953	0.0	0.0	0.00013956744900021906	0.0	1	13
1250	0.0011255447457652152	0.0010985530452724424	0.00015597107230502942	0.00010379726113889178	0.0	0.0	0.003913767821174349	0.0	0.0003592667253177343	0.0	0.0008213851921421403	0.0	0.0	0.0	0.0	4.2722352677891186e-05	0.0	9	13
1251	0.0006684264143946226	0.00017033524453785218	0.00018229606158321897	0.0008339543357032455	0.00010663274874252228	0.0	0.00421056610600829	0.00018833532327951712	0.0	0.0	0.0002409113837065681	0.0	0.0	0.0	0.0	0.0	0.0	9	13
1252	0.00483502843017518	0.00020310286598859012	0.0003082768619689689	0.0006674127107400189	0.00014286602028740865	0.0	0.002168366568084149	0.0	0.0006739713844402846	3.8663361319933736e-05	0.0022596416746435122	5.1085898890425753e-05	0.0	0.0	0.0	0.0002867996876217611	8.756599265441657e-05	1	13
1253	0.0033056339443312283	0.0003798941226241016	0.00036882400851287895	0.00023193528064179844	0.0	0.00021760590352861749	0.005193512672824292	3.915015632202115e-05	5.452467560562995e-05	0.00010064150715764817	0.0015168403031941172	0.0	0.0	0.00011839211997725518	0.0	0.0	0.00038191150844076537	0	13
1254	0.005107180244100259	0.0003512087737594459	0.00020504010972952077	0.0002705089213124424	0.0	0.0	0.002764323163193798	0.0	0.0001596518227820616	0.00013781993952406666	0.0016031425374284061	0.00012500195080252262	0.0009274961733757921	0.0	0.0	0.0	0.00017310896332989553	1	13
1255	0.0015367320588238998	0.000682993781561142	0.0005709012870328962	0.00028617509206143096	0.0006037459292855502	0.0	0.0025194315227008166	4.697956265720232e-05	0.00042567061766163425	0.0005600792715788272	0.0028345942985698877	0.00014694260674242058	0.00020442640534880217	5.3402343579464705e-05	0.0	6.257809954449424e-05	0.0	1	13
1256	0.004015254201920482	0.000574241347273697	0.00027050522467961247	0.0005662137398318212	0.0	0.0	0.0009205761234127077	0.0	0.0009300614191185297	0.00010109747101441103	0.0025359074605516866	0.00012737806954136592	0.0013200417985598787	0.0	0.0	0.00015114611196934138	0.00023443058682750707	1	13
1257	0.002090157035755274	0.0002470881846644753	0.0004413190994338137	0.0	0.00022533612177404313	0.000373866595799713	0.0029487022609970413	0.0	0.00031630990506507223	0.0	0.0012405857612427555	4.574096718405159e-05	0.000428259162310815	0.0	0.0	0.0	3.947195031666448e-05	1	13
1258	0.004703844564760161	0.0	0.00034339769364614004	0.00030129379140861665	0.00010813966253810138	0.00047996088827724677	0.002621669244773093	0.0	0.001826372757692761	0.00019545387580754492	0.0008189615239089205	0.0	0.00020632959791555411	0.0	0.0	0.0002540237223476706	0.00035022062231709254	1	13
1259	0.0037856500317736148	0.0007027205190148159	0.00033143811808137566	0.0008264322599062682	0.0009250660179737106	0.0	0.002080836922214823	8.304166271249863e-05	0.00020428578771164717	0.0007947740071656703	0.0018022181226261965	0.0	0.00016363891355365264	0.0	0.0	4.5499970718043334e-05	0.00012851290792924676	1	13
1260	0.004265330243337766	0.00016848238558531077	0.0	0.0010684664054394664	0.00020443101629602508	0.0	0.003082669293474939	6.108804633766601e-05	0.0003171028299753219	4.946272853966131e-05	0.000838395194020218	0.0003386345017388277	0.000948691876518657	0.0	0.0	0.00017059448583911074	5.9022361138679825e-05	1	13
1261	0.004970001151047501	0.0003484069815904637	9.253380644092064e-05	0.0011199332653217735	0.0002500868270244177	0.0	0.001560477235996988	0.00021930459952174412	0.0007176269002861329	7.381763703452579e-05	0.0013837834999564076	0.0	0.0004487471321658757	0.0	0.0	0.0	4.270856146757621e-05	1	13
1262	0.003174909298315992	0.0	0.0	0.000317485716845067	0.0	0.0	0.0060700016972013784	0.0	0.00032555940703965264	0.0	0.0012214155370404874	0.0	0.0009077927885978426	0.0	0.0	9.298176342864197e-05	0.0	0	13
1263	0.003760863284195857	0.0015863434434439728	3.601842132916572e-05	0.0012544827080704956	0.0002084326981527268	0.0	0.0	0.0	0.0012369340528721909	0.000363426830263544	0.003066064581056082	0.0003985354045373423	0.00037898235994608735	0.00025186471847889327	0.0	0.0	0.0	4	13
1264	0.0038930948761438356	9.315205385313093e-05	0.00017987668677348228	0.0005470845578038454	0.00024961760206352056	0.0	0.003944646145328874	0.0	0.0006650850927979524	0.00011775487727602218	0.0017832025291560645	0.0	0.0	0.0	0.0	0.00039500885857383743	4.0387186350802266e-05	1	13
1265	0.0017778150646210582	0.0005118272203704522	0.0	0.0007626903130572708	0.0	0.0	0.0054648087158505375	0.0	0.0005521694929693282	0.0001624379474662003	0.0010120930508610167	0.0002253273470063919	0.0	0.0	0.0	0.0	0.0	0	13
1266	0.0040983578777137614	0.0002616167275913145	0.0004040834903220047	0.0011198415357472566	0.00033970687180596363	0.0	5.7930390006824005e-05	0.0	0.0022195315563651973	6.42071693989952e-05	0.004659426982205572	0.0	0.00019315504840233062	0.0	0.0	0.0	0.00035086888505707976	1	13
1267	0.002109965386514619	0.00024117710825888265	0.00030442042650972073	0.0005338839565690525	0.00017867244561881325	0.00023574722870752543	0.0021210905015523534	0.0	0.0011480414574117723	0.0001205092495865277	0.0013555072129919853	0.0	0.00068782799122304	0.0	0.0	0.0	0.0	1	13
1268	0.0018458846234328038	0.00010020167965474341	0.0	7.639836645436708e-05	0.00034731911178477676	0.0	0.006486374891349997	6.319605016229266e-05	0.00014756565965244842	0.0	0.0005590033197228905	0.0	0.0	0.0	0.0	0.00025306300414186956	0.0002124776403279705	0	13
1269	0.001357418605209205	0.0005094183825676382	8.340540449928517e-05	0.00029172250081940354	0.0002883060360672883	3.721268208761004e-05	0.0030675506621689564	0.0	0.0010323130779485035	0.00015588437818626457	0.0019586410528648745	0.00010478608350714603	0.0005168598037285188	0.0	0.0	0.00013490548011977182	0.0	1	13
1270	0.002496964614737272	9.656193364975718e-05	0.0002012861084963974	7.30412398659528e-05	0.0	0.00013405864908649793	0.004989236825408824	0.0	0.0005216738683716728	0.0	0.0004913325174428491	0.0	0.0007374106766485857	0.0	0.0	9.006664499775056e-05	0.0	0	13
1271	0.0021778365311335437	0.0007049459508427377	0.00039434424491667465	0.0007005617127686098	0.001328923903462925	0.0	0.0005015494597925771	0.0	0.001468494898888613	0.00020762549419198764	0.0032563816819713635	0.0003160100165405011	0.0007177672862029437	0.0	0.0	0.00014763690819396554	0.0	1	13
1272	0.003092865992495967	0.0	0.00041210225697493246	0.0002738385645355563	0.0001997445312353613	0.0001392014989673611	0.004605592125278106	0.0	0.000693412802556418	0.0	0.0014395727918282294	0.0	0.00017297119987023387	0.0	0.0	0.0	0.00020441103008000063	0	13
1273	0.002545044272447693	0.0008744872466592299	0.0	0.0	4.060965427898771e-05	0.0	0.0037585066959522372	0.0	0.00024058937012172215	0.0	0.0016201129986114276	0.00022224049116237625	0.0003968682173855779	0.0	8.309200351995112e-05	0.00018522128594555934	0.0	1	13
1274	0.003297401161805561	0.0006165237859310324	0.000639080350442085	0.001084551979173045	0.001141104244995572	0.0	0.0020956793208883055	0.0	0.0003838823659380378	0.0004930925164372949	0.001907537988449237	5.02738746348557e-05	0.0003643601273264498	0.0	0.0	0.00018793954707934757	0.0	1	13
1275	0.005250742728651237	0.00034708380634022727	0.00023223748795767098	0.000437196267575974	0.0003047032859146228	0.0	0.0010109694864332364	0.00023226554585346695	0.001153837318014546	0.0	0.002000251022058822	0.0	0.001575456531063951	8.599923985821028e-05	0.0	0.0	0.0008529824200888716	1	13
1276	0.0016302502247370837	0.0002228800884193525	0.0	5.222167673971511e-05	0.0	0.0	0.007216300317026941	0.0	0.00012055872189434509	0.0	0.00041131369554743975	0.0	0.00016378193007394827	0.0	0.0	8.226262293983591e-05	0.0	3	13
1277	0.0019759664270808754	0.00014187570029622785	9.10091877259277e-05	0.00022605359362689508	0.00012855479841561147	0.00038140417976370236	0.003357067733562814	0.0	0.0010106188573623777	0.00012485272360304256	0.0015869222892074002	0.0	0.0006062902154608844	0.0	0.0	0.0	0.0	1	13
1278	0.000724477284125886	0.0007413206114809613	0.00018139462152669397	3.5686827298802554e-05	0.0003605412756226696	0.0	0.00474833904772191	0.0	0.00020961313704565118	0.00030905792715905673	0.00040629444552257377	0.00014016425234692593	0.00028406260238963613	0.0	0.0	0.0	0.0	0	13
1279	0.003642660862345901	0.0010435105578024163	0.0008144049380144421	0.001878632807325628	0.0008628090016409998	0.0	0.00020302129822207836	0.0	0.00083705603569681	0.0006598564431692191	0.0006876527744099415	0.00023853378737136513	0.00010998409928470633	0.0	0.0	0.0	0.0	7	13
1280	0.0017603166916790236	0.0	7.399567283132169e-05	0.0003687588719212661	0.0006912259467934791	4.963839938464544e-05	0.004559613316811611	0.00042688881917070734	0.00010734657371880114	0.00012734313891565578	0.0003857086929693731	0.0	0.00012694581152381058	0.0	0.0	0.00021136610699037776	5.037978613574854e-05	0	13
1281	0.004062667749452284	0.00038713242391697357	0.0003370063732885935	0.0005589662534190644	0.0001965957668222928	0.0	0.0032210125382086726	0.00019448662252061522	0.0009185981661815469	0.0002333241366075071	0.00039392199509796083	0.0	0.0006261160611110923	0.0	0.0	0.00021995421898824547	0.0	1	13
1282	0.0027831754245006323	5.1304516799553444e-05	0.0002520586077709369	0.0004242567232833826	0.0	0.00018786629314306748	0.003619348138849023	0.0	0.001043673178787183	0.0	0.0010583131283957961	0.0	0.00024611233390456555	0.0	0.0	0.000321981752422293	0.0003644456768656276	1	13
1283	0.003395113593720953	7.32945044998208e-05	0.0009487626366035803	0.0001890358710594856	0.000557175917430242	0.0	0.0017344575986071545	5.2144572803963537e-05	0.0010865527580174793	4.278258792790837e-05	0.0026024785561930314	0.0	0.0003832866379167972	0.0	0.0	0.0	0.0002418661187757521	1	13
1284	0.00186843714313226	0.0	4.269119630350961e-05	0.000896074401792262	0.00022413432100735697	0.0	0.0058890105212000285	0.0	0.0003943257063847619	0.0001230614925148539	0.001428519590974288	5.498345237830617e-05	0.0	0.0	6.658463908015604e-05	0.0	0.000162487485410922	0	13
1285	0.0014938547739429707	5.599101986700168e-05	5.5375815561462606e-05	0.0	0.0	5.741759609382044e-05	0.006834786662090628	0.0	0.0	0.0	0.00019534076429618326	0.0	0.00032238851272277944	0.0	0.0	0.00030423653880760156	0.00018164656810171415	3	13
1286	0.0045265679952101665	0.0004102335870869115	0.0	0.0006886290283482865	0.0006523088164465108	8.89292739227757e-05	0.0013357876451914464	8.435169847906942e-05	0.0007979137005180448	9.726807081790151e-05	0.003053698880815004	0.0	0.0003930488960595004	0.0001594025985838668	0.0	0.0	0.0	1	13
1287	0.005139734245714123	6.894802820752526e-05	0.0003127126325841748	0.00047438009143847685	0.0	0.0	0.0026921616792661513	0.00020357981060408482	0.0003299493640186247	0.00015186705404538495	0.0023909137216456323	0.00011717076117903884	0.00011881555426864332	0.0	0.0	0.0	0.0002401482474828842	1	13
1288	0.003082106099527623	0.0016567396426573643	0.0005829707101603439	0.000738237136451877	0.00035592181856647224	9.864761810511713e-05	0.0019045723870021204	0.00020834827482861334	0.00041800997918253605	8.36481245796415e-05	0.001813021886094362	0.000392182961091428	4.4957203482070505e-05	0.0003711464096783438	0.0	4.936291684189214e-05	7.788687903835143e-05	1	13
1289	0.0029389106602797513	0.0024074565581299256	0.0008721823649081256	0.0015744812575580467	0.0007906579288363296	0.0	0.00020837763334298278	0.00015742007319874814	0.0009317086987602103	0.0010222326506844346	0.0016302354765131795	0.0	0.0	5.490351560512124e-05	0.0	3.9007991013464285e-05	0.00014659054981521751	4	13
1290	0.005759188453875619	0.0004714372106256749	0.0004632437085681879	0.0004005562969751481	0.0	0.0	0.0005440739568659817	0.0	0.0007771907476180282	0.0001757726009387743	0.0028378889382810564	0.00021006256947090704	0.000561550928931143	0.0	0.0	0.00021825808147346695	0.00010979465059101003	1	13
1291	0.0038213800486170332	0.00023321139162715295	0.0007100290792101961	0.0002426039367912927	8.326852234520466e-05	0.0	0.002894242641318166	0.0	0.000928562843109398	0.00027307815508942286	0.0021606956957013245	0.0	0.0007531773582677984	0.0	0.0	0.0	0.00021511298674150306	1	13
1292	0.002038979889379541	0.0013139064489598251	0.00015051818231255469	0.0006336613171507659	0.00014247914034773798	0.0	0.002614024528526883	0.00010456951535369161	0.0006659928087871347	0.0	0.0024911348133468945	0.0001465567265563803	0.00014419155078587308	0.00020953013074907588	0.0	0.0	0.0	1	13
1293	0.0032199466228044126	0.00022296534447076665	0.00024194949273795613	0.0007021426105127953	0.0004737251448588692	0.00021451953436499852	0.0035141318542426594	8.298013594475164e-05	0.0007886384384372617	0.0001927344756307839	0.0019100230204608635	0.0	8.870522952305964e-05	0.0	0.0	0.00039202639210728557	0.0	1	13
1294	0.002321523019986048	0.000217298134351322	0.001636404962430934	0.0011107352438732756	0.0012647094902873248	0.0	0.0019953797609564314	4.1283766805315964e-05	0.0014584847286687674	0.00011201503199930345	0.0016762852049972542	0.0	0.0004989249192520558	0.0	0.0	0.00024171627135510443	0.0	7	13
1295	0.002188817766608661	0.0	0.0	0.0002405364359177816	0.0	0.0006234962790932703	0.004716298273359615	0.0	0.000181782244210904	0.00021475536621440913	0.0011133157583273475	0.0	0.00042814372979640036	0.0	0.0	0.0	8.317372609483467e-05	0	13
1296	0.0017979194007048966	0.0	3.4656626273327456e-05	0.0	5.601813943952683e-05	0.0	0.005453565623004211	0.0	0.00021515759384540953	0.0	0.00042830510037920123	0.0	0.00025539279609475057	0.0	0.0	0.0003002112567673254	0.0	0	13
1297	0.0035422216519400158	0.0	0.0	0.0003322364719452474	0.0	9.14363535062102e-05	0.00267730219180744	0.00017933536648410666	0.0010218878328554708	0.0	0.002210209742344558	0.0	0.0003101203818170195	0.0	0.0	0.0	0.0	1	13
1298	0.0027655981759599057	0.0003239240043219623	0.0005813757612018031	0.0006683382804313971	0.00020494653514616294	0.0	0.003559783874807177	0.0005047391262979753	0.0005794410299710848	3.519878930466653e-05	0.0021632780374668745	0.0	9.195501573672918e-05	0.0	0.0	0.0002769936247662143	0.0	1	13
1299	0.0025643428971643453	0.0	0.00020762930912914264	0.0005974096240645143	0.0	0.00013805276498343174	0.0034694797486117634	0.0	0.001096886891118939	0.0	0.0012398495026468533	0.0	0.0001694292032909932	0.0	0.0	0.00028928969761559065	0.00031288897522267745	1	13
1300	0.00046756380651678846	0.0	0.0	0.0	0.0	0.0	0.009521022108158647	0.0	0.0	0.0	0.00012596318676743538	0.0	0.0	0.0	0.0	0.0	0.0	3	14
1301	0.000566983915365533	0.0	0.0	6.670954302951807e-05	0.0	0.0	0.007760548119939839	0.0	0.0	0.0	0.00026311255111546053	0.0	0.0	0.0	0.0	0.00013354611115717012	0.0	3	14
1302	0.0002617142637424358	0.0	0.0	0.0	0.0	0.0	0.0077345328750880816	0.0	0.0	0.0001869596541169568	0.0001103454609850207	0.0	0.0	0.0	0.0	0.0	0.0	3	14
1303	0.00047993927386332316	0.00010330634149195296	0.0	0.0	0.0	0.0	0.009684230693970917	0.00022200128686947538	0.0	0.0	0.0005858667760647256	0.0	0.0	0.0	0.0	0.0	0.00018029567603347618	3	14
1304	0.00041828309561684065	0.00028787371503091215	0.0	5.623293245131201e-05	0.0	0.0	0.008091398823492147	7.256212579279541e-05	0.0	7.131971289443414e-05	0.0003433360809851014	0.0	0.0	0.0	0.0	0.0	0.0	3	14
1305	0.0005216479230795335	0.0	0.0	0.0	0.0	0.0	0.00720603287754526	0.0	0.00013015035692642398	0.0	0.0	0.0	0.0	0.0	0.0	0.0	0.0	3	14
1306	0.0009256946188570929	0.0	0.0	0.0	0.0	0.0	0.006905064543353728	0.0	5.7781741987238545e-05	0.0	0.00015345203358891116	0.0	0.0	0.0	0.0	0.0	0.0003531306660462236	3	14
1307	0.0001855162164555348	0.0	0.0	0.0	0.0	0.0	0.005578565816645061	0.0	0.0	0.00033595136511116095	0.0013627809550179754	0.0	0.0	0.0	0.0	0.0	0.0	0	14
1308	0.0003800584260535805	0.0	0.0	0.0	0.0	0.0	0.013226595313707129	0.0	3.7906941491981124e-05	0.0	6.79409246603389e-05	0.0	0.0	0.0	0.0	0.00020292717551695076	0.0	3	14
1309	0.0010197497749918818	0.0	0.0	5.1782510272394136e-05	0.0	0.0	0.006824711117582756	0.0	0.0	0.0	0.0	0.0	0.0	0.0	0.0	0.0	0.0	3	14
1310	0.002538532483707312	6.861816327493554e-05	0.0002891042102027696	0.0	0.0	0.0	0.0032743848615307027	0.0	0.0007769570915092766	0.0	0.00119178923917729	0.0	0.0	0.0	0.0	0.00018615387684670152	0.000239247910392093	1	14
1311	0.0007014337779427458	0.0	0.0	0.0	0.0	0.0	0.008595999989175932	0.0	0.00039452647105567106	0.0	0.00038153791354148735	0.0	0.0	0.0	0.0	7.306854384126979e-05	0.0	3	14
1312	0.0016512855921500063	0.0	0.0	0.00010242402526915863	0.0	0.0	0.008078499218969632	0.0	0.00010800631288665138	0.0	0.0004239211782818522	0.00010133656935636577	0.0	0.0	0.0	0.0004538340929729449	0.0004584717069309955	3	14
1313	0.0007425231799508892	0.0	0.0	0.00043328542000864196	0.0	0.0	0.005851959198328592	0.00017355469961717222	0.00013737740094327535	0.0007223392751232481	0.0007556238017528176	0.0	0.0	0.0	0.0	0.00020429904375773617	0.0	0	14
1314	0.0004687144816210272	6.307568088011439e-05	0.0	0.0	0.0	0.0	0.00475519388413674	0.0	0.0	8.234222158173254e-05	0.0007640422393551277	0.0	0.0	0.0	0.0	0.00040281455124749024	0.0	0	14
1315	0.0004158150401474555	0.0	8.185584326694275e-05	0.000249102980051913	0.0	0.0	0.0029548279423176134	0.0	0.00026629425186041787	0.0003143385484255784	0.000723669503825971	0.0	0.0	0.0	0.0	0.00045873432202534734	0.0002603330729404183	9	14
1316	0.0007436282299815617	0.0	0.0	6.662594027169423e-05	0.0	0.0	0.0033193564119508704	0.0	0.00036679473237569805	4.9820888342480543e-05	0.0026022280889130864	5.3720704771444784e-05	0.0	0.0	0.0	0.0004988054588903299	0.0	1	14
1317	0.0007881027667126321	0.0	0.0	0.0	0.0	0.0	0.008414808716337957	0.0	0.00010126242696569385	0.0	6.299566553639221e-05	0.0	6.919676932760603e-05	0.0	0.0	0.0	0.0	3	14
1318	0.00035353484080920505	0.0	0.0	0.0	0.0	0.0	0.005868400093537788	0.0	0.0	0.0	0.0007694619168392101	0.0	0.0	0.0	0.0	0.00010869637690256975	0.0	0	14
1319	0.0005998821918762827	0.0	0.0	0.0	0.0	0.0	0.00754682769808583	0.0	0.0002168971553676716	0.0	0.0005158025737967684	0.0	0.0	0.0	0.0	0.0002255753499363022	4.2707173989646566e-05	3	14
1320	0.00013326212613531244	0.0	0.0	0.0	0.0	0.0	0.008671628124417257	0.00010876634965644146	0.0	0.0	0.00016844117763350108	0.0	0.0	0.0	0.0	0.0	0.0	3	14
1321	0.0004206379029986153	0.0	0.0	0.00013073675765482674	0.0	0.0	0.007204641502705057	6.502080053085425e-05	0.00016565240737648074	0.00018630255495395874	0.00046916348873977845	0.0	0.0	0.0	0.0	9.051112795117705e-05	0.0	3	14
1322	0.0012242561350892327	0.0	0.0	0.0	0.0	0.0	0.0068663915392476165	0.0	0.0003945028054070752	0.0	0.000216237843396071	0.0	0.0	0.0	0.0	0.0	0.0	3	14
1323	0.00032502958517542267	0.0	0.0	0.0	0.0	0.0	0.007994770406250995	0.0	0.0	0.0	0.0	0.0	0.0	0.0	0.0	0.0	0.00017474756455927249	3	14
1324	3.4623046224103054e-05	0.0	0.0	0.0	0.0	0.0	0.00847299029742748	0.0	0.0	0.0	0.00016996730057199295	0.0	0.0	0.0	0.0	0.00036570188832820566	0.0	3	14
1325	0.0006215960091996559	0.0	0.0	0.0	0.0	0.0	0.009342056119545732	0.0	0.0	0.0	8.313699616084552e-05	0.0	0.0	0.0	0.0	0.0	0.0	3	14
1326	0.0008992469828711064	0.0	0.0	0.0	0.0	0.0	0.007073505691081873	0.0	0.0	0.0	9.37660681792125e-05	0.0	0.0	0.0	0.0	0.00014361118983865386	0.0	3	14
1327	0.0	0.0	0.0	0.0	0.0	0.0	0.006919278385795258	0.0	0.0	0.0	0.0	0.0	0.0	0.0	0.0	0.00010069602720518956	0.0	3	14
1328	0.00013651121081773506	0.0	0.0	0.0002427368788765145	0.0	0.0	0.006133958753576349	0.0	0.00031309025955005715	0.00019550265971759968	0.0018085238206326493	0.0	0.0	0.0	0.0	0.00024642327072889504	0.0	0	14
1329	0.00020648487672816045	0.0	0.0	5.382696750950107e-05	0.0	0.0	0.009634002633986553	0.0	0.0	0.0	0.001782134109099328	0.0	0.0	0.0	0.0	0.0002644972697953445	0.00041958482974734394	3	14
1330	0.00029830476510916347	0.0	0.0	0.0	0.0	0.0	0.007819614000793758	0.0	0.0	0.0	0.0008553564038624004	0.0	0.0	0.0	0.0	0.0001384200472307502	0.0	3	14
1331	0.001251377301154299	0.0	0.0	0.0	0.0	0.0	0.007434831423655578	0.0	0.0	0.0	0.00011587254943334278	0.0	0.0	0.0	0.0	0.0	0.0	3	14
1332	8.587377642615827e-05	0.0	0.0	4.78148931950294e-05	0.0	0.0	0.011827836140404157	0.0	0.0	0.0	0.00018542316101997542	0.0	0.0	0.0	0.0	0.0	0.0	3	14
1333	0.00034508135177623467	0.0	0.0	0.0	0.0	0.0	0.005830233840781666	0.0	0.0	0.00020162524602446817	0.0008245276083706401	0.0	0.0	0.0	0.0	0.0001399223805604072	0.0	0	14
1334	0.0005529719171543052	0.0	0.0	7.19618793592248e-05	0.0	0.0	0.009202305855374298	0.0	0.0	0.0	4.4466170054533264e-05	0.0	0.0	0.0	0.0	0.0	0.0	3	14
1335	0.0015750631611003098	0.0	9.517485522664485e-05	0.0	0.0	0.0	0.006382894217401721	0.0	0.0003039707022939915	0.0	0.0014356373102453195	0.00015257851140842445	0.0	0.0	0.0	0.0010583060079236714	0.0001903128992612226	0	14
1336	0.0006368501227574954	0.0	0.0	0.0	0.0	0.0	0.008537299656751988	0.0	0.0	0.0	0.0004998444821506641	0.0	0.0	0.0	0.0	0.0	0.0	3	14
1337	0.0006401318760522188	0.0	0.0	0.0	0.0	0.0	0.009041589987646282	0.0	0.0	0.0	0.00041832370051636113	0.0	0.0	0.0	0.0	0.00022591904665061888	0.0	3	14
1338	0.0005548179086915402	0.0	0.0	0.0	0.0	0.0	0.012757544601032983	0.0	0.0	0.0001960932150538494	4.82487663321523e-05	0.0	0.0	0.0	0.0	0.0	0.0	3	14
1339	0.00033361613943034277	0.0	0.0	0.0	0.0	0.0	0.007413568363711884	0.0	0.0	0.0	8.082772154959341e-05	0.0	0.0	0.0	0.0	0.0	0.0	3	14
1340	0.0008240805132804043	0.0	0.0	0.00019972670700383471	0.0	0.0	0.0031256059911430488	0.0	0.0	6.430384796244021e-05	0.0014260273042767052	0.0	0.0	0.0	0.0	0.00013136306474519243	0.0002219350975812729	9	14
1341	0.0009271346083250716	0.0	0.0	0.0	0.0	0.0	0.008204673535122435	0.0	0.00012296509284296118	0.0	0.0006285518566486961	0.0	0.0	0.0	0.0	9.25310349845751e-05	0.0	3	14
1342	0.0005691092920825135	0.0	0.0	0.0001153416628421685	0.0	0.0	0.008845358188772922	0.0	0.0	0.0	0.0	0.0	0.0	0.0	0.0	0.0	0.00022347752238233303	3	14
1343	0.00035828332443629737	0.0	0.0	0.00010433477789427197	0.0	0.0	0.0093853323598691	0.0	0.0	0.0	0.0015756548689144702	0.0	0.0	0.0	0.0	0.0003123072189682197	0.0006677736700215405	3	14
1344	0.0001318691418548729	0.0	0.0	0.0	0.0	0.0	0.008418266277454579	0.0	0.0	0.0	0.0	0.0	0.0	0.0	0.0	0.0	0.00019425199664271188	3	14
1345	0.00070994318903566	0.0	0.0	5.868928446774757e-05	0.0	0.0	0.0032609351451244927	0.0	0.0003495249948207546	4.3476063977705886e-05	0.002604584021845271	5.706270651655624e-05	0.0	0.0	0.0	0.000493100445871528	0.0	1	14
1346	0.0008690310857912149	0.0	0.0	0.0	0.0	0.0	0.008743395798330994	0.0	0.0	0.0	0.00040322510076647123	0.0	0.0	0.0	0.0	4.5830008076390434e-05	0.0	3	14
1347	4.54061244330431e-05	0.0	0.0	0.0	0.0	0.0	0.010067522335432873	0.0	0.0	0.0	0.00018186534946345892	0.0	0.0	0.0	0.0	0.0	0.0	3	14
1348	0.0003807563119824037	0.0	0.0	0.0	0.0	0.0	0.009315176990211265	0.0	0.0	0.0	0.00014231571057575382	0.0	0.0	0.0	0.0	3.668208580223557e-05	0.0	3	14
1349	0.0008138979171316204	0.0001391847028105199	0.0	0.0	0.0	0.0	0.006012789507062041	0.0	8.646347537742123e-05	0.0	0.0014090046853490598	0.00010914498632700778	0.0	0.0	0.0	0.00034743819079862954	0.0	0	14
1350	0.0006987721391491192	0.0	0.0	0.0	0.0	0.0	0.0072620346317667315	0.0	5.43066694064435e-05	0.0	0.000592422573188254	0.0	0.0	0.0	0.0	0.00024027401121409048	0.0	3	14
1351	0.0006674540673155423	0.0	0.0	0.0	0.0	0.0	0.0071064610451353274	0.0	0.00015467260299290703	0.0	0.00010198708104548887	0.0	0.0	0.0	0.0	0.0	0.0	3	14
1352	0.00029233344546486	0.0	0.0	0.0	0.0	0.0	0.008377602997299382	0.0	0.0	0.0	0.0	0.0	0.0	0.0	0.0	0.0	0.0	3	14
1353	0.0	0.0	0.0	0.0	0.0	0.0	0.008077417292829086	0.0	0.0	0.0	0.0	0.0	0.0	0.0	0.0	0.0	5.942347207477393e-05	3	14
1354	0.0005172812720512257	0.0	0.0	0.0	0.0	0.0	0.008037943606647592	0.0	0.0	0.0	0.0006148989101011511	0.0	0.0	0.0	0.0	0.00014090949534728263	0.0	3	14
1355	6.299858796949388e-05	0.0	0.0	0.0	0.0	0.0	0.006815966758338813	0.0	0.0002339042256215166	0.0	0.00048463539418882673	0.0	0.0	0.0	0.0	0.00014997926529118706	0.0	3	14
1356	0.000191345772440782	0.0	0.0	0.0	0.0	0.0	0.008281894778592742	0.0	0.0	0.0	0.00018268548220193358	0.0	0.0	0.0	0.0	0.0001662105364029258	0.0	3	14
1357	0.001535779323064172	0.0	0.0	0.0	0.0	0.0	0.0056522448407465824	0.0	0.0	9.960791533735798e-05	0.00020647922290942163	0.0	0.0	0.0	0.0	0.00012024775874725548	0.0	0	14
1358	0.0007081780694935349	0.0	0.0	0.00025380472718610696	0.0	0.0	0.006932722151948682	0.0	0.0002182699553208671	0.00013534146454728034	0.00014544650093672377	0.0	0.0	0.0	0.0	0.0	0.00011064218601292684	3	14
1359	0.00041021847396298936	0.0	6.156285359030309e-05	0.00011109218336723466	0.0	0.0	0.005320512212837039	0.0	0.0001400086548793775	0.0	0.0010899395146599402	0.00018424254986960155	5.9865523067945264e-05	0.0	0.0	0.00041709555741624844	0.0003447606681682383	0	14
1360	0.0011159420518139615	0.0	0.0	8.75675670615773e-05	0.0	0.0	0.0070786428049406346	0.0	0.0	0.0	0.00038612412435960134	0.0	0.0	0.0	0.0	5.5100226036908555e-05	0.00015324424141567415	3	14
1361	0.0002122432656628168	0.0	0.00020824922502177777	7.392290005707034e-05	0.0	0.0	0.004586448495874829	0.0	0.0003849339853955754	0.0002961086337572271	0.0005480363829558965	0.0	0.0	4.211186057377761e-05	0.0	0.00013267450890785647	0.0	0	14
1362	0.00043186911828857466	0.0	0.0	0.0	0.0	0.0	0.00784471750524808	0.0	0.0	0.0	0.00042214688120098407	0.0	0.0	0.0	0.0	0.00026516432775378133	0.0	3	14
1363	0.0005806399679953618	0.00027981250913027467	5.191455699133834e-05	0.00021883799191573392	0.0	0.00010221177273586447	0.0018630726770842477	0.0	0.0	0.0005174892312724321	0.0010185453186036019	0.0	0.0	0.000128099292544249	0.0	0.00014496242309116	0.0002263955831859999	5	14
1364	0.00026875766707508343	0.0	0.0	7.658033877521154e-05	0.0	0.0	0.00820281527889833	0.0	0.0002119285316653667	0.0	0.00047359762727480065	0.00028373791386453526	0.0	4.546647848154013e-05	0.0	8.854059147169842e-05	0.0002029801690353594	3	14
1365	0.0	0.0	0.0	0.0	0.0	0.0	0.009975784664824239	0.0	0.0	0.0	0.0001483323212830596	0.0	0.0	0.0	0.0	0.0	0.0	3	14
1366	4.872734781137855e-05	0.0	0.0	0.0	0.0	0.0	0.009366883758602418	0.0	0.0	0.0	0.00024721073926134305	0.0	0.0	0.0	0.0	0.0	0.00031670119809003446	3	14
1367	0.0006795568651496879	0.0	0.0	4.685411709139036e-05	0.0	0.0	0.006292784502324989	0.0	0.00014496502808448932	0.0	0.00044282579938429605	0.0	0.0	0.0	0.0	0.0	0.0005500013066881165	0	14
1368	0.0006420710465235584	0.0	0.0	0.0	0.0	0.0	0.007973105094371304	0.0	0.0	0.0	0.0002838950206506654	0.0	0.0	0.0	0.0	0.0	0.0	3	14
1369	3.603924837211986e-05	0.0	0.0	6.682310264311835e-05	0.0	0.0	0.009988726039424592	0.0	0.0	0.0	0.00034036141362488864	0.0	0.0	0.0	0.0	8.601059614455155e-05	9.918275481527947e-05	3	14
1370	0.0005341922781211178	0.0	0.0	0.0003032903397435941	0.0	0.0	0.004237643971966253	8.46917900309389e-05	0.0	0.000602985140114957	0.00013931121284373898	0.0	0.0	0.0	0.0	7.555604373492975e-05	0.0	9	14
1371	0.00039634730485979937	0.0	0.0	0.0	0.0	0.0	0.008538087095735378	0.0	0.00023601596032259847	0.0	0.0006589057571458037	0.0	0.0	0.0	0.0	0.00011773025192420918	0.00029347435973298803	3	14
1372	0.0004007884840204035	0.0	0.0	0.0	0.0	0.0	0.006752761233285337	0.0	0.0	0.0	0.0002762648267883514	0.0	0.0	0.0	0.0	0.0	0.0	3	14
1373	0.0002746134849496077	0.0	0.0	0.0	0.0	0.0	0.007528890112190551	0.0	5.031272464014895e-05	0.00014443798795025023	0.0005800560358539634	0.0	0.0	0.0	0.0	0.00016724607633456737	0.00034803044362488963	3	14
1374	0.001139251282093982	0.00011725835334811221	0.0	0.00012648986056104286	0.0	0.0	0.006765232026128881	0.0	0.0001640188108451367	8.269479962234131e-05	0.0002149628643948475	0.0	0.0	0.0	0.0	3.769842930479903e-05	0.0	3	14
1375	0.0009110411506098191	0.0	0.0	0.00014903720745784382	0.0	0.0	0.008541413227193321	0.0	0.0	7.85224450229684e-05	0.00012563522271743399	0.0	0.0	0.0	0.0	3.988633081066643e-05	0.00011987012691994312	3	14
1376	0.0003631148813012861	4.179823516666029e-05	0.0	4.0147905632364653e-05	0.0	0.0	0.008412893574716416	0.0	0.0	0.0	0.0	0.0	0.0	0.0	0.0	0.0	0.0	3	14
1377	0.0007542748229768939	0.0	0.0	0.0	0.0	0.0	0.008692768202736564	0.0	0.0	0.0	0.00017224683297266925	0.0	0.0	0.0	0.0	0.0	0.0	3	14
1378	3.581148268137167e-05	0.0	0.0	0.0	0.0	0.0	0.00936771685303893	5.0077959546009945e-05	0.0	0.0	9.448072042870963e-05	0.0	0.0	0.0	0.0	0.0	0.0	3	14
1379	0.0005025033140097576	0.0	0.0	0.0	0.0	0.0	0.008111601600202982	0.0	0.00016105215078311686	0.0	0.00028343482919480727	0.0	0.0	0.0	0.0	0.0	0.0	3	14
1380	0.0006004165768807466	0.0	0.0	0.0	0.0	0.0	0.00771689894700363	0.0	0.0	4.8634710129840885e-05	0.00038220982535025423	0.0	0.0	0.0	0.0	5.1133706516430585e-05	0.0	3	14
1381	0.0009679828316168958	0.0	0.0	0.0	0.0	0.0	0.0077816544825048805	0.0	0.00021075423134978537	0.0	0.0009315620501512963	7.233382526467067e-05	0.0	0.0	0.0	0.00033141023099524824	0.0	3	14
1382	0.0	0.0	0.0	0.0	0.0	0.0	0.00799382545574538	0.0	0.0	0.0	7.517082517479208e-05	0.0	0.0	0.0	0.0	0.0	0.0	3	14
1383	0.0	0.0	0.0	0.0	0.0	0.0	0.007945449279771708	0.0	0.00010945056210788252	0.0	7.711969179647428e-05	0.0	0.0	0.0	0.0	7.453748843645791e-05	0.0	3	14
1384	0.0008451461549316226	0.0	0.0	8.958347311835522e-05	0.0	0.0	0.008342867277933569	0.0	0.0	0.0	9.613466183725827e-05	0.0	0.0	0.0	0.0	0.0	0.0	3	14
1385	0.0010959469570535662	0.0	0.0	0.0	0.0	0.0	0.007986862847190955	0.0	0.0	0.0	0.000484946338483132	0.0	0.0	0.0	0.0	0.0	0.0	3	14
1386	0.00028539990836215934	0.0	0.0	6.879525791322979e-05	0.0	0.0	0.0065096308522922	0.0	6.938546158481315e-05	7.579066390204592e-05	0.0005078964829071488	0.0	0.0	0.0	0.0	0.0	0.0005564841880764395	0	14
1387	0.0013503250204954863	0.0	0.0	0.00020422224788023912	0.0	0.0	0.00245007341157924	0.0	0.0006413132592343774	0.00014138741770261203	0.0034214941442048605	0.0001433046912332805	7.37358603383878e-05	0.0	0.0	0.00043172787474574217	0.0	1	14
1388	0.0001924484270099973	0.0	0.0	0.0	0.0	0.0	0.008864752675583917	0.0	5.301583720447513e-05	0.0	5.737988950452145e-05	0.0	0.0	0.0	0.0	0.0002463987084268711	0.0	3	14
1389	0.0	0.0	0.0	0.0	0.0	0.0	0.01002315811072603	0.0	0.0	0.0	0.0001471952940664058	0.0	0.0	0.0	0.0	0.0	0.00024149692973855622	3	14
1390	0.0004125247744874745	0.0	0.0	0.0	0.0	0.0	0.008391964891314253	0.0	0.0	0.0	0.0	0.0	0.0	0.0	0.0	9.334979810540284e-05	3.7979314534168435e-05	3	14
1391	0.0003494336575843855	0.0	0.0	0.0	0.0	0.0	0.004124257548951749	0.0	0.0	0.0	0.0006586827284654	4.407995455683313e-05	0.0	0.0	0.0	0.0	0.0	9	14
1392	0.0002273550559944193	0.0	0.0	0.0	0.0	0.0	0.00849674253207081	0.0	0.0	0.0	5.859245384635521e-05	0.0	9.877560103265527e-05	0.0	0.0	0.0002253977124419939	0.0	3	14
1393	0.0009857587269036228	0.0	0.0	0.0	0.0	0.0	0.007159319299545429	0.0	0.0	0.0	0.0006141750247709064	0.0	0.0	0.0	0.0	0.0001621550357409103	0.0	3	14
1394	0.0002704715020106152	0.0	0.0	0.0	0.0	0.0	0.008121006728778492	0.0	0.0	0.0	0.00011792426713196552	0.0	0.0	0.0	0.0	0.00013046362702183272	0.00019673312589256952	3	14
1395	0.0008563292522600245	0.0002068117707221621	0.0	0.0001941988776335964	0.0	0.0	0.008209463499666605	0.00014508217978059275	0.0	0.0	0.0	0.0	0.0	0.0	0.0	4.767333616398587e-05	0.0	3	14
1396	0.0005979630576403714	0.0	0.0	7.5034966712263e-05	0.0	0.0	0.007066527927338944	0.0	4.5120895819704456e-05	0.00010930626814124947	0.0005377584717026176	0.0	0.0	0.0	0.0	0.0	0.0	3	14
1397	4.792387844316501e-05	0.0	0.0	0.0	0.0	0.0	0.009177946158631703	0.0	0.0	0.0	0.0004319318296948689	0.0	0.0	0.0	0.0	0.0	0.0	3	14
1398	0.0007227147294283675	0.0	0.0	0.0	0.0	0.0	0.008643536267194144	0.0	0.0	0.0	0.0001030433911994298	0.0	0.0	0.0	0.0	0.00011834639793103695	0.0	3	14
1399	0.0010887865927424064	0.0	0.0	0.00021531468618753583	0.0	0.0	0.005238358441538111	0.0	0.0	0.0	0.0008980793056584631	0.0	0.0	0.0	0.0	0.0	4.020839377917817e-05	0	14
1400	0.0	0.0	0.0	0.0	0.0	0.0	0.004410555718652452	0.0	0.0	0.0	0.00010987210341146088	0.0	0.0	0.0	0.0	0.0	0.0	0	15
1401	0.0	0.0	0.0	0.0	0.0	0.0	0.005215897076589035	0.0	0.0	0.0	0.0	0.00017675933000742264	0.0	5.81121574984359e-05	0.0	0.0	0.0	0	15
1402	0.0	0.0	0.0	0.0	0.0	0.0	0.003952535700021048	0.0	0.0	0.0	0.0	0.0	0.0	0.00010031532960694776	0.0	0.0	0.0	9	15
1403	0.0	0.0	0.0	0.0	0.0	0.0	0.004688915500957236	0.0	0.0	0.0	0.0	0.0	0.0	0.0004442052008847893	0.0	0.0	0.0	0	15
1404	0.0	0.0	0.0	0.0	0.0	0.0	0.004843407342313739	0.0	0.0	0.00012989014361096252	8.230189939231001e-05	0.0	0.0	8.80167147340861e-05	0.0	0.0	0.0	0	15
1405	0.0	0.0	0.0	0.0	0.0	0.0	0.005323022073175363	0.0	0.0	0.0	0.00010998308465700365	0.0	0.0	0.0	0.0	0.0	0.0	0	15
1406	0.0	0.0	0.0	0.0	0.0	0.0	0.004366693968139059	6.576279546086903e-05	0.0	0.0	0.00014398875815808905	0.0	0.0	0.0006744471305303815	0.0	0.0	0.0	9	15
1407	0.0	0.0	0.0	0.0	0.0	0.0	0.0034491001472833926	0.0	0.0	0.0	0.0001887906196160093	0.0	0.0	0.00037037282648698345	0.0	0.0	0.0	9	15
1408	0.0	0.0	0.0	0.0	0.0	0.0	0.003027626262067602	0.0	0.0	0.0	0.0001534459519514005	0.0	0.0	0.0009265704594834265	0.0	0.0	0.0	9	15
1409	0.0	0.0	0.0	0.0	0.0	0.0	0.0042903401529930975	4.045619415186622e-05	0.0	0.0	0.0004011336824546395	0.0	0.0	0.0004606061728497235	0.0	0.0	0.0	9	15
1410	0.0	0.0	0.0	0.0	0.0	0.0	0.005343043039044988	0.0	0.0	0.0	0.0004751927245257388	0.0	0.0	0.0001314019088542575	0.0	0.0	0.0	0	15
1411	0.0	0.0	0.0	0.0	0.0	0.0	0.004406614896373244	0.0	0.0	7.837128918053226e-05	0.00029785969387469797	0.0	0.0	5.1514191771751137e-05	0.0	0.0	0.0	9	15
1412	0.0	0.0	0.0	0.0	0.0	0.0	0.004923238108682978	0.0	0.0	0.0	0.00013501285381870812	0.0	0.0	0.00012993102263214877	0.0	0.0	0.0	0	15
1413	0.0	3.527873467462825e-05	0.0	0.0	0.0	0.0	0.0032664260602228183	0.0	0.0	0.0	0.00019398172399201545	0.0	0.0	0.0005630385990695571	0.0	0.0	0.0	9	15
1414	0.0	0.0	0.0	0.0	0.0	0.0	0.003584087919613429	7.115031459989149e-05	0.0	0.0	0.00012201161994254323	0.00017668939322370122	0.0	0.00033658871195582516	0.0	0.0	0.0	9	15
1415	0.0	0.0	0.0	0.0	0.0	0.0	0.004715801017856819	0.0	0.0	0.0	0.0	0.0	0.0	9.172247579348333e-05	0.0	0.0	0.0	0	15
1416	0.0	0.0	0.0	0.0	0.0	0.0	0.0039160391033392205	8.619740370402288e-05	0.0	0.0	0.0	0.0	0.0	0.00014366334940359683	0.0	0.0	0.0	9	15
1417	0.0	0.0	0.0	0.0	0.0	0.0	0.004584697344223267	0.0	0.0	0.0	0.00020155765969809232	0.0	0.0	0.00012565820298035305	0.0	0.0	0.0	0	15
1418	0.0	0.0	0.0	0.0	0.0	0.0	0.003310566180807313	0.0	0.0	0.0	0.0	0.0	0.0	0.00035459024819601106	4.718420712362548e-05	0.0	0.0	9	15
1419	0.0	0.0	0.0	0.0	0.0	0.0	0.00486559068192556	0.0	0.0	0.0	0.0003862700026527207	0.00015185606266341844	0.0	6.308257222166842e-05	0.0	0.0	0.0	0	15
1420	0.0	0.0	0.0	0.0	0.0	0.0	0.0031333777651802227	0.00037107930006064437	0.0	0.0004156326610949994	0.00029344540599949534	0.00018328756449739248	0.0	0.0	0.0	0.0	0.0	9	15
1421	0.0	0.0	0.0	0.0	0.0	0.0	0.003781228589785658	0.0	0.0	0.0	0.0	0.0	0.0	0.0005852251394331045	0.0	0.0	0.0	9	15
1422	0.0	0.0	0.0	0.0	0.0	0.0	0.004351834225762946	0.0	0.0	0.0	0.0	0.0	0.0	0.0	0.0	0.0	0.0	9	15
1423	0.0	0.0	0.0	0.0	0.0	0.0	0.0045637343349836275	0.0	0.0	0.0	0.00014658302618032404	0.0	0.0	0.0	0.0	0.0	0.0	0	15
1424	0.0	0.0	0.0	0.0	0.0	0.0	0.004525772319248502	0.0	0.0	0.0	0.0	0.0	0.0	0.0	0.0	0.0	0.0	0	15
1425	0.0	0.0	0.0	0.0	0.0	0.0	0.005172400001593437	0.0	0.0	5.239676385990481e-05	0.0	3.5090019276070246e-05	0.0	0.0	0.0	0.0	0.0	0	15
1426	0.0	0.0	0.0	0.0	0.0	0.0	0.005445683805003062	0.0	0.0	0.0	0.0006157745120990671	7.864626422357948e-05	0.0	0.0	0.0	0.0	0.0	0	15
1427	0.0	0.0	0.0	0.0	0.0	0.0	0.005185063646272449	3.8773940724634255e-05	0.0	0.0	4.6978995646496404e-05	0.0	0.0	0.0	0.0	0.0	0.0	0	15
1428	0.0	0.0	0.0	0.0	0.0	0.0	0.0037379327024477365	0.0	0.0	0.0	0.00018259545404984416	0.00012149594980951958	0.0	0.00020257559280327574	0.0	0.0	0.0	9	15
1429	0.0	0.0	0.0	0.0	0.0	0.0	0.0049506492984701675	0.0	0.0	0.0	0.0009019747920857241	0.0	0.0	0.00035090159368938415	0.0	0.0	0.0	0	15
1430	0.0	0.0	0.0	0.0	0.0	0.0	0.0038612177120772406	0.0	0.0	0.0	0.0	0.0	0.0	0.0003674467958420982	0.0	0.0	0.0	9	15
1431	0.0	0.0	0.0	0.0	0.0	0.0	0.003746180726792101	0.0	0.0	0.0	0.0	0.0	0.0	0.00021990407141825595	0.0	0.0	0.0	9	15
1432	0.0	0.0	0.0	0.0	0.0	0.0	0.004893991532681605	0.0	0.0	0.0	0.00017125239152173695	0.0	0.0	0.0002422882244394092	0.0	0.0	0.0	0	15
1433	0.0	0.0	0.0	0.0	0.0	0.0	0.003519759436298682	0.0	0.0	0.0	0.0	0.0	0.0	0.00014308145547899651	0.0	0.0	0.0	9	15
1434	0.0	0.0	0.0	0.0	0.0	0.0	0.0048630584968889405	0.0	0.0	0.0	0.0	0.0	0.0	0.0	0.0	0.0	0.0	0	15
1435	0.0	0.0	0.0	0.0	0.0	0.0	0.004980268007709579	0.0	0.0	0.0	0.0	0.0	0.0	0.00015731393549017097	0.0	0.0	0.0	0	15
1436	0.0	0.0	0.0	0.0	0.0	0.0	0.0029538058861109254	0.0	0.0	0.0	0.00017380239162046343	0.0	0.0	0.0003935256346002015	0.0	0.0	0.0	9	15
1437	0.0	0.0	0.0	0.0	0.0	0.0	0.004569356207733772	0.0	0.0	0.0	0.00029616580925030477	0.0	0.0	0.00015434376857770756	0.0	0.0	0.0	0	15
1438	0.0	0.0	0.0	0.0	0.0	0.0	0.005143743362586576	4.8273231545203465e-05	0.0	0.0	0.0	0.0	0.0	7.133223590383676e-05	0.0	0.0	0.0	0	15
1439	0.0	0.0	0.0	0.0	0.0	0.0	0.0035482495537119034	0.0	0.0	0.00014388957692769175	6.354149564259628e-05	0.0	0.0	8.161199756084066e-05	0.0	0.0	0.0	9	15
1440	0.0	0.0	0.0	0.0	0.0	0.0	0.003734657690322829	0.0	0.0	0.0	0.0004485172318228861	0.0	0.0	6.814200812688079e-05	0.0	0.0	0.0	9	15
1441	0.0	0.000119136087932664	0.0	0.0	0.0	0.0	0.00501276993025224	0.0	0.0	3.543753853628433e-05	0.00012552163172194845	0.0	0.0	5.0757274861330265e-05	0.0	0.0	0.0	0	15
1442	0.0	0.0	0.0	0.0	0.0	0.0	0.004121806692835778	0.0	0.0	0.0	0.0009524551677305941	0.00033505333993031396	0.0	6.433784493680988e-05	0.0	0.0001528792361303086	0.0	9	15
1443	0.0	0.0	0.0	0.0	0.0	0.0	0.005310100119569323	0.0	0.0	0.0	0.00037865854783591566	0.00021496030286977723	0.0	0.0	0.0	0.0	0.0	0	15
1444	0.0	0.0	0.0	0.0	0.0	0.0	0.004595252040735567	0.0	0.0	0.0	0.00018172772827055353	6.543048763425862e-05	0.0	0.0002507999888114227	0.0	0.0	0.0	0	15
1445	0.0	0.0	0.0	0.0	0.0	0.0	0.004682024005066411	0.0	0.0	0.0	0.00020823949459067957	0.0	0.0	0.0	0.0	6.221050522874362e-05	0.0	0	15
1446	0.0	0.0	0.0	0.0	0.0	0.0	0.0044331069341479925	0.00023675541505769688	0.0	0.0	0.00022626433072619402	0.0	0.0	0.0	0.0	0.00019216988036735333	0.0	0	15
1447	0.0	0.0	0.0	0.0	0.0	0.0	0.003436378254302211	0.0	0.0	0.0	0.0003761271784234126	0.00011536032046639532	0.0	0.00010443631345740444	0.0	0.0	0.0	9	15
1448	0.0	0.0	0.0	0.0	0.0	0.0	0.005103500855343982	0.0	0.0	0.0	0.0	0.00040500959080468334	0.0	0.0008096628101982149	0.0	0.00014187532193615408	0.0	0	15
1449	0.0	0.0	0.0	0.0	0.0	0.0	0.0041016485130048195	0.0	0.0	0.0	0.00011897559856972225	0.0	0.0	0.0	0.0	0.0	0.0	9	15
1450	0.0	0.0	0.0	0.0	0.0	0.0	0.005115638636911913	0.0	0.0	0.0	0.00011886049869191865	0.0	0.0	0.00045686255911720055	0.0	0.0	0.0	0	15
1451	0.0	0.0	0.0	0.0	0.0	0.0	0.004469093788689529	0.0	0.0	0.0	0.0	0.0	0.0	0.0003225173017683612	0.0	0.0	0.0	0	15
1452	0.0	0.0	0.0	0.0	0.0	0.0	0.0050970423744286205	0.0	0.0	0.0	4.7870010189007936e-05	0.0	0.0	0.000835354534121496	0.0	0.0	0.0	0	15
1453	0.0	0.0	0.0	0.0	0.0	0.0	0.0036916694556425357	0.0	0.0	0.00031220575967745394	0.0001643912848139279	0.00014099522820838954	0.0	0.000706781080861858	0.0	0.0	0.0	9	15
1454	0.0	0.0	0.0	0.00016192235650694544	0.0	0.0	0.004317583004785918	0.0	0.0	0.0	0.0004579928920317734	3.9978891281234386e-05	0.0	0.00019090322181597428	0.0	0.0	0.0	9	15
1455	0.0	0.0	0.0	0.0	0.0	0.0	0.00602401898942639	0.0	0.0	0.0	0.00025515841283556257	0.0	0.0	0.00026785089023461734	0.0	0.0	0.0	0	15
1456	0.0	0.0	0.0	0.0	0.0	0.0	0.0035240638294379337	0.0	0.0	7.746039965173623e-05	0.0	0.00013550239537991023	0.0	0.00013482013589725492	0.0	0.0	0.0	9	15
1457	0.0	0.0	0.0	0.0	0.0	0.0	0.003869910797994756	0.00024706394434946294	0.0	0.0	0.000235928941418874	0.0	0.0	0.00018409754356345614	0.0	0.0	0.0	9	15
1458	0.0	0.0001480658681466464	0.0	0.0	0.0	0.0	0.003639709629397563	0.0	0.0	0.0	0.00016849316361618354	0.0	0.0	0.0004353607217775058	0.0	0.0	0.0	9	15
1459	0.0	0.0	0.0	0.0	0.0	0.0	0.0051019477636118065	0.0	0.0	0.0	0.00025472217644011017	0.0	0.0	0.00017298526167790023	0.0	0.0	0.0	0	15
1460	0.0	0.0	0.0	0.0	0.0	0.0	0.004369378886372133	0.0	0.0	0.0	4.274553559921777e-05	0.0	0.0	0.00017653276813029025	0.0	0.0	0.0	9	15
1461	0.0	0.0	0.0	3.789012187961927e-05	0.0	0.0	0.004823406331453562	0.0	0.0	0.0	0.0	0.0	0.0	3.4813019404416144e-05	0.0	0.0	0.0	0	15
1462	0.0	0.0	0.0	0.0	0.0	0.0	0.0032442026597719006	0.0	0.0	6.040956107262058e-05	0.0	0.0	0.0	0.0005073823170960752	0.0	0.0	0.0	9	15
1463	0.0	0.0	0.0	0.0	0.0	0.0	0.004542796498341228	0.0	0.0	0.0	0.0	0.0	0.0	0.00011902295878198147	0.0	0.0	0.0	0	15
1464	0.0	0.0	0.0	0.0	0.0	0.0	0.005017620754118137	0.0	0.0	0.0	8.274295559653617e-05	0.0	0.0	0.00044237206454180334	0.0	0.0	0.0	0	15
1465	0.0	0.0	0.0	0.0	0.0	0.0	0.0053873720266274855	0.0	0.0	0.0	0.00020307515114827932	0.0	0.0	0.0001198916983980782	0.0	0.0	0.0	0	15
1466	0.0	0.0	0.0	0.0	0.0	0.0	0.005041876179049317	0.0	0.0	0.0	0.00014214069492380886	0.0	0.0	0.00012409815739844592	0.0	0.0	0.0	0	15
1467	0.0	0.0	0.0	0.0	0.0	0.0	0.0041010350497509085	0.0	0.0	0.0	0.00012154459112669356	0.0	0.0	3.769134481071415e-05	0.0	0.0	0.0	9	15
1468	0.0	0.0	0.0	0.0	0.0	0.0	0.004895748576529645	0.0	0.0	0.0	0.0005522063493045578	0.0	0.0	0.0	0.0	0.0	0.0	0	15
1469	0.0	0.0	0.0	0.0	0.0	0.0	0.004955301723778135	0.0	0.0	0.0	0.00027925627028221075	0.0	0.0	8.159226132284226e-05	0.0	0.0	0.0	0	15
1470	0.0	0.0	0.0	0.0	0.0	0.0	0.004149285302572309	0.0	0.0	0.0	0.0001705360522351261	0.0	0.0	0.0005244519412388722	0.0	0.0	0.0	9	15
1471	0.0	0.0	0.0	0.0	0.0	0.0	0.004194128090482587	0.0	0.0	0.0	0.00012541886988031903	0.0	0.0	0.0	0.0	0.0	0.0	9	15
1472	0.0	0.0	0.0	0.0	0.0	0.0	0.004387962848844366	0.0	0.0	0.0	0.0	0.0	0.0	0.0	0.0	0.0	0.0	9	15
1473	0.0	0.0	0.0	0.0	0.0	0.0	0.003661511912758456	0.0	0.0	0.0	7.985026019948886e-05	0.0	0.0	0.00019634764727075857	0.0	0.0	0.0	9	15
1474	0.0	0.0	0.0	0.0	0.0	0.0	0.004228722611632326	0.0	0.0	0.0	0.0	0.0	0.0	0.0	0.0	0.0	0.0	9	15
1475	0.0	0.0	0.0	0.0	0.0	0.0	0.004635314988098991	0.0	0.0	0.0	0.0004032961674091827	0.0	0.0	0.00038215925685853355	0.0	0.0	0.0	0	15
1476	0.0	0.0	0.0	0.0	0.0	0.0	0.004753327719715551	0.0	0.0	0.0	0.0	0.0	0.0	0.00015405130967136255	0.0	0.0	0.0	0	15
1477	0.0	0.0	0.0	0.0	0.0	0.0	0.004419211512119449	0.0	0.0	0.0	0.0	0.0	0.0	0.0	0.0	0.0	0.0	0	15
1478	0.0	0.0	0.0	0.0	0.0	0.0	0.0037785858602174356	0.0	0.0	0.0	0.0	0.0	0.0	0.00022518852369331774	0.0	0.0	0.0	9	15
1479	0.0	0.0	0.0	0.0	0.0	0.0	0.005706670785181384	0.0	0.0	0.0	0.0004732086916879777	0.00016908821476483864	0.0	3.981259302030572e-05	0.0	0.0	0.0	0	15
1480	0.0	0.0	0.0	0.0	0.0	0.0	0.0038183677282768273	0.0	0.0	0.0	0.0005596176159552614	0.0	0.0	0.0	0.0	0.0	0.0	9	15
1481	0.0	0.0	0.0	0.0	0.0	0.0	0.0041029670740548654	0.0	0.0	0.0	0.0	0.0	0.0	0.0006447146948638706	0.0	0.0	0.0	9	15
1482	0.0	0.0	0.0	0.0	0.0	0.0	0.004343314714140395	9.876882889040625e-05	0.0	0.0	0.00026482943556951623	0.0	0.0	0.00011397049338580385	0.0	0.0	0.0	9	15
1483	0.0	0.0	0.0	0.0	0.0	0.0	0.00536521524464447	0.0	0.0	0.0	0.0	0.0	0.0	6.722205617890825e-05	0.0	0.0	0.0	0	15
1484	0.0	0.0	0.0	0.0	0.0	0.0	0.004942356335027775	0.0001557336737306316	0.0	0.0	0.0	0.0	0.0	0.0004013641308327232	0.0	0.0	0.0	0	15
1485	0.0	0.0	0.0	0.0	0.0	0.0	0.005327063015269278	0.0	0.0	0.0	4.0059698807172905e-05	0.0	0.0	0.0002919773132084631	0.0	0.0	0.0	0	15
1486	0.0	0.0	0.0	0.0	0.0	0.0	0.004981301232518813	0.0	0.0	0.0	0.0003617128296547308	0.0	0.0	0.00014560187380516926	0.0	0.0	0.0	0	15
1487	0.0	0.0	0.0	0.0	0.0	0.0	0.004666032376271937	0.0	0.0	0.0	0.0001311357404431863	0.0	0.0	0.0	0.0	0.0	0.0	0	15
1488	0.0	0.0	0.0	0.0	0.0	0.0	0.005363872421372547	0.0	0.0	0.0	0.0002690320804121556	0.00010511186227535086	0.0	5.622280086281485e-05	0.0	0.0	0.0	0	15
1489	0.0	0.0	0.0	0.0	0.0	0.0	0.003865229137813285	0.0	0.0	3.466139500958098e-05	0.00017217057287257053	0.0	0.0	0.0	0.0	0.0	0.0	9	15
1490	0.0	0.0	0.0	0.0	0.0	0.0	0.0034663057966772565	0.0	0.0	0.00014839450021844	0.000615905171366645	0.0	0.0	7.247063774706504e-05	0.0	0.0	0.0	9	15
1491	0.0	0.0	0.0	0.0	0.0	0.0	0.003506496687069321	0.0	0.0	0.0	0.0	0.0	0.0	0.0007859463270970115	0.0	0.0	0.0	9	15
1492	0.0	0.0	0.0	0.0	0.0	0.0	0.0042029853664714584	0.0	0.0	0.0	0.0	0.0	0.0	0.00011463524472329586	0.0	0.0	0.0	9	15
1493	0.0	0.0	0.0	0.0	0.0	0.0	0.004608605043777017	0.0	0.0	0.0	0.0	0.0	0.0	0.0	0.0	0.0	0.0	0	15
1494	0.0	0.0	0.0	0.0	0.0	0.0	0.0049936585055912084	0.0	0.0	0.0	0.0	0.0	0.0	0.00012785813137354042	0.0	0.0	0.0	0	15
1495	0.0	0.0	0.0	0.0	0.0	0.0	0.0044547384642739	0.0	0.0	0.0	0.0004268889741076107	9.913900190944611e-05	0.0	3.482637658450299e-05	0.0	0.00010840363669497994	0.0	0	15
1496	0.0	0.0	0.0	0.0	0.0	0.0	0.0053474002260645755	0.0	0.0	0.0	5.508317559701806e-05	0.0	0.0	0.0	0.0	0.0	0.0	0	15
1497	0.0	0.0	0.0	0.0	0.0	0.0	0.0032705033894947447	0.0	0.0	0.0	0.00034798618649073984	4.073550858531432e-05	0.0	0.00019377704202493655	0.0	0.0	0.0	9	15
1498	0.0	0.0	0.0	0.0	0.0	0.0	0.00616582594143298	0.0	0.0	0.0	0.00024315156529727448	9.363918659374923e-05	0.0	0.0004931649695827442	0.0	0.0	0.0	0	15
1499	0.0	0.0	0.0	0.0	0.0	0.0	0.004467185457830537	0.0003160167653572353	0.0	0.0	0.00018047820587978886	0.0	0.0	5.487779269029822e-05	0.0	0.0	0.0	0	15
1500	0.007049220521845948	0.00019014675331135313	0.00037794004208613146	0.00016682967326388652	0.0	0.001549903515084812	0.0	0.0	0.004590365318680732	0.0	0.0011413845219414185	0.0	0.0005755239192052978	0.0	0.0007770630613418868	0.0	5.851844434112998e-05	8	16
1501	0.003229085559833108	0.0	0.00023155539671064517	4.627444920015791e-05	0.0	0.0	0.0035041089664058457	0.0	0.0006346026438633895	0.0	0.00036785545406516426	0.0	0.00029227150007856936	0.0	0.0	0.0	0.0002822382199410282	9	16
1502	0.005514336613297069	0.0	4.167216197719913e-05	0.0005090625529164494	0.0006700897505278225	0.0002703840501273903	0.0007386823096216696	0.0	0.0055157683079620845	0.0	0.0006909473514444184	3.530312350081862e-05	0.00012692226753025922	0.0	0.0010979903442965848	0.0	9.678592766793294e-05	8	16
1503	0.0036964120203481794	0.0	0.0009042892926512287	4.580787288531161e-05	0.0	0.0009175366008466478	0.0008537134503906423	0.0	0.0063116901859387444	0.0	0.001162630187768483	0.0	0.0	0.0	8.524762657409702e-05	0.0	0.0	6	16
1504	0.0011300702389651892	9.209543527549085e-05	8.37192977979125e-05	0.0005637275534722251	0.0	0.0	0.004063097056656985	0.0	0.0008205465895049704	0.0	0.0007780283272950154	0.0	0.0	0.0	8.456323354287025e-05	0.0	0.00013914047917322632	9	16
1505	0.004296271547293961	0.0	0.0006472820310862235	0.00022247655866682086	0.0008127783919372074	0.0006404595056294951	0.0007430759887209692	0.0	0.005906992964944863	0.0	0.0005446726895372403	0.00031832060486224046	0.0001644560635706246	0.0	0.0010431982262355175	0.0	0.0	6	16
1506	0.003247549038568095	0.0	0.0007750552143946163	0.0003402950938133486	0.0	4.881203793198073e-05	0.0023640632859127887	0.0	0.0026029456692514084	0.0	0.0020680840029345835	0.0	0.00013759976672706297	0.0	8.029509166465864e-05	0.0	0.00019774243698636202	7	16
1507	0.003125322541523596	0.0	5.7164200063486194e-05	0.0	0.0	4.512970731990169e-05	0.0037266777910966303	0.0	0.0006625406206225068	0.0	0.0007977613706116469	0.0	0.00019359933698190449	0.0	0.0	0.0	0.0005967292139422418	1	16
1508	0.004417116194891024	0.0	0.00010263660974554989	0.00023795224343628495	0.0	4.0949146345864664e-05	0.0009045131741890577	0.0	0.00807893051178758	0.0	0.0002068073661539752	0.0	0.00026294144233007604	0.0	0.0001913488406651734	0.0	8.147624958511633e-05	6	16
1509	0.0029229276478450784	0.0	0.000698570784709123	0.0	0.00014071020579979504	0.0010210454210948054	0.0016697484375057887	0.0	0.004501600520837173	0.0	0.00022709690909637187	0.0	8.017994729809097e-05	0.0	0.0011632860980070145	0.0	0.0001267608111852488	7	16
1510	0.0037905584839412055	0.0	0.002361267585344816	0.0	0.0	0.0	0.0006155991424884761	0.0	0.0028765104950268837	0.0	0.0029400783678882945	0.0	0.00019155339677108302	0.0	0.0003297796329147822	0.0	0.0	7	16
1511	0.0010668122952117434	0.0	0.0006015722687971262	0.0	5.174774189990623e-05	0.00045091698657759196	0.003265352176026376	0.0	0.0024853060366500437	0.0	0.00020719189536886977	0.0	4.136203474819281e-05	0.0	0.0004737524994251244	0.0	5.887244685076661e-05	9	16
1512	0.004898092044309313	0.0	0.0005604382266529207	0.0004145224540687649	0.0005177336091033167	0.0	0.0002122908415907738	0.0	0.007774149750499949	0.0	0.0005067446996336856	0.00017513268903451737	3.514374399670579e-05	0.0	0.00019246877706385245	9.331888438167236e-05	4.299817321400828e-05	6	16
1513	0.002656249606379458	0.0	0.0004650977227073857	9.098990501181627e-05	0.0	0.0	0.00784291801352743	0.0	0.0026007329453068737	0.0	0.0001151398700251428	0.0	0.0	0.0	0.00011354629124481262	0.0	0.0	3	16
1514	0.0009873498678345193	0.0	0.00018553615154286336	0.00041780277267318487	0.0	0.0	0.004740305036130444	0.0	0.0005861180289494898	0.0	4.736486579237878e-05	0.0	0.0	0.0	0.0	0.0	0.0	0	16
1515	0.0006793513160136676	0.0	0.0	0.0	0.0	0.00014709619753774155	0.005589807203364803	0.0	0.0002296285970476013	0.0	0.0	9.371041907894491e-05	0.0	0.0	0.0	0.0	0.0	0	16
1516	0.0028405298066377805	0.0	0.00029543902892385635	0.0004106801155659539	0.0	0.0007459291393026726	0.0021991470944634295	0.0	0.0030444583189741937	8.576989879541079e-05	0.0016285172743717496	0.0	0.0	0.0	0.000323932925336263	0.0	0.0004576506269890632	7	16
1517	0.0004015491660046904	0.00011679442656431914	0.00027868356750725387	0.00011218862257076041	0.0	0.0002622954085233481	0.0	0.0	0.003177394783849776	0.0	0.007324758924657848	0.0	0.0	0.0	0.0	0.0	9.395668032156551e-05	1	16
1518	0.0	0.0	0.0	0.0	0.0	0.0	0.004177852766698068	0.0	0.0	0.0	0.0	0.0	0.0	0.0	0.0	0.0	0.0	9	16
1519	0.009121203649170309	0.00018248311743264477	0.00010136311132631745	0.00010079326899684273	4.453097320013592e-05	0.000289531621983374	0.0	0.0	0.006449480736732007	0.0	5.855717502875072e-05	0.0	0.0	0.0	0.0011138385047343776	0.0	0.0003872204319269884	8	16
1520	0.004846494966797941	0.0006639212042248341	0.000382011923872445	0.0002560668666928222	0.00043904533216183146	0.001136277132239888	0.0	0.0	0.004434650238366921	0.0	0.0016265917958640688	0.00040810947134210503	0.00018873823519959375	0.0	8.50761069407326e-05	0.0	0.0004406713928811471	8	16
1521	0.0004168385149404607	0.0	0.00013431850408477392	6.291941094083896e-05	0.0	3.873594197971474e-05	0.005110711901546824	0.0	5.061378076986037e-05	0.0	0.0005773862072052867	0.0	0.0	0.0	0.0	0.0	0.0	0	16
1522	0.0012861216530594387	0.0002623726039854084	0.000978585204110135	0.0	0.0	9.564034812021775e-05	0.0007831919912144055	0.0	0.0025434154761823304	0.0	0.005555026353472552	0.0	0.0	0.0	0.00021342527267546147	0.0	0.0	1	16
1523	0.0019333367680819753	0.0006155969510290831	0.0012804573086040096	0.0013744433222787561	0.0	0.00046778091011668394	3.802991337296322e-05	0.0	0.005326266483064917	0.0	0.001550347831880707	5.5976689205557e-05	0.0	0.0	0.0	6.169961145666185e-05	0.0009488399532425608	6	16
1524	3.893928631254788e-05	5.687996058041711e-05	5.500012582454884e-05	0.0	0.0	0.0	0.004099049534546959	0.0	0.0	0.0	0.0	0.0	0.0	0.0	0.0	0.0	0.0	9	16
1525	0.00013385463379151353	0.0	0.0	0.0	0.0	0.0	0.004463737447644623	0.0	9.297897752368501e-05	0.0	0.00020835162509193488	0.0	0.0	0.0	0.00012841837005610996	0.0	0.0	0	16
1526	0.0035071939190246004	0.0	0.0003946554251854525	0.0003898149707622517	0.0	0.0	0.0021493841405298537	0.0	0.00046702576990112997	0.0	0.0023203685919351933	0.0004310366869261257	0.0	0.0	0.00024823300996884546	0.0	0.00010480252636146664	1	16
1527	0.0071099845084970255	0.0	0.0	0.00020966096142888748	0.0	0.0	0.00026732213532112335	0.0	0.004859475174706248	4.473385952984556e-05	0.00037526859598469134	0.0	0.0	0.0	0.0017106117760355404	0.00010550027418192424	0.00017807567232558508	8	16
1528	0.0006712070759627247	0.0	0.0	9.969861232977467e-05	0.008390439680470912	0.0	0.0009424253732401328	0.0	0.004937101225400312	0.0	0.0	0.0	0.0	0.0	0.0	0.0	0.0	2	16
1529	0.004955819730396656	0.0	0.0007383150516613627	0.0	0.0	0.0013808249745070468	0.00010040165562126679	0.0	0.0030701358687848226	0.0	0.0038263864273812473	0.0	0.0	0.0	0.0	0.0	0.00011119305533511749	8	16
1530	0.005414148130518298	0.00013551361236279166	0.0005938079525619168	0.0	0.00014088054330283623	0.0005085583107982636	0.0007282633867350103	0.0	0.004213349500936748	0.0	0.0002075581080830467	0.00013983147682615228	0.00018566738469752732	0.0	0.00011707192568026408	0.0	0.0002797104528329248	8	16
1531	0.005600241587581906	0.0	0.00011429394780073189	7.597456154726424e-05	0.0	0.0	0.0011143205458509105	0.0	0.005082357368314751	0.0	9.460848712608787e-05	0.0001450626875600801	0.00019681363940864523	0.0	0.00010323103017157374	0.0	0.00019249764571897874	8	16
1532	0.00201984863094462	0.0	0.000318805617645647	0.0004871892243889204	0.0	0.0	0.0049286171978113495	0.0	0.0010391306765629854	0.0	0.0	0.0	0.0003246429854801651	0.0	0.0	0.0	0.0	0	16
1533	0.006073612025636889	0.00010898636461005305	0.00022501200809987843	0.00020739599415379398	0.00025203958287771947	0.0	0.0017299962369566127	0.0	0.005807167581812215	0.0	0.00021056148138857433	0.0	0.0	0.0	0.0002550856224005775	0.0	0.00011109138306620423	8	16
1534	0.0	0.0	0.0	0.0	0.0	0.0	0.005026366793681987	0.0	0.0	0.0	0.0	0.0	0.0	0.0	0.0	0.0	0.0	0	16
1535	0.00036987830161000804	0.0	0.0005711343113892023	0.0	0.0	0.0	0.0030211631436948584	0.0	0.0007102430901337223	0.0	0.00010026814140163818	0.0	0.00014688361992512406	0.0	0.0	0.0	0.0	9	16
1536	0.002386467326758938	0.0	0.000574386203688505	0.00020803720835112303	0.0	0.0	0.0027220497210068543	0.0	0.0034756092278073326	0.0	0.0005279325386738622	0.0	0.0	0.0	0.0007382892518007246	0.0	0.0001901797091047488	7	16
1537	0.0045512383926279145	0.0	0.0	0.00025170328346323095	0.0	0.0	0.0012517328035416136	0.0	0.0050657876403296465	0.00013355660984754885	0.00017361606813608645	0.0	0.0	0.0	0.0018627004612270337	0.00011833609721926581	0.00037275857966838843	8	16
1538	7.296736906646498e-05	0.0	0.0	0.0	0.0	4.371720267995328e-05	0.004611563760463032	0.0	0.00015918969434771288	0.0	0.0001194423576220972	0.0	0.0002886282330327113	0.0	0.0	0.0	0.0	0	16
1539	0.003083851564312671	0.0	0.0	0.00010701874367178368	0.0	9.870340936922074e-05	0.0032027050689948672	0.0	0.003170735149060366	0.0	0.0002216392490019536	0.0	0.0	0.0	0.0004617937462619335	0.00012162540768540932	0.00011151334973814448	7	16
1540	0.0003017075483538687	0.0	0.0002663625728874355	0.0	0.0	0.0	0.004872608236173899	0.0	0.0003332144634599759	0.0	6.63626591814384e-05	0.0	0.0	0.0	4.8877964560283336e-05	0.0	0.0	0	16
1541	0.004072620339634904	0.0	0.0011867904243498145	7.390001254901575e-05	0.0	0.000856957419171937	0.00021791255860957012	0.0	0.007302396978413126	0.0	0.0009263869023478512	0.0	0.0	0.0	0.00020939811566300336	0.0	0.0	6	16
1542	0.00729646018787663	0.0	0.00022580130323540117	0.0007344700402538752	0.0	0.001137889806487831	0.0	0.0	0.005576657653622313	0.0	0.00015456124632429728	0.0007326688851783348	0.0	0.0	0.00021288949594232867	0.0	0.00016459632794270889	8	16
1543	0.002621146617182971	0.0	3.552659155434785e-05	0.00011863263520720447	0.0	3.710707680978808e-05	0.005204972541006402	0.0	0.00161448300108714	0.00010637039861906296	9.970467969143754e-05	0.0	0.0	0.0	0.0001907229795684205	0.0	0.0	0	16
1544	3.835261198539778e-05	0.0	0.0	0.0	0.0	0.0	0.004533736433752962	0.0	0.0	0.0	0.0	0.0	0.0001462114772157986	0.0	0.0	0.0	0.0	0	16
1545	0.004903460011626877	0.0	0.00014906766498293248	0.00013701828745030554	0.0	0.0007939220875149981	0.0017612622871596485	0.0	0.0044569643722087915	0.0	0.00039155505103642094	0.00010703738253036831	0.0	0.0	0.0012129099280711046	0.0	0.00018022733330206106	8	16
1546	0.007020037267566765	0.0	0.000156959070853348	0.0	0.0	0.0006914646917437538	0.0	0.0	0.00834600846639716	0.0	0.001086090133075925	0.0	0.0	0.0	0.0004024556066088878	0.0	8.444042603298074e-05	8	16
1547	0.002895237545524826	0.0	0.00022806040739450765	0.00038374913248376177	0.0	0.0	0.0025812253715849724	0.0	0.0015164367595380444	0.0	0.0007358357897836731	0.0	0.0	0.0	0.0002505338899609073	0.0	0.00017696594973781905	1	16
1548	0.0011142810552759244	0.0	9.85963065674922e-05	7.219909754253356e-05	0.0	0.00013829054194586926	0.004491288887611863	0.0	0.0002337727600281578	5.804874595919423e-05	0.00019050017253504882	8.766358719856818e-05	0.0	0.0	0.0	0.0	0.0	0	16
1549	0.0035845783653400075	6.012378859560686e-05	0.000362938807765953	0.0001324629552354971	4.3311242602244926e-05	0.0	0.0029221662206296213	0.0	0.003853844513338573	5.82896244002578e-05	0.00032301161000108887	0.0	0.0	0.0	0.00016327032365637907	0.0	0.0001419014479550925	7	16
1550	0.0	0.0	0.0	0.0	0.0	0.0	0.006051904387810709	0.0	0.0	0.0	0.0	0.0	0.0	0.0	0.0	0.0	0.0	0	16
1551	0.0030264490288316945	9.650819375989553e-05	0.0004546684082623574	0.00035528761944584296	0.0	0.00038142410386428035	0.00018682819094004562	0.0	0.005133976149583212	5.224741003793483e-05	0.003333632981338792	0.0	0.0	0.0	0.0005232740403765755	0.0	0.0003181306569489919	6	16
1552	0.0029955393687399177	0.0	0.00048387544616856367	0.00029003137913214625	0.0	0.00014187881620658898	0.003111773077803804	0.0	0.0014543362899397444	0.0	3.497812206814303e-05	0.0	0.0	0.0	6.585857117422305e-05	0.0	0.0	9	16
1553	0.00013379755114004832	0.0	0.0	0.0	0.0	0.0	0.00616546139380325	0.0	0.00017841338842776634	0.0	0.00020521461646061205	0.0	0.0	0.0	3.619642816767874e-05	0.0	4.989299748530866e-05	0	16
1554	0.01256633636153797	0.0	0.00017568796270116835	0.0	0.0	0.0005391761131838919	4.0149286222299305e-05	0.0	0.004085486701757709	0.0	0.0006110057002512424	0.0	0.0	0.0	0.0002036841727781806	0.0	0.0	8	16
1555	0.003993493649528329	0.0	0.00022376018230961894	0.0	0.0	0.0012331235262840155	0.0007460559050567971	0.0	0.007642168237420368	0.0	0.00022426314798032644	0.00011194417243663974	0.0002094217544839512	0.0	0.0013504957079879018	5.096627747250295e-05	0.0003236605911858892	6	16
1556	0.002092893067280586	6.565246922344474e-05	0.0004336699204490638	0.0004034800686018471	0.0	0.0	0.003831880967647453	0.0	0.0042173884296314796	0.0	0.00010716994815107952	0.00018771310359792836	0.0	0.0	0.00019446464083830862	0.0	0.0001437601520374111	7	16
1557	0.00010962532200084535	0.0	0.0	0.0	0.0	0.0	0.004883156907932458	0.0	0.0	0.0	0.00012912508880235017	0.0	0.0	0.0	0.0	0.0	0.0	0	16
1558	0.012299669565952352	0.0	0.00047433736940760045	5.8389078814092425e-05	0.0	0.00040490970552937197	0.00020548969609568914	0.0	0.00528005482357265	0.0	8.127791673667633e-05	0.0	0.0	0.0	0.0006228233447867691	0.0	0.0	8	16
1559	0.004921175579381226	0.0	0.00012457727351201258	0.0	0.0	9.454973714760335e-05	0.0008741536952915557	0.0	0.005991991176245317	0.0	0.000126417059436905	0.00021539555767787264	0.00014756920409441109	0.0	0.00025226674442702107	0.0	0.00016028210026351814	8	16
1560	0.005327163339862393	0.0003752932546879738	0.00033782143026317077	0.00045394707619746697	0.0	0.00032722501348829387	0.0009676495438081038	0.0	0.0024684373734730324	0.0	0.000881247584644243	0.00015522046185871351	0.0	0.0	0.00040090759698385226	0.0	0.0003783015736632797	8	16
1561	0.0011447048346077543	0.0	4.913135150427046e-05	0.0	0.006239617192537465	0.00014102703961793814	0.0	0.0	0.008699554027567453	0.0	0.0	0.0	0.00021971093456489614	0.0	0.0006420819618260768	0.0	0.0	6	16
1562	0.0017982682576890999	0.0	0.000498118961446062	0.0	5.154195671679312e-05	0.0007566795989945723	0.003122444064197477	0.0	0.0032426139891135373	0.0	0.00016573479272637156	0.0	0.0	0.0	0.0008966405738392541	0.0	0.00017139427496463806	7	16
1563	0.007112211284605192	0.0	0.0001701525502464219	9.762130569946221e-05	0.0	0.0004228061624124555	0.0012152937575054886	0.0	0.002065958714167271	0.0	0.0015241728083486897	0.00045981855391769694	0.0	0.0	0.00020161078206250093	0.0	0.0	8	16
1564	0.00898462932019097	0.0	0.00025174765488845507	0.0005293090704150067	0.0	0.0009894565084052373	9.610867940493766e-05	0.0	0.004178171850095771	0.0	0.0003699566755495967	0.00031397939265370126	6.511996584136644e-05	0.0	3.920674400515316e-05	0.0	0.00042701447006760054	8	16
1565	0.0022959151173973444	0.0	0.0003906294009239523	0.00042214661507151605	0.0	0.0	0.005807062493753886	0.0	0.0018180720443998599	0.0	0.0	0.0	0.0	0.0	0.0	0.0	0.0	0	16
1566	0.004011571711815709	0.0	0.0003265059284612975	0.0003759113040293924	0.0	0.0	0.0020453627531720896	0.0	0.0004916083708808592	0.0	0.0022142688857898496	0.000541099711056748	0.0	0.0	0.00025381758920645846	0.0	7.309250121800862e-05	1	16
1567	0.01101251475945138	0.0	0.00013979121656881855	0.0	0.0	0.00041195214031740834	0.0	0.0	0.00370745290663765	0.0	0.0013283185070351912	0.0	0.0	0.0	0.000141614774593221	0.0	0.0	8	16
1568	0.0017147759497917509	0.0007310679791483062	0.0014614358701559437	0.0011716489370845742	0.0	0.0001889545588241371	7.643799869507977e-05	0.0	0.004905054030395805	0.0	0.0016710831411312346	0.0	0.0	0.0	0.0	0.0	0.0008406805030793406	7	16
1569	0.0014661975295034975	0.0	0.0	0.00024791412494689	0.0007182035984034258	5.357155078747093e-05	0.0029154332540919183	0.0	0.0036988376996725516	4.034389865173329e-05	0.0006975135912928931	0.0	0.00018564960950939925	0.0	0.0001378456430882128	0.0	0.0	7	16
1570	0.0006311040467697698	0.0	0.0	6.510158544918854e-05	0.0	0.0	0.003976077423554934	0.0	0.00028745164700793717	0.0	0.00022694388402195475	0.0	0.0	0.0	0.0002880903724327815	0.0	0.0	9	16
1571	0.0	0.0	0.0	0.0	0.0	0.0	0.00441067908545392	0.0	0.0	0.0	0.0	0.0	0.0001221609883819846	0.0	0.0	0.0	0.0	0	16
1572	0.007159751377232453	0.0	0.00018495987983141107	0.00013931442488416304	0.0	0.00021352766382729647	0.0007804037462485468	0.0	0.007194942603388805	0.0	0.00040558356633166266	0.0	0.0	0.0	0.000663148826743831	0.0	0.0	8	16
1573	0.0039970935539950505	0.0004105255520550033	0.0006161741764004367	0.0	0.0013130594378988063	0.0003124138487431019	0.0	0.0	0.008400532676093884	0.0	7.19741701164857e-05	0.0	0.0	0.0	0.0012476896531132496	0.0	0.00020518991522527834	6	16
1574	0.002080377677329987	0.0	0.0003153383249045589	0.0001832333999379299	0.0	0.0	0.003115222066878647	0.0	0.0015435267964366013	0.0	0.00031809687514489413	0.0	0.0	0.0	0.0012545746805468355	0.0	4.2405496330669196e-05	9	16
1575	0.0021837015021815777	0.0	0.0005144853810434123	0.00022229345738716399	0.0	0.0	0.0034025599309836633	0.0	0.0003404301500512857	0.0	0.0019330272199321343	0.00040453862779250187	0.0	0.0	0.00016071577171509883	0.0	4.572945834209646e-05	1	16
1576	0.0008353293367801799	8.338064887229974e-05	0.0	0.00021378287439121753	0.0	0.0	0.003953498530016581	0.0	0.0007819114288561229	0.0	4.315256445619395e-05	0.0	0.0	0.0	0.0	0.0	8.689484784986734e-05	9	16
1577	0.0017558297422733047	0.0	0.0004794755288635171	0.0003100004202792691	0.0	0.0	0.003347133390541113	0.0	0.005339203699478926	0.0	0.0005031010465632969	0.00024926676679485493	8.87957551788158e-05	0.0	0.00010158921118792977	0.0	0.00022807022003477903	7	16
1578	0.0014220880348083348	0.0	8.35599686594955e-05	3.745581140650236e-05	0.004811521908996346	0.0001891115528478256	0.0	0.0	0.009348948500324285	0.0	0.0	0.0	0.00020586564190767419	0.0	0.0007202820260879294	0.0	0.0	6	16
1579	0.008480419446246418	0.0	0.00033366251956348087	0.0	0.0	0.0015821324165035046	0.0	0.0	0.007544721886114971	0.0	0.0001670105850832346	0.0	6.851030880162791e-05	0.0	8.188076683538701e-05	0.0	0.00023652272653498134	8	16
1580	0.009554208949526613	0.0	0.00010491174622536072	0.0	0.0	0.0003895209787036545	0.0	0.0	0.004355694435329441	0.0	0.0016385595461878674	0.0	0.0	0.0	0.0006493806730317973	0.0	9.357224682406205e-05	8	16
1581	0.003057332023884027	0.0	0.0001623191955900218	0.00038579236060761504	0.0	0.0006263519940659999	0.0024433188500340712	0.0	0.002439756815227724	0.00013918324139019326	0.0008731097775060116	0.0	0.0	0.0	0.000537424970239977	0.0	0.0002953542200777487	7	16
1582	0.0039298775993008555	0.00011714168406307411	0.0011033694248840098	0.0	0.0	0.00035545662734525895	0.00010277553158796696	0.0	0.004748185656113547	0.0	0.003139371718885214	5.9261589535300955e-05	5.4515942081068106e-05	0.0	0.0006124282142173943	0.0	0.0	7	16
1583	0.003151354354179073	0.0	0.00022585767148376452	0.0003804067249937507	0.0005408894128304812	0.00014218968267342344	0.0018999049688559779	0.0	0.00496980288749578	0.00023924006695139315	0.0006896975168896087	0.0	0.00011776720916809288	0.0	0.00026185713139304553	0.0	8.320946333911044e-05	6	16
1584	0.0029009224870981246	0.0	0.0027166158506961332	0.0001292820474843365	0.0	0.0005756767930517423	0.0013949657179906034	0.0	0.004281895097920392	0.0	0.0003011011448367046	0.0	0.0002074166912549103	0.0	0.0001855153282364103	0.0	0.0	7	16
1585	0.005529138418886936	0.00020343411496812172	0.0016957158381199337	0.0009791495213542403	0.0	0.00045923496065479404	0.0001354963523607685	0.0	0.0037139979572864846	0.0	0.00045007306726586914	0.00011722205811743623	0.0	0.0	0.0011839004325730404	0.0	0.0	8	16
1586	0.006555876179709789	0.0	0.0	0.00027080139712481956	0.0	0.0	0.0004038308376625263	0.0	0.005163053910110772	8.201250044211948e-05	0.0001653073359365719	0.0	0.0	0.0	0.0018085052730466055	0.00011369710105637931	0.0003186482209185373	8	16
1587	0.0	0.0	0.0	0.0	0.0	0.0	0.004509674303769891	0.0	0.0	0.0	0.0	0.0	0.0	0.0	0.0	0.0	0.0	0	16
1588	0.00408031354817431	0.0	0.00013242900545034925	6.153257690259329e-05	0.0	0.001175644074615602	0.00020727696995899897	0.0	0.008068032809008426	0.0	0.0002453214236152849	8.432256189534796e-05	0.00020777655289156	0.0	0.0015090489589253697	0.00010934449924311195	0.00028252851981772347	6	16
1589	0.009543432202536912	0.0	0.00010376117978615643	0.0	0.0	0.0003850944920481479	0.0002807637713666586	0.0	0.005296053126766824	0.0	0.0011127174929944582	0.0	0.0	0.0	0.00011063296619043433	0.0	0.0003098615018448982	8	16
1590	0.0017239225216658903	0.0	0.0001219934087959878	0.000418465422983957	0.0	0.0	0.004225339956752626	0.0	0.0011782411820248297	0.0	9.151049383738328e-05	0.0	0.0	0.0	0.0	0.0	0.0	9	16
1591	0.0034136709081436993	0.0	0.00023815467643025987	0.00013290839326336702	0.00013664154967872738	0.0003129315712632613	0.0035578103939115685	0.0	0.0005030717806584138	0.0	4.566267458741924e-05	0.0	0.0	0.0	0.0018488453036128367	0.0	0.00018658932211333126	9	16
1592	0.006003088631700358	0.0	0.001167961406565748	0.0003222624005495827	0.0	0.000580621582645998	0.00048225188034816644	0.0	0.0034222635575987827	0.0	0.0005315082109852362	0.00013320306207564045	0.0	0.0	0.00026502406747221314	0.0	0.0003380282802894245	8	16
1593	8.645472520081057e-05	0.0	0.00013769613012883583	0.0	0.0	0.0	0.005302414384059663	0.0	0.0	0.0	9.469791748891333e-05	0.0	0.0	0.0	0.0	0.0	0.0	0	16
1594	0.001627074500428097	5.559247165311445e-05	0.00045348146179099275	0.0	0.0	6.421089377576996e-05	0.003958699706294434	0.0	0.002836665286685909	0.0	0.00032259592115106093	0.0	6.557731979106547e-05	0.0	0.0009177872887462552	0.0	0.0	9	16
1595	0.006955124718635874	0.0	0.0006064025921368064	0.0	0.00010660409925666705	0.00046229005075148187	0.0003640265438835951	0.0	0.004602968760703244	0.0	0.0013610074674127648	0.0	0.0	0.0	0.0001507256897605399	0.0	0.0	8	16
1596	0.004320903864369324	0.0	0.0	0.0004839368639866467	0.0	0.00042099206488151555	0.0013288950614868246	0.0	0.003522624433118581	0.0	0.0008367595858456862	0.0	0.0	0.0	0.00018557644860511956	0.0	0.0019947454988587182	7	16
1597	0.006256792818950982	0.0	0.0005334805058423421	0.0	0.0	0.0006776039731039535	7.803555313760398e-05	0.0	0.00827431177870807	0.0	0.0006353357553811985	0.0	0.0006276023412081048	0.0	0.00036272244100785664	0.0	0.0	8	16
1598	0.002901349728188462	0.0	0.0003667667093574198	0.0006338708157272918	0.0	0.0	0.0035330846014245045	0.0	0.001759494082883172	0.0	0.0	0.0	0.0002909727239385928	0.0	0.0	0.0	0.0	9	16
1599	0.0034153086606103587	0.0	0.001344474944070614	4.5393947182270046e-05	0.0	0.0	0.0007032336431861412	0.0	0.0032937747844648964	0.0	0.003231750460227279	0.0	0.0001641909526051931	0.0	0.000566928366584061	0.0	0.0	7	16
1600	0.0006864738358106191	0.00018360685194537745	0.0	0.0	0.00016234903480722107	0.0	0.0067863896063875455	5.307818172465436e-05	0.00024451512573591387	3.8115994870039754e-05	0.0006787314810437757	0.0	0.0001936059621776826	0.0	0.0	0.00011108947902057205	4.282676976375229e-05	3	17
1601	0.00038734984398172613	0.0	0.0	0.0	0.0086082884663574	0.0	0.00019855151519595804	0.0	0.006547632374448463	0.0	6.66181597005268e-05	0.0	0.0001266640203763505	0.0	0.0	0.0	0.0	2	17
1602	0.0032436470868980123	0.0	0.00024856126011532767	0.0	0.0002144826558296858	0.0	0.0043086088615607015	3.625548543438669e-05	0.0006197928041880636	0.0	0.00033050646059997504	0.0	0.0005004906211601237	0.0	0.0	0.0	0.0	0	17
1603	0.00012801883328105972	7.956373656819806e-05	0.0	0.0001027288909758167	0.00015848395002875847	0.0	0.005310740770217192	0.0	0.00017612008613930206	0.0001303221824467683	0.0005262493752705966	0.00012963633151177593	0.0	0.0	0.0	0.0002798862946473145	0.0	0	17
1604	0.0017111956677421337	5.8260529054996814e-05	0.000420034125240324	0.0003485046497681061	0.0	0.0	0.005448867374805952	0.0	0.00012485062591487223	0.0	0.0002904438344601605	0.000643380921953596	0.00016317742927231211	0.0	0.0	0.0	0.0	0	17
1605	0.0005100149817222242	0.0	0.0	0.0005195752687872467	0.0014264901780053389	0.0	0.0033841953239953006	0.0	0.0	4.2704317337123453e-05	0.0027173768711058663	0.0	0.00035243762722762166	0.0	0.0	0.0	0.000127758849459263	1	17
1606	0.000646229601142727	0.000274121499764135	0.00020447420780163417	0.00043492062076946056	0.0007472301882119211	0.0	0.0046130790563897175	0.0	0.0007669353027316873	9.401903241147067e-05	0.0010228933036958115	4.548092215004689e-05	7.590212501651231e-05	0.0	0.0	0.000162793189524242	0.00034576391156507095	0	17
1607	0.0037401943703049743	0.0	0.00022582498253221028	0.00021890526208036536	0.0	0.0006356334737909119	0.005590061494451826	0.0	0.0012687399917241902	0.0	0.0002716702164265086	0.0	0.00043977292321626315	0.0	0.0	0.0	6.879604108052326e-05	0	17
1608	0.0018877717639740835	0.000694175887135675	0.0004530672080975777	0.0012655103318265732	0.00018991456610462212	0.0	0.0023431544537526657	0.0	0.0029002668979083903	0.0	0.0010762750865608536	0.0	0.00010309798020913142	0.0	0.0	0.0004745013940274083	0.0006855503124756758	7	17
1609	0.00017170086931726908	0.0003486385765450929	0.00023347876569192617	0.000582655057259566	0.0003204776862650652	0.0	0.005007948880067565	0.0	0.0012115194572336026	0.0	0.0012177243573386525	7.682536757823659e-05	0.00027545823473638036	0.0	0.0	0.00016244632475276917	0.0	0	17
1610	0.001399340984909623	0.00012742967048926662	0.0005737167157190493	0.0007782445014339796	7.350986874753236e-05	9.261963771488137e-05	0.0030376899022287	0.0	0.002784786838540286	0.00017376788039448905	0.0007947285404633323	9.52615398119574e-05	0.00031731420948817796	0.0	0.0	0.00014679757824131756	0.00018224399210923684	7	17
1611	0.0006403942534128961	0.00016314530876221166	0.00033434347992503425	0.0002779224130053115	0.006363251982940291	0.0	0.002470005625409358	0.0	0.004332963074017857	0.0	0.0010961055375418626	0.0	0.0007169934363206861	0.0	0.0	8.36046455793522e-05	0.0	2	17
1612	0.0018813101339191314	0.00040385316811012	4.177016037032459e-05	0.0005257572041496316	0.0005380274414952356	0.0	0.007324308927121263	0.0	0.0004349435781848624	9.765471281840566e-05	0.0005489070966496447	0.0001650140912855544	0.00037285877835422775	0.0	0.0	7.049668821445745e-05	8.73940762483017e-05	3	17
1613	0.0005360176975652777	4.155236498757276e-05	0.0	9.553108146899083e-05	0.0005876073612775379	0.0	0.007035981410304792	0.00019410220820488796	0.0008957889797714049	0.0	0.0008361507973580035	0.0	0.0003271770888821713	0.0	0.0	0.00015781253778707034	0.00046179155471211535	3	17
1614	0.00013378028279435663	5.831584142116374e-05	0.0	4.298109080639166e-05	0.0006516013096196619	0.0	0.00606314182922309	0.0	0.00026274751525645173	0.00013155101782934365	0.0005295873414218083	0.00029891443267615695	0.0	0.0	0.0	0.00017621405017749942	0.0	0	17
1615	0.00047791706862502907	0.00026234597007878936	0.0004165636334518405	0.00030542037617039663	0.0004414820207390617	0.0	0.006035426763230137	0.0	0.001889426909734578	0.0002453753649936961	0.0005262327592339841	0.0	0.0005735302576060025	0.0	0.0	0.0002018261514511858	0.0002678120645908862	0	17
1616	0.0006579819823952552	0.00013174213283784577	0.0	0.00015336492192978758	0.00014791675928444478	0.0	0.0065642097500793	9.557085338504706e-05	0.0002487153942074905	7.63646179839665e-05	0.0004444251516690865	0.0	0.0001938028975570387	0.0	0.0	3.703851639590228e-05	7.20736810426116e-05	0	17
1617	0.00030308726021790376	0.0	0.0	0.0001775481354305501	0.0	0.0	0.006012936276525257	0.0	0.0008031252145775494	0.0	0.000693779408756031	0.0	0.00010862679519731742	0.0	0.0	0.0	8.56105304410916e-05	0	17
1618	6.959870906732918e-05	0.0	0.0	0.0	0.0007103871236557879	0.0	0.006463677792468873	0.0	8.086450090273215e-05	0.0002863400122790385	0.00016837581412549574	0.00017171824053198426	0.00012837622029094746	0.0	0.0	0.00010877694246174792	0.0001278201601148594	0	17
1619	0.00022421889062289177	0.0	7.087274719050337e-05	7.70707173727252e-05	0.002348566699722281	0.0	0.00420465200798944	0.0	0.0005867226107206945	0.0006964139771499568	0.00018618953821632133	0.00024068371560958046	0.00014516713070050584	0.0	0.0	0.0	0.00010397480319135046	9	17
1620	0.0005837612544102207	0.0	0.00011779286765084306	0.00013509585005561794	0.0012475601960663001	0.0	0.008218716433651362	0.0	0.0006534717360053	0.00010621152945359467	0.0003999534837561147	0.0	0.00019090837427536203	0.0	0.0	5.427195815778761e-05	8.65634709440686e-05	3	17
1621	0.0019029560822468095	0.0004023267279870506	0.0005226728856988093	0.0007292114972048523	0.0004796365073536104	0.00020273040489398654	0.003616665813692556	0.0	0.002550982436248143	0.00044696042449513885	0.0010904884815729422	0.00022696749082076005	0.00034166521095175726	0.0	0.0	0.0005327512012002907	6.541817671245066e-05	1	17
1622	0.003664880197880239	0.0	8.460571604517971e-05	0.00021264570887678227	0.000495677855923363	0.0	0.004657007569387737	0.0	0.0016933977347515657	0.0	0.0003601361848369687	0.0	0.0003431332729852776	0.0	0.0	0.0	8.881664762554268e-05	0	17
1623	0.0	0.0	3.5683977355771385e-05	0.0	0.00012985507052041173	0.0	0.0071684426708237626	0.0	0.000514628313274981	0.0	0.0005707670046706594	0.0	3.692568337184908e-05	0.0	0.0	0.0	0.00015731916607425434	3	17
1624	0.001701789421340764	0.0	0.000665510569196262	9.961055975710261e-05	0.0005167403743817784	0.0	0.003286467078261793	0.0	0.0005007317769671126	0.0	0.001269194594574104	0.0	0.00022977584969108105	0.0	0.0	0.0001980106833403173	0.0007855565427991734	9	17
1625	0.0001615598770770768	0.0001545565379687406	0.0	0.0	0.0003694073421788522	0.0	0.004179392719386316	0.0	0.0008322968896421731	3.505201394140933e-05	0.0007386431838279391	0.0	0.0	0.0	0.0	0.0	0.0005328249624471257	9	17
1626	0.0007376592708996318	0.0	0.00046514824679138076	4.925779742953059e-05	0.0004902065806036386	0.0	0.006344910004436275	0.0	0.000486832170942829	0.0	0.0003949149401420137	0.0	5.4558936413554765e-05	0.0	0.0	0.0	0.0	0	17
1627	0.00038278319918783066	0.00023270566399944304	5.256263423696312e-05	0.0003746215178729335	5.5469384923055216e-05	0.0	0.005203511923717221	0.0	0.00012081134495073943	0.0	0.0009238876561516865	0.0006357663258204785	0.0	0.0	0.0	0.00016363507269960645	0.0	0	17
1628	0.0	0.0	8.869755351697917e-05	0.0	0.009133001263144694	0.0	0.0003194149373641497	0.0	0.004968703130365758	0.0	0.0	0.0	0.0	0.0	0.0	0.0	0.0	2	17
1629	0.0006014899156960333	3.854880907523425e-05	3.4675112904802304e-05	5.481459987458067e-05	6.31720545180728e-05	0.0	0.005360971606947474	0.0002456410755355071	0.00012327345158232478	0.0	0.00039563131955766366	0.0	0.0	0.0	0.0	0.0	0.00014451854972728336	0	17
1630	0.0	0.0	7.405324367563851e-05	0.0	0.008833286112560332	0.0	0.0002723748074056967	0.0	0.005797879502661812	0.0	0.0	0.0	0.0	0.0	0.0	0.0	0.0	2	17
1631	0.004258204151709177	0.0	0.00021429412560284713	0.00034796541467780587	0.0002604705924550463	0.00024162063534616726	0.004091473710311409	0.0	0.0023768147889095645	0.0	0.0004549996842443121	0.0	0.0008945171378258387	0.0	0.0	0.0	0.00025196453666326713	1	17
1632	4.345562723732985e-05	0.0	0.0	0.0	0.00021311061466187386	0.0	0.007782182188139775	0.0	0.0	0.000179667564026459	0.0	0.0	0.0	0.0	0.0	3.813587547936022e-05	0.0	3	17
1633	0.0016331861538646756	9.6205916167413e-05	0.00021490233889199292	0.0006061124176065474	0.0004700953827651604	0.0001388683624671119	0.005899650887425985	0.0	0.0011442365524575882	0.0	0.0009228184993912838	6.015849747672354e-05	0.0	0.0	0.0	0.0	0.00016704021763888784	0	17
1634	0.00020220840583138111	4.9927948208867054e-05	3.6906415264282456e-05	0.0	0.0015487701261270063	0.0	0.006688328587548047	0.0	0.00025366145744307856	0.0005617702897829584	8.632608254517253e-05	0.0	0.00017456836301490403	0.0	0.0	0.0	0.0	3	17
1635	0.00016682779910098282	0.00021623799895280962	0.0	0.00013997200495537344	0.00046930368751066625	0.0	0.004303456690303738	0.0	0.0004972305986711187	6.865096232231594e-05	0.0009863706626965104	0.0	0.0	0.0	0.0	0.0	0.0003624433214311696	9	17
1636	0.00016511191711455895	0.0	0.0	0.00011099521391945098	0.0	0.0	0.0058672017085922516	0.0	0.00021415819962642836	0.0	0.001334565856629329	8.816733326854483e-05	0.0	0.0	0.0	0.0	0.0	0	17
1637	4.5599994138485124e-05	0.0	7.106284475081001e-05	0.0	0.00464924581297222	0.0	0.003397965679409809	0.0	0.0009860914824612295	0.00013089847004557837	0.00014981432422542416	9.484669618657404e-05	0.0001224341291161343	0.0	0.0	0.0	0.0002373145424735908	9	17
1638	0.0007903261146898812	0.0	0.00021648644486184653	0.0002760599721571068	0.0007491641055793728	0.0	0.006102842896286425	7.222172275757e-05	0.0023840753156845066	0.0	0.0011835133948460788	0.0	4.735382727596546e-05	0.0	0.0	0.0003414533594236869	0.0	0	17
1639	0.0	0.00018306184017170395	0.0002372011918352206	0.0	0.005706378209084937	0.0	0.004306711358241216	0.0	0.0007897196493105055	0.0002442869508739126	0.0004353412206128026	0.0	0.00025258230172517013	0.0	0.0	0.0	0.0	9	17
1640	0.0008143813766252996	0.0	0.000222457041038665	0.0001404679137275967	0.00024680256597128125	0.0	0.005380342405430548	0.0	0.0014168653622248823	0.0	0.0007373647226187082	0.0	9.55089395558887e-05	0.0	0.0	6.680374989263923e-05	0.00019586766956335698	0	17
1641	4.68618873981321e-05	4.785453125336369e-05	0.0	0.00023903449650391576	0.0002149242542024928	0.0	0.006581016432950693	0.0	0.00018865873880744818	0.00021347896339721266	0.0003640340650232757	0.0	4.856896341265011e-05	0.0	0.0	0.00010650489026641545	0.0	0	17
1642	0.0011919687652228311	0.0	0.0	0.0	0.0018052409982170954	0.0	0.005319914055494609	0.0	0.003995451229198543	0.0	0.0	0.0	6.321613069898289e-05	0.0	0.0	0.0	0.0	0	17
1643	0.0001917543900069321	0.0	0.001185948205985244	0.0007849108545607065	0.0	0.0	0.006586215662620348	0.0	0.0020135274405399337	0.0	0.0005585476687375759	0.0	0.0001941344005833886	0.0	0.0	8.663869262805205e-05	0.000447901089447332	0	17
1644	0.0004921725827214191	0.0	0.0	0.0004407075689264781	0.0006883399402434278	0.0	0.005676843175543787	0.0	0.0	9.25601595591974e-05	0.002017111310885012	0.0	0.00039105811829787774	0.0	0.0	0.0	0.00019255891086855531	0	17
1645	0.0007056073086323978	0.0006262669575762019	0.0003534949457289927	0.0010238382700645944	0.0006150292859674434	0.00044761763287833967	0.0036318165963633983	0.0	0.0006239078445674905	0.0	0.0014625010304519636	0.0	9.251817427277569e-05	0.0	0.0	0.0006104568096464886	0.00011034792597103832	9	17
1646	0.0039030647334605114	0.0	0.00014305158849743058	0.00013198779811007471	0.000675892019091931	0.0	0.003766915942586237	0.0	0.0018817007718381804	0.0	0.0003202913982903515	0.0	0.0005520708521463762	0.0	0.0	0.0	9.097157156952829e-05	1	17
1647	0.002030193084416786	0.0	0.0017536187413802523	5.9166277751573385e-05	0.0012657243885671166	0.0003436765985466404	0.0010162537250809906	0.0	0.0028131414423956474	0.0	0.001214908664465534	0.0	0.00024068893899221967	0.0	0.0	0.00010754364695880793	0.0003030370718180449	7	17
1648	0.0003667209665184161	0.0002431320558009127	0.0	0.00021230985287051845	8.341522866207987e-05	0.0	0.005713921144888417	0.0	0.00038274689958482145	8.662741070376032e-05	0.0009975814090515155	0.00016331038130601956	0.00012856928266841454	0.0	0.0	4.0562786827737854e-05	0.0	0	17
1649	0.00012909581308102498	0.0	0.00037409580962701085	0.0002939421439608862	0.0	0.0	0.00806037651135695	0.0	0.0011585465639266726	0.0	0.00042392187231392694	0.0	0.0	0.0	0.0	0.0	0.0	3	17
1650	0.0015394494010511808	0.0	0.00011765209564384438	0.0	0.0012237628509832047	0.0	0.00526494745079064	0.0	0.0008739510488121837	0.0	0.00228793832970796	0.0	0.00029659072600270886	0.0	0.0	0.0004721139224903606	0.0002503278621706754	0	17
1651	0.0022246436456209817	0.0	0.00012448645090454391	0.00028411551283605963	0.001259907508176959	0.0	0.0028667138374887163	0.0	0.0012073262943700707	0.0	0.001871774302634858	0.0	0.0003644755566425999	0.0	0.0	5.485614986139411e-05	0.00019553830382031362	1	17
1652	0.0004369974463284458	0.0	0.0	7.041364448309649e-05	3.9440421300352605e-05	0.0	0.00824859307160146	0.0001488613296878126	0.00017900820812445444	0.0	0.00045733988460294127	0.0	0.0	0.0	0.0	4.0732810313099764e-05	0.0	3	17
1653	0.0009323881359178344	0.00030681241269653304	0.0	0.0008529076395911862	0.0002738157362069105	0.0	0.00506473755054514	0.000106248332905092	0.0008080927804370277	0.00021902682395438789	0.0006019728954816667	0.0	0.00038866770216537585	0.0	0.0	0.0	0.00026372766736524467	0	17
1654	0.001179180395664631	0.0	0.0004118829272749064	4.704543106253916e-05	0.0005858548441527016	0.0	0.005513188669563693	0.0	0.0014160582262259293	0.0	0.0007223503865378784	0.0	4.4095825061291474e-05	0.0	0.0	0.00010695622927478909	0.0	0	17
1655	0.0002451805267399372	0.0	0.00021490488650921958	0.00038276446074497734	0.0010979137410197148	0.0	0.004279477076995156	0.0	0.001001234165738525	0.0004952057700675147	0.0007731049591742406	0.0	0.0005483695925114072	0.0	0.0	6.413455011846647e-05	0.0	9	17
1656	0.004284415997508625	9.759712789766533e-05	0.0005486758322951883	7.148255158576105e-05	0.0011858005844521317	3.562699343327027e-05	0.0005109616474843804	0.0	0.0030635663385548363	0.0	0.0019125332865341702	0.0	0.00032918424948909014	0.0	0.0	0.0	0.0006527036550712385	7	17
1657	0.0011671251970142957	0.0003748545982159333	0.0005606847870443351	0.000375936347047428	0.0007193559430200931	0.0	0.003221402533678879	0.0	0.0014673091849655656	0.00018020764992226666	0.0009279278667230157	0.0	0.00048509199248406373	0.0	0.0	0.00012839192225148392	0.0005482103925671967	9	17
1658	0.0004778159336705587	0.0	9.431123312531854e-05	7.229349457263403e-05	0.00029456369058071817	0.00018315215131769807	0.0064218852031027	0.0	0.000997967955510608	8.461299520782602e-05	0.0009519577235421654	0.0	5.384722197125232e-05	0.0	0.00011772862698207937	0.0	0.00025003919487926455	0	17
1659	0.0006523767970804847	7.086303368631802e-05	0.0	0.00043024456485734827	5.195086950057081e-05	0.0	0.006758273487127041	6.457711462453458e-05	0.0	0.00027444870578232717	0.0002798241173184501	0.0004085902753901677	8.948236860380069e-05	0.0	0.0	0.0	0.0	3	17
1660	0.0002575292438721153	0.0	0.0003662427794472807	0.00047385534878475034	6.257462633410463e-05	0.0	0.006085152130452034	0.0	0.0008197958864737227	0.0	0.0006611955454484415	0.0007212877612527788	0.0	0.0	0.0	6.226771071426418e-05	0.00031171317792107927	0	17
1661	0.0010059142795689384	0.00031244650033251936	0.0	0.0010652831387767282	0.00041830262558402497	0.0	0.004722883380457622	0.0	0.0014352829925334976	0.00018581166611478613	0.0009264096298832725	0.0	0.00055357354208679	0.0	0.0	0.0	0.00028681801332631877	0	17
1662	0.00025833605331752565	0.00045747649048061517	0.00021683385305761211	0.0006854638072292961	0.00038881032944489754	0.0	0.004519244812378149	0.0	0.00137415000556607	0.0	0.0011198535625044702	0.00014030155503830144	0.000216117200128603	0.0	0.0	0.0001022457017083319	0.0	0	17
1663	0.000814249211389899	0.00023288319597829902	0.0	0.0005249060172112378	0.0005227441082783408	0.0	0.005865655874421537	4.906605594335309e-05	0.0010770549966959183	0.00027490931784923477	0.0010792135065822782	0.0	0.00018213201651580014	0.0	0.0	3.7602330155205316e-05	0.0004493921242014837	0	17
1664	0.002848302345441161	0.0	0.0004929084297482186	0.0	0.0009082526480905975	0.0	0.0017033780117922301	3.561618640116718e-05	0.005693067508783318	0.0	0.0005709872480012899	0.0	0.0002745474261823755	0.0	0.0	0.0	0.0003758596460877998	6	17
1665	0.00015582193537064015	0.0	0.00018580344265809395	0.00022603552388376577	0.0	0.0	0.00801076873714881	0.0	0.001030349018403514	0.0	0.00048347699244718427	0.0	0.0	0.0	0.0	0.0	0.0	3	17
1666	0.0017388932305941918	0.0002623536413965495	0.0	0.0005388177819811618	0.00011660527371206187	0.0	0.004573992338195912	0.0	0.0003586033773145953	0.00015556327344197227	0.0005658694317806614	0.0	0.00014795930005109025	0.0	0.0	3.986566018735854e-05	0.0009054744804513519	0	17
1667	0.0025405588799696436	5.070539816206034e-05	0.00021327680228033676	0.0005765144536072732	0.001807722441375169	0.0	0.0035400680455310424	0.0	0.0013305436752267153	0.0001455722875190626	0.002131292085487532	0.00024782549559420117	0.0004857645092797838	0.0	0.0	0.00010767896217710571	0.0002478800554361348	1	17
1668	0.0007721033343579899	3.611363048765975e-05	0.0001840868424001563	0.0004488599488078788	0.0007807493054578148	0.0	0.0038523151107967865	0.0	0.0007845166538258763	0.00023490213467856148	0.0009331051095246582	0.0	4.177473203345511e-05	0.0	0.0	0.0001092382062221937	0.0009812893656245695	9	17
1669	0.0008948641991141965	5.929852249061363e-05	0.00013141432149212272	0.0001023613377237321	0.0003338724289649413	0.0	0.0048473251175562785	0.0	0.00037420690301225045	3.6840647088811414e-05	0.0008431115334690581	0.0	0.00013006101866806932	0.0	0.0	8.735190393790097e-05	5.364609325647432e-05	0	17
1670	0.0004788422382802202	0.0	0.0007963769326032677	7.719255162664055e-05	0.0001552410024257274	0.0	0.004720491373941796	0.0	0.00201945597279466	0.0	0.0008640179855498157	0.0	0.0006347839606527542	0.0	0.0	0.0	0.0005504600080691196	0	17
1671	0.00014020169558199942	0.0003192138961148714	0.0	0.00038101043341551175	0.00039162743883055845	7.667447801613098e-05	0.004906514336022097	0.0	0.00033657368393793315	0.0002651460989499853	0.0012374581704315743	0.00012535386261105597	0.0001128562245868619	0.0	0.0	0.00020342544368992077	0.0	0	17
1672	8.607089632199023e-05	0.0	7.536799112051789e-05	0.0	0.0	0.0	0.009402973365441847	0.0004201316945663719	6.044437005511828e-05	0.0	0.0	0.0	0.0	0.0	0.0	0.00021385055570212689	0.0	3	17
1673	0.0	0.0	0.00034650700771786706	0.0	0.0008504558734744371	0.0	0.0061642052619057825	0.0	0.0012081112577958905	0.0	0.0006896499831628472	0.0	9.290884727365014e-05	0.0	0.0	0.0	0.0	0	17
1674	0.00029192893286863477	0.0	0.00010043258660110987	0.00018010316645609848	8.93772480643857e-05	0.0	0.005828828204552186	0.0	0.00010829616339703613	0.0	0.0003242493050225919	0.0	0.0	0.0	0.00013169615400107057	4.8166524922546307e-05	0.0	0	17
1675	0.00044875923914956286	0.0	4.4467403551694685e-05	6.255877847873545e-05	0.0	0.0	0.005756449743692398	0.0	0.001218433771845183	0.0	0.0009504069943196067	0.0	0.00015166029813821916	0.0	0.0	0.0	0.0002039628414891494	0	17
1676	0.0018721572608055433	0.0	0.00018152327894452536	0.0002815665364386473	0.0012309849691046711	9.573143706370854e-05	0.004097961191050365	0.0	0.003165341262712921	0.0	0.000451191868531829	0.0	6.965439338103915e-05	0.0	0.0	0.0	0.0	7	17
1677	0.00016253486203005762	7.092435640848477e-05	0.00011532232166838283	5.144640937695478e-05	0.00010680675100379121	0.0	0.005129783048403554	0.0	0.00017456461191778217	0.0	0.0014722358497954858	4.739229700888147e-05	0.000162145056454053	0.0	0.0	0.0002352892363532933	0.00011023596280432683	0	17
1678	0.001587152543197718	0.0	6.882904321507104e-05	0.0	0.0033783984564410828	0.0	0.00013832828445056684	0.0	0.009122284267135997	0.0	0.00014426688751582425	0.0	0.00024149434021502513	0.0	0.0	0.0	0.0	6	17
1679	0.0	0.0	0.0	0.0	0.0003512754443706651	0.0	0.00687894315729023	0.0	0.0	0.00011100430449877228	0.00016519040597291914	0.00010040968042098877	0.0001868454550243544	0.0	0.0	0.00018073225596972528	0.00010405074595686397	3	17
1680	0.00046788498875972477	0.0	0.00015924013906549355	0.0	0.007754933964201077	0.0	0.00024638402190256547	0.0	0.00694065604319588	0.0	0.0017220238608197521	0.0	0.0008242950588789338	0.0	0.0	0.0	0.0	2	17
1681	0.00033959040954312285	0.00013727512525451866	0.00031842492330769905	0.0005502655784386706	0.0006006160364219688	0.0	0.003904066682247452	0.0	0.0010306013709812938	0.0003955522705147372	0.0014779423259793278	0.0	0.0	0.0	0.0	0.0	0.0002413294987653426	9	17
1682	0.0009306405472912944	4.077420572581562e-05	0.0009651052083955262	0.00017224462484251033	4.7850237918237274e-05	0.0	0.00514608482109832	0.0	0.0015993291637107915	0.0	0.0005875844583649174	0.0	0.0010546093604322355	0.0	0.0	0.0	0.0008068280773257127	0	17
1683	0.0	0.0	0.0	0.0	8.02544344455033e-05	0.0	0.007331016158914323	0.0	0.0	5.16475521098262e-05	0.00023930858690059443	0.0	0.00011884727551745718	0.0	0.0	0.0	3.63911952755954e-05	3	17
1684	0.0013623296677246735	0.0	9.253823326084285e-05	0.00014005069707727295	0.0013691208524119823	0.0	0.004984893077515867	0.0	0.0029240824811478166	0.0	0.00027203013841161364	0.0	8.449223041329256e-05	0.0	0.0	0.0	0.0	0	17
1685	0.0019089331609870729	0.0	0.0	0.0001658146250496063	0.00027459334434290467	0.0	0.006127466803776842	0.0	0.00053742397481033	0.0	0.001105894073775606	0.0	0.0001590343595965226	0.0	0.0	0.00015791360980688717	0.0	0	17
1686	0.0007607615496106614	0.0	4.2467821957651545e-05	0.0001321778741167094	0.0007450284872119781	0.00013282350039264245	0.005238735038330577	0.0	0.001611629232637412	3.575975489884111e-05	0.0005863771564091659	0.0	0.00023338636359976182	0.0	0.0	0.00024257593023097631	0.00018696188644641917	0	17
1687	0.0	0.0	0.0	0.00014967681503831934	7.039578253710412e-05	0.0	0.006964627081733157	0.0	4.529529656912127e-05	0.00011110729528209259	0.0003897488066269807	0.0	0.00013547418237437535	0.0	0.0	0.00024769714932638124	0.0	3	17
1688	0.0004202223039063591	6.199808543127158e-05	0.0	4.552960032028099e-05	0.0006053448388206778	0.0	0.007030312379024219	0.00021525965644020138	0.0008064805385881613	0.0	0.0007731420861341056	6.193643228593506e-05	0.00019822562617422337	0.0	0.0	0.0001550820541591702	0.0007336767059831178	3	17
1689	0.00010641883763626929	0.0	0.0	0.00016874268838293525	0.0	0.0	0.006760302215640927	0.0	0.00022814921781395055	8.211922927310986e-05	0.0012599906072652996	0.0	0.0	0.0	0.0	5.6490529916163545e-05	3.770997132819199e-05	3	17
1690	0.002360136078552711	0.0	0.00042537777413604276	0.00022961792123697315	0.0005261642486261934	0.00019853383601802047	0.002086062129100968	0.0	0.001756719179679275	0.0	0.0011312750195362521	0.0	0.0003090929529925365	0.0	0.0	0.0	0.0010846017050024348	7	17
1691	0.000911611985835248	0.0	7.109923649803526e-05	0.0	0.0014499623331224072	0.0	0.007621859495024277	0.0	0.0010561615654668126	0.0	0.00018388136738439355	0.0	0.0	0.0	0.0	0.0	0.0	3	17
1692	0.00035571624635646556	0.0	0.0	0.0002972795533151063	0.0	0.0	0.008898143558417426	3.6333605746159835e-05	0.00017984615649786537	0.0	0.00014367382001024935	0.0	0.0	0.0	0.0	0.00010276659419834249	0.0	3	17
1693	0.0007842450419107783	0.0	0.00028694169035382047	0.00018014493739434	0.0019919196659967577	0.0	0.006829779735698196	0.0	0.0014706508214626145	3.992875091163853e-05	0.00021155927897487648	0.0	9.562656898595e-05	0.0	0.0	0.00012103749363637546	0.00016697574941672234	3	17
1694	0.0002005146228141895	6.423755694905643e-05	3.764214321018173e-05	0.0	0.003090416072870361	0.0	0.004954401694004075	0.0	0.002057729172628038	0.0	0.0004303858645291026	0.0	0.00045046168373018747	0.0	0.0	4.0134436385361656e-05	0.0	0	17
1695	0.001517842733370908	0.000289027062504504	0.00018199936725719936	0.0009629402407864445	0.0010031490448013476	0.0	0.0021853323792434803	0.0	0.002270848287724325	0.0	0.0015822240479362777	0.0	0.0007441504016207509	0.0	0.0	0.0	0.00022048161811435833	7	17
1696	0.0007295052086574065	0.0	0.0008131654574336103	0.0	0.0006606882024183128	0.0	0.003751329035818888	0.0	0.000849374506304674	0.0	0.0015610401359915167	0.0	0.0003732526816796189	0.0	0.0	0.00011858710909514958	0.00021743191622256963	9	17
1697	0.0014886585102175528	0.0	0.0006152769729062021	7.66279045655105e-05	0.0007556296453251723	0.0003566833215941622	0.0035629529300623217	0.0	0.0033203479558596917	0.0	0.0007407163704560933	0.0	7.133210433816739e-05	0.0	0.0	0.0	4.4693764980134645e-05	7	17
1698	0.0004233584580806497	6.0150656550280226e-05	9.804751559598753e-05	0.0003207020354710489	0.0002601886760718995	0.0	0.006357679419546503	0.0	0.000398508072883078	0.00025616820641666016	0.0010812449223837261	0.0	3.968047275228623e-05	0.0	0.0	8.39086553133278e-05	7.754620411788876e-05	0	17
1699	0.0	0.0	0.0	0.00017142062149202593	0.0	0.0	0.007005060383211726	0.0	0.00018924380979162925	0.00012490772384042185	0.0002301052619549245	0.0	0.0	0.0	0.00011089634815266505	0.0	0.0	3	17
1700	3.490115163176907e-05	0.0	0.0	0.0	0.0	0.0	0.007577156890610482	0.0	0.0	0.0	0.00034891746960341466	0.0	0.0	0.0	0.0	0.0	0.0	3	18
1701	0.0	0.0	0.0	0.0	0.0	0.0	0.007599939209039796	0.0	0.00022096371058555943	0.0	0.00038081311738955416	0.0	0.0	0.0	0.0	0.00020121907966007775	3.9049829380399535e-05	3	18
1702	0.0	0.0	0.0	0.0	0.0	0.0	0.006397303273654126	0.0	0.0	0.0	0.0003996197808538315	0.0	0.0	0.0	0.0	0.0	0.0	0	18
1703	0.0	0.0	0.0	0.0	0.0	0.0	0.007856076543324715	0.0	0.0	0.0	6.026532663260685e-05	0.0	0.0	0.0	0.0	0.0	0.0	3	18
1704	0.0	0.0	0.0	0.0	0.0	0.0	0.008477684372229004	0.0	0.0	0.0	9.92124700325992e-05	0.0	0.0	0.0	0.0	0.0	0.0	3	18
1705	0.0	0.0	0.0	0.0	0.0	0.0	0.007549364154919333	0.0	0.0	0.0	0.00024411546245895534	0.0	0.0	0.0	0.0	0.0	0.0	3	18
1706	0.0	0.0	0.0	0.0	0.0	0.0	0.009291094914854857	0.0	0.0	0.0	0.00021340863973529832	0.0	4.17435906567202e-05	0.0	0.0	0.00011144293059160706	0.0	3	18
1707	0.0001520302763936783	0.0	0.0	0.0	0.0	0.0	0.009534435942706847	0.0	0.00013404575114992883	0.0	0.0	0.0	0.0	0.0	0.0	7.616977378453792e-05	0.0	3	18
1708	0.0	0.0	0.0	0.0	0.0	0.0	0.0064167050447931796	0.0	0.0	0.0	4.11147094081671e-05	0.0	0.0	0.0	0.0	7.610986016333276e-05	0.0	0	18
1709	3.9251039060687784e-05	0.0	0.0	0.0	0.0	0.0	0.007525292991993736	0.0	5.7354745121554274e-05	0.0	0.0007256139155364767	0.0	0.0	0.0	0.0	0.00020597990097961062	3.4745055191376304e-05	3	18
1710	3.726309405601274e-05	0.0	0.0	3.9771216235508356e-05	0.0	0.0	0.007532208545232675	0.0	0.0	0.0	8.138666655779284e-05	0.0	0.0	0.0	0.0	0.0	0.0	3	18
1711	3.864182206520812e-05	7.855762683498053e-05	0.0	0.0	0.0	0.0	0.009252813682741086	0.0	0.0	0.0	0.0005489981851912665	0.0	0.0	0.0	0.0	0.0	0.0	3	18
1712	0.0	0.0	0.0	0.0	0.0	0.0	0.007085490601211592	0.0	0.0	0.0	0.0	0.0	0.00012779400114725916	0.0	0.0	0.0	0.0	3	18
1713	0.0	0.0	0.0	4.696496430090038e-05	0.000123046046203047	0.0	0.007056326833142831	0.0	0.0	0.0	0.0005158862463704597	0.0	0.0	0.0	0.0	0.0	0.0	3	18
1714	0.0	0.0	0.0	0.0	0.0	0.0	0.006872569991507472	0.0	0.0	0.0	0.00035804320842011873	0.0	0.0	0.0	0.0	0.0	0.0	3	18
1715	0.0	0.0	0.0	0.0	0.0	0.0	0.008267880110021913	0.0	0.0	0.0	0.0	0.0	0.0	0.0	0.0	0.0	0.0	3	18
1716	0.0001500185767524802	6.0297807582513885e-05	0.0	0.0	0.0	0.0	0.006634176874739019	0.0	0.0	0.0	0.000258828279039587	0.0	0.0	0.0	0.0	0.0	0.0	3	18
1717	3.5510376061317216e-05	0.0	0.0	0.0	0.0	0.0	0.008791115072788324	0.0	0.00011517810080356795	0.0	0.0007345052979597226	0.0	0.0	0.0	0.0	0.0	0.0	3	18
1718	0.00021951232939002236	0.0	0.0	0.0	0.0	0.0	0.007855287604750622	0.0	0.0	0.0	0.00016176952474493552	0.0	5.869964832956048e-05	0.0	0.0	0.0	0.0	3	18
1719	0.0	0.0	0.0	0.0	0.0	0.0	0.0069825864886220905	0.0	0.0	0.0	0.00048661007831978496	0.0	0.0	0.0	0.0	0.0	0.0	3	18
1720	6.912611172498074e-05	0.0	0.0	0.0	0.0	0.0	0.008030405353872148	0.0	0.0	0.0	0.0005915636105347853	0.0	0.0	0.0	0.0	0.0	0.0	3	18
1721	6.024357475374791e-05	0.0	0.0	0.0	0.0	0.0	0.007592480848074369	0.0	0.0	0.0	0.0002130791682793979	0.0	0.0	0.0	0.0	0.0	0.0	3	18
1722	0.0	0.0	0.0	0.0	0.0	0.0	0.0077246488984489	0.0	4.113493327528249e-05	0.0	7.480553561648973e-05	0.0	0.0	0.0	0.0	0.0	0.0	3	18
1723	0.00025114462690870764	0.0	0.0	0.0	0.0	0.0	0.007401499008920557	0.0	0.00022295455370864922	0.0	0.00045000970505702613	0.0	0.0	0.0	0.0	0.0	0.0	3	18
1724	0.0	0.0	0.0	0.0	0.0	0.0	0.006212067986097845	0.0	0.0	0.0	0.0003732841256053779	0.0	0.0	0.0	0.0	0.0	0.0	0	18
1725	7.608764823556523e-05	0.0	4.4772402057906415e-05	0.0	0.0	0.0	0.005405386001981136	0.00020783873338084155	0.0	0.0	0.00032848860759309676	0.0	7.473760304873626e-05	0.00020719199800394982	0.0	0.0003317722981114369	0.0	0	18
1726	0.0	0.0	0.0	0.0	0.0	0.0	0.00759607152056847	0.0	0.0	0.0	0.0001366649785644039	0.0	0.0	0.0	0.0	5.5549901619376205e-05	0.0	3	18
1727	0.0	0.0	0.0	0.0	0.0	0.0	0.006727543313375867	0.0	0.0	6.0936662212628016e-05	0.0007809289339841919	0.0	0.0	0.0	0.0	0.0	0.0	3	18
1728	7.908594499934883e-05	0.0	0.0001406108083749927	0.0002900980324661995	0.0	0.0	0.006970826304085606	4.2445182788924436e-05	0.0	0.0	0.000562194958634373	0.0	0.0	0.0	0.0	0.0	0.0	3	18
1729	0.0	0.0	0.0	0.0	0.0	0.0	0.0072884339606114155	0.0	0.0	0.0	0.00035213388067426054	0.0	0.0	0.0	0.0	8.692125941918354e-05	0.00010082642533037597	3	18
1730	0.0	0.0	0.0	0.0	0.0	0.0	0.007455530126541709	0.0	0.0	0.0	6.023781990753344e-05	0.0	0.0	0.0	0.0	0.0	0.0	3	18
1731	0.00011947916985956418	0.0	0.0	0.0	0.00012175649187390209	0.0	0.005564054025795565	0.0	0.0	0.0	0.0009929909567124309	0.0	0.0	0.0	0.0	0.0007797200263201159	0.0	0	18
1732	0.0	0.0	0.0	0.0	0.0	0.0	0.006019875837174798	0.0	0.00022233431395183548	0.0	0.0005251607849389971	0.0	0.0	0.0	0.0	6.750743774108392e-05	0.00011544114091709576	0	18
1733	0.0	0.0	0.0	0.0	0.0	0.0	0.0073427209232457095	0.0	0.0	0.0	0.00022436921654112857	0.0	0.0	0.0	0.0	0.00023052870223430448	0.0	3	18
1734	0.0006488374718780328	0.0	0.0	0.0	0.0	0.0	0.007897432811910054	0.0	0.0	0.0	0.0005974353145442022	0.0	0.0	0.0002515801727414749	0.0	0.0001455153583733177	0.0	3	18
1735	0.0	0.0	0.0	0.0	0.0	0.0	0.006905759726139126	0.0	0.0	0.0	0.001431994451834813	0.0	0.0	0.0	0.0	0.00018249754965863257	0.0	3	18
1736	5.860598734004594e-05	0.0	0.0	0.0	0.0	0.0	0.008025701298923034	0.0	0.0	0.0	0.0010003644845541586	0.0	0.0	0.0	0.0	0.00016904024395903526	0.0004247493822257737	3	18
1737	0.0	0.0	0.0	0.0	0.0	0.0	0.0064323028308632315	0.0	0.0	0.0	0.0005173544731813433	0.0	5.637392303003201e-05	0.0	0.0	0.0	0.0	0	18
1738	0.00021629953369130126	0.0	0.0	0.0	0.0	0.0	0.006500487480692529	0.0	0.0	0.0	0.00029178246606820994	0.0	0.0001215991341252123	0.0	0.0	4.709019357050842e-05	0.0	0	18
1739	0.0	4.089877534398315e-05	0.0	0.0	3.7214659569233404e-05	0.0	0.007048107788569015	0.0	5.313693713293547e-05	0.0	0.0006673626591058072	0.0	0.0	0.0	0.0	0.0	0.0	3	18
1740	0.00013249187314596773	0.0	0.0	0.0	6.672522776861435e-05	0.0	0.0060577371850040465	0.0	0.0	0.0	0.0007341219813463949	0.0	0.0	0.0	0.0	0.000730758783255812	0.0	0	18
1741	0.00024735248850245496	0.0	0.0	0.0	0.0	0.0	0.005390937092962477	4.74413395109142e-05	0.0	0.0	0.00019416283612183678	0.0	0.00013155469661045872	0.0	0.0	0.00015881333446679104	0.0	0	18
1742	0.0	0.0	8.891314796130709e-05	0.0	0.0	0.0	0.006807644913689685	0.0	0.0	0.0	0.0006461184555926788	0.0	0.0	0.0	0.0	0.00012212349918226388	0.0	3	18
1743	0.0	9.571488855552522e-05	0.0	5.9137728830535535e-05	0.0	0.0	0.005451602273391751	0.0	0.00025496404000388675	0.0	0.0010389348422224977	0.0	0.0	0.0	0.0	0.00012989102192786025	0.0	0	18
1744	0.0002876924551889033	0.0	0.0	0.0	0.0	0.0	0.006410039964967805	0.0	0.0	0.0	0.00038880575985402073	0.0	3.5635818989016775e-05	0.0	0.0	0.0	0.0	0	18
1745	0.0001477349199491282	0.0	0.0	0.0	0.0	0.0	0.007079982132925597	0.0	0.0	0.0	0.00037264864309793065	0.0	0.0	0.0	0.0	0.0	0.0005002580989071932	3	18
1746	0.00014450351507647996	0.0	0.0	0.0002645305939720013	0.0	0.0	0.007565422480994994	0.00014953827830304926	0.0	0.0	0.00022053065044043066	0.0	0.0	0.0	0.0	0.00024364507612305221	0.0	3	18
1747	0.0	0.0	0.0	0.0	0.0	0.0	0.007353901946492587	0.0	9.89628839402581e-05	0.0	0.0004015339803200656	0.0	0.0	0.0	0.0	9.400242844119036e-05	0.0	3	18
1748	0.0	0.0	0.0	0.0	0.0	0.0	0.006548475287538392	0.0	0.0	0.0	0.00043636877276497936	0.0	0.0	0.0	0.0	0.0	0.0	0	18
1749	0.0	0.0	0.0	0.0	0.0	0.0	0.006830526789229859	0.0	0.0	0.0	0.0	0.0	0.0	0.0	0.0	0.0005901961527192299	0.00023724681373223555	3	18
1750	0.0	0.0	0.0	0.0	0.0	0.0	0.00744747859619236	0.0	0.0	0.0	0.0007461700498933555	0.0	0.0	0.0	0.0	0.0004759335705430798	0.0	3	18
1751	0.0	0.0	0.0	0.0	0.0	0.0	0.00538995394502269	0.0	0.0	0.0	0.0009460021293474822	0.0	0.0	0.0	0.0	8.754962459711361e-05	0.0	0	18
1752	0.0	0.0	0.0	0.0	0.0	0.0	0.007072522689616969	0.0	0.0	3.736665397345157e-05	0.0	0.0	0.0	0.0	0.0	0.0	0.0	3	18
1753	4.779363402975494e-05	0.0	0.0	0.00013572548859374232	6.775863198124275e-05	0.0	0.0067824002546281945	0.00012075142654769609	0.0	0.0	0.0006262190619347567	0.0	0.0	4.7618181201979654e-05	0.0	0.0	0.0	3	18
1754	0.0	0.0	0.0	0.0	0.0	0.0	0.0071790707868658425	0.0	0.0	0.0	0.00013930678915197734	0.0	0.0	0.0	0.0	0.0	0.0	3	18
1755	0.0	0.00020491628823166144	0.0	0.0	0.0	0.0	0.007278342686773796	0.0	0.0	0.0	0.0006989237521551889	0.0	0.0	0.0	0.0	0.0	0.0	3	18
1756	0.0	0.0	0.0	0.00016620032999185562	0.0	0.0	0.007567186992664621	0.0	0.00011729893162433982	0.0	0.0004919930535630077	0.0	0.0	0.0	0.0	9.056095053982225e-05	0.0	3	18
1757	0.0	0.0	0.0	0.0	0.0	0.0	0.006725261409504001	0.0	0.0	0.0	0.0004233700605660339	0.0	0.0	0.0	0.0	0.0	0.0	3	18
1758	0.0	0.0	0.0	0.00010800245235621278	0.0	0.0	0.008342652497542865	0.0	0.0	0.0	0.0	0.0	0.0	4.6842532776241456e-05	0.0	0.0	0.0	3	18
1759	0.0	0.0	0.0	0.0	0.0	0.0	0.008478956676632727	0.0	6.753326199211982e-05	0.0	0.00040717080322085473	0.0	0.0	0.0	0.0	0.00025785865797711314	0.0	3	18
1760	0.00011914282035187303	0.0	0.0	4.4544781190681627e-05	0.0	0.0	0.007765174299404253	0.0	0.0	0.0	0.00017329223888223877	0.0	0.0	0.0	0.0	0.0	0.0	3	18
1761	0.00011391397910177216	0.0	0.0	0.0	0.0	0.0	0.005420915543670767	0.000222532518996373	0.0	0.0	0.00034613627505112633	0.0	0.00019301030482544426	0.00012775963841920327	0.0	0.00019147458453316408	0.0	0	18
1762	0.0	0.0	0.0	0.0	0.0	0.0	0.006164527550815573	0.0	0.0	0.0	0.0007382157701434016	0.0	0.0	0.0	0.0	0.0	0.00024378519168479065	0	18
1763	3.65021361940756e-05	0.0	0.0	3.837739700597368e-05	0.0	0.0	0.00758676518520904	0.0	0.0	0.0	7.999527353582699e-05	0.0	0.0	0.0	0.0	0.0	0.0	3	18
1764	0.0	0.0	0.0	0.0	0.0	0.0	0.007226223513276711	0.0	0.00018506344054045856	0.0	0.00017101099853330525	0.0	0.0	0.0	0.0	0.0003995692058624351	0.0	3	18
1765	0.0	0.0	0.0	0.0	0.0	0.0	0.007512943152936958	0.0	0.0	0.0	0.00013207919320720602	0.0	0.0	0.0	0.0	0.00012683007680269339	0.0	3	18
1766	8.189931728962647e-05	0.0	0.0	0.0	0.0	0.0	0.007858241637924163	0.0	0.0	0.0	0.0	0.0	0.00017804813744769864	0.0	0.0	0.0	0.0	3	18
1767	0.00015955202275990738	0.0	0.0	0.0	0.0	0.0	0.007964794970063844	0.0	0.0	0.0	0.000370686625948869	0.0	0.0	0.0	0.0	0.0	0.0	3	18
1768	0.0	0.0	0.0	0.0	0.0	0.0	0.007158980344008271	0.0	0.0	0.0	0.0	0.0	0.0	0.0	0.0	0.0	0.0	3	18
1769	0.00012557214107559452	0.0	0.0	0.0	0.0	0.0	0.0071552572739996614	0.0	0.0	0.0	0.0006754179771743678	0.0	0.0	0.0	0.0	0.00015448181079630595	0.0	3	18
1770	0.0	0.0	0.0	0.0	0.0	0.0	0.006707989485501878	0.0	0.0	0.0	0.00034145794890540215	0.0	4.392247735996915e-05	0.0	0.0	3.912667118090874e-05	0.0	3	18
1771	0.00011059185791598347	0.0	0.0	0.0	0.0	0.0	0.006464381770490908	0.0	0.0	0.0	0.0005681764064517266	0.0	0.0	0.0	0.0	0.0	0.0	0	18
1772	8.66695951868226e-05	0.0	0.0	0.0003831675181596866	0.0	0.0	0.006178601228347366	0.0	0.00012493444523846168	0.0	0.000416743197698924	0.0	0.0	0.0	0.0	0.0	0.0	0	18
1773	0.00013511727958720433	0.0	0.0	0.0	0.0	0.0	0.006932074913235373	0.0	0.0	0.0	0.000791093519265645	0.0	0.0	0.0	0.0	0.000251786435300496	0.0	3	18
1774	4.133149431135814e-05	0.0	0.0	0.0	0.0	0.0	0.007430804617698186	0.0	9.650697430477713e-05	0.0	0.0005616307071232838	0.0	0.00024838340946277767	0.0	0.0	0.0	0.0	3	18
1775	8.491227064175975e-05	0.0	0.0	0.0	0.00011583101506797449	0.0	0.006289038891635467	0.0	0.0	0.0	0.0007759599451666811	0.0	0.0	0.0	0.0	0.0006756479268778437	0.0	0	18
1776	0.0	0.0	0.0	0.0	0.0	0.0	0.008086980980453158	0.0	0.0	0.0	0.0005353673718762916	0.0	0.0	0.0	0.0	5.2748160251893146e-05	0.0	3	18
1777	0.0	0.0	0.0	0.0	0.0	0.0	0.007514325461243176	0.0	0.0	0.0	0.000843540027514718	0.0	0.00013642365319527382	0.0	0.0	0.000410960175504614	0.0	3	18
1778	0.0001665708968543918	0.0	0.0	0.0	0.0	0.0	0.005466028824884249	7.007419098487418e-05	0.0	0.0	0.00019806251902269398	0.0	6.898849237349695e-05	4.818028459820556e-05	0.0	0.00024388319845983615	0.0	0	18
1779	0.0	0.0	0.0	0.0	0.0	0.0	0.007494845069632809	0.0	0.0	0.0	0.00030950087195207943	0.0	0.0	0.0	0.0	0.0	0.0	3	18
1780	9.274535341056554e-05	0.0	0.0	3.518956883520718e-05	0.0	0.0	0.008854463953709063	0.0	0.0	0.0	0.00026592279125304185	0.0	0.0	0.0	0.0	0.0	0.0	3	18
1781	0.00015208774470298235	0.0	0.0	0.0	0.0	0.0	0.006785686755981036	0.0	0.0	0.0	0.0016373554669063743	0.0	0.0	0.0	0.0	0.00017271353067068511	4.838554721958126e-05	3	18
1782	0.00016973217292945994	0.0	0.0	0.0	0.0	0.0	0.007757047797293994	0.0	5.6148039830157535e-05	0.0	0.000696902511960168	0.0	0.0	0.0	0.0	0.0	0.0	3	18
1783	0.00010510850019012491	0.0	0.0	0.0	0.0	0.0	0.0076411258828177975	0.0	0.0	0.0	0.0005795469489737371	0.0	0.0	0.0	0.0	5.7643732681143746e-05	0.0	3	18
1784	0.0	0.00013290663076134956	0.0	0.00033256417510717413	0.0	0.0	0.006861250118025903	0.0	0.0	0.0	7.727178275513828e-05	0.0	0.0	0.0	0.0	4.294703709602551e-05	0.0	3	18
1785	0.0	0.0	0.0	0.0	0.0	0.0	0.007226887585908477	0.0	0.0	0.0	0.0002295404346664511	0.0	0.0	0.0	0.0	0.00021980918141842467	0.0	3	18
1786	0.0	0.0	0.0	0.0	0.0	0.0	0.006118889409719779	0.0	0.0	0.0	0.0005739679951121574	0.0	0.0	0.0	0.0	0.0	0.0001498236800774268	0	18
1787	5.78516542225277e-05	0.0	0.0	0.0	0.0	0.0	0.007326976278134896	0.0	0.00011528431770375529	0.0	0.0004978644569893136	0.0	0.0	0.0	0.0	0.0	0.0	3	18
1788	4.272624152731853e-05	0.0	0.0	0.0	0.0	0.0	0.006845322712067568	0.0	0.0	0.0	3.791595669057052e-05	0.0	0.0	0.0	0.0	0.0	0.0	3	18
1789	0.00018861179576487672	0.0	0.0	0.0	0.0	0.0	0.006140151384838966	0.0	0.0	0.0	0.000627685333918847	0.0	4.2462144977571995e-05	0.0	0.0	8.509956484037083e-05	0.00013456783749669825	0	18
1790	0.0	0.0	0.0	0.0	0.0	0.0	0.006800850750292059	0.0	0.0	0.0	0.0006626281242312505	0.0	0.0	0.0	0.0	3.4786146442585524e-05	0.00029050466647190915	3	18
1791	0.0	0.0	0.0	0.0	0.0	0.0	0.007889465488554494	0.0	0.0	0.0	0.00017041061578182399	0.0	0.0	0.0	0.0	3.557734044257801e-05	0.0	3	18
1792	0.0	0.0	0.0	0.0	0.0	0.0	0.006867196033366193	0.0	0.0	0.0	0.00017125871944761247	0.0	0.0	0.0	0.0	0.0	0.0	3	18
1793	0.00012148608007052615	0.0	0.0	0.0	0.0	0.0	0.007236948929308364	0.0	0.0	0.0	3.660499461879238e-05	0.0	0.0	0.0	0.0	0.0	0.0	3	18
1794	0.0	0.0	0.0	0.0	0.0	0.0	0.007264266390867546	0.0	0.0	0.0	0.00048532523345572865	0.0	0.0	0.0	0.0	0.0	0.0	3	18
1795	0.0	0.0	0.0	0.0	0.0	0.0	0.005940565481530632	0.0	0.0	0.0	0.00012045938670457034	0.0	0.0	0.0	0.0	0.0	0.0	0	18
1796	0.0003708848793776523	0.0	0.0	0.0	0.0	0.0	0.0066832629187695575	0.0	0.0	0.0	0.0002449907824583711	0.0	0.0	0.0	0.0	0.0	0.0	3	18
1797	0.0	0.0	0.0	0.0	0.0	0.0	0.007609975919988317	0.0	0.0	0.0	0.00045278906029543064	0.0	0.0002370837688644257	0.0	0.0	0.0	0.0	3	18
1798	3.5131198062105866e-05	0.0	0.0	0.0	0.0	0.0	0.0068632290625524894	0.0	0.0	0.0	0.00015505814574501327	0.0	0.00010312855158138517	0.0	0.0	0.0	0.0	3	18
1799	0.0	0.0	0.0	0.0	0.0	0.0	0.00880505443165171	0.0	0.0	0.0	0.0002759936301892064	0.0	0.0	0.0	0.0	0.0	0.0	3	18
1800	0.0	0.0	0.0	0.0	0.0	0.0	0.006805453078525231	0.00022222937287562095	0.0	0.00017542888795687268	0.0002576698223052076	0.0	0.0	0.00011161018843055866	0.0	0.0	0.0	3	19
1801	0.0	0.0	0.0	0.0	0.0	0.00011735549056138828	0.0047566271605706655	0.0	0.0	0.0005509851309530137	0.0006611926228771734	0.0	0.0	0.0	0.0	0.0	0.0	0	19
1802	0.0	0.0	0.0	0.0	0.0	0.0	0.00047480197334409614	0.0	0.0	0.0005818957327955579	0.0002606348850984004	0.0	0.0	0.0001195172045565878	0.0	0.0	0.0	5	19
1803	0.0	0.0	0.0	0.0	0.0	0.0	0.001526579587559114	0.0	0.0	0.000856359335587638	0.0006130248297466052	0.0004271681163921048	0.0	3.5367622128864594e-05	0.0	4.1210982267432594e-05	0.00035006576534910526	5	19
1804	0.0	0.0	0.0	0.0	0.0	0.0	0.0016266588556673345	0.0013956362369363842	0.0	0.0004811219128920954	0.0	0.0	0.0	0.000247611621531214	0.0	0.0	0.0	5	19
1805	0.0	0.0	0.0	0.0	0.0	0.0	0.0011861094649347165	0.0008570075816480087	0.0	0.0007525640257785784	0.0005746555194231841	0.0	0.0	0.00024838902641191466	0.0	0.0	9.513036012351524e-05	5	19
1806	0.0	0.0	0.00017659781348254087	0.0	0.0	0.0	0.0036712427414584015	0.0007907098660816604	0.0	0.0011313355839191414	0.0013334291811246935	0.0	0.0	0.0	0.0	0.0	6.591488640154643e-05	9	19
1807	0.0	0.0	0.0	0.0	0.0	0.0	0.0026221938795197935	0.001841490819382302	0.0	0.0006193304216368148	0.0	0.0	0.0	0.00020169914383169399	0.0	0.0	0.0	9	19
1808	0.0	0.0	0.0	0.0	0.0	0.0	0.0006029364844966756	0.0	0.0	0.0025895570055861007	0.0	0.0	0.0	0.00015955337719475676	0.0	0.0	0.0	5	19
1809	0.0	0.0	0.0	0.0	0.0	0.0	0.0038135913841194657	0.0015111454452958722	0.0	0.00039738275383548714	0.0003427928941593378	0.0002799205868769526	0.0	5.331188984660247e-05	0.0	0.000311756935817142	0.0	9	19
1810	0.0	0.0	0.0001145828690886296	0.0	0.0	4.7445138587254103e-05	0.004288120857169164	0.00012390081598938585	9.027203359344964e-05	0.0007279335988435756	3.6405578178614396e-05	0.0	0.0	0.00010270453946371853	0.0	0.0	0.0	9	19
1811	0.0	0.0	0.0	0.0	0.0	0.0	0.009371528003947662	0.0002275335646101121	0.0001902666768597241	0.00035275320546550954	0.0	0.0	0.0	0.0	0.0	0.0	0.0	3	19
1812	0.0	0.0	0.0	0.0	0.0	0.0	0.0015586410116239385	0.0007359601652488224	0.0	0.001117727685116491	0.0011432722617220465	0.0	0.0	0.0	0.0	0.0	0.00012121282650273682	5	19
1813	0.0	0.0	0.0	0.0	0.0	0.0	0.008984001731318574	0.0009882637366198138	0.0	0.000504745126341275	0.00010297773556487034	0.0	0.0	4.184268348389962e-05	0.0	0.0	0.0	3	19
1814	0.0	0.0	0.0	0.0	0.0	0.0	0.004431624399769996	0.0002842310686971067	0.0	0.0008392080752380564	0.0003507053697324664	0.0003483308593453737	0.0	0.0	0.0	0.0	0.0	9	19
1815	0.0	0.0	0.0	0.0	0.0	0.0	0.006007721550648427	0.0010685562140259868	0.0	0.0006424422465320821	0.0006537381312328674	0.0	0.0	0.0	0.0	0.0	3.5300567221693305e-05	0	19
1816	0.0	6.639929650946119e-05	0.0	0.0	0.0	0.0	0.001641517601091436	0.00041764164609437175	0.0	0.000405322171638421	4.605453014897037e-05	0.0	0.0	0.0	0.0	0.0	0.0	5	19
1817	0.0	0.0	0.0	0.0	0.0	0.0	0.00600011050853119	0.0016239593711035564	0.0	0.002733577436922799	4.6320720209253506e-05	0.0	0.0	0.0001999341049964245	0.0	0.0	0.0	0	19
1818	0.0	0.00014642063067448336	0.0	0.0	0.0	0.0	0.004297020580082328	0.002934410538276907	0.0	0.0007627758630253611	0.00032699154127957254	0.0	0.0	0.000164289326190923	0.0	0.0	0.0	9	19
1819	0.0	0.0002062967089888933	0.0	0.0	0.0	0.0	0.0032489587067823364	0.0	0.0	0.0008640312702284447	0.000302683207327843	0.0	0.0	0.00030402257200943237	0.0	0.0	0.0	9	19
1820	0.0	0.0	0.0	0.0	0.0	0.0	0.004190799525181632	0.0005796606072100754	0.0	0.0029961151401900876	0.0	0.0	0.0	0.0	0.0	0.0	0.0	9	19
1821	0.0	0.0	0.0	0.0	0.0	0.0	0.005774073000946628	0.000586924190497477	0.0	0.0008683631505499517	0.00022717915328055187	0.0	0.0	6.302842915806855e-05	0.0	0.0	0.0	0	19
1822	0.0	0.0	0.0	0.0	0.0	0.00024613727277587204	0.0012495154064410719	7.226391472059383e-05	0.0	0.0020524208684232132	8.126678794387851e-05	0.0	0.0	0.0	0.0	0.0	0.0	5	19
1823	0.0	0.0	0.0	0.0	0.0	0.0	0.005151835099487062	0.000975862165481406	0.0	0.0006654790420930083	0.0004737957915600436	0.0	0.0	7.262248303016449e-05	0.0	0.0	0.0	0	19
1824	0.0	0.00014202315235942897	5.5378736623021834e-05	0.0	0.00027636396359341774	0.0	0.0018116890183643988	0.00034770763504843495	0.0	0.0013212350220801296	0.00032913705266626416	0.00045195693751147773	0.0	0.0	0.0	0.0	0.0	5	19
1825	0.0	0.0	0.0	0.0	0.0	0.0	0.005868749144530592	0.0020959176315451917	0.0	0.0	0.0	0.0	0.0	0.0	0.0	0.0	0.0	0	19
1826	0.0	0.0	0.0	0.0	0.0	0.0	0.007420795388338735	0.002334251840998984	0.0	0.0010433900353194467	0.0	0.0	0.0	0.0	0.0	0.0	0.0	3	19
1827	0.0	0.0	0.0	0.0	0.0	0.0	0.006591497935506303	0.0005014275086797752	0.0	0.0011726929596231343	0.0	0.0	0.0	0.00010292518822705568	0.0	0.0	0.0	3	19
1828	0.0	0.0	4.590474223254887e-05	0.0	0.0	0.00011116565090070884	0.004479858725756707	0.00015316097006121937	3.584513535784892e-05	0.0007709361486659949	0.00023164697542799555	0.0	0.0	0.00016915070772954984	0.0	0.0	0.0	0	19
1829	0.0	0.0	0.0	0.0	0.0	0.0	0.0027547931131159456	0.0	0.0	0.0016216649929872474	0.0	0.0	0.0	7.556749504208731e-05	0.0	0.0	0.0	9	19
1830	0.0	0.0	0.0	0.0	0.0	0.0	0.0002681256815401852	3.702765074709165e-05	0.0	0.001964668717128567	0.0	0.0	0.0	0.00019336017457573376	0.0	0.0	0.0	5	19
1831	0.0	0.0	0.0	0.0	0.0	0.0	0.00030013835695860946	0.0009753153934262546	0.0	0.001147718834030423	0.0007688289107974593	0.0	0.0	0.0002921384854377329	0.0	0.0	0.0	5	19
1832	0.0	0.0	0.0	0.0	0.0	0.0	0.003782624013568223	0.0020398436700752283	0.0	0.00034494711579539656	7.613337021605438e-05	0.0	0.0	0.0	0.0	0.0	0.0	9	19
1833	0.0	0.0	0.0	0.0	0.0	0.0	0.0027179429295479353	0.0014093589178893807	0.0	0.0006634200904897028	0.0002048969455721717	0.0	0.0	0.00014868852816383977	0.0	6.619480660930461e-05	0.0	9	19
1834	0.0	0.0	0.0	0.0	0.0	0.0	0.007987480929893218	0.00013118586711439464	0.0	0.0002267520542141219	0.0	0.0	0.0	0.0	0.0	0.0	0.0	3	19
1835	0.0	0.0	0.0	0.0	0.0	0.0	0.0022681357320937763	0.0004792063319490949	0.0	0.001643569456527659	0.0	0.0	0.0	0.00015694552203072515	0.0	0.0	0.0	5	19
1836	0.0	0.0	0.0	0.0	0.0	0.0	0.001766631108193029	0.0023496193688557912	0.0	0.005484492025661513	0.00022165598290932952	0.0	0.0	0.00015094390447464173	0.0	0.0	0.0	5	19
1837	0.0	0.0	0.0	0.0	0.0	0.0	0.005242487542756886	0.0027279867916011283	0.0	0.0001368171323406957	0.0	0.0	0.0	0.0	0.0	0.0	0.0	0	19
1838	0.0	0.0	0.0	0.0	0.0	0.0	0.004113214847262285	0.00014132059514621048	0.0	0.005160547513431687	0.00014090223875778976	0.0	0.0	0.00016481683395466084	0.0	0.0	0.0	9	19
1839	0.0	0.0	0.0	0.0	0.0	0.0	0.0010187106573480917	0.0005281616570944428	0.0	0.0001219574959429161	0.0	0.0	0.0	0.0	0.0	0.0	0.0	5	19
1840	0.0	0.0	0.0	0.0	0.0	0.0	0.00014491024409171282	0.00015128698077909638	0.0	0.0015265082685397924	0.00044904082267384647	0.0	0.0	0.0	0.0	0.0	0.0	5	19
1841	0.0	0.0	0.0	0.0	0.0	0.0	0.0006459799970768047	0.0004420202403873978	0.0	0.0008218748231026522	0.0004895241226704667	0.0	0.0	0.000204592254096737	0.0	0.0	0.0	5	19
1842	0.0	0.0	0.0	0.0	0.0	0.0	0.0020406234694874035	0.0001447633816983089	0.0	0.0010864834012207206	4.3493299175036624e-05	0.0	0.0	8.471398428786583e-05	0.0	0.0	0.0	5	19
1843	0.0	0.0	0.0001229565887469901	0.0	0.0002681563237778143	0.0	0.0018825911585588905	0.00016293514256503742	0.0	0.00032300602695197763	0.0003662833848574177	0.0	0.0	0.0	0.0	0.0	0.0	5	19
1844	0.0	0.0	0.0	0.0	0.0	0.0	0.004222289970860276	0.00129990629485566	0.0	0.00035865182070018726	6.703585314061188e-05	7.899265915080187e-05	0.0	4.185697536700853e-05	0.0	0.0	0.0	9	19
1845	0.0	4.8098605980232017e-05	0.0	0.0	0.0	0.0	0.0030526454673909745	0.001753683258908405	0.0	0.0005091812759853615	9.647098872324475e-05	0.0	0.0	0.0	0.0	0.0	0.0	9	19
1846	0.0	0.0	0.0	0.0	0.0	0.0	0.006338808228410543	0.001751862395119118	0.0	0.0	0.000165212358224286	0.0	0.0	0.0	0.0	0.0	0.0	0	19
1847	0.00013987749076752528	0.0	0.0	0.0	0.0	0.0	0.0017877090235777259	3.450969039874129e-05	0.0	0.0010171227953729932	0.0015322554066545646	0.0004577538934567012	0.0	0.0	0.0	0.0	0.0001598098911797568	5	19
1848	0.0	0.0	0.0	0.0	0.0	0.0	0.0033461251032463027	0.0026537373174884147	0.0	0.004686263774207907	0.00021038999067587565	0.0	0.0	0.0	0.0	0.0	0.0	9	19
1849	0.0	3.581785972975606e-05	0.0	0.0	0.0	0.0	0.002395154287635539	0.00033505222868763157	0.0	0.000533589707251302	0.0	0.0	0.0	0.0	0.0	0.0	0.0	9	19
1850	0.0	0.0	0.0	0.0	0.0	0.0	0.0005161941652837313	0.0008424637445001944	0.0	0.004753710761929815	0.00031803927036464305	0.0	0.0	0.00054397197952798	0.0	0.0	0.0	5	19
1851	0.0	0.0	8.352798291537766e-05	0.0	0.0	0.00014584000006932681	0.007380766496774161	0.00024387270979859304	8.464998605745491e-05	0.0008861518633325228	0.0	0.0	0.0	0.0	0.0	0.0	0.0	3	19
1852	0.0	0.00012694052343689794	0.0	0.0	0.0	0.0	0.00441074460007402	0.0002691272368409284	0.0	0.00021877089923647496	0.0008963412618120518	0.0	0.0	0.0	0.0	0.0	0.0	9	19
1853	0.0	0.0	0.0	0.0	0.0	0.0	0.0003799703270082588	0.0008123427555830617	0.0	0.0012631486654955085	0.0005119182331107348	0.0	0.0	0.00028103530586488855	0.0	0.0	0.0	5	19
1854	0.0	0.0	0.0	0.0	0.0	0.0	0.0031163047383969164	5.1267335971356776e-05	0.0	0.0024709709350178807	0.0	0.0	0.0	0.0	0.0	0.0	0.0	9	19
1855	0.0	0.0	0.00017466186986950957	0.0	0.0	0.00012565031944472481	0.004841798049945352	0.0002614177534410012	0.00018916250176765397	0.0009606951377646466	4.140390111436332e-05	0.0	0.0	3.4624727440834734e-05	0.0	0.0	0.0	0	19
1856	0.0	0.0	0.0	0.0	0.0	0.0	0.005346661828889405	0.004089133770741467	0.0	0.0	0.0	0.0	0.0	0.0	0.0	0.0	0.0	0	19
1857	0.0	0.0	5.152814259417301e-05	0.0	0.00023590937297995326	0.0	0.005357331809147278	0.0005122418389040515	5.412871883126616e-05	0.0002850778264100576	0.00015500888176919406	0.00010358527481196797	0.0	0.0	0.0	0.0	0.0	0	19
1858	0.0	0.0	4.16243891189678e-05	0.0	0.0	0.0	0.004366792689850492	0.0009263504698587847	0.0	0.0008088402191601263	0.001017031262321908	0.0	0.0	0.0	0.0	0.0	3.4786564945359254e-05	9	19
1859	0.0	0.0	0.0	0.0	0.0	0.0	0.0014324643608049907	0.0013044807221438168	0.0	0.0014344752894993149	0.0	0.0	0.0	0.00013971402539550765	0.0	0.0	0.0	5	19
1860	0.0	0.0	0.0	0.0	0.0	0.0	0.006640577882979913	0.0011150701153133586	0.0	0.0005988567647861474	0.0006009416845221764	0.0	0.0	0.0	0.0	0.0	0.0	3	19
1861	0.0	0.0	0.0	0.0	0.0	0.0	0.005272318492830655	0.0	0.0	0.0045314899733518025	0.0	0.0	0.0	0.0	0.0	0.0	0.0	0	19
1862	0.0	0.0	0.0	0.0	0.0	0.0004348723155930426	0.0005457923289954726	5.535035733287111e-05	0.0	0.0007375375449823845	4.935287025077747e-05	0.0	0.0	0.00026819500367865275	0.0	0.0	0.0	5	19
1863	0.0	0.0	0.0	0.0	0.0	0.0	0.0049430991635181325	0.0033729172207658453	0.0	0.002029642341183386	0.00021657253375954223	0.0	0.0	0.0	0.0	0.0	0.0	0	19
1864	0.0	0.0	0.0	0.0	0.0	0.0	0.005130542785748382	0.0007418646983050497	0.0	0.00021350980453370075	0.0006790751031933462	0.0002592462643387035	0.0	0.0	0.0	0.0	0.0	0	19
1865	0.0	0.0	0.0	0.0	0.0	0.0	0.005438227904993619	0.0	0.0	0.004256880432995231	0.0	0.0	0.0	0.0	0.0	0.0	0.0	0	19
1866	0.0	0.0	0.0	0.0	0.0	0.0	0.0067931940628262605	0.0014919722379920656	0.0	0.0012667155681750173	0.0	0.0	0.0	0.0	0.0	0.0	0.0	3	19
1867	0.0	0.0	0.0	0.0	0.0	0.0	0.00043352401003524034	0.0001745440645307983	0.0	0.0006664203956784173	0.00013342072615092304	0.0	0.0	0.0001452113387690352	0.0	0.0	0.0	5	19
1868	0.0	0.0	0.0	0.0	0.0	0.0	0.0006188582535468121	0.0	0.0	0.0007025176213104165	8.61122406578523e-05	0.0	0.0	0.00020693941766350787	0.0	0.0	0.0	5	19
1869	0.0	0.0	0.0	0.0	0.0	0.00021445550644920322	0.0002053578205956113	0.0	0.0	0.0009116136693917878	0.0001238755009739799	0.0	0.0	0.00017543680566164455	0.0	0.0	0.0	5	19
1870	0.0	0.0	0.0	0.0	0.0	0.0	0.005179628776304954	0.0029737423889687068	0.0	0.0	0.0	0.0	0.0	0.0	0.0	0.0	0.0	0	19
1871	0.0	0.0	0.0	0.0	0.0	0.0	0.006638912972289855	0.001524480740691891	0.0	0.0001879940325618031	0.0	0.0	0.0	0.0	0.0	0.0	0.0	3	19
1872	0.0	0.0	0.0	0.0	0.0	0.0	0.006736123736116013	0.0008367891561416303	0.0	0.0021115896512595342	0.0	0.0	0.0	0.00011368668167862339	0.0	0.0	0.0	3	19
1873	0.0	0.0	4.130957887982792e-05	0.0	0.0	0.0	0.005777198214428196	0.0007323226865821068	0.0	0.0005953490670468832	0.0	0.0	0.0	0.0	0.0	0.0	0.0	0	19
1874	0.0	0.0	0.0	0.0	0.0	0.0	0.00034893149864551466	0.0005517199665475753	0.0	0.0009089723900503552	0.0010034373839478675	0.0	0.0	0.0003336701614587989	0.0	0.0	0.00043930822840530456	5	19
1875	0.0	0.0	0.0	0.0	0.0	0.0	0.0040273894157754975	0.003223778701981339	0.0	0.0002847195540415729	0.00047734473121486626	8.978611289164678e-05	0.0	0.0	0.0	0.00019017942909077415	0.0	9	19
1876	0.0	0.0	0.0	0.0	0.0	0.0	0.0016253001116856014	0.0010266687347575405	0.0	0.0012433986493218252	0.0005844813914331122	0.0005935470514138335	0.0	0.00014112346958036225	0.0	0.0	0.0	5	19
1877	0.0	0.0	0.0	0.0	0.0	0.00022053319065138568	0.00023921537027786794	0.0	0.0	0.0005824433263022781	3.71850069710781e-05	0.0	0.0	0.00013867354954623666	0.0	0.0	0.0	5	19
1878	0.0	0.0	0.0	0.0	0.0	0.0	0.0011454058595284989	0.0009906259216063255	0.0	0.0009645348239537151	0.0007469648562261791	0.0005755955051947767	0.0	0.00017679570430419105	0.0	0.0	3.5744478627783906e-05	5	19
1879	0.0	0.0	0.0	0.0	0.0	0.0	0.00652834825484795	0.0007821002993510884	0.0	0.00020265574805479914	0.0	0.0	0.0	5.248324823389408e-05	0.0	0.0	0.0	0	19
1880	0.0	0.0	0.0	0.0	0.0	0.0	0.0014755695940255578	0.0030703222573449564	0.0	0.004563727937615003	0.0002374005974298812	0.0	0.0	0.00017687875586760833	0.0	0.0	0.0	5	19
1881	0.0	0.0	0.0	0.0	0.0	0.0	0.0072405075957154424	0.0005423261786118736	0.0	0.0002975434077700282	0.0	0.0	0.0	0.0	0.0	0.0	0.0	3	19
1882	0.0	0.0	0.0	0.0	0.0	0.0	0.007451756512630235	0.0005072936662248329	0.0	0.00024923349429721434	3.798689702121118e-05	0.0	0.0	0.0	0.0	0.0	0.0	3	19
1883	0.0	0.0	0.0	0.0	0.0	0.0	0.009797011899069966	0.0004456851369923631	0.0	0.0	0.0	0.0	0.0	0.0	0.0	0.0	0.0	3	19
1884	0.0	0.0	0.0	0.0	0.0	0.0	0.006012780818021331	0.0006926734035925296	0.0	0.000567272888682443	0.00010783747985622018	0.0	0.0	0.0	0.0	0.0	0.0	0	19
1885	0.0	0.0	0.0	0.0	0.0	0.0	0.005440712330289181	0.0011178166702347355	0.0	0.0	0.0	0.0	0.0	0.0	0.0	0.0	0.0	0	19
1886	0.0	0.0	0.0	0.0	0.0	0.0	0.0019653503839423916	0.0	0.0	0.0009564808992295069	0.00023652745882906442	0.0	0.0	0.0	0.0	0.0	0.0	5	19
1887	0.0	0.0	0.0	0.0	0.0	0.0	0.0004760562994778553	0.001970264168925848	0.0	0.005747905006153799	0.0005041804188399854	0.0	0.0	0.00024020270998325582	0.0	0.0	0.0	5	19
1888	0.0	0.0	0.0	0.0	0.0	0.0	0.0017304731176941324	0.00047994176050080833	0.0	0.0031275157376821966	9.187506618700402e-05	0.0	0.0	0.00010114333094191278	0.0	0.0	0.0	5	19
1889	0.0	0.0	0.0	0.0	0.0	0.0	0.00027617183278593474	0.0008261496305852727	0.0	0.0009826305197392917	0.000785436891852939	0.0	0.0	0.0002910831378261317	0.0	0.0	0.0	5	19
1890	0.0	0.0	0.0	0.0	0.0	0.0	0.0032623634121030187	0.0014933582741923847	0.0	0.001319058173078633	0.0005509352990231274	0.0	0.0	6.779462888670314e-05	0.0	0.0	0.0	9	19
1891	0.0	0.0	0.0	0.0	0.0	0.0	0.007477332216649457	0.0013325173884648621	0.0	0.0	0.00011337653127809691	0.0	0.0	0.0	0.0	0.0	0.0	3	19
1892	0.0	0.0	0.00021217502733989735	0.0	0.0	0.00010168984400265411	0.004625392353361057	0.00024044067854247326	0.00016725585246584997	0.001154683881890182	0.0	0.0	0.0	6.918838491848276e-05	0.0	0.0	0.0	0	19
[truncated: 2,107 more rows]
