# Supplementary material for: NIPMAP: niche-phenotype mapping of multiplex histology data by community ecology
Source: Nat Commun. 2023 Nov 7;14:7182. doi: 10.1038/s41467-023-42878-z (PMC10630431; doi:10.1038/s41467-023-42878-z)
Supplement: Supplementary file 6 — Source Data [file 41467_2023_42878_MOESM6_ESM.zip › Fig2/patient5_cell_positions.csv]

x	y	label	cell_type	cell_size_pixel
84.045	13.455000000000002	2	CD8-T	238
92.235	12.285	3	Macrophages	61
102.18	16.77	4	Other immune	494
120.51	16.965	5	Macrophages	784
135.72	17.745	6	Keratin-positive tumor	1146
147.42000000000002	12.48	7	Keratin-positive tumor	82
197.53500000000003	15.600000000000001	8	Keratin-positive tumor	652
218.01	14.43	9	Keratin-positive tumor	588
241.02	12.48	10	Keratin-positive tumor	95
259.155	15.21	11	Keratin-positive tumor	310
264.615	13.455000000000002	12	Tumor	146
282.555	14.43	13	Keratin-positive tumor	448
316.68	15.990000000000002	14	Macrophages	746
356.07	12.675	15	Mono / Neu	162
374.01	14.04	16	Other immune	438
385.515	15.405000000000001	17	Endothelial	419
392.145	13.260000000000002	18	Mesenchymal-like	114
400.33500000000004	15.21	19	Macrophages	613
417.3	13.844999999999999	20	Mesenchymal-like	273
431.34000000000003	12.48	21	Mono / Neu	83
439.14	12.285	22	Macrophages	127
450.45000000000005	13.260000000000002	23	CD8-T	316
462.735	13.844999999999999	24	Macrophages	333
474.24	12.48	25	Mono / Neu	106
483.21000000000004	14.43	26	Macrophages	301
529.23	15.21	27	CD8-T	380
538.395	12.870000000000001	28	Endothelial	158
548.34	14.625	29	Keratin-positive tumor	352
561.405	15.405000000000001	30	CD4-T	482
616.2	15.015	32	Keratin-positive tumor	748
630.825	14.235	33	CD8-T	301
643.8900000000001	13.260000000000002	34	Keratin-positive tumor	263
653.4449999999999	12.48	35	Keratin-positive tumor	90
668.2650000000001	16.965	36	Keratin-positive tumor	794
684.645	15.600000000000001	37	Keratin-positive tumor	775
699.075	14.625	38	Keratin-positive tumor	435
727.9350000000001	13.844999999999999	39	Keratin-positive tumor	472
743.5350000000001	12.870000000000001	40	Keratin-positive tumor	225
572.715	15.21	41	CD4-T	459
44.265	16.575	42	Macrophages	683
247.065	16.38	43	Keratin-positive tumor	643
509.34000000000003	14.82	44	Macrophages	218
179.59500000000003	15.990000000000002	46	Keratin-positive tumor	446
292.5	16.575	47	Other immune	659
708.435	13.260000000000002	48	Keratin-positive tumor	120
156.0	15.405000000000001	49	Keratin-positive tumor	521
330.525	15.21	51	Mesenchymal-like	431
520.845	15.990000000000002	52	CD3-T	504
587.34	17.16	53	Keratin-positive tumor	584
111.15	14.82	54	Other immune	243
270.66	16.38	56	Keratin-positive tumor	616
504.07500000000005	15.600000000000001	57	DC / Mono	365
582.27	17.355	58	Macrophages	435
31.785	15.21	59	Macrophages	126
492.18	16.965	60	Macrophages	532
601.77	15.795000000000002	61	Keratin-positive tumor	411
27.884999999999998	15.405000000000001	62	Macrophages	84
412.23	16.965	63	Endothelial	561
712.9200000000001	17.16	65	Keratin-positive tumor	672
95.16	18.525	66	Macrophages	559
555.165	15.795	67	Keratin-positive tumor	221
514.995	15.795	68	CD8-T	168
752.895	15.99	69	Keratin-positive tumor	287
437.97	21.255	71	Endothelial	1126
538.5899999999999	17.355	72	CD8-T	284
596.895	18.915	73	Keratin-positive tumor	469
171.79500000000002	18.134999999999998	74	Keratin-positive tumor	434
353.535	18.525000000000002	75	Keratin-positive tumor	659
187.98000000000002	18.72	76	Keratin-positive tumor	567
204.75	20.085	77	Keratin-positive tumor	317
446.94	18.915	79	DC / Mono	284
454.545	19.695	80	Macrophages	393
647.4000000000001	23.4	82	Keratin-positive tumor	1511
723.2550000000001	18.72	83	Keratin-positive tumor	134
473.65500000000003	18.915	84	Macrophages	484
85.41	19.89	85	Mono / Neu	484
731.6400000000001	24.765	88	Keratin-positive tumor	1393
745.29	22.425	89	Keratin-positive tumor	1210
38.22	21.450000000000003	90	Macrophages	708
106.86000000000001	20.67	91	CD8-T	263
224.445	21.84	92	Keratin-positive tumor	733
302.64	19.5	93	CD8-T	793
658.32	16.770000000000003	94	Keratin-positive tumor	262
367.38	22.815	96	Tregs	846
374.01	21.645	97	Other immune	438
238.875	22.425	98	Keratin-positive tumor	882
278.655	19.695	99	Other immune	275
700.245	21.645	100	Keratin-positive tumor	504
707.0699999999999	19.11	101	Keratin-positive tumor	143
70.98	24.18	102	Macrophages	1086
256.62	20.67	103	Macrophages	278
148.98000000000002	23.4	107	Keratin-positive tumor	1289
247.845	22.62	108	Mono / Neu	285
390.975	20.475	109	CD4-T	371
551.07	25.545	111	Keratin-positive tumor	1122
689.325	22.815	113	Keratin-positive tumor	683
55.965	22.619999999999997	114	Macrophages	204
216.45	22.815	115	Keratin-positive tumor	604
381.81	20.67	116	CD4-T	252
534.3	23.009999999999998	117	CD8-T	576
420.225	24.18	119	Tregs	679
505.245	22.035	120	Macrophages	673
562.77	24.375	121	Keratin-positive tumor	699
404.04	22.035000000000004	122	Macrophages	463
517.725	21.645	123	CD8-T	258
615.4200000000001	24.57	125	Keratin-positive tumor	1212
114.465	23.009999999999998	127	Mono / Neu	395
183.10500000000002	24.96	128	Keratin-positive tumor	419
199.095	24.18	129	CD8-T	310
343.005	25.155	130	Macrophages	734
429.78	22.814999999999998	131	CD8-T	313
572.715	24.375	132	Macrophages	629
307.905	24.57	133	Mesenchymal-like	416
465.27	22.814999999999998	134	Macrophages	359
602.55	23.4	135	CD8-T	254
330.72	24.18	137	Tregs	619
482.235	23.595	139	Macrophages	583
494.71500000000003	26.325000000000003	141	DC / Mono	701
666.51	25.545	143	Keratin-positive tumor	848
95.745	24.765	144	Other immune	215
278.655	29.055	148	Other immune	770
321.36	29.25	151	Mesenchymal-like	838
457.665	26.130000000000003	152	Macrophages	535
586.365	26.130000000000003	153	Keratin-positive tumor	244
629.655	26.910000000000004	154	Keratin-positive tumor	606
716.625	25.155	155	Keratin-positive tumor	511
192.66000000000003	26.910000000000004	156	Keratin-positive tumor	318
351.19500000000005	27.494999999999997	159	Keratin-positive tumor	478
61.425000000000004	24.765	160	Macrophages	315
265.005	27.689999999999998	161	CD8-T	804
21.060000000000002	27.884999999999998	162	Macrophages	358
179.01	31.005000000000003	163	Keratin-positive tumor	1286
525.33	29.445	164	CD8-T	709
128.31	24.57	167	Mono / Neu	541
138.45	27.690000000000005	168	CD8-T	409
157.365	28.275	169	Keratin-positive tumor	391
392.145	27.495	170	Keratin-positive tumor	498
541.5150000000001	27.884999999999998	171	CD8-T	335
705.51	30.42	172	Keratin-positive tumor	981
29.25	28.47	173	Macrophages	411
80.925	30.03	175	Macrophages	670
89.505	30.03	176	CD3-T	510
212.745	27.495	177	Keratin-positive tumor	1121
288.99	30.225	178	Mono / Neu	829
405.405	28.470000000000002	179	Macrophages	340
514.605	31.785	180	CD8-T	858
105.885	28.08	181	CD8-T	465
380.05500000000006	28.47	182	Keratin-positive tumor	503
598.065	31.785	184	Keratin-positive tumor	1061
251.94	29.64	186	Macrophages	579
582.6600000000001	28.665	187	CD4-T	461
663.0	30.615000000000002	188	Keratin-positive tumor	434
312.78000000000003	30.03	189	CD8-T	327
299.91	31.200000000000003	191	Macrophages	531
98.28	30.225	193	CD8-T	326
167.505	31.200000000000003	194	Keratin-positive tumor	477
535.665	31.590000000000003	196	CD4-T	305
426.46500000000003	30.42	199	Tregs	334
468.39	32.37	201	Macrophages	666
481.65	31.590000000000003	202	Macrophages	483
414.765	30.615000000000002	205	Mesenchymal-like	167
436.995	32.76	206	Macrophages	585
35.295	31.980000000000004	207	Macrophages	390
198.315	33.345	208	Keratin-positive tumor	703
41.925	31.590000000000003	210	Macrophages	161
47.775	32.76	211	Macrophages	532
491.01	33.150000000000006	213	CD4-T	279
685.815	33.345	214	Keratin-positive tumor	750
115.83000000000001	31.005000000000003	216	Mesenchymal-like	283
228.735	33.54	217	Macrophages	716
570.57	33.345	219	Macrophages	333
671.97	33.93	220	Keratin-positive tumor	675
241.21500000000003	33.93	222	Macrophages	637
307.515	32.370000000000005	223	CD8-T	199
330.915	36.855000000000004	224	Keratin-positive tumor	1433
642.72	36.660000000000004	226	Keratin-positive tumor	1439
357.82500000000005	33.150000000000006	227	Tumor	98
746.655	35.1	228	Keratin-positive tumor	914
274.755	34.71	230	CD4-T	503
502.51500000000004	34.32	232	Mesenchymal-like	432
560.625	35.685	234	Keratin-positive tumor	836
74.1	34.125	235	Macrophages	145
459.225	33.93000000000001	237	Unidentified	292
578.565	33.540000000000006	238	Macrophages	237
612.69	37.245000000000005	239	Keratin-positive tumor	1507
719.355	37.44	240	Keratin-positive tumor	1325
371.67	38.22	242	Keratin-positive tumor	1185
396.435	36.660000000000004	243	Keratin-positive tumor	655
408.72	37.245	244	CD3-T	814
21.450000000000003	36.66	247	Macrophages	311
265.59000000000003	36.660000000000004	248	CD3-T	517
541.515	37.05	249	CD8-T	437
143.325	38.805	251	CD8-T	689
512.85	36.075	253	CD8-T	309
531.7650000000001	36.465	254	CD8-T	286
155.025	36.075	257	Keratin-positive tumor	130
432.31500000000005	36.465	258	Mesenchymal-like	306
483.21000000000004	38.61	259	Macrophages	215
98.28	37.83	260	CD8-T	537
190.90500000000003	37.245000000000005	261	Keratin-positive tumor	331
219.57	36.66	262	DC / Mono	277
475.605	37.44	264	Macrophages	290
697.905	38.22	265	Keratin-positive tumor	456
118.75500000000001	40.56	270	Mono / Neu	738
496.665	38.025	272	Macrophages	409
662.22	41.730000000000004	273	Keratin-positive tumor	1274
152.88	39.195	276	Tumor	240
135.32999999999998	41.925	278	Tregs	1005
506.41499999999996	40.17	279	Unidentified	256
252.33	40.95	280	CD8-T	358
258.57	39.975	281	CD4-T	343
300.69	40.56	282	CD8-T	734
316.485	43.095	283	Keratin-positive tumor	1221
389.025	39.975	284	Keratin-positive tumor	416
581.1	39.585	285	Macrophages	431
629.655	40.365	286	Keratin-positive tumor	459
553.4100000000001	40.365	289	Keratin-positive tumor	532
87.94500000000001	42.705	290	Tregs	797
352.755	44.46	291	Keratin-positive tumor	1360
362.505	41.34	292	Keratin-positive tumor	441
34.125	41.34	295	Macrophages	478
68.25	41.34	296	CD4-T	481
464.49	43.875	297	Endothelial	1070
486.72	41.145	298	DC / Mono	301
737.685	42.120000000000005	299	Keratin-positive tumor	984
244.92000000000002	42.705	300	CD8-T	765
453.765	44.265	301	Mesenchymal-like	714
24.18	41.925	302	Macrophages	502
78.0	43.290000000000006	303	CD4-T	678
426.46500000000003	40.56	304	Keratin-positive tumor	369
46.995000000000005	43.29	305	Macrophages	357
205.92000000000002	43.095	306	CD8-T	438
651.4950000000001	46.215	308	Keratin-positive tumor	1074
687.375	45.435	309	Keratin-positive tumor	829
162.435	40.95	310	Keratin-positive tumor	339
60.255	43.095	311	Macrophages	400
222.10500000000002	43.29	312	CD4-T	365
54.21	45.629999999999995	313	DC / Mono	707
99.25500000000001	45.24	314	Macrophages	538
229.515	43.095	315	CD4-T	321
438.555	46.605000000000004	316	Keratin-positive tumor	800
446.355	45.629999999999995	317	Mesenchymal-like	520
515.58	46.215	318	Endothelial	751
702.39	45.045	319	Keratin-positive tumor	727
197.14499999999998	44.655	320	CD8-T	577
398.77500000000003	45.24	321	Keratin-positive tumor	383
491.79	45.045	322	Tregs	520
578.565	44.265	323	Mono / Neu	147
624.3900000000001	43.290000000000006	325	Keratin-positive tumor	279
110.17500000000001	46.605000000000004	326	Macrophages	623
153.27	45.825	327	Mesenchymal-like	250
337.935	47.58	330	Keratin-positive tumor	1003
605.475	46.605000000000004	331	CD8-T	448
682.6949999999999	45.435	333	Keratin-positive tumor	229
714.87	50.505	334	Keratin-positive tumor	1417
67.08	47.385000000000005	336	DC / Mono	249
163.8	49.33500000000001	337	Mesenchymal-like	1165
380.25	50.7	338	Keratin-positive tumor	2219
14.43	46.410000000000004	341	Macrophages	297
763.815	46.215	343	Keratin-positive tumor	616
215.47500000000002	47.58	344	Mono / Neu	607
507.39	48.555	346	Endothelial	401
500.37	46.8	347	Mesenchymal-like	227
615.4200000000001	50.895	348	Keratin-positive tumor	708
773.3700000000001	48.555	349	CD8-T	413
286.26	51.09	351	Keratin-positive tumor	937
431.34000000000003	50.31	352	Keratin-positive tumor	494
405.99	49.53	353	Keratin-positive tumor	527
176.28	47.385000000000005	354	Mesenchymal-like	171
192.075	49.53	355	CD8-T	365
232.635	49.53	357	CD3-T	287
458.445	50.505	358	Mesenchymal-like	377
624.78	54.21000000000001	359	Keratin-positive tumor	1162
729.495	49.335	360	Keratin-positive tumor	431
549.9000000000001	50.7	361	Macrophages	528
577.0050000000001	51.285000000000004	362	CD4-T	755
41.535	47.58	363	DC / Mono	833
423.345	51.480000000000004	364	Keratin-positive tumor	484
692.25	53.235	366	Keratin-positive tumor	694
300.69	51.870000000000005	367	Macrophages	736
412.815	50.115	368	Keratin-positive tumor	159
783.51	50.115	369	Keratin-positive tumor	268
114.855	51.285000000000004	370	CD8-T	321
184.47	50.505	371	CD8-T	226
225.22500000000002	49.92	372	CD3-T	211
417.105	50.7	374	Keratin-positive tumor	163
524.1600000000001	53.82000000000001	375	Endothelial	995
72.345	50.505	377	CD4-T	232
484.96500000000003	53.82000000000001	378	Endothelial	526
639.6	56.55	379	Macrophages	1575
491.01	51.285	380	Other immune	60
316.095	55.185	382	Keratin-positive tumor	1198
756.405	52.260000000000005	383	Keratin-positive tumor	1025
498.81	54.405	385	Mesenchymal-like	359
242.97000000000003	54.21	388	CD8-T	620
780.0	52.845	389	Keratin-positive tumor	355
63.18	55.185	390	CD8-T	556
179.79000000000002	54.795	391	Other immune	677
200.655	56.940000000000005	394	Mono / Neu	1133
265.20000000000005	55.185	395	Keratin-positive tumor	627
608.205	56.355000000000004	396	CD3-T	720
102.765	55.77	397	Mono / Neu	593
469.56	56.550000000000004	398	Endothelial	713
733.98	56.94	400	Keratin-positive tumor	761
50.31	54.405	401	Macrophages	173
56.55	54.21000000000001	402	CD4-T	126
80.535	53.82000000000001	403	Mesenchymal-like	285
171.60000000000002	53.82	404	Other immune	233
123.24000000000001	56.94	406	CD8-T	739
222.69	54.60000000000001	407	CD4-T	125
229.51500000000001	54.99	408	DC / Mono	260
706.095	58.11000000000001	409	Keratin-positive tumor	803
111.345	54.795	410	Mesenchymal-like	135
595.14	55.185	412	CD4-T	277
662.61	58.11000000000001	413	Keratin-positive tumor	877
26.520000000000003	56.745000000000005	414	Macrophages	543
36.075	55.38	415	CD3-T	182
72.735	56.16	416	CD4-T	314
215.28	57.72	417	CD4-T	664
252.525	61.035000000000004	418	Keratin-positive tumor	1520
293.67	56.550000000000004	419	CD8-T	465
586.95	56.160000000000004	420	CD8-T	402
674.895	56.745000000000005	421	Keratin-positive tumor	930
18.915	56.355000000000004	422	Macrophages	479
399.36	56.355000000000004	424	Keratin-positive tumor	381
431.34000000000003	57.33	425	CD8-T	174
481.26	58.11	426	Endothelial	555
561.6	57.135000000000005	427	Keratin-positive tumor	444
135.32999999999998	59.474999999999994	428	CD8-T	576
419.25	60.06	429	Keratin-positive tumor	531
493.74	58.11	430	Endothelial	399
504.46500000000003	55.77	431	Neutrophils	231
188.95499999999998	57.135000000000005	433	CD8-T	198
144.885	57.525000000000006	434	Macrophages	426
341.64	57.915000000000006	435	Keratin-positive tumor	221
348.07500000000005	58.11	436	Keratin-positive tumor	214
510.51	57.915000000000006	437	Endothelial	251
13.455000000000002	57.915000000000006	438	Macrophages	197
651.495	60.644999999999996	440	Macrophages	731
457.275	62.985	442	Keratin-positive tumor	1080
599.625	56.745000000000005	443	CD3-T	120
80.73	60.254999999999995	444	CD8-T	185
159.9	59.67	446	Mono / Neu	270
543.465	62.400000000000006	447	Endothelial	1136
577.395	58.30500000000001	448	Mesenchymal-like	122
42.510000000000005	61.230000000000004	450	CD3-T	496
115.05000000000001	60.64500000000001	451	CD8-T	384
518.895	59.084999999999994	452	Mesenchymal-like	549
775.3199999999999	60.84	454	CD3-T	670
47.775000000000006	59.67	455	CD8-T	203
54.015	62.985	456	CD8-T	525
168.48000000000002	60.84	457	Macrophages	421
226.98000000000002	60.84	458	Mono / Neu	367
306.54	62.400000000000006	459	Keratin-positive tumor	901
336.96000000000004	62.205	460	Keratin-positive tumor	791
352.17	64.35000000000001	465	Keratin-positive tumor	1059
600.015	62.79	466	CD3-T	332
34.905	62.400000000000006	467	CD4-T	351
72.345	62.4	468	CD8-T	346
87.75	64.35000000000001	469	Macrophages	426
206.115	62.205000000000005	470	Macrophages	207
236.73000000000002	64.155	471	Keratin-positive tumor	656
400.14	63.765	472	Keratin-positive tumor	1107
712.725	61.62	473	Keratin-positive tumor	237
785.46	61.035	474	Macrophages	87
30.03	62.4	475	CD3-T	99
179.79000000000002	62.985	476	Macrophages	417
579.9300000000001	62.985	478	CD4-T	460
390.19500000000005	62.4	479	Keratin-positive tumor	205
591.24	62.595	480	CD8-T	351
720.33	62.4	481	Keratin-positive tumor	340
99.84	66.69	482	CD8-T	797
189.34500000000003	63.57	483	Mono / Neu	280
62.205	63.765	484	Macrophages	524
130.845	62.4	485	CD8-T	340
381.225	65.91	486	Keratin-positive tumor	926
424.905	62.79	487	Keratin-positive tumor	379
559.065	66.105	488	Endothelial	913
618.9300000000001	64.74000000000001	489	Mesenchymal-like	759
472.28999999999996	67.86000000000001	490	Endothelial	1029
506.415	65.91	491	Endothelial	873
14.235	65.13	492	DC / Mono	246
118.95000000000002	67.08	493	CD4-T	390
757.575	63.18	495	Keratin-positive tumor	516
109.785	66.69	496	CD8-T	459
198.9	64.935	497	Macrophages	140
273.0	65.52000000000001	498	Keratin-positive tumor	620
327.99	68.055	499	Keratin-positive tumor	883
673.9200000000001	65.325	500	Tumor	289
317.265	66.105	501	Keratin-positive tumor	305
535.0799999999999	67.08000000000001	502	Endothelial	592
571.5450000000001	65.325	503	CD3-T	350
664.56	66.885	504	Macrophages	663
698.49	65.325	505	Keratin-positive tumor	695
19.11	65.52	506	Other immune	152
25.740000000000002	66.69	507	Other immune	327
781.95	66.495	509	DC / Mono	357
80.34	65.715	510	CD8-T	205
412.035	65.91	512	Keratin-positive tumor	254
741.585	68.64	515	Other immune	980
166.92000000000002	66.69	517	Mono / Neu	257
245.31	67.275	518	Keratin-positive tumor	322
369.72	71.76	519	Keratin-positive tumor	1299
518.115	67.47	520	Other immune	395
525.915	66.69	521	Mesenchymal-like	247
579.9300000000001	67.66499999999999	522	Other immune	163
203.19	70.005	525	Macrophages	565
228.54000000000002	70.2	526	Keratin-positive tumor	770
281.385	67.47	527	Keratin-positive tumor	413
491.01	71.565	529	Endothelial	1285
586.365	66.105	530	CD4-T	111
721.1100000000001	68.055	531	Keratin-positive tumor	707
768.4950000000001	67.665	532	CD8-T	476
72.93	69.81	533	CD8-T	478
758.55	69.61500000000001	534	Keratin-positive tumor	243
83.265	70.2	535	Macrophages	258
46.410000000000004	70.19999999999999	537	Mono / Neu	513
730.86	68.83500000000001	539	Neutrophils	232
91.845	69.22500000000001	540	CD8-T	353
426.075	71.37	541	Keratin-positive tumor	647
590.655	69.03	542	CD4-T	148
17.16	70.005	543	DC / Mono	168
31.979999999999997	70.97999999999999	544	CD4-T	495
179.79000000000002	69.81	545	Mono / Neu	296
597.87	70.395	547	Mono / Neu	425
188.175	71.565	548	CD4-T	502
777.465	70.59	550	CD8-T	347
137.085	71.955	554	Mesenchymal-like	817
417.69000000000005	70.39500000000001	555	Keratin-positive tumor	174
124.605	72.345	556	Macrophages	222
162.04500000000002	69.03	558	CD8-T	564
342.03	73.905	559	Keratin-positive tumor	831
561.6	72.93	560	Endothelial	385
655.395	70.2	561	CD4-T	209
213.135	71.565	562	Mono / Neu	402
306.345	73.905	564	Keratin-positive tumor	746
704.925	71.37	565	Macrophages	252
545.0250000000001	71.565	566	Mono / Neu	154
584.8050000000001	72.735	567	Endothelial	496
400.725	73.32	569	Keratin-positive tumor	664
436.21500000000003	72.93	570	Keratin-positive tumor	363
456.495	74.295	571	Keratin-positive tumor	782
502.71000000000004	73.32	572	Endothelial	199
522.015	72.53999999999999	573	Macrophages	270
642.135	75.075	574	Macrophages	974
675.87	73.125	575	Macrophages	716
196.95	73.515	576	CD8-T	443
412.62	72.53999999999999	577	Keratin-positive tumor	302
51.480000000000004	75.27000000000001	579	Macrophages	653
63.57	73.71000000000001	580	CD8-T	513
106.665	73.125	582	Other immune	156
119.535	73.125	583	CD8-T	149
323.70000000000005	78.0	584	Keratin-positive tumor	1256
356.265	76.05000000000001	585	Keratin-positive tumor	1017
574.47	73.515	586	Neutrophils	316
660.6600000000001	72.15	587	Macrophages	135
515.19	74.1	591	Macrophages	140
569.205	74.295	592	Endothelial	219
784.095	74.685	593	CD8-T	280
747.6300000000001	74.88	596	Neutrophils	408
209.04000000000002	76.05000000000001	597	Macrophages	277
419.64	74.685	598	Keratin-positive tumor	99
114.465	76.44	599	CD8-T	516
248.625	76.05000000000001	600	Keratin-positive tumor	587
508.95000000000005	75.075	601	CD4-T	328
528.45	74.49000000000001	602	Macrophages	253
756.99	77.805	603	Other immune	486
444.99	79.36500000000001	605	Keratin-positive tumor	854
766.74	76.44	606	Other immune	387
16.77	77.61000000000001	607	Mono / Neu	616
169.65	75.66	608	CD8-T	122
181.935	76.05000000000001	609	CD4-T	195
235.17000000000002	79.95	610	Keratin-positive tumor	1662
536.835	76.83000000000001	613	CD3-T	412
711.75	75.27000000000001	614	Macrophages	447
429.975	77.61	616	Keratin-positive tumor	156
466.245	74.49000000000001	617	Keratin-positive tumor	314
657.54	78.58500000000001	618	Neutrophils	727
130.455	76.44	621	DC / Mono	148
22.425	79.36500000000001	623	CD3-T	552
163.8	78.975	624	CD8-T	459
155.61	78.19500000000001	626	CD8-T	291
187.98000000000002	77.41499999999999	627	CD8-T	121
477.36	81.70500000000001	629	Endothelial	1020
697.71	76.245	631	Macrophages	565
732.81	78.78	632	Macrophages	584
722.28	79.17000000000002	633	CD8-T	604
760.8900000000001	78.78	634	CD3-T	207
390.78	79.56	636	Keratin-positive tumor	204
518.7	79.17	637	CD8-T	324
596.505	80.34	638	Endothelial	834
773.175	77.805	639	DC / Mono	176
780.195	79.755	640	DC / Mono	451
74.49000000000001	80.72999999999999	641	Macrophages	585
84.63	81.9	642	Endothelial	683
562.965	81.9	644	CD8-T	729
104.325	80.535	645	CD3-T	654
218.595	79.56	646	Keratin-positive tumor	269
382.785	83.655	647	Keratin-positive tumor	1021
424.125	81.50999999999999	649	Keratin-positive tumor	393
260.13	81.12	650	CD8-T	734
584.22	80.72999999999999	651	Endothelial	630
31.590000000000003	81.12	652	Mono / Neu	539
147.81	79.95	653	CD8-T	439
273.39	81.50999999999999	654	Keratin-positive tumor	766
308.295	81.705	655	Keratin-positive tumor	370
575.4449999999999	79.755	656	Endothelial	228
188.76	81.70500000000001	657	CD4-T	206
297.765	80.925	658	Keratin-positive tumor	422
435.24	83.46000000000001	659	Keratin-positive tumor	912
490.23	81.9	660	Mesenchymal-like	398
280.605	80.73	661	Keratin-positive tumor	149
403.845	81.315	662	Keratin-positive tumor	329
417.885	82.28999999999999	663	Keratin-positive tumor	533
63.375	85.995	667	Macrophages	897
640.77	83.07	668	Macrophages	265
665.925	81.9	669	Macrophages	164
745.29	81.705	670	CD8-T	787
174.32999999999998	82.28999999999999	671	Mono / Neu	359
213.91500000000002	80.535	672	Macrophages	133
529.425	81.705	673	Mono / Neu	308
96.135	82.485	675	Other immune	292
182.325	82.68	676	Macrophages	197
195.78000000000003	81.9	677	CD8-T	247
398.19000000000005	82.875	679	Keratin-positive tumor	393
467.415	84.63	680	Keratin-positive tumor	453
687.375	79.95	681	Macrophages	224
45.24	84.63	682	DC / Mono	695
453.57000000000005	85.02000000000001	683	Keratin-positive tumor	580
673.725	83.265	685	CD4-T	461
699.6600000000001	84.045	686	Neutrophils	526
708.435	82.485	687	Macrophages	167
716.82	83.265	688	Macrophages	403
505.44000000000005	84.24000000000001	689	Macrophages	732
625.755	84.045	690	CD3-T	455
768.69	86.385	691	DC / Mono	704
610.5450000000001	86.19	692	Endothelial	911
617.9549999999999	82.68	693	CD8-T	283
36.465	82.875	695	Mono / Neu	234
205.53000000000003	84.045	700	CD8-T	1050
318.63	85.02000000000001	701	Keratin-positive tumor	132
570.765	85.80000000000001	702	Macrophages	530
780.39	87.165	703	CD8-T	603
54.21	87.75	704	CD4-T	519
312.39	86.775	705	Keratin-positive tumor	525
545.0250000000001	85.995	706	Macrophages	344
171.79500000000002	85.41	708	CD4-T	369
341.64	88.14000000000001	709	Keratin-positive tumor	996
460.785	86.19	710	Keratin-positive tumor	285
538.59	85.02000000000001	711	Macrophages	314
759.33	87.165	713	CD4-T	387
691.08	85.995	714	CD4-T	221
139.815	85.995	715	Mesenchymal-like	296
189.15	86.19	718	CD8-T	93
294.06000000000006	87.94500000000001	719	Keratin-positive tumor	643
552.4350000000001	86.97	720	Other immune	470
597.0899999999999	88.72500000000001	721	Mesenchymal-like	596
685.425	86.97	724	CD4-T	320
369.33000000000004	89.31	725	Keratin-positive tumor	959
652.2750000000001	87.75	726	Macrophages	331
161.07	93.79500000000002	727	CD8-T	1183
515.58	88.92	729	Macrophages	759
282.36	89.50500000000001	732	Keratin-positive tumor	663
660.6600000000001	90.09	733	CD8-T	657
751.53	87.75	734	Macrophages	196
15.405000000000001	92.625	735	Macrophages	749
33.345	87.555	736	DC / Mono	208
72.15	89.505	737	Macrophages	466
22.619999999999997	92.03999999999999	738	Macrophages	484
227.76	89.505	739	Keratin-positive tumor	335
726.1800000000001	89.505	741	Macrophages	681
127.92000000000002	88.725	742	CD8-T	857
218.79000000000002	87.36000000000001	743	Macrophages	201
491.79	90.285	744	Endothelial	397
635.115	87.945	745	Mono / Neu	283
712.53	90.87	746	Macrophages	809
786.0450000000001	89.7	747	Mesenchymal-like	40
248.235	92.625	748	Keratin-positive tumor	958
418.47	92.235	749	Keratin-positive tumor	504
483.795	89.89500000000001	751	Macrophages	294
497.05500000000006	93.405	752	Endothelial	787
526.6949999999999	91.25999999999999	753	Other immune	636
171.015	91.45500000000001	754	CD3-T	45
205.335	91.455	755	CD4-T	218
585.1949999999999	89.505	756	CD4-T	228
89.7	92.235	760	Endothelial	647
113.1	92.235	761	Tregs	792
176.475	91.455	762	CD4-T	365
259.74	91.25999999999999	763	Keratin-positive tumor	444
680.1600000000001	89.7	765	CD8-T	101
79.17	93.6	766	Mesenchymal-like	457
184.47000000000003	91.25999999999999	767	Mono / Neu	355
233.61	93.21000000000001	770	Keratin-positive tumor	698
444.21000000000004	91.65	771	Keratin-positive tumor	380
694.7850000000001	92.03999999999999	772	Macrophages	311
702.1949999999999	91.065	773	Macrophages	214
746.46	93.015	774	Mono / Neu	501
37.83	93.015	775	Mesenchymal-like	329
465.46500000000003	91.455	776	Keratin-positive tumor	414
191.685	89.89500000000001	780	CD8-T	333
199.09500000000003	92.235	781	CD4-T	296
433.875	95.55000000000001	782	Keratin-positive tumor	935
477.165	94.77000000000001	783	Endothelial	600
539.565	92.43	784	Macrophages	214
32.175	93.405	786	Other immune	174
138.255	93.015	787	Macrophages	292
209.43	94.38	788	CD3-T	293
267.53999999999996	96.91499999999999	789	Keratin-positive tumor	806
506.22	94.38	790	Macrophages	212
592.995	95.16	791	Macrophages	608
644.085	95.55000000000001	792	Macrophages	815
668.46	93.015	793	Macrophages	262
167.505	93.795	794	CD8-T	359
332.08500000000004	91.845	796	Keratin-positive tumor	244
756.0150000000001	92.82	797	CD3-T	198
773.175	94.575	798	CD3-T	568
45.63	94.965	799	DC / Mono	369
218.59500000000003	93.99000000000001	801	Neutrophils	448
349.245	97.695	803	Keratin-positive tumor	1183
685.62	93.21000000000001	804	CD8-T	192
734.955	94.38	805	CD4-T	394
326.04	95.55000000000001	807	Keratin-positive tumor	596
361.14	93.6	808	Keratin-positive tumor	155
582.075	96.915	810	Macrophages	861
630.825	94.38	811	Endothelial	670
553.995	96.915	815	Tregs	693
58.5	93.99000000000001	817	CD8-T	150
411.255	98.475	818	Keratin-positive tumor	1164
564.72	96.33000000000001	819	Macrophages	454
786.0450000000001	95.16	820	CD8-T	41
602.94	96.525	822	Macrophages	392
70.395	96.135	823	Macrophages	266
382.005	96.525	824	Keratin-positive tumor	626
445.57500000000005	98.67	825	Keratin-positive tumor	556
537.4200000000001	96.915	826	Macrophages	458
654.4200000000001	95.745	827	CD3-T	255
191.88	98.28	829	CD3-T	233
512.07	96.72	830	Macrophages	208
680.94	96.525	831	Macrophages	335
764.01	95.55000000000001	832	Mono / Neu	162
142.54500000000002	98.86500000000001	835	Macrophages	532
485.94000000000005	98.67000000000002	836	Macrophages	370
663.39	95.355	837	CD4-T	55
700.05	99.45000000000002	838	CD8-T	703
454.74	99.64500000000001	840	Keratin-positive tumor	720
465.855	99.45	841	Keratin-positive tumor	480
689.325	96.915	843	CD8-T	237
722.865	99.25500000000001	844	CD8-T	491
196.95	103.155	845	Mono / Neu	885
520.065	97.69500000000001	846	Mesenchymal-like	266
608.595	101.20500000000001	847	Endothelial	830
662.8050000000001	98.08500000000001	848	CD4-T	83
714.09	97.695	850	CD8-T	104
748.995	98.28	851	Neutrophils	270
782.5350000000001	99.25500000000001	852	Neutrophils	377
183.10500000000002	98.67000000000002	853	CD3-T	460
242.97000000000003	99.255	854	CD4-T	226
256.62	101.205	855	Keratin-positive tumor	603
361.92	98.67	856	Keratin-positive tumor	299
369.72	99.06	857	Keratin-positive tumor	263
397.605	96.525	858	Keratin-positive tumor	185
545.22	97.89000000000001	859	Neutrophils	426
275.53499999999997	101.4	860	Keratin-positive tumor	583
739.2450000000001	98.28	861	Neutrophils	176
757.77	100.035	862	Neutrophils	429
64.35	101.78999999999999	863	Macrophages	643
91.65	100.23	864	Endothelial	251
174.525	101.985	865	CD8-T	736
317.07	100.62	866	Keratin-positive tumor	742
528.645	99.45	867	Macrophages	250
619.515	101.205	868	CD8-T	586
73.71000000000001	101.78999999999999	870	DC / Mono	375
131.43	103.35	871	Macrophages	807
40.755	102.375	872	Macrophages	475
396.63	99.45	874	Keratin-positive tumor	121
671.7750000000001	100.035	877	Macrophages	265
52.260000000000005	103.935	878	Macrophages	1118
214.695	101.78999999999999	879	Macrophages	428
223.66500000000002	101.00999999999999	880	Keratin-positive tumor	339
232.82999999999998	103.545	882	Keratin-positive tumor	768
628.29	100.815	884	CD8-T	270
768.495	103.935	885	Neutrophils	609
516.5550000000001	101.985	887	CD8-T	257
639.99	100.62	888	Mono / Neu	205
654.03	101.01	889	CD4-T	152
677.625	102.18	890	CD8-T	505
776.49	101.78999999999999	891	CD4-T	276
713.5050000000001	102.18	893	CD8-T	596
568.62	101.4	895	CD8-T	211
661.635	102.57	896	CD3-T	463
32.370000000000005	106.275	898	Mesenchymal-like	929
116.025	102.375	899	Mesenchymal-like	788
148.2	103.155	900	CD4-T	211
158.145	105.495	901	Macrophages	732
246.87	105.30000000000001	905	CD8-T	532
477.36	104.13	906	Macrophages	408
491.4	106.86000000000001	907	Macrophages	902
88.53	103.74000000000001	908	Endothelial	270
690.885	104.13	909	Mono / Neu	466
109.39500000000001	104.325	910	Mono / Neu	168
435.63	105.30000000000001	911	Keratin-positive tumor	571
525.135	103.545	912	CD3-T	249
741.585	103.935	913	Neutrophils	244
281.385	104.715	915	Keratin-positive tumor	364
512.0699999999999	106.08000000000001	916	CD8-T	505
761.475	104.715	917	Other immune	218
325.65	107.25	918	Keratin-positive tumor	746
342.81000000000006	106.86000000000001	919	Keratin-positive tumor	490
359.97	106.08000000000001	920	Keratin-positive tumor	385
560.235	102.96000000000001	921	Macrophages	336
594.9449999999999	106.86000000000001	922	CD8-T	630
732.4200000000001	105.69	924	Endothelial	628
751.335	105.885	925	CD8-T	495
387.07500000000005	104.325	926	Keratin-positive tumor	201
397.21500000000003	108.61500000000001	927	Keratin-positive tumor	834
628.875	107.44500000000001	931	Macrophages	498
639.6	105.495	932	Macrophages	301
784.29	106.275	933	Endothelial	245
13.65	109.39500000000001	934	Mono / Neu	374
184.66500000000002	107.25	936	Macrophages	443
332.865	109.98	937	Keratin-positive tumor	994
565.3050000000001	106.665	939	Mono / Neu	91
586.1700000000001	108.61500000000001	940	Macrophages	547
599.8199999999999	104.715	941	Mono / Neu	143
380.25	107.055	943	Keratin-positive tumor	381
578.955	106.47	944	Mono / Neu	100
656.3700000000001	107.25	945	CD4-T	330
699.6600000000001	108.42000000000002	946	Other immune	464
136.695	109.39500000000001	947	Macrophages	655
265.785	108.81	948	Keratin-positive tumor	778
414.18	109.20000000000002	951	Keratin-positive tumor	598
669.24	108.22500000000001	952	CD8-T	449
68.64	107.25	953	Macrophages	144
218.01	108.61500000000001	954	Keratin-positive tumor	446
551.655	105.105	955	Macrophages	386
569.4000000000001	107.25	956	Mono / Neu	126
75.27000000000001	112.32000000000001	957	Mesenchymal-like	1007
459.81	109.39500000000001	959	Keratin-positive tumor	697
311.025	109.98	961	Keratin-positive tumor	908
405.99	108.42	962	Keratin-positive tumor	154
445.57500000000005	109.97999999999999	963	Keratin-positive tumor	478
452.79	108.61500000000001	964	Keratin-positive tumor	205
542.49	110.37	966	Mono / Neu	748
721.695	108.22500000000001	968	CD8-T	510
21.060000000000002	111.15	969	Mono / Neu	780
45.63	109.98	970	CD4-T	301
615.615	109.785	972	CD8-T	478
275.925	109.39500000000001	973	Keratin-positive tumor	143
352.755	110.565	974	Keratin-positive tumor	634
424.125	110.955	975	Keratin-positive tumor	472
711.165	110.565	976	CD8-T	434
744.51	111.53999999999999	978	CD8-T	529
251.745	112.125	979	Keratin-positive tumor	757
524.745	111.15	980	Macrophages	424
690.4950000000001	110.17500000000001	983	CD8-T	203
230.685	111.53999999999999	985	Keratin-positive tumor	410
297.765	111.345	986	Keratin-positive tumor	471
501.735	112.905	987	CD8-T	933
144.10500000000002	112.125	989	CD3-T	379
240.435	111.345	990	Keratin-positive tumor	539
374.01	110.17500000000001	991	Keratin-positive tumor	293
388.44	113.88	992	Keratin-positive tumor	684
152.10000000000002	113.88	993	CD4-T	640
176.67000000000002	112.32	994	Macrophages	466
644.475	110.17500000000001	995	CD8-T	560
366.21000000000004	111.53999999999999	996	Keratin-positive tumor	326
559.6500000000001	113.1	997	Mono / Neu	790
664.1700000000001	113.49000000000001	1001	CD8-T	593
103.35	112.905	1003	Macrophages	449
276.70500000000004	116.025	1004	Keratin-positive tumor	1049
580.125	113.88	1005	Macrophages	423
636.8700000000001	111.93	1009	CD3-T	107
195.975	113.295	1010	Mono / Neu	312
761.28	112.32	1011	DC / Mono	313
210.99	113.685	1012	Keratin-positive tumor	322
520.455	114.465	1014	Macrophages	374
90.48	114.075	1016	CD8-T	246
221.52	116.61000000000001	1017	CD3-T	693
410.08500000000004	115.245	1020	Keratin-positive tumor	555
513.24	113.295	1021	Macrophages	141
571.5450000000001	114.075	1022	Mesenchymal-like	390
605.475	115.83000000000001	1023	Endothelial	560
63.765	116.025	1024	Mesenchymal-like	754
288.99	117.0	1025	Keratin-positive tumor	796
532.155	115.635	1027	Macrophages	460
681.33	113.685	1028	Macrophages	183
694.395	113.88	1030	CD8-T	178
590.0699999999999	115.245	1031	Macrophages	89
750.9449999999999	115.05000000000001	1033	Mono / Neu	252
37.05	115.635	1034	CD4-T	371
359.97	118.17000000000002	1035	Keratin-positive tumor	678
735.1500000000001	115.44	1038	Macrophages	371
109.2	116.61000000000001	1039	DC / Mono	319
118.95	115.83000000000001	1040	CD8-T	151
311.41499999999996	117.78	1041	Keratin-positive tumor	202
633.36	117.19500000000001	1042	Macrophages	410
85.02000000000001	117.78	1043	CD3-T	460
127.92000000000002	118.75500000000001	1044	CD8-T	793
372.645	118.95000000000002	1046	Keratin-positive tumor	627
392.925	119.92500000000001	1047	Keratin-positive tumor	645
704.3399999999999	114.855	1048	Macrophages	365
784.875	119.34	1049	Endothelial	336
159.51	115.83000000000001	1050	Macrophages	197
192.66000000000003	119.73	1051	Mono / Neu	450
594.75	117.19500000000001	1053	Macrophages	262
620.685	116.805	1054	Macrophages	293
763.4250000000001	117.0	1055	Endothelial	847
94.965	118.75500000000001	1056	DC / Mono	479
170.625	116.61000000000001	1057	Macrophages	150
263.83500000000004	117.97500000000001	1058	Keratin-positive tumor	274
304.005	116.415	1060	Keratin-positive tumor	281
432.51	118.56	1061	Keratin-positive tumor	608
743.5350000000001	117.19500000000001	1063	Other immune	189
208.65	119.14500000000001	1064	Keratin-positive tumor	308
450.06000000000006	122.07	1065	Keratin-positive tumor	1175
608.595	120.315	1066	Endothelial	175
673.1400000000001	116.025	1067	CD8-T	152
323.115	121.48500000000001	1070	Keratin-positive tumor	899
642.5250000000001	121.095	1072	Macrophages	654
678.99	116.805	1073	CD4-T	234
696.9300000000001	117.58500000000001	1074	Macrophages	197
138.45	118.56	1075	DC / Mono	217
231.465	122.26500000000001	1076	Keratin-positive tumor	1074
467.22	120.50999999999999	1077	Keratin-positive tumor	440
493.93500000000006	119.34	1078	Macrophages	158
627.1200000000001	119.73	1079	CD8-T	415
660.855	118.95	1080	Macrophages	196
28.080000000000002	123.24	1081	CD4-T	690
537.4200000000001	121.095	1082	Macrophages	653
564.915	119.14500000000001	1083	Mesenchymal-like	236
587.925	118.95	1084	Macrophages	271
487.30500000000006	120.50999999999999	1085	Macrophages	471
600.7950000000001	119.14500000000001	1086	CD3-T	207
777.6600000000001	121.485	1087	Macrophages	649
613.86	120.9	1089	Endothelial	666
54.209999999999994	124.41	1092	Endothelial	1649
156.975	122.85	1093	CD8-T	470
350.805	120.51	1094	Keratin-positive tumor	448
419.64	123.82499999999999	1095	Keratin-positive tumor	1170
558.2850000000001	124.02000000000001	1096	CD3-T	758
104.715	123.24000000000001	1097	DC / Mono	527
166.14	121.875	1098	CD8-T	436
203.58	122.85	1099	Mono / Neu	490
249.99	123.63	1100	Keratin-positive tumor	1008
308.29499999999996	121.68	1101	Keratin-positive tumor	111
548.5350000000001	123.04500000000002	1103	DC / Mono	492
713.895	120.70500000000001	1104	Mono / Neu	638
297.96000000000004	121.095	1105	Keratin-positive tumor	286
517.335	122.46000000000001	1107	CD4-T	273
665.34	121.485	1108	CD8-T	194
146.25	121.095	1110	CD8-T	203
174.135	122.07	1111	Macrophages	578
477.75	119.73	1112	Endothelial	450
511.68000000000006	120.9	1113	CD8-T	200
523.9649999999999	121.095	1114	Macrophages	242
570.96	122.655	1115	Other immune	293
654.03	123.435	1116	Tregs	718
686.595	121.09500000000001	1117	CD8-T	901
402.28499999999997	125.58	1119	Keratin-positive tumor	1336
699.465	122.655	1121	CD8-T	291
739.8299999999999	123.045	1122	Other immune	423
36.855000000000004	123.24000000000001	1123	Other immune	348
15.21	125.385	1125	Macrophages	534
676.6500000000001	124.215	1128	CD8-T	459
304.785	124.995	1130	Keratin-positive tumor	206
313.56000000000006	125.775	1131	Keratin-positive tumor	366
115.245	124.02000000000001	1133	Macrophages	303
497.25	123.045	1134	CD4-T	168
593.97	124.215	1135	Macrophages	151
87.555	125.38499999999999	1136	DC / Mono	434
141.76500000000001	124.41000000000001	1137	Mesenchymal-like	424
213.525	127.33500000000001	1138	Keratin-positive tumor	955
463.125	124.605	1139	Keratin-positive tumor	230
600.405	124.215	1142	Macrophages	184
503.1	123.24000000000001	1143	Macrophages	267
582.6600000000001	126.165	1144	Macrophages	997
668.2650000000001	124.80000000000001	1146	CD8-T	327
731.0550000000001	125.97	1147	Tregs	546
76.83	128.31	1148	Macrophages	1241
284.115	127.14000000000001	1150	Keratin-positive tumor	671
368.355	128.31	1151	Keratin-positive tumor	858
510.705	124.80000000000001	1152	CD8-T	330
661.635	124.995	1153	CD8-T	63
150.54000000000002	124.80000000000001	1154	Macrophages	112
270.855	127.92000000000002	1155	Keratin-positive tumor	925
434.85	130.26000000000002	1157	Keratin-positive tumor	875
524.355	127.33500000000001	1158	Macrophages	480
96.135	128.70000000000002	1159	CD4-T	529
625.1700000000001	126.94500000000001	1160	Macrophages	265
186.615	128.115	1162	Macrophages	484
349.245	128.895	1163	Keratin-positive tumor	821
545.8050000000001	129.09	1164	DC / Mono	569
708.24	127.725	1166	Other immune	546
770.0550000000001	129.48000000000002	1167	Macrophages	695
635.115	127.14	1169	Macrophages	376
131.625	128.895	1170	DC / Mono	406
296.01	129.87	1171	Keratin-positive tumor	777
476.97	127.72500000000001	1172	Mono / Neu	257
485.55	129.285	1173	Macrophages	646
456.3	128.70000000000002	1175	Keratin-positive tumor	253
755.04	128.895	1176	Mono / Neu	357
138.84	129.285	1177	DC / Mono	295
306.345	129.09	1178	Keratin-positive tumor	333
378.69	130.65	1179	Keratin-positive tumor	656
464.88	130.45499999999998	1180	Keratin-positive tumor	526
125.385	130.65	1183	DC / Mono	443
160.29000000000002	132.795	1184	Mono / Neu	494
243.75	130.45499999999998	1185	Keratin-positive tumor	534
358.995	128.505	1186	Keratin-positive tumor	254
778.83	128.7	1187	Other immune	348
24.57	129.87	1188	Macrophages	180
503.1	132.405	1189	Macrophages	412
36.075	131.43	1190	CD4-T	415
654.4200000000001	130.455	1191	CD8-T	215
661.83	130.455	1192	CD8-T	276
739.635	132.405	1193	CD8-T	649
179.4	131.04	1194	CD8-T	435
719.355	132.015	1196	Endothelial	636
103.35	133.38	1197	CD3-T	481
536.0550000000001	131.235	1198	Macrophages	165
699.6600000000001	130.845	1199	Mesenchymal-like	302
759.915	132.6	1200	Endothelial	489
598.845	133.185	1201	Macrophages	763
491.79	132.99	1202	Macrophages	432
16.575	134.745	1204	Macrophages	556
113.685	133.77	1205	CD3-T	635
318.63	132.405	1206	Keratin-positive tumor	593
575.835	132.21	1208	CD8-T	226
612.885	132.405	1209	CD4-T	473
628.29	134.55	1210	Tregs	921
694.0050000000001	132.015	1211	Mesenchymal-like	419
430.17	134.16000000000003	1212	Keratin-positive tumor	631
750.165	131.82	1214	CD8-T	326
197.535	131.43	1215	Macrophages	319
232.44	133.185	1216	Keratin-positive tumor	667
281.385	133.185	1217	Keratin-positive tumor	241
511.485	134.16000000000003	1218	Macrophages	397
670.2149999999999	132.21	1219	CD8-T	461
639.7950000000001	132.99	1220	CD8-T	276
168.28500000000003	131.43	1221	CD8-T	388
274.755	134.16	1222	Keratin-positive tumor	178
389.61	137.475	1225	Keratin-positive tumor	1190
497.64	134.16000000000003	1226	Macrophages	239
88.14000000000001	135.915	1227	Other immune	598
153.27	135.915	1228	Mono / Neu	565
412.23	137.08499999999998	1229	Keratin-positive tumor	1089
476.97	138.06	1230	Endothelial	617
553.605	135.32999999999998	1231	Mono / Neu	611
565.6949999999999	135.72000000000003	1232	Mono / Neu	646
726.96	137.865	1233	CD8-T	804
581.49	133.575	1235	Macrophages	103
708.0450000000001	135.32999999999998	1236	Other immune	443
174.525	133.965	1237	CD8-T	130
360.36	136.695	1238	Keratin-positive tumor	673
522.99	135.91500000000002	1240	Macrophages	349
678.405	136.11	1242	CD8-T	146
778.635	136.305	1243	Other immune	279
96.72	137.47500000000002	1244	CD4-T	213
272.025	138.45	1245	Keratin-positive tumor	664
336.765	138.06	1247	Keratin-positive tumor	401
484.18500000000006	136.11	1248	Mesenchymal-like	57
505.44000000000005	137.865	1249	Macrophages	243
56.160000000000004	137.28	1250	DC / Mono	296
746.46	137.28	1252	CD8-T	165
73.905	139.62	1253	Macrophages	506
304.395	137.28	1254	Keratin-positive tumor	207
591.6300000000001	139.23000000000002	1255	Other immune	661
764.205	138.64499999999998	1256	CD3-T	500
296.01	140.4	1257	Keratin-positive tumor	531
317.655	140.01	1258	Keratin-positive tumor	395
582.4649999999999	138.255	1260	Macrophages	321
483.99	138.45000000000002	1262	Endothelial	52
111.345	141.18	1263	Macrophages	537
159.51	138.255	1264	CD3-T	140
170.235	140.985	1265	Macrophages	699
181.54500000000002	140.79000000000002	1266	Other immune	545
234.78	138.645	1267	Keratin-positive tumor	211
327.405	140.4	1268	Keratin-positive tumor	477
669.0450000000001	144.10500000000002	1269	CD3-T	1145
772.395	138.64499999999998	1270	Macrophages	132
13.844999999999999	140.4	1271	CD8-T	229
22.62	140.79000000000002	1272	Macrophages	622
351.39	143.715	1273	Keratin-positive tumor	890
246.09	140.79000000000002	1275	Keratin-positive tumor	656
308.295	140.595	1276	Keratin-positive tumor	412
342.225	142.54500000000002	1277	Keratin-positive tumor	527
649.74	139.23000000000002	1278	Macrophages	438
528.84	140.205	1279	Macrophages	420
59.475	140.985	1280	Macrophages	233
127.92	141.18	1281	Mesenchymal-like	523
284.505	144.495	1282	Keratin-positive tumor	1251
613.08	140.595	1283	Macrophages	391
228.34500000000003	139.62	1284	Keratin-positive tumor	106
537.615	140.595	1285	Macrophages	364
79.94999999999999	142.35000000000002	1286	Endothelial	497
425.295	140.59500000000003	1287	Keratin-positive tumor	97
436.605	143.52	1288	Keratin-positive tumor	994
518.505	143.325	1289	Mesenchymal-like	546
635.895	142.155	1290	Macrophages	315
698.685	141.18	1291	Mono / Neu	316
510.315	141.375	1292	Mesenchymal-like	138
545.22	143.13	1293	Mono / Neu	549
629.46	142.54500000000002	1294	CD4-T	82
375.18000000000006	143.13	1297	Keratin-positive tumor	579
602.1600000000001	140.01	1298	CD8-T	354
708.0450000000001	144.495	1299	DC / Mono	687
503.295	142.935	1300	CD4-T	142
468.78000000000003	143.52	1301	Keratin-positive tumor	790
573.885	141.96	1302	CD8-T	447
769.86	142.74	1304	Mesenchymal-like	145
87.555	142.935	1305	Other immune	116
401.895	147.03000000000003	1306	Keratin-positive tumor	1127
418.86	146.64	1307	Keratin-positive tumor	988
481.65	143.52	1308	Endothelial	322
621.27	144.3	1310	Macrophages	587
233.22000000000003	146.25	1311	Keratin-positive tumor	765
333.45000000000005	144.3	1312	Keratin-positive tumor	380
567.45	145.86	1313	Mono / Neu	614
65.715	142.35000000000002	1314	Macrophages	189
46.02	146.055	1315	Mono / Neu	583
645.2550000000001	145.665	1318	CD8-T	475
104.52000000000001	145.07999999999998	1319	Macrophages	403
211.77	147.615	1320	Keratin-positive tumor	1609
459.225	146.835	1322	Keratin-positive tumor	557
162.04500000000002	145.47	1324	Macrophages	361
255.84000000000003	148.785	1325	Keratin-positive tumor	826
657.9300000000001	145.86	1326	Other immune	506
315.705	146.25	1327	Keratin-positive tumor	496
487.89	146.055	1328	Mesenchymal-like	336
606.84	145.275	1329	Macrophages	155
762.45	145.66500000000002	1331	Mesenchymal-like	93
782.34	145.86	1332	Macrophages	475
90.285	144.885	1334	Macrophages	251
270.855	148.2	1335	Keratin-positive tumor	816
136.89	147.81	1336	CD8-T	491
194.02500000000003	146.25	1337	Macrophages	491
69.81	149.37	1340	Macrophages	690
601.1850000000001	148.785	1341	Macrophages	452
611.9100000000001	146.055	1342	Macrophages	134
744.315	150.54000000000002	1344	Mesenchymal-like	1469
13.455000000000002	148.78500000000003	1345	DC / Mono	202
509.925	146.25	1346	CD4-T	191
526.5	148.785	1347	Macrophages	323
539.9549999999999	148.59	1348	CD3-T	225
769.2750000000001	147.22500000000002	1349	Other immune	153
174.72000000000003	151.125	1351	Macrophages	915
302.25	151.515	1352	Keratin-positive tumor	1147
364.26	150.15	1354	Keratin-positive tumor	1555
446.55	148.2	1355	Keratin-positive tumor	432
532.5450000000001	151.125	1357	CD3-T	587
155.805	148.39499999999998	1358	Other immune	187
243.945	148.005	1359	Keratin-positive tumor	296
129.28500000000003	149.565	1360	CD3-T	323
496.47	148.39499999999998	1362	CD8-T	315
519.48	149.565	1363	CD8-T	240
18.915	148.78500000000003	1365	Macrophages	217
390.19500000000005	149.95499999999998	1367	Keratin-positive tumor	519
589.29	150.93	1368	Other immune	484
675.675	148.98000000000002	1369	Other immune	227
475.605	151.125	1370	Endothelial	498
635.5050000000001	149.37	1371	Mesenchymal-like	259
436.605	152.49	1372	Keratin-positive tumor	474
682.6949999999999	151.32	1373	Macrophages	594
625.7550000000001	151.51500000000001	1374	Mesenchymal-like	788
643.89	150.54000000000002	1375	CD8-T	223
760.3050000000001	150.54000000000002	1376	Mono / Neu	557
577.7850000000001	150.735	1378	CD8-T	349
609.96	150.735	1379	CD8-T	159
716.235	152.10000000000002	1380	Mesenchymal-like	813
785.265	152.10000000000002	1381	CD8-T	145
29.445	151.71	1382	CD8-T	348
238.875	150.54000000000002	1383	Keratin-positive tumor	121
506.805	149.37	1384	CD3-T	222
225.03000000000003	150.735	1385	Keratin-positive tumor	234
248.43	155.805	1386	Keratin-positive tumor	1048
329.355	153.66000000000003	1387	Keratin-positive tumor	542
89.89500000000001	152.685	1388	Macrophages	393
655.7850000000001	154.05	1389	Mesenchymal-like	612
513.0450000000001	151.51500000000001	1390	Endothelial	151
545.8050000000001	152.88	1391	CD8-T	360
142.74	152.29500000000002	1392	Mono / Neu	444
287.43	153.85500000000002	1393	Keratin-positive tumor	308
614.445	153.07500000000002	1395	Macrophages	321
39.78	156.195	1396	Mono / Neu	787
412.815	156.78	1398	Keratin-positive tumor	1131
491.79	152.49	1399	Macrophages	210
113.295	152.685	1400	Mesenchymal-like	299
164.775	155.41500000000002	1402	CD8-T	664
190.515	152.88	1403	Macrophages	167
769.0799999999999	155.22	1404	Tregs	454
78.78	154.44	1405	Endothelial	417
571.5450000000001	154.245	1407	Macrophages	341
316.68	155.61	1409	Keratin-positive tumor	365
482.235	156.0	1410	Mono / Neu	666
15.99	155.805	1411	CD4-T	293
280.8	156.585	1413	Keratin-positive tumor	509
444.99	157.95	1414	Keratin-positive tumor	1015
496.86	154.82999999999998	1415	Other immune	120
502.32000000000005	156.39	1416	CD8-T	477
596.505	154.05	1417	CD8-T	434
780.78	154.44	1418	Mono / Neu	159
239.46	155.22000000000003	1420	Keratin-positive tumor	179
673.9200000000001	154.44	1421	Mono / Neu	105
219.375	158.925	1422	Keratin-positive tumor	562
234.0	157.755	1423	Keratin-positive tumor	555
54.405	157.17000000000002	1424	Mono / Neu	454
208.455	157.95	1425	Keratin-positive tumor	638
510.70500000000004	156.78	1427	CD8-T	307
540.345	156.975	1428	CD4-T	335
195.585	160.29000000000002	1429	Mono / Neu	883
100.23	158.53500000000003	1430	Macrophages	529
116.415	158.73000000000002	1431	Mesenchymal-like	576
127.33500000000001	156.585	1432	CD4-T	552
308.88	156.585	1433	Keratin-positive tumor	174
523.575	157.365	1434	Endothelial	405
562.77	158.73000000000002	1435	Macrophages	731
11.895	156.78	1437	DC / Mono	58
24.57	157.755	1438	Macrophages	827
86.385	157.56	1439	Macrophages	293
145.47	160.29000000000002	1440	Mono / Neu	559
324.675	161.07	1441	Keratin-positive tumor	685
777.075	156.585	1443	Macrophages	258
261.105	159.12	1444	Keratin-positive tumor	489
473.46000000000004	157.755	1445	Keratin-positive tumor	202
605.475	158.34	1446	CD8-T	544
673.1400000000001	159.315	1447	Other immune	978
748.995	158.925	1448	Macrophages	511
313.755	160.09500000000003	1449	Keratin-positive tumor	340
395.655	159.51	1450	Keratin-positive tumor	696
762.645	158.535	1452	Mono / Neu	198
34.32	158.14499999999998	1453	Mono / Neu	167
66.885	159.51	1454	DC / Mono	501
552.0450000000001	157.755	1455	Macrophages	273
590.655	157.95	1456	CD8-T	186
153.66	157.365	1457	Macrophages	234
301.08000000000004	162.825	1459	Keratin-positive tumor	981
782.5350000000001	161.26500000000001	1460	CD8-T	438
337.74	158.34	1462	Keratin-positive tumor	345
631.02	160.68	1463	Endothelial	469
756.21	160.485	1464	CD3-T	344
108.225	160.875	1465	Mono / Neu	194
463.125	160.485	1466	CD8-T	381
136.695	162.04500000000002	1467	Other immune	567
374.79	163.995	1468	Keratin-positive tumor	1112
49.335	162.63	1469	Mono / Neu	543
490.62	160.485	1471	Mono / Neu	572
738.075	163.41000000000003	1472	Macrophages	764
75.075	163.02	1475	Macrophages	544
91.26	160.875	1476	Macrophages	169
228.15	162.435	1477	Keratin-positive tumor	283
574.86	161.46	1479	Macrophages	95
103.35	163.215	1480	Macrophages	196
348.65999999999997	163.60500000000002	1481	Keratin-positive tumor	799
360.16499999999996	164.775	1482	Keratin-positive tumor	797
531.1800000000001	161.655	1483	Macrophages	349
538.005	162.825	1484	Macrophages	345
274.365	165.36	1487	Keratin-positive tumor	690
473.46000000000004	162.825	1489	Keratin-positive tumor	152
16.575	163.60500000000002	1490	CD8-T	439
189.93	163.41000000000003	1491	Macrophages	207
583.83	162.63	1492	Mono / Neu	203
154.82999999999998	164.19	1493	Mono / Neu	713
466.44000000000005	164.385	1494	Keratin-positive tumor	568
550.095	164.38500000000002	1496	Macrophages	707
593.19	163.215	1497	CD8-T	365
171.79500000000002	167.115	1498	Mesenchymal-like	690
710.5799999999999	167.115	1499	Mesenchymal-like	1004
31.200000000000003	165.16500000000002	1500	Macrophages	497
213.33	168.28500000000003	1501	Keratin-positive tumor	728
514.8000000000001	164.385	1503	Other immune	354
674.7	166.92000000000002	1504	Macrophages	756
113.295	164.57999999999998	1505	CD8-T	164
338.13	165.945	1506	Keratin-positive tumor	457
522.99	164.58	1507	CD3-T	247
207.09	165.945	1508	Keratin-positive tumor	188
626.73	165.36	1509	Endothelial	328
253.11	171.21	1510	Keratin-positive tumor	1081
417.105	165.75	1511	Keratin-positive tumor	394
696.735	165.945	1512	Mesenchymal-like	625
448.69500000000005	168.285	1513	Keratin-positive tumor	490
750.36	166.335	1516	Macrophages	141
243.16500000000002	170.04000000000002	1517	Keratin-positive tumor	744
492.375	168.87	1518	Macrophages	597
559.065	166.53	1519	Macrophages	308
93.405	168.09	1522	Mesenchymal-like	375
266.175	171.6	1523	Keratin-positive tumor	1026
440.31	169.845	1524	Keratin-positive tumor	620
745.095	167.115	1525	Macrophages	198
758.55	168.285	1526	CD3-T	510
84.63	167.7	1527	Macrophages	386
165.75	170.04000000000002	1528	Macrophages	722
225.615	170.625	1529	Keratin-positive tumor	964
478.53000000000003	169.845	1530	Other immune	696
569.79	166.14	1532	Macrophages	653
619.71	169.26	1533	Macrophages	618
647.205	168.285	1534	Endothelial	543
660.075	167.505	1535	Other immune	569
123.63	169.65	1536	Mesenchymal-like	805
286.065	169.26	1537	Keratin-positive tumor	687
396.63	168.28500000000003	1538	Keratin-positive tumor	266
419.64	170.82	1539	Keratin-positive tumor	578
455.91	167.31	1540	Mesenchymal-like	748
785.655	169.065	1542	DC / Mono	110
313.56	169.65	1543	Keratin-positive tumor	626
595.53	168.48000000000002	1544	Mesenchymal-like	159
612.105	167.7	1545	Mesenchymal-like	195
109.785	169.26	1546	Macrophages	356
327.015	167.31	1547	Keratin-positive tumor	295
201.04500000000002	170.625	1548	Keratin-positive tumor	1054
527.475	169.45499999999998	1550	Keratin-positive tumor	372
55.769999999999996	169.84500000000003	1551	Mono / Neu	294
63.375	170.43	1552	DC / Mono	470
588.51	170.235	1553	Mesenchymal-like	366
772.395	169.065	1555	Endothelial	308
779.61	170.82	1556	Mesenchymal-like	647
335.20500000000004	171.01500000000001	1558	Keratin-positive tumor	370
430.365	169.26	1559	Keratin-positive tumor	499
543.27	171.40500000000003	1561	Other immune	623
641.5500000000001	169.845	1562	Endothelial	264
632.7750000000001	172.38	1563	DC / Mono	810
20.865000000000002	170.82	1564	CD4-T	478
77.415	172.77	1566	Macrophages	523
154.05	171.79500000000002	1567	Mono / Neu	173
411.06	174.525	1569	Keratin-positive tumor	669
389.80500000000006	172.965	1573	Keratin-positive tumor	643
401.505	175.11	1574	Keratin-positive tumor	811
497.445	172.77	1577	Macrophages	382
511.095	174.135	1578	Mono / Neu	574
581.8800000000001	173.55	1579	Macrophages	504
735.1500000000001	174.72	1580	CD3-T	583
749.97	174.91500000000002	1581	Other immune	587
40.95	173.16000000000003	1582	CD4-T	355
100.62	173.745	1583	Endothelial	548
319.605	176.47500000000002	1585	Keratin-positive tumor	1186
377.71500000000003	175.695	1586	Keratin-positive tumor	854
521.4300000000001	172.575	1587	Other immune	524
532.74	174.13500000000002	1588	Other immune	430
608.595	172.38	1589	Macrophages	365
560.4300000000001	175.695	1590	CD8-T	346
598.26	172.96500000000003	1591	Macrophages	399
694.2	174.525	1592	Other immune	594
304.98	173.745	1593	Keratin-positive tumor	384
345.54	177.84	1594	Keratin-positive tumor	1198
467.61	176.28	1595	Macrophages	661
134.94	173.55	1596	Mesenchymal-like	258
723.06	176.08499999999998	1597	Macrophages	666
742.95	174.525	1598	Macrophages	210
331.89	175.5	1599	Keratin-positive tumor	366
553.215	176.28	1600	Tregs	552
16.770000000000003	177.06	1601	Macrophages	384
84.63	175.5	1602	CD4-T	163
239.46	175.695	1603	CD3-T	450
188.565	176.67000000000002	1607	CD8-T	458
482.82000000000005	176.08499999999998	1608	Macrophages	340
653.835	178.03500000000003	1609	Mesenchymal-like	740
25.35	176.865	1610	Macrophages	388
274.365	178.425	1611	Keratin-positive tumor	768
679.185	175.89	1615	Endothelial	294
140.985	176.085	1616	DC / Mono	311
47.385000000000005	178.035	1617	Macrophages	492
430.56000000000006	179.595	1620	Keratin-positive tumor	1029
604.3050000000001	178.035	1622	Macrophages	452
667.485	176.865	1623	Macrophages	399
288.99	180.765	1624	Keratin-positive tumor	817
367.185	178.23000000000002	1625	Keratin-positive tumor	567
446.745	181.74	1627	Macrophages	965
592.215	178.815	1629	Macrophages	504
785.265	178.815	1630	CD4-T	173
621.27	177.45	1633	Macrophages	411
685.0350000000001	178.425	1634	Tregs	502
179.59500000000003	179.79000000000002	1636	CD8-T	509
453.96000000000004	178.425	1637	Mesenchymal-like	208
164.775	179.79000000000002	1639	CD4-T	451
232.83	178.23000000000002	1640	Keratin-positive tumor	188
537.4200000000001	179.79000000000002	1645	Endothelial	319
728.52	178.815	1646	Other immune	110
765.765	180.76500000000001	1647	CD8-T	474
38.61	181.935	1648	Mono / Neu	695
104.715	181.74	1649	DC / Mono	486
531.96	180.18	1651	Other immune	169
58.89	179.4	1652	Other immune	179
78.975	180.57	1653	Macrophages	170
131.04000000000002	182.13	1654	Mesenchymal-like	606
194.61	181.74	1655	CD8-T	469
95.16	180.18	1656	Mesenchymal-like	382
138.84	181.54500000000002	1657	DC / Mono	198
225.81	181.74	1658	Keratin-positive tumor	360
25.935	184.07999999999998	1663	DC / Mono	738
387.66	182.13	1664	Keratin-positive tumor	495
499.005	181.54500000000002	1665	Macrophages	388
521.04	183.885	1666	Macrophages	622
610.935	182.715	1667	Macrophages	653
758.7450000000001	180.375	1668	Mesenchymal-like	279
776.8800000000001	183.69	1669	CD8-T	954
463.905	180.96	1670	Macrophages	272
671.58	183.3	1672	Mesenchymal-like	602
739.635	185.445	1673	Macrophages	804
13.065000000000001	181.935	1674	Macrophages	195
548.73	182.91000000000003	1676	Unidentified	504
699.27	183.885	1677	Macrophages	931
297.765	182.52	1679	Keratin-positive tumor	479
508.16999999999996	183.3	1680	Macrophages	592
635.3100000000001	181.74	1681	Keratin-positive tumor	181
202.995	185.055	1682	CD8-T	591
343.395	183.885	1683	Keratin-positive tumor	257
574.47	182.715	1685	Macrophages	517
240.24	185.64	1686	Keratin-positive tumor	711
337.35	183.69	1687	Keratin-positive tumor	148
408.72	184.86	1688	CD8-T	504
487.5	184.08	1690	Other immune	438
186.03000000000003	183.3	1691	CD8-T	133
362.70000000000005	187.98000000000002	1692	Keratin-positive tumor	1412
476.58000000000004	185.64	1694	Macrophages	743
280.21500000000003	187.39499999999998	1695	Keratin-positive tumor	685
320.97	186.81	1696	Keratin-positive tumor	438
66.69	187.59	1698	DC / Mono	921
169.65	186.03	1699	Macrophages	548
211.185	184.47	1700	Keratin-positive tumor	503
229.905	187.005	1701	CD8-T	454
628.095	186.42000000000002	1702	Endothelial	583
731.835	183.69	1703	CD4-T	127
456.105	185.25	1704	Macrophages	347
538.395	186.03	1705	Endothelial	548
600.6	185.25	1706	Macrophages	150
127.725	187.2	1707	Mesenchymal-like	206
52.260000000000005	186.42000000000002	1708	Macrophages	496
144.10500000000002	186.22500000000002	1709	CD8-T	368
724.425	187.005	1710	CD3-T	574
306.54	190.125	1711	Keratin-positive tumor	855
386.1	187.005	1712	Keratin-positive tumor	221
592.995	186.22500000000002	1713	Macrophages	271
685.62	188.76	1714	Endothelial	680
376.93500000000006	189.15	1717	Keratin-positive tumor	798
415.35	190.32	1719	CD8-T	779
526.5	187.98000000000002	1720	Macrophages	469
429.39	190.32	1721	Keratin-positive tumor	617
463.905	187.98000000000002	1722	Macrophages	418
660.6600000000001	188.175	1724	Macrophages	580
87.75	190.71	1725	Endothelial	893
554.58	186.22500000000002	1726	CD8-T	163
563.355	192.465	1727	Endothelial	1172
636.09	188.175	1730	Keratin-positive tumor	216
188.175	189.15	1731	CD4-T	420
398.19	191.29500000000002	1732	Keratin-positive tumor	1034
497.64	189.15	1733	Macrophages	403
676.065	188.565	1734	Endothelial	250
765.96	189.345	1735	CD4-T	511
784.095	188.95499999999998	1736	Mesenchymal-like	233
17.355	189.93	1737	DC / Mono	578
177.84	189.34500000000003	1738	CD8-T	402
290.745	188.76	1739	Keratin-positive tumor	155
348.46500000000003	188.76	1740	Keratin-positive tumor	286
577.395	192.85500000000002	1741	Macrophages	971
438.165	192.66000000000003	1742	CD8-T	804
488.08500000000004	190.71	1744	DC / Mono	411
197.925	189.735	1746	Keratin-positive tumor	299
275.34000000000003	190.71	1747	Keratin-positive tumor	259
122.07	189.34500000000003	1748	Macrophages	584
614.25	190.71	1750	Mono / Neu	142
98.08500000000001	192.075	1751	Other immune	426
134.745	193.245	1752	CD8-T	665
77.025	191.88	1753	Endothelial	439
116.805	192.465	1754	DC / Mono	379
296.4	192.46500000000003	1755	Keratin-positive tumor	334
509.14500000000004	193.05	1756	Other immune	651
153.46500000000003	194.61	1758	Macrophages	573
449.67	191.29500000000002	1760	Macrophages	262
457.08000000000004	192.85500000000002	1761	Macrophages	280
601.38	191.685	1762	Macrophages	303
608.2049999999999	192.465	1763	Macrophages	314
108.42000000000002	194.02500000000003	1764	CD8-T	526
618.54	193.83	1766	Other immune	483
776.2950000000001	193.245	1767	Macrophages	533
236.73000000000002	196.95000000000002	1768	Keratin-positive tumor	819
318.82500000000005	196.95	1769	Keratin-positive tumor	1118
385.90500000000003	194.22000000000003	1770	Keratin-positive tumor	427
652.665	194.025	1772	Macrophages	357
740.8050000000001	193.44	1773	Endothelial	378
145.275	193.635	1774	Other immune	300
415.15500000000003	193.82999999999998	1775	Keratin-positive tumor	62
590.655	192.85500000000002	1776	Macrophages	341
49.725	195.0	1777	DC / Mono	639
259.545	196.755	1778	Keratin-positive tumor	1164
302.445	195.39000000000001	1779	Keratin-positive tumor	209
471.9	193.83	1780	Macrophages	276
676.845	195.0	1781	Mesenchymal-like	297
28.86	196.56	1782	DC / Mono	865
176.085	194.41500000000002	1783	CD4-T	126
183.3	194.025	1784	CD8-T	219
287.82000000000005	196.755	1785	Keratin-positive tumor	666
348.07500000000005	198.70499999999998	1786	Keratin-positive tumor	1438
199.29000000000002	195.78	1788	Keratin-positive tumor	295
495.885	196.17000000000002	1789	Other immune	356
534.885	195.195	1791	Endothelial	582
276.31500000000005	196.95	1792	Keratin-positive tumor	386
551.2650000000001	195.78	1793	Endothelial	213
714.87	193.05	1795	Macrophages	352
337.935	195.195	1796	Keratin-positive tumor	114
391.95000000000005	196.95	1797	Keratin-positive tumor	255
520.26	195.0	1798	Endothelial	212
204.945	195.39	1799	Keratin-positive tumor	129
660.27	197.14499999999998	1802	Mesenchymal-like	502
171.99	198.12	1803	Macrophages	562
446.745	198.12	1804	Macrophages	434
411.06000000000006	199.29000000000002	1807	Keratin-positive tumor	875
647.4	196.95	1809	Endothelial	279
756.405	197.34	1810	CD8-T	621
189.735	198.70499999999998	1811	CD3-T	535
229.125	200.65500000000003	1812	Keratin-positive tumor	1286
372.645	196.95	1813	CD8-T	318
423.735	198.51	1814	CD8-T	488
715.065	199.29000000000002	1815	CD8-T	534
16.77	198.51	1816	DC / Mono	538
209.625	199.68	1817	Keratin-positive tumor	695
162.24	198.70499999999998	1820	CD8-T	500
485.55	198.70499999999998	1821	CD8-T	326
77.61000000000001	199.68	1822	Macrophages	330
93.21000000000001	199.29000000000002	1825	Tregs	552
246.87	198.315	1827	CD8-T	350
457.275	199.29000000000002	1828	Mono / Neu	283
586.365	199.875	1830	DC / Mono	400
747.0450000000001	197.73000000000002	1831	CD8-T	182
104.52000000000001	199.095	1833	CD3-T	298
612.105	200.265	1835	Other immune	419
365.04	202.995	1836	Keratin-positive tumor	1138
624.0	200.46	1837	Mesenchymal-like	316
732.4200000000001	199.485	1838	CD8-T	383
141.375	200.65500000000003	1840	Mesenchymal-like	394
180.57	202.02	1841	Mono / Neu	438
293.475	200.65500000000003	1843	CD3-T	204
379.47	201.82500000000002	1844	Keratin-positive tumor	340
516.9449999999999	202.41000000000003	1845	Endothelial	662
634.9200000000001	201.24	1847	Mesenchymal-like	741
114.465	200.85000000000002	1849	Macrophages	252
149.37	201.63	1850	Mono / Neu	393
471.51	201.825	1852	Other immune	413
537.2249999999999	202.995	1853	Macrophages	654
765.375	201.04500000000002	1855	CD8-T	312
740.0250000000001	202.995	1858	CD8-T	350
390.975	205.72500000000002	1862	Keratin-positive tumor	894
450.255	203.775	1863	Macrophages	553
463.71000000000004	201.63	1864	Mono / Neu	223
602.355	202.02	1865	Mesenchymal-like	422
676.6500000000001	202.8	1866	Mesenchymal-like	416
750.75	202.215	1867	Macrophages	160
251.94	202.02	1869	Keratin-positive tumor	97
393.90000000000003	202.01999999999998	1870	Keratin-positive tumor	149
571.35	203.38500000000002	1871	Macrophages	519
682.89	203.97000000000003	1872	Mesenchymal-like	511
49.335	204.555	1873	Macrophages	470
60.06	204.16500000000002	1874	Macrophages	562
121.875	204.16500000000002	1875	Mesenchymal-like	617
580.905	202.8	1876	Macrophages	201
69.42	202.21500000000003	1877	Mono / Neu	242
436.8	203.19	1878	Macrophages	441
507.0	202.60500000000002	1879	Endothelial	231
83.265	205.14	1880	Macrophages	657
273.58500000000004	205.72500000000002	1882	Keratin-positive tumor	810
403.06500000000005	202.995	1883	Keratin-positive tumor	428
479.31000000000006	203.19	1885	Other immune	377
109.785	203.97	1888	Mesenchymal-like	327
526.89	203.58	1889	Mesenchymal-like	189
26.130000000000003	205.53	1890	DC / Mono	275
309.46500000000003	204.75	1891	Keratin-positive tumor	595
495.69000000000005	205.335	1892	Other immune	554
562.185	204.36	1893	Macrophages	213
621.465	205.33499999999998	1894	Mesenchymal-like	283
746.2650000000001	204.945	1895	CD8-T	293
204.945	203.97000000000003	1896	CD8-T	231
263.25	205.14	1897	CD8-T	219
689.325	207.48000000000002	1898	Mono / Neu	634
777.465	205.92000000000002	1899	CD3-T	750
643.6949999999999	204.555	1900	Mesenchymal-like	196
758.355	205.72500000000002	1901	Mono / Neu	410
560.4300000000001	208.065	1903	Macrophages	746
590.0699999999999	206.7	1904	Other immune	471
254.28000000000003	209.235	1905	Keratin-positive tumor	1219
299.91	206.31	1906	Keratin-positive tumor	272
733.2	207.675	1908	CD8-T	406
198.9	205.335	1909	Mesenchymal-like	514
17.94	209.625	1910	Macrophages	779
161.46	208.065	1911	CD8-T	290
166.72500000000002	207.675	1912	Macrophages	259
634.725	207.675	1913	Mesenchymal-like	444
718.38	207.87	1914	Macrophages	621
173.35500000000002	209.82	1915	CD4-T	602
294.645	209.43	1917	Keratin-positive tumor	624
610.5450000000001	209.43	1919	Mesenchymal-like	832
32.175	207.675	1922	DC / Mono	510
502.90500000000003	210.21	1923	Endothelial	725
647.4000000000001	209.43	1924	Mesenchymal-like	746
706.29	207.87	1925	CD8-T	437
458.44500000000005	209.625	1926	Other immune	304
464.88	208.45499999999998	1927	Other immune	270
781.755	210.21	1928	Keratin-positive tumor	519
154.05	209.82	1929	CD4-T	535
310.635	210.21	1930	Keratin-positive tumor	168
413.595	210.01500000000001	1931	Mesenchymal-like	245
477.16499999999996	209.82	1932	Endothelial	242
763.6200000000001	208.845	1933	Tumor	232
332.67	212.16000000000003	1934	Keratin-positive tumor	892
344.37	210.99	1935	CD8-T	441
419.055	209.625	1936	CD8-T	351
425.1	208.84500000000003	1937	DC / Mono	139
489.645	211.38	1938	Other immune	643
515.7750000000001	211.38	1939	Mesenchymal-like	526
218.01	212.35500000000002	1940	Macrophages	762
395.65500000000003	210.60000000000002	1941	Tumor	85
451.035	211.965	1942	Mono / Neu	493
231.27	213.72000000000003	1943	Keratin-positive tumor	905
109.005	212.745	1944	Keratin-positive tumor	709
206.31	209.82	1945	Mono / Neu	99
403.65000000000003	212.16000000000003	1946	CD8-T	694
528.645	212.35500000000002	1947	Macrophages	518
581.8800000000001	210.405	1948	Endothelial	388
594.36	210.99	1949	CD8-T	453
284.505	213.135	1950	Keratin-positive tumor	845
318.435	212.94	1951	Keratin-positive tumor	554
623.22	211.57500000000002	1952	Mesenchymal-like	552
429.39	211.38	1954	Macrophages	392
443.82000000000005	210.79500000000002	1955	Macrophages	155
470.34000000000003	210.79500000000002	1956	Other immune	217
675.2850000000001	211.57500000000002	1957	CD8-T	186
738.855	212.94	1958	CD8-T	563
97.69500000000001	211.185	1959	Mesenchymal-like	305
211.185	211.575	1960	Macrophages	178
355.875	212.35500000000002	1961	Keratin-positive tumor	452
692.64	213.525	1962	Mono / Neu	667
269.88	214.695	1963	Keratin-positive tumor	975
670.02	212.35500000000002	1964	CD8-T	201
759.135	214.89	1965	Keratin-positive tumor	589
709.215	214.695	1966	CD4-T	523
769.0799999999999	215.085	1967	Keratin-positive tumor	550
129.87	217.815	1968	Macrophages	1202
462.54	213.72	1970	Endothelial	110
542.6850000000001	213.72000000000003	1971	Macrophages	399
63.765	213.135	1972	DC / Mono	228
87.555	214.89000000000001	1973	Macrophages	560
205.335	216.64499999999998	1974	CD4-T	615
440.115	212.55	1975	Mono / Neu	212
554.385	213.525	1976	Macrophages	291
664.56	213.91500000000002	1977	Macrophages	340
188.37	217.23000000000002	1978	CD4-T	690
720.525	215.67000000000002	1979	Mono / Neu	444
195.0	213.33	1981	Mesenchymal-like	435
312.39	216.06	1982	Keratin-positive tumor	132
165.36	218.59500000000003	1985	CD3-T	559
392.34000000000003	217.815	1987	Keratin-positive tumor	617
433.875	216.45	1988	CD4-T	368
594.165	216.84	1990	CD8-T	151
51.285	216.45	1991	Macrophages	329
257.985	216.84	1992	Keratin-positive tumor	391
302.44500000000005	215.47500000000002	1993	Keratin-positive tumor	806
538.5899999999999	216.84	1994	Macrophages	366
630.0450000000001	215.67000000000002	1995	Mesenchymal-like	280
785.0699999999999	217.03500000000003	1996	Keratin-positive tumor	98
444.99	217.23000000000002	1997	Macrophages	104
494.13	218.01	1998	Mesenchymal-like	432
212.55	218.20499999999998	1999	Mesenchymal-like	138
417.105	217.425	2000	CD8-T	315
467.22	218.20499999999998	2001	CD4-T	578
579.735	217.23000000000002	2002	CD8-T	257
37.050000000000004	216.84	2003	Mono / Neu	398
12.285	217.425	2005	Other immune	63
99.06	217.62	2006	CD3-T	241
158.925	218.985	2007	CD8-T	295
316.68	218.59500000000003	2008	Keratin-positive tumor	265
425.68500000000006	218.79000000000002	2009	DC / Mono	366
588.7049999999999	217.815	2010	CD8-T	167
368.16	218.205	2012	Keratin-positive tumor	193
780.78	219.18	2013	Keratin-positive tumor	193
15.405000000000001	216.84	2014	CD8-T	233
342.615	222.69	2015	Keratin-positive tumor	1302
674.115	218.4	2016	CD8-T	414
44.655	218.01	2017	Mono / Neu	232
105.885	218.59500000000003	2018	DC / Mono	218
175.11	219.375	2019	Macrophages	397
441.09000000000003	218.205	2020	Macrophages	85
637.455	219.57	2022	CD8-T	452
684.8399999999999	218.595	2023	CD8-T	390
370.695	220.74	2024	Keratin-positive tumor	86
557.895	218.985	2025	Other immune	283
584.61	218.79000000000002	2026	CD8-T	175
658.515	219.96	2027	Mesenchymal-like	452
384.735	221.32500000000002	2028	Keratin-positive tumor	614
358.21500000000003	223.66500000000002	2029	Keratin-positive tumor	957
412.62	223.275	2030	CD4-T	918
58.89	221.715	2032	Endothelial	530
225.42000000000002	220.74	2033	Keratin-positive tumor	385
568.0350000000001	223.275	2034	Endothelial	712
155.61	225.22500000000002	2035	CD8-T	680
518.115	221.13	2036	Endothelial	344
693.615	222.69	2037	Macrophages	654
35.88	223.66500000000002	2038	Mesenchymal-like	233
592.8000000000001	222.10500000000002	2039	Other immune	168
664.365	221.91000000000003	2040	CD3-T	288
758.1600000000001	222.69	2041	Keratin-positive tumor	549
83.07	223.27500000000003	2042	Endothelial	605
199.875	224.64	2043	CD3-T	528
624.975	220.74	2044	Other immune	356
21.84	221.71500000000003	2045	Other immune	154
103.545	223.66500000000002	2046	Other immune	260
784.095	224.25	2049	Keratin-positive tumor	259
15.795000000000002	225.22500000000002	2050	CD8-T	398
223.47000000000003	225.42000000000002	2051	Keratin-positive tumor	376
304.98	225.42000000000002	2052	Keratin-positive tumor	1192
449.28	222.3	2053	Macrophages	208
147.225	225.615	2054	Macrophages	577
325.26	226.395	2056	Keratin-positive tumor	971
480.285	225.03000000000003	2057	Other immune	480
376.545	223.47000000000003	2060	Keratin-positive tumor	303
432.315	225.22500000000002	2061	Macrophages	287
441.48	223.47000000000003	2062	Macrophages	414
547.95	226.395	2063	Macrophages	853
177.45	224.64	2064	Macrophages	191
192.075	223.47000000000003	2065	CD3-T	197
487.89	224.055	2066	Endothelial	245
472.29	227.565	2067	Endothelial	747
672.9449999999999	224.055	2068	Mesenchymal-like	115
716.82	226.395	2069	Macrophages	547
738.855	222.88500000000002	2070	Keratin-positive tumor	520
113.1	225.03	2071	Macrophages	496
499.59000000000003	225.615	2073	Mesenchymal-like	429
558.8700000000001	227.37	2074	Macrophages	564
585.1949999999999	225.42000000000002	2075	Other immune	294
708.0450000000001	227.37	2076	CD8-T	611
42.120000000000005	227.95499999999998	2077	DC / Mono	799
522.6	225.03	2078	Macrophages	497
629.85	225.42000000000002	2079	Mesenchymal-like	196
680.745	227.565	2080	Macrophages	666
749.7750000000001	227.76	2081	Keratin-positive tumor	695
426.07500000000005	227.175	2082	Macrophages	539
669.825	226.2	2083	Other immune	189
510.31500000000005	228.93	2085	Mono / Neu	708
650.1300000000001	226.59	2086	CD8-T	433
699.465	227.95499999999998	2087	CD8-T	362
231.66000000000003	227.37	2088	Keratin-positive tumor	339
261.3	229.905	2089	Keratin-positive tumor	659
369.72	226.98000000000002	2090	Keratin-positive tumor	320
609.96	229.32	2091	Mesenchymal-like	572
30.03	229.125	2092	Other immune	557
183.495	228.15	2094	Macrophages	384
624.585	227.76	2095	Mesenchymal-like	209
50.894999999999996	227.37	2096	Other immune	180
349.05	229.51500000000001	2097	Keratin-positive tumor	474
399.555	226.59000000000003	2098	CD8-T	72
447.525	229.71	2099	Endothelial	384
12.870000000000001	229.90500000000003	2100	CD8-T	97
274.755	228.93	2101	Keratin-positive tumor	405
292.11	231.66000000000003	2102	Keratin-positive tumor	873
404.235	227.95499999999998	2103	CD4-T	170
617.565	228.93	2104	Macrophages	343
636.09	228.15	2105	CD8-T	555
133.77	231.27	2107	Macrophages	351
759.9150000000001	231.075	2109	Keratin-positive tumor	445
193.05	230.10000000000002	2110	CD8-T	385
438.555	229.90500000000003	2111	Macrophages	250
659.49	229.71	2112	Mono / Neu	543
105.885	229.32	2113	CD4-T	196
251.16000000000003	232.82999999999998	2114	Keratin-positive tumor	878
387.27	231.46500000000003	2115	Macrophages	639
672.9449999999999	229.71	2116	CD8-T	137
78.78	231.46500000000003	2117	Macrophages	546
164.19	230.685	2118	Macrophages	379
500.76	231.66000000000003	2119	Macrophages	287
596.895	232.63500000000002	2120	Mesenchymal-like	899
282.75	229.905	2122	Keratin-positive tumor	115
311.025	233.02500000000003	2123	Keratin-positive tumor	799
492.375	232.635	2124	Macrophages	505
536.835	232.245	2125	Endothelial	561
213.135	232.63500000000002	2127	Macrophages	465
375.18000000000006	231.85500000000002	2128	CD8-T	529
399.75	230.49	2129	CD4-T	116
737.6850000000001	234.0	2130	Keratin-positive tumor	944
67.275	231.46500000000003	2132	Macrophages	276
771.4200000000001	236.34	2134	Keratin-positive tumor	1165
123.045	232.05	2135	Macrophages	124
172.185	233.22000000000003	2136	Macrophages	416
179.985	232.635	2137	CD8-T	349
206.89499999999998	232.44	2139	CD4-T	277
585.1949999999999	233.025	2140	Mesenchymal-like	510
141.96	234.39	2141	Mono / Neu	575
153.075	232.44	2142	Macrophages	194
362.70000000000005	234.78000000000003	2143	Keratin-positive tumor	686
481.45500000000004	235.17000000000002	2144	Mesenchymal-like	695
691.47	233.22000000000003	2145	DC / Mono	327
19.305	234.97500000000002	2147	DC / Mono	710
224.64000000000001	234.195	2148	CD3-T	362
336.57	234.39000000000001	2149	Keratin-positive tumor	542
713.505	234.0	2150	CD8-T	311
233.41500000000002	235.56	2151	CD8-T	479
240.435	232.83	2152	CD8-T	170
271.05	234.39000000000001	2153	Keratin-positive tumor	528
675.87	234.585	2155	DC / Mono	349
322.92	236.34	2157	Keratin-positive tumor	678
93.6	234.0	2159	Macrophages	242
406.77	234.195	2161	CD8-T	590
684.0600000000001	234.39	2163	Tregs	212
130.845	233.805	2164	CD3-T	333
281.19	236.925	2166	Keratin-positive tumor	555
513.4350000000001	237.315	2167	Endothelial	565
196.95	236.145	2168	CD3-T	296
447.915	235.56	2169	Endothelial	226
543.6600000000001	238.485	2170	Other immune	651
616.7850000000001	237.12	2171	CD8-T	715
301.665	235.755	2172	Keratin-positive tumor	379
396.63	234.97500000000002	2173	Macrophages	152
631.995	234.78000000000003	2174	Macrophages	454
70.97999999999999	236.925	2175	Macrophages	449
121.485	237.315	2177	Macrophages	442
202.995	234.0	2178	CD3-T	145
354.12	236.925	2179	CD3-T	305
392.73	235.56	2180	DC / Mono	94
433.095	235.95	2181	Mesenchymal-like	338
650.325	236.925	2182	CD8-T	361
751.335	237.12	2183	CD8-T	373
245.895	235.56	2184	CD8-T	259
529.425	238.485	2187	Macrophages	705
641.1600000000001	238.29000000000002	2188	CD3-T	518
155.805	237.51	2189	Macrophages	421
189.735	236.34	2190	Mono / Neu	184
453.57000000000005	237.705	2192	Endothelial	457
469.17	239.46	2193	Other immune	805
694.59	238.485	2194	Macrophages	562
288.405	238.09500000000003	2196	Keratin-positive tumor	185
346.905	237.315	2197	Keratin-positive tumor	324
762.645	242.19	2200	Keratin-positive tumor	916
661.635	239.46	2203	CD4-T	803
709.605	238.485	2204	CD8-T	324
39.39	237.9	2205	DC / Mono	218
130.065	239.265	2206	Macrophages	174
148.2	238.095	2208	Macrophages	137
417.69	239.26500000000001	2209	Macrophages	304
112.515	239.65500000000003	2211	Endothelial	242
164.775	243.36	2212	Macrophages	705
181.35000000000002	239.65500000000003	2213	Macrophages	347
685.425	242.385	2214	CD3-T	435
207.285	241.02	2215	CD3-T	373
238.485	239.85000000000002	2216	CD8-T	315
501.735	239.26500000000001	2217	Macrophages	302
172.38	241.21500000000003	2218	Endothelial	373
201.825	240.04500000000002	2219	CD4-T	140
390.975	240.825	2220	CD8-T	680
520.6500000000001	239.65500000000003	2221	Mesenchymal-like	145
52.455	243.75	2222	Mesenchymal-like	864
377.71500000000003	239.65500000000003	2223	CD4-T	513
192.465	242.19	2224	Macrophages	251
678.21	242.385	2225	CD8-T	305
720.3299999999999	243.16500000000002	2226	Keratin-positive tumor	827
295.62	244.53	2228	Keratin-positive tumor	696
404.82000000000005	241.8	2229	Mesenchymal-like	410
435.82500000000005	241.21500000000003	2230	Macrophages	148
626.145	242.97000000000003	2231	CD3-T	663
120.12	242.38500000000002	2232	CD3-T	456
219.18	241.21500000000003	2234	CD4-T	236
226.20000000000002	241.02	2235	Tregs	539
274.365	242.385	2236	Keratin-positive tumor	275
562.77	243.94500000000002	2237	Mesenchymal-like	623
750.165	245.31	2238	Keratin-positive tumor	950
368.745	243.16500000000002	2240	CD4-T	436
505.635	241.8	2241	Mono / Neu	237
736.125	246.48000000000002	2242	Keratin-positive tumor	1096
644.6700000000001	242.97000000000003	2244	CD8-T	303
213.91500000000002	242.19	2245	CD8-T	206
516.9449999999999	242.385	2246	Mesenchymal-like	187
548.34	243.36	2247	Macrophages	302
595.335	243.75	2248	Mono / Neu	466
145.07999999999998	244.14000000000001	2249	CD8-T	566
251.35500000000002	247.65	2250	Keratin-positive tumor	1166
358.40999999999997	243.75	2252	CD8-T	426
28.275000000000002	245.115	2254	DC / Mono	411
35.685	245.895	2255	DC / Mono	551
199.485	243.945	2256	CD8-T	142
383.76	244.335	2257	Macrophages	81
452.79	245.505	2258	Other immune	474
459.81000000000006	243.75	2259	CD4-T	194
102.765	245.31	2261	Mesenchymal-like	657
156.78	245.895	2262	CD8-T	416
347.88	244.14000000000001	2263	Macrophages	350
608.79	245.89499999999998	2264	Mono / Neu	797
264.03000000000003	246.28500000000003	2265	Keratin-positive tumor	810
332.08500000000004	247.26	2266	Macrophages	795
527.085	245.895	2268	CD4-T	99
673.53	246.09	2269	CD4-T	423
238.68	247.26	2270	CD8-T	488
782.73	243.555	2271	Keratin-positive tumor	367
180.375	246.48000000000002	2272	CD8-T	350
442.845	245.31	2273	Endothelial	343
536.835	245.7	2274	Macrophages	326
319.605	247.845	2275	CD4-T	596
429.78	245.505	2276	Macrophages	272
521.82	246.09	2277	Macrophages	231
653.0550000000001	246.09	2278	CD8-T	526
189.93	247.26	2279	CD8-T	399
378.105	248.43	2280	CD4-T	396
404.04	249.99	2281	Mesenchymal-like	1048
553.41	246.09	2282	Mono / Neu	236
666.7049999999999	246.87	2284	CD8-T	283
133.77	249.01500000000001	2285	DC / Mono	903
419.44500000000005	247.26	2287	Mesenchymal-like	329
466.245	247.65	2288	CD3-T	240
509.535	247.065	2289	Macrophages	401
530.595	247.065	2290	CD4-T	136
567.45	246.48000000000002	2291	Mesenchymal-like	193
207.87	249.21	2292	Macrophages	471
362.70000000000005	248.43	2293	Mono / Neu	137
589.875	248.04000000000002	2294	Mesenchymal-like	257
716.4300000000001	251.35500000000002	2295	Keratin-positive tumor	1442
304.98	247.65	2296	Neutrophils	194
436.41	247.65	2297	Other immune	238
389.025	248.04000000000002	2299	Mesenchymal-like	314
542.2950000000001	248.04000000000002	2300	Macrophages	196
218.4	248.82	2301	Macrophages	266
279.63	248.625	2302	Keratin-positive tumor	385
341.44500000000005	247.26	2303	Macrophages	161
486.525	249.01500000000001	2304	Macrophages	549
18.135	250.965	2305	Endothelial	542
312.58500000000004	247.26	2307	Keratin-positive tumor	328
347.295	250.96500000000003	2308	Macrophages	242
629.655	248.625	2311	Other immune	318
176.08499999999998	248.43	2313	Other immune	197
659.1	249.60000000000002	2316	Macrophages	348
197.73000000000002	251.16000000000003	2317	CD8-T	479
621.6600000000001	248.625	2318	CD3-T	151
640.38	250.77	2321	Macrophages	861
781.365	253.89	2322	Keratin-positive tumor	681
224.445	251.16000000000003	2323	Mono / Neu	177
231.07500000000002	251.35500000000002	2324	Macrophages	696
690.4950000000001	250.77	2325	Keratin-positive tumor	358
78.58500000000001	253.11	2326	CD8-T	912
356.655	251.745	2327	CD8-T	454
512.07	251.94	2328	Mesenchymal-like	158
578.565	251.16000000000003	2329	Mesenchymal-like	430
681.915	252.91500000000002	2331	CD8-T	554
147.22500000000002	253.11	2332	Macrophages	623
272.80500000000006	250.96500000000003	2333	Macrophages	310
368.355	251.16000000000003	2334	CD4-T	251
430.365	251.35500000000002	2335	Other immune	189
458.25	251.745	2336	CD3-T	575
785.655	253.305	2337	Keratin-positive tumor	131
477.75	250.96500000000003	2339	Mesenchymal-like	283
551.07	251.16000000000003	2340	Other immune	126
616.59	253.5	2341	CD3-T	486
12.09	253.11	2345	Mesenchymal-like	116
442.65	253.11	2348	CD4-T	568
650.52	251.55	2350	CD8-T	117
25.155	252.525	2351	DC / Mono	324
37.245000000000005	253.5	2352	Other immune	251
505.44000000000005	253.305	2353	Mesenchymal-like	254
156.78	252.33	2354	Macrophages	222
309.07500000000005	254.67000000000002	2355	Macrophages	395
374.985	253.11	2356	DC / Mono	187
749.97	256.23	2357	Keratin-positive tumor	946
763.425	252.72000000000003	2358	Keratin-positive tumor	159
47.97	254.865	2359	Other immune	671
60.06	253.89	2360	Macrophages	121
543.855	256.425	2362	Endothelial	672
673.53	256.815	2363	CD4-T	797
64.35	253.89	2364	Macrophages	103
179.79000000000002	254.47500000000002	2365	Macrophages	665
340.66499999999996	255.45	2366	Macrophages	794
767.52	253.11	2367	Keratin-positive tumor	138
218.79000000000002	256.03499999999997	2368	CD8-T	618
363.675	256.425	2369	Macrophages	618
537.03	254.47500000000002	2370	Macrophages	346
626.925	256.23	2371	Mesenchymal-like	498
387.65999999999997	254.28	2373	Mesenchymal-like	516
418.47	255.25500000000002	2374	Mono / Neu	326
96.33000000000001	255.84	2375	Mono / Neu	206
603.525	256.03499999999997	2376	Mesenchymal-like	734
738.4649999999999	258.96000000000004	2377	Keratin-positive tumor	710
618.9300000000001	257.01	2378	Mesenchymal-like	134
160.485	258.375	2379	CD8-T	513
318.63	257.205	2380	Macrophages	394
329.16	257.01	2381	CD8-T	416
487.305	257.78999999999996	2382	Mesenchymal-like	476
648.1800000000001	259.155	2383	Macrophages	761
508.95000000000005	258.765	2384	Mono / Neu	496
766.35	257.595	2385	Keratin-positive tumor	133
55.77	259.155	2386	CD8-T	464
575.445	259.15500000000003	2387	CD8-T	496
112.515	258.765	2388	Macrophages	732
193.83	256.035	2390	Macrophages	247
261.105	258.18	2391	Macrophages	512
23.79	258.765	2393	DC / Mono	261
434.07000000000005	258.57	2395	CD3-T	495
136.11	259.935	2396	DC / Mono	508
351.39	259.935	2398	Macrophages	435
458.055	261.69	2399	Mesenchymal-like	752
531.1800000000001	258.18	2400	Endothelial	311
373.03499999999997	259.74	2401	Mono / Neu	244
240.63	259.935	2402	Macrophages	476
281.58000000000004	260.71500000000003	2403	Mono / Neu	541
299.71500000000003	260.71500000000003	2404	CD8-T	1316
424.71000000000004	259.74	2405	Mesenchymal-like	198
147.03	260.91	2408	Macrophages	348
204.36	262.86	2409	Macrophages	618
213.135	260.52	2410	CD4-T	444
728.325	260.91	2412	Keratin-positive tumor	550
397.8	259.545	2413	Mesenchymal-like	270
568.0350000000001	260.71500000000003	2414	Macrophages	212
40.17	261.69000000000005	2415	DC / Mono	685
441.48	261.69000000000005	2417	Other immune	398
180.765	262.27500000000003	2418	Macrophages	526
629.85	263.055	2419	Neutrophils	382
759.135	260.52	2420	Keratin-positive tumor	206
639.99	263.83500000000004	2421	CD8-T	502
663.3900000000001	260.91	2422	CD4-T	241
196.755	261.105	2423	Macrophages	259
271.83000000000004	263.055	2424	Macrophages	373
311.61	261.885	2425	Macrophages	292
321.555	263.25	2426	CD8-T	293
339.3	263.64	2427	Macrophages	311
618.1500000000001	262.47	2429	Neutrophils	252
64.155	265.005	2431	Mesenchymal-like	817
84.825	264.225	2432	Endothelial	663
768.885	267.93000000000006	2433	Keratin-positive tumor	1716
133.185	264.42	2434	Endothelial	701
465.27000000000004	263.445	2435	Endothelial	203
502.515	263.44500000000005	2436	Mono / Neu	250
329.355	263.83500000000004	2437	CD4-T	322
360.75	264.81	2438	Macrophages	462
756.7950000000001	264.42	2439	Keratin-positive tumor	193
578.37	264.615	2440	CD8-T	518
721.3050000000001	266.37	2441	Keratin-positive tumor	671
782.34	268.515	2442	Keratin-positive tumor	855
377.32500000000005	263.83500000000004	2443	Mono / Neu	318
535.47	263.445	2444	Endothelial	183
695.1750000000001	263.64	2445	CD8-T	340
122.07	265.005	2446	Keratin-positive tumor	374
258.57	264.81	2447	Macrophages	137
474.43500000000006	264.225	2448	Endothelial	378
489.255	265.2	2449	Mesenchymal-like	505
657.9300000000001	263.83500000000004	2450	CD4-T	248
678.21	265.98	2451	CD8-T	572
159.315	265.98	2453	Endothelial	629
369.72	265.395	2454	Macrophages	159
231.465	265.395	2456	CD4-T	588
607.425	266.95500000000004	2457	Macrophages	713
112.71000000000001	267.735	2458	DC / Mono	572
149.565	265.59000000000003	2459	DC / Mono	230
193.63500000000002	265.20000000000005	2460	CD4-T	393
242.775	266.37	2461	Macrophages	392
291.135	265.98	2463	Macrophages	541
316.68	266.95500000000004	2465	CD8-T	265
634.53	265.20000000000005	2466	CD8-T	103
667.485	266.565	2468	DC / Mono	377
708.0450000000001	268.90500000000003	2469	Keratin-positive tumor	968
523.965	266.95500000000004	2470	Mono / Neu	364
270.27	268.125	2473	CD8-T	330
279.24	266.37	2474	CD3-T	198
344.37	266.37	2475	CD8-T	227
351.58500000000004	267.53999999999996	2476	CD3-T	323
687.96	268.515	2477	Keratin-positive tumor	621
263.445	266.95500000000004	2478	Macrophages	252
434.65500000000003	267.53999999999996	2479	Other immune	176
214.5	268.515	2483	Macrophages	416
496.275	270.46500000000003	2484	Other immune	812
647.79	270.46500000000003	2485	CD8-T	576
43.68	269.49	2486	DC / Mono	410
619.905	269.88	2487	Neutrophils	390
717.7950000000001	268.905	2488	Keratin-positive tumor	56
729.885	270.07500000000005	2489	Keratin-positive tumor	331
737.8800000000001	268.71000000000004	2490	Keratin-positive tumor	392
225.81	268.32000000000005	2491	CD8-T	331
356.46000000000004	271.44	2492	CD3-T	555
456.105	271.245	2493	Mesenchymal-like	523
470.925	270.46500000000003	2494	Unidentified	203
481.65	269.1	2495	Mesenchymal-like	284
630.24	269.68500000000006	2496	DC / Mono	141
748.215	270.46500000000003	2497	Keratin-positive tumor	564
254.47500000000002	271.05	2498	CD4-T	566
285.28499999999997	271.05	2499	CD4-T	376
335.985	270.07500000000005	2500	Macrophages	532
659.2950000000001	271.635	2501	DC / Mono	615
79.36500000000001	270.07500000000005	2502	Macrophages	423
91.455	270.075	2503	CD8-T	303
324.48	270.46500000000003	2505	CD4-T	316
697.5150000000001	271.05	2506	Keratin-positive tumor	325
57.915	274.755	2507	Keratin-positive tumor	988
121.095	271.83000000000004	2508	DC / Mono	176
36.27	271.83000000000004	2511	Macrophages	392
169.065	269.49	2512	DC / Mono	221
196.56	272.22	2513	Macrophages	417
399.165	270.66	2514	Endothelial	310
13.260000000000002	271.83000000000004	2516	Macrophages	177
369.915	271.635	2518	CD8-T	372
636.8700000000001	273.19500000000005	2519	CD8-T	431
313.95000000000005	271.635	2520	Mono / Neu	256
585.585	270.66	2521	Macrophages	77
64.545	272.22	2522	Mesenchymal-like	123
150.345	272.805	2523	Keratin-positive tumor	278
160.485	273.0	2524	DC / Mono	438
181.935	271.05	2525	Macrophages	364
276.70500000000004	273.975	2526	DC / Mono	520
516.165	272.41499999999996	2527	Endothelial	458
140.20499999999998	272.22	2529	Endothelial	404
591.435	272.025	2530	CD8-T	224
614.0550000000001	272.805	2531	Endothelial	314
[truncated: 3,407 more rows]
