# Supplementary material for: NIPMAP: niche-phenotype mapping of multiplex histology data by community ecology
Source: Nat Commun. 2023 Nov 7;14:7182. doi: 10.1038/s41467-023-42878-z (PMC10630431; doi:10.1038/s41467-023-42878-z)
Supplement: Supplementary file 6 — Source Data [file 41467_2023_42878_MOESM6_ESM.zip › Fig2/wagnerData.csv]

EndothelialCells	EpithelialCells	Fibroblasts	Other	NK	BCells	PlasmaCells	DC	CD4-T	CD8-T	Macrophages	OtherImmune
4.906937400797065	39.08629441244041	4.906937400797065	3.045685291865288	2.8822548257547553	1.087057332836242	0.24847025437030465	0.21119969939580802	19.22934287911474	10.379150467753986	2.031033945422772	11.98563608945156
0.39525696324110676	38.208168661791845	0.5270092449275362	2.108036861528327	2.845891504162504	0.6892723740204668	13.409096580123549	0.5581837485904324	17.814693172485928	9.052667981074286	6.501656129632456	7.890068876093108
0.46118367860369924	86.08762492370258	1.6910068933378277	0.46118367860369924	0.5082771456898485	0.35071122329463494	0.18297977064050533	0.03557940110220946	3.394371135843531	1.7201982645491702	2.48225275601884	2.624631143282342
3.2241556206192006	62.48720571387377	12.38485159090803	4.0941658041980915	0.37211048680328956	0.18605524340164478	0.3824468882250686	0.0723548099524536	5.461924194864103	4.612757497218362	3.2133039709909275	3.5086681789450456
2.018633583669611	5.124223610695959	2.018633583669611	70.26397512765904	0.7103261401494165	1.5701945985216919	0.5109363345116922	0.17446606193029152	7.052551575413247	3.320316328104398	0.2522785291354954	6.983464528770217
1.7015707522962296	17.67015711603569	1.657940611254222	49.912739940494525	0.6098506781526606	0.5829454986114321	0.04484196590204733	0.06277875226286628	6.97123200606629	4.7407989594161934	0.8369761567605937	15.208167571590097
0.9509121772721124	14.87487523074529	5.791510855280369	20.070006758513532	1.3588571156896425	7.266931605256269	1.4179378471733888	0.4135652370116149	24.39198700954521	16.042651644401538	2.717714265122138	4.703050253988887
1.1111111410699588	76.79012343016002	0.8641974965523549	17.40740742737997	0.18843855622113903	0.14331946448639576	0.01592438621865303	0.018578449312708366	1.0184674903864943	1.2472738914941797	0.31959355591536376	0.8755647110203761
1.1681415962917188	15.610619459966003	3.1858407577449137	55.008849553940045	1.2102598663596047	0.737184669320035	0.3540808155684623	0.07545984922299014	11.785815825726834	4.404621766385448	2.4384727825035135	4.020653081996972
1.0481023917050782	88.62533098898861	2.3830538590347037	0.8715798836284334	0.21409058997195857	0.594824658852841	0.5716797288692906	0.12035362601375599	2.1342115532113026	1.0664664098463978	1.4755890916660899	0.8947172111396053
1.6528925589751073	21.487603266676395	4.057099983668358	36.81442526541818	0.7825071029319794	0.4408490710606087	0.15429716407481936	0.08082234289003719	13.749160775289516	10.207993855779348	5.266537218998597	5.305811408557305
2.8881442949921183	73.25674160414725	3.7657571120258826	1.850965389761868	0.6221984616187369	2.268631290893732	0.09891360056183868	0.27121471357128557	5.206949919720509	1.5811508364895064	1.649099616474631	6.540233172735419
3.3739218585574293	3.1963469886806184	4.236428210077659	77.11821413291808	0.7754176221353009	1.071300659618489	0.061217174339582285	0.0459128807546867	3.759357854548411	2.1950956980457863	0.37716202877995353	3.7896249050577002
1.0464058416666322	61.69244772075201	1.137397600719655	1.8198361834262433	1.3431612954866654	1.456868063112056	1.0944277070022106	0.15634680548491217	13.72201375411494	8.971253460121881	3.36038420712408	4.199457375006627
0.46939297996272145	57.36454526067154	1.431681431203021	17.771344408795436	0.9795799196539304	1.093764075023703	0.7572212880078795	0.06610663076968032	9.958510748034671	5.907179938616223	1.6379396661622811	2.5627336787182498
2.2380106753404405	58.152753174454475	3.6234457837678007	22.841918277350292	0.6427949920478951	0.5039512764994752	0.025711805990974407	0.010284725025164183	1.2886784050838798	1.8260625224114	4.508476480338683	4.337911889937885
0.949554861132222	83.22453015908742	2.5914935536204378	0.39564785880509257	0.34459898638562514	0.42139533016224695	0.04529014750761586	0.24220386135012942	4.32328866818625	1.8094074287626316	3.5012884550297967	2.151300685256418
12.11498971210993	12.217659125951116	8.932238219378165	6.57084192526089	6.270549370802758	1.270611345363842	0.46204048375373613	0.6765592604437408	5.769098320545178	4.985434671968909	29.557766689189048	11.172210840282618
2.637244385909244	10.818083970343299	2.0990311754998316	4.305705088280685	2.6612032278654705	6.495850410716177	0.5133817152798034	0.8067426839911288	43.328070109614885	11.834982187867288	2.452627956701126	12.047077003107836
3.829078788514796	22.863485031407205	8.934517173201192	33.296337433439476	0.6180977624346264	1.48801310531442	0.4006189034072419	0.22892510985883932	11.108523350626257	4.752556220108986	2.9385361163223545	9.54131099793598
0.8695652347123952	23.22981365304888	6.708074591898461	4.472049683667297	5.470643739343258	2.59623768377086	0.4636138882820636	0.37089109768155143	2.661143633389585	1.0454492784361398	27.469615229668317	24.64290228610118
4.04332131338576	67.00361008710225	1.732851972296837	10.18050545456341	1.3755114465783984	0.8627263360937342	0.11780198138707595	0.09701339743875144	5.823870936798834	1.9412902977188873	1.3814836129234722	5.440013149365001
1.1392405136288368	57.1609402825373	1.6455696684885894	0.5967450471018871	1.0860855274584147	3.180085071155829	0.5937711268157473	0.37089904280431735	19.359149005917917	4.359896672116162	3.5820023020350047	6.925615739940009
0.943242832856871	22.361359574366556	2.878516865616588	57.09871522285893	0.5029532365184516	0.2581826589608076	0.14417993359758685	0.06706042373398298	3.746175505285354	1.7006554824676905	1.992608735347293	8.306349543733305
2.399127603493208	24.274809205680985	9.029443838451018	9.57470008005984	1.1762457394912351	7.760396095452848	0.49805001604323473	0.18721030718282136	22.587308097289338	5.217661002487683	2.648696119846539	14.646349158425279
4.402290666814152	24.445239820760605	10.73729421613976	29.241231153835834	0.7718787965876601	1.6018560364383856	0.14524601463583117	0.42743826184506356	10.013287616259312	4.203829211335256	3.6972469387891183	10.313161244145503
6.535141804158908	17.509247831271622	8.384710211503513	42.78668310937085	1.300284838566124	1.0441681350743137	0.17731156776882526	0.019701296322854823	9.675084661005846	4.817634737864411	0.8980715787863516	6.851960228306396
6.918042976029246	26.347771917073633	6.32595828137839	38.205048233325805	1.3318900622902596	2.31502336379597	0.05111089560162024	0.21346320184916612	5.507626958813096	3.7693293517427784	2.448319100485178	6.566415651472547
5.307855630012937	2.9723991955418523	3.5031846517066283	73.03609343158524	1.0354758730264233	1.5825197316200403	0	0.1172236883216229	4.896304152436738	1.1601684599695041	1.0652959346233435	5.323479254047195
1.0022271392845272	6.625835177231696	1.8930958183515953	36.66481070687407	1.5200142264903749	5.881073229512193	0.66880626826601	0.38138536640765985	23.86251089385919	8.451537939545569	2.615345696280791	10.433357488697599
2.1828666041087605	10.626029693888334	1.3591433316217272	32.33113674556912	2.8260142459134583	3.734376000296856	1.0008800331670777	0.31119797327432625	23.932091952997286	11.034506655731601	2.6079865652771663	8.053770141289169
2.189141834273399	30.79392884767583	1.5178050050962237	15.936952679809234	2.4954971722017256	2.4179534870809687	1.172554693099405	0.7542886725717041	17.537223860105286	11.641088243895819	6.247205899409295	7.296359654343287
2.046204641741006	32.14521447630624	2.2442244633467303	1.9141914636408197	2.585138390554944	15.79627270317676	0.15079975588908237	0.26389957280589416	22.33503174481822	5.4652444149998125	6.814087594636304	8.239690824061954
2.504879664136784	58.13272612217178	3.1880286264680495	17.338971998710594	0.6456725080242467	1.0302142836834753	0.0822740539766648	0.0536569884481912	8.687243108991145	4.004304606796507	1.2965309536070744	3.0354970827837504
2.6223453373293877	12.040627860516288	2.123730370580473	23.176361961848393	1.7461125210833304	8.364863528881955	0.287334967264072	0.21600358449722942	22.75768463344146	15.329435470995007	3.1767284507103044	8.158771317538895
1.4681891955163944	9.380097871844137	2.6101141721270245	26.67210442001602	2.676079286905925	0.9335160484160999	0.5601095931279634	0.18670319770932112	26.08281489937613	7.068005006217242	1.285721708473276	21.076544606120503
4.923798351071111	38.10082062564029	29.19109027608303	13.01289569399224	0.44808625111977196	0.19314062853881103	0.47898874814084696	0.015451248510537474	3.704572590285749	2.7605808528314757	2.621609717555017	4.548965022102596
0.2659575087341557	36.96808505021785	1.3297872729260978	4.78723407423608	3.1794180826842386	9.123547553930628	0.3317653439678836	0.19352981702647817	19.24172369857873	10.947395793694335	5.6449445255222175	7.986611255589482
1.6513761053258147	55.779816596897234	1.8348623392509047	31.376146800089554	0.9227527220915104	0.09770322653553933	0.10855914267455437	0.010855916139015069	3.872473599306865	1.6802974561835209	0.9332984649343993	1.7318576399288892
0.3584228998254277	42.65232974055603	0.7566706867459323	52.17045000510464	0.26127001594463367	0.11819357922192379	0.018662145156652883	0.012441428750393033	0.9181683981981001	0.4150624269131676	0.5203373659697863	1.7979913092244693
2.758379850837599	21.752793319634417	8.240223435312375	41.131284942161024	0.812960666429175	5.191618896256967	0.4822647994630036	0.434803833790924	8.508193274764908	4.755311082713047	2.8208852771060213	3.111280595413237
2.7999182739869384	17.45350497024566	5.661148625172875	59.98365012912681	0.8118846121501041	0.5024412030433247	0.010781993831474204	0.09811619463281605	5.773018755890079	1.4272094610231056	1.5581553910649588	3.920170379183566
0.41673097337610926	3.5807994896851048	1.2810619327429154	4.398827029690146	10.093589024362274	29.940406660449842	8.476524535304655	2.1014775854528764	18.00672239597915	14.05482209486925	2.3676427281699737	5.28139491765964
1.8486135854654724	14.051961007416011	3.4599051191458856	67.3869597470675	0.3550245804157385	0.8074273456211013	0.07607669485676107	0.07303362865279787	5.29687602376733	2.1017232828710024	2.0446725837485342	2.4977264108527093
2.7880713572098847	20.734074466577976	6.158461212948422	48.791247562642894	0.9228379455391987	0.19053973775720046	0.018485206632679264	0.15783514803112034	2.783562162358136	1.231190958970008	10.956218793661701	5.267475484543052
1.4675533424873255	91.9743177883365	1.1235955421171828	0.8484292206103368	0.224005086081547	0.23200526494289617	0.016000362308802477	0.03400077047946828	0.534694584465885	0.6379276973415269	1.843475047171863	1.063995293656666
4.146730495406088	43.381180225219964	3.1897926576734354	29.505582117171464	2.815354933324112	2.099977851672992	0.18461343468446867	0.6692237081474668	4.905372066266496	1.6428368679520577	1.5416997094679008	5.917635919652154
3.7423022034594897	33.20701086602181	1.4211274699499876	0.8053055854586325	6.963876120145187	3.7687469828919253	0.7293511704239253	0.288106669100011	21.524455093182176	15.39488747171176	4.242713524367424	7.912116797403426
7.299953192722031	6.832007484400787	14.085166142018348	2.9948526285297103	4.577023571220744	1.9710577878881854	1.9994865010220522	0.2653347247041086	15.592603841114153	12.016494976016924	21.97459287398989	10.391426413949096
1.7721519130972598	9.240506313952892	3.1645569201329917	40.75949368604711	4.308638621366332	5.094331568175426	0.07603479548948777	0.9631074395757057	17.237762817460474	4.673349083637866	1.7897422037441986	10.920324592256963
0.3603604096177258	10.090090075602628	0.5405405608229852	58.918918878354035	1.6508703147006518	3.094890908960355	0.053676207181363754	0.49486833147344766	10.735870036303224	5.403677146521526	4.053051673731797	4.603185432382216
1.3805004709545508	41.45815352125236	1.9413287659009542	35.893011218631955	0.8945339685234533	0.13832999194453302	0.04149900531416231	0.05994299908623179	5.807148987964396	2.7062668603188587	7.144204213078729	2.535080005188973
2.8763770184837134	41.24847000420075	5.997552028985572	28.029375763495057	0.7096237995358827	0.4093983576505152	0.13646611193409663	0.027293218017174294	5.324117504293851	2.5176059542436193	3.8449558428045947	8.878764386106582
0.2670226541057859	97.1962616832911	0.40053409330821144	0.8010680744668904	0.1414315137621586	0.05468685221945433	0.0018857530183864098	0.00942876776215904	0.31436265519311013	0.16173730810660011	0.3728154847968549	0.27876515863415796
3.9194038337489285	29.69914437544652	10.29533538859282	13.469500395806753	1.8106880474548053	0.834443612009867	0.11998533508477695	0.20724741633580382	18.643365631632776	6.963184747771357	6.323528710979075	7.714172480954007
2.8917084932348955	49.15904393140809	3.0687518402869975	31.69076422515903	1.024192056023155	0.3854686503526552	0.0577271945356027	0.16387072790852628	2.9430776327891155	1.1057915945412415	3.842026366601468	3.6675772937364015
2.2038568029399936	56.61157024477039	8.402203801463545	9.710743798715365	0.7780594875205841	0.8151099568856598	0.05557566944017552	0.26552824457964486	8.68221937140929	6.196551724397756	1.8994428786463728	4.3791380260793735
1.9183168105646045	79.70297030641574	4.053217792450839	5.259901032671353	0.2775511216741139	0.3792122854876436	0.12263886687315788	0.032273387927798186	2.24408726470354	2.4477786649505098	2.263976208072646	1.2980762672736559
1.7691660283008357	25.35804550233164	8.08761588486929	38.668913110788665	1.986027326572935	1.1750661775806461	0.2648036452841419	0.0496506916521077	10.698949911022634	3.3060419911047174	1.3041027725216665	7.331616947808886
2.398903314780044	37.834132959402226	5.551747781713323	6.956819763081455	2.060335876611121	4.403856397580335	0.8071878678411032	0.4860965550302693	21.710708516490286	6.845374921436719	7.4643864300163525	3.4804496450621447
2.4260428369503333	41.0818170717752	1.8690431519750015	0.3465775322073408	2.0089826764735994	0.49846936671152164	0.44560143153608234	0.8119009060324863	10.907778975126389	4.83456920708192	28.67622690582949	6.092989873137085
9.191408696058026	26.910928624279546	8.686039116529383	38.78711310234667	0.8938509142349994	0.43994223979263203	0.0907817348884735	0.07681531666324842	3.237995499145155	3.7659295525058796	2.9655423294127528	4.953652896405704
0.21367518973263205	41.8803419055446	0	24.78632483975455	0.717241004157513	5.991071913183974	0.04219063561409203	0.04219063561409203	11.376830907942198	3.3834441331465173	1.6192770416530402	9.9474117936568
0.22013531143496157	1.9932458330176046	0.41505727697706724	0.8477698787982607	3.5609067858256003	2.9494146659815392	24.90106010130591	0.22758543697418154	30.21659790799246	27.59837879554317	3.922848886759061	3.146999124364882
1.0625738277127832	42.502951529172485	5.430932735215198	30.932703628421166	1.440060147142862	0.09000376045085627	0.09000376045085627	0.09000376045085627	5.353046153198336	2.631158273732873	2.1518004007829026	8.224762043339668
1.2772971100586572	57.18994642157923	4.820766395700868	4.32632875675795	0.7162055318924244	2.6343191586790966	0.3045931684090752	0.15641270460080497	13.560439209254108	1.862697689802702	3.76687504325617	9.384118810008912
1.8518517896308766	3.3670033437120925	1.6835017706775952	35.35353540544162	2.2191112555170602	3.7299955342500746	0.0708226861295831	0.2360756396799796	15.965528701829424	8.148578438902952	2.7067511418155568	24.667244234669077
6.5981327806776235	59.50907378155136	17.150949318309916	3.314801209557985	0.5918940877635189	0.9922930456773333	0.07709544868825335	0.10072147198687523	3.3938620353204905	3.757905059988536	3.070354404053172	1.442917360335667
0.988875193054038	4.697156967130291	6.427688469313547	23.856613104431148	1.8632830735095416	2.70683237131162	0.5178752062729617	0.7848212238731719	29.4210643642112	20.19273494153564	2.186182866570174	6.356872218786657
2.219659871461591	12.049582040135478	21.764197172692814	26.46295759039223	0.7262769302829232	2.8465755848966463	1.2829299756974692	0.11109171112972693	13.287204602802682	9.67341348010017	2.3440820874090194	7.232030672468263
1.3698630583104685	66.79007774637594	3.591262493077317	1.6105145744479126	0.7639512750199219	1.2230450189917927	0.0397640292634348	0.18436048720397857	10.837121628729914	3.980433233998293	7.542409961113573	2.0671973107254207
0.5841122006752774	69.392523354008	3.6214953238596173	2.5700934694198185	2.355784726474887	0.3561069988020612	0.1369642174759905	0.24653562005491375	8.53737833662669	1.0706037108106738	1.722793218479824	9.405608854868815
4.513937984818898	20.263195089761144	8.730720281331994	49.22880997975491	0.7547058464755272	2.8111226064357755	0.17278556021936323	0.10832669524521331	5.706312727346117	2.6471000979957795	3.1810107431790398	1.8819723961999488
5.128759963273002	53.018827163868785	5.410084358872708	20.839645071045062	1.6957257242654813	0.7876595804118027	0.010033882887270223	0.005016933642293391	5.202991517686814	3.1723093827645465	1.8945405567539884	2.8344058611919567
5.633318382633561	4.083405987127686	6.732521956242723	2.3762533144544977	4.602569818035898	5.26675857481075	0.19990146102841205	0.47557201243742375	40.61555288369793	15.825260149657717	4.750276018944719	9.438609508519558
1.7582417426301173	32.89377293467215	4.981684937451999	2.857142831773941	1.7054306166987532	3.1706938474981565	0.21105613532746673	0.2935378394203279	25.62544671518611	17.19906100824764	1.9406105774746205	7.363320756109561
2.096069884784234	24.017467277062796	8.864628811355047	3.1877728681302795	2.313244567159743	2.303552201741244	0.10984678746496643	0.43615644383244767	20.529105194529098	14.66690513878703	10.693768914490594	10.781481878503266
1.3860014138440213	10.164010126886648	4.296604250199904	1.2936012471969012	1.7478428531814287	9.877703126515208	0.4581724241496275	0.14963880212476854	34.149960891664286	22.95562714714509	1.5154670266256038	12.005370778960131
0.03654531840704299	14.128812842688626	0.40199829153890165	0.2482887257722245	4.836061232915526	10.55186201619525	0.8684608862327542	0.4837314550328016	51.254442104670176	8.040875003802379	0.9259340776431738	8.222988130285488
2.339181241939695	53.47852390998354	16.596087933258012	2.540834826506573	0.5432803543523662	0.7582368185580255	0.04269682438334075	0.05447526215052055	6.164410106454459	6.1614271071475075	6.978968911731604	4.341876687904369
2.446724523904294	32.596685085965674	6.985003899010911	1.617995287599694	0.8160409696877664	11.436264635306221	0.7131590359070612	0.08651437133719025	21.93278807607725	13.191562964678656	2.4761097823858518	5.7011523218598485
4.88454708124998	35.109532206048485	11.930136170228502	3.226761447378949	2.9015109576628673	5.10510837218276	0.15832297159673067	0.8933939752230132	20.89135887596416	3.753788587019568	6.326281938095129	4.819257462198877
2.468619212958737	50.14644351703497	5.4811716004932345	1.8410041214012536	1.8515830942975384	2.8814496233018505	0.21767324269592525	0.6230896802531739	14.480583134593186	4.316301106802684	9.915711039314655	5.776370612782952
0.35115097005353507	42.29418655925678	3.7456105486683224	1.092469768540421	3.4222390847713426	0.10093025380963906	0.18542995966041145	0.5891508698658033	10.205528552397602	5.84427265853739	14.534339947586275	17.634690790339217
2.808425284302255	25.275827450395322	5.115346014863045	3.009027105798841	1.825549203044632	27.61464565698398	1.208462133220343	0.10284783433881917	22.73614752438169	3.3625701953978235	1.3510466657076294	5.590104931565636
5.871029855154393	13.739172306162498	10.442733372751027	3.4648700596423088	3.315026191610563	1.3522310142287493	0.3034091784368155	0.7416668510756849	32.81083437371423	12.80910237887576	8.18695963069977	6.962964799361297
0.5246589818761981	3.252885586562124	1.888772284219161	4.197271728671705	1.367923880424284	24.37835737846376	0.2442721086277062	0.14656324714934146	41.83013485774095	12.458477909613682	0.9050595013370388	8.805622537390363
0.3527337347420907	42.151675477605764	6.172839466011278	0.5291005496440002	1.2852894470711136	2.002085484860773	0.7909473520437623	0.3460394665191459	14.091071456943517	6.081936708331021	17.938716505689783	8.257564299744097
2.634730567776379	86.03934980474199	1.881950420326645	0.6330197093981521	1.0583361949024999	0.4810619035698819	0.052616144463916055	0.08568915358338305	2.2156565560257073	1.3942424169160161	2.020294292277198	1.5030528390910187
7.068475811805983	24.70810981123721	8.646260615929153	6.879141745977028	1.8823028481236164	12.218797679883584	0.10349431087051411	0.4657244252663195	18.017391522834842	6.853878039840074	4.696206790572932	8.46021639053057
2.1493820110207804	63.353035994215524	12.950026873513313	1.9881784034706862	0.3627273894311146	1.1479723859287256	0.25510497030429974	0.09566436386411242	5.538653995757729	2.7542411667341855	5.0028516811660335	4.402160792607215
1.1235954468025322	22.471910085103616	2.0224718808480895	0.38523277568703196	2.055342529471996	12.352118222440744	0.824812099335992	1.2104674585240267	37.75754315846158	5.972096449178788	2.9752062244227693	10.84920366490105
1.1357652928852153	42.52842704570728	5.483548450488686	1.5602699800367512	0.8681900097652967	0.1977066197818434	0.0974206382239261	0.04584500042396649	6.036773848826366	0.7202289634575959	36.47279695878756	4.85302766089084
4.2278753769431505	37.800071649692086	7.774990975412459	2.9021855891127504	1.5911001913006078	2.9900385093543917	0.38432369919877	0.7071556405780478	18.641621326958873	9.065974955912308	4.966919527607479	8.947742614885842
6.169665762976435	70.65736325517028	3.4887990915330147	1.909658437919511	0.5116905425515852	7.513771600635186	0.02693108960643191	0.035908107625566905	4.264341676050075	2.1185322155302058	1.473562359372943	1.829775878803274
0.5641402836611923	90.82658818483092	2.8942850566009577	1.0056413797789714	0.12500674936180448	0.4727527876540236	0.02272850031208673	0.03636560049933877	1.3107843452326706	0.7667329279435781	0.882304855156543	1.0926693336772468
2.3991159336257293	32.53217977933266	9.809647115164308	2.2541548043413595	4.435874958398079	1.6027910194515376	0.3751213125747028	0.8840271047348712	16.459872026500925	12.52951182089923	7.8485219181955905	8.869182195708373
10.703258989740768	8.610634609223599	10.291595170251464	4.116638089232661	1.0739644029380135	1.5921710108362428	0.27787893065882874	0.931269865288955	21.646215473381325	14.995690575247648	11.274751370576586	14.48593164415073
1.2590614289192696	40.938573029757514	33.53681804152613	1.5642884912084636	0.5864363345755211	0.12346027498925208	0.015432542886628637	0.038581334515312586	4.287553441078385	0.7646337123050593	11.436531373141285	5.448629995097188
2.496099842818577	22.18408735439527	2.652106130075472	1.4976598626459048	2.5470102202931977	12.058692041700144	0.048746642501711276	0.14623985633508704	25.147644678156666	15.476414726952926	4.4987594001470645	11.246539373875498
0.439844792185524	68.79689521232109	1.3195342747195735	0.5174644434234992	0.6758472266469937	0.10538635348149974	0.016037066367298344	0.013746048621609644	1.1754107142313348	0.8986941546662581	22.897888124047963	3.1432524355809655
6.745941045952413	58.67825294565313	10.702035185533067	3.841756187961709	0.7643283292795734	2.187962764104053	0.07390451223282811	0.07390451223282811	3.7387632377598976	4.468278016761613	6.079744749557932	2.6451284779752253
2.507947661408329	7.912398478132563	8.159660877428236	7.947721660678159	2.3487874318724766	1.830326014422287	0.18853146460312614	0.18853146460312614	9.375969402746012	4.755926523444918	29.182143852941564	25.60205506404262
3.238866363504401	53.846153863706014	11.659919045522726	5.5060728635931095	1.4830912071824076	0.8519885614453852	0.26295942714076337	0.05259189572774782	7.56205250936033	7.294274455015567	3.117709034461631	5.124320766860601
9.824561354166667	6.447368437499999	32.368421041666664	9.3421053125	0.5340751258075069	1.6022254194400642	0.06539694560550209	0.09809541840825312	11.563395471026922	13.202735022889234	4.582449092862997	10.369171316108638
3.4749034724426977	45.11858795794292	5.515719783364948	7.832322140816174	1.741994438107781	0.2766257193627995	0.17943292064689156	0.05607279483811612	2.611737115626663	2.7155911717183594	23.282475927693383	7.194536586212075
0.454752201744933	95.67985449069917	1.273306063066804	0.6366529806238976	0.07477760133885927	0.08038592173258886	0.013086080918702364	0.001869440131243195	0.4294953472892739	0.22005008550608487	0.6792298735449341	0.4565399143400975
7.216494832653575	43.75000003851884	6.765463913316497	7.667525751990654	1.4704311500475575	0.6353714798896152	0.07261388737030065	0.12707430289802613	7.5653889598664295	3.445442207889855	12.689038591792222	8.59515491836693
2.108794666473861	80.32590452447512	3.2111191029224306	0.7189073071609227	0.2753703660078872	0.15666232158364604	0.01292060876189456	0.03310905057810366	1.8658688735390525	0.5739784778471554	9.379363234457454	1.3380011735141357
10.058479506607299	41.98830413037913	13.567251488074414	4.5614034853341545	0.7866312470017054	0.26970213671637416	0.02247519297197854	0.1573262613301656	9.31865297093162	2.8586206053894885	5.945967300602783	10.465185731230918
2.8451492088141244	36.89365672101105	8.069029844960122	2.0055970230975633	2.6900672520335305	3.6147778887400195	0.4287294902494671	0.44554239175471394	18.032629948024876	6.18816374133227	7.893475823643429	10.893180729370492
2.7616774890692213	73.37197404651344	8.76235936551749	2.31844532575386	0.35857103539745483	0.9134400713948164	0.10207496133479503	0.013086528259109609	3.0857503964082422	1.5281811479208978	2.628920069551782	4.155519550093337
3.535353503093434	61.237373786916024	8.964646484232954	3.345959565427715	0.9183886476627184	0.8322896997698593	0.1004487687222244	0.1434982312103206	6.638524819053955	6.390492030581894	2.8847089569419184	5.00831550638697
0.09079901056051731	94.21912832453972	0.33292977572754645	0.12106538258351458	0.1174114771893321	0.10317978187388147	0.005929873484444223	0.009487798622326257	0.37650553963676925	0.07650914709196381	3.637784870593206	0.9092690314816865
1.626737688255252	8.31115057247653	2.0408163048101935	2.3070097011669413	1.5674261146332586	3.1726214578463203	7.660873630270069	0.36825068579593767	25.836207326150678	34.104047925290516	4.1528747582249474	8.85198392079365
3.7581699196927465	5.882352922404844	1.4705882571943485	2.124183002712098	3.562107300642221	2.879912338754521	0.5184682265640641	0.0608728161874455	29.87312229243166	29.910922740428855	0.612030058836874	19.347270125863155
1.1530525189944285	12.635028501147938	2.864425277437148	0.6554192994527123	3.1422526024431843	10.825881740916405	1.7046207063404322	0.7906975635295322	27.731287324921322	16.437839769650413	10.810654275720125	11.248840336754286
2.9232642931111017	72.65529842937597	2.070645549718415	2.070645549718415	1.2028556447912728	0.22854256460108485	0.2405711249022254	0.1443426830533937	4.722341362242599	4.873054370167518	4.168028462414196	4.700409953803096
6.732813636500996	22.962437963881843	12.048192765030358	6.024096432763229	3.112211484304709	4.338982665555272	0.20583407118286146	0.1976007208713372	19.784799392537675	16.590204878526798	4.273593819028791	3.729232112347265
1.4203215200308146	87.68534417685613	4.682378671631179	0.31215857142230863	0.3510176769700339	0.2340117807134912	0.009000453104365046	0.036001812417460186	1.1729259919735873	1.0597489217444669	1.6945343021327328	1.3425561210034256
2.988403233584692	34.21052632297526	4.549509408533703	2.5869758846447004	2.7087868368728176	5.15850078616016	0.5574985216179483	0.741145061356041	24.88768467352847	9.859847975799326	5.645492132055411	6.105629232906413
2.561837420563373	61.48409892523474	2.2084806128135575	2.650176711613018	3.61957109466564	0.08226299073163958	0.2467889410995124	0.08226299073163958	1.8161134724937338	0.6918527523898363	18.887119878747612	5.6694341378404856
3.1544092166508984	16.364586972676623	2.7012895995548165	1.3070756585181027	4.076219140953251	2.821630980506567	0.30052875163092124	1.7817061048353435	39.37067608491009	7.0355583700764015	13.577864447158127	7.508454689492046
7.45428972010955	16.947960584065648	10.337552775013794	5.977496481665747	1.6738302106123415	2.5471329781653598	0.029110117940937444	0.27654585366675377	26.430945703520457	12.026007255735738	3.1904659621199163	13.108662351401625
1.9673974659177196	7.419898855240123	5.958403578936289	2.192242858778403	6.638454951080784	0.829806858577341	0.14521617757396893	0.47713898697455115	7.448517507061301	10.616760144107245	7.8568326687490595	48.449329947003235
2.713649199730696	69.06979888764087	10.67908739839386	1.9846091512156876	0.5943582622299496	1.317109451435436	0.06780299956504349	0.09521272974261347	5.334849533427883	2.9359376436902367	1.4494603748470762	3.7581243903791854
3.0270844679695257	13.329792892419157	10.621348888881341	13.621879938257978	1.477875060444109	1.264206395613602	0.16618676571256927	0.2611506233483382	20.979578924363324	11.593821148438803	10.349273735339638	13.307801263392891
15.21226416305444	8.726415115895058	14.97641509822849	13.797169774098741	6.3172700169366	5.87992054913308	0.4913432193361591	0.16198130188565063	13.64903285220927	5.519706675073665	8.844142551409405	6.424338661995034
12.34256930218452	49.1183878927371	11.586901753173995	7.808564207617586	2.7454690665742683	1.1953062540262687	0.16808994675833822	0.14941328175328358	4.97812441238706	3.318749600426294	1.4828756584621374	5.105548637028853
7.470182052423878	45.448838739286565	17.576898912272423	4.95919645150468	0.7958547516903436	0.633066283100712	0.4087799453267907	0.03617520706051241	2.1878074066185915	2.3551806371297395	2.419177315041513	15.70884235780288
2.776533783321317	58.2624272377611	9.523809483468035	2.000298538902222	0.7772858944229231	2.8481075190938627	0.16593743351102894	1.2663646905893693	6.512778172645967	3.268938759604318	8.963407185190764	3.6341112906070756
10.526315806667986	37.46867169243488	7.142857119522018	4.010025110691516	1.4209436740222516	7.104718288406997	0.7612198034839937	0.07612198034839937	12.057955005824732	5.723712799402869	3.812980200124594	9.894478522266883
15.098468241341829	10.503282258956471	40.70021883616967	14.113785591599672	3.0356923144864627	0.5910197322446679	0.3223743976257966	0.08059359451038788	3.5844252557759666	4.651544251817855	1.6894051144748952	5.629190396355145
3.7953795247293294	25.000000036427387	8.00330029264383	4.620462011099675	7.042507521602286	0.8761013959516921	0.20217724521962124	0.15163291926950143	8.688539063302214	6.984903944479604	17.226605173212192	17.408390841079008
0.9146341148335254	84.908536594195	6.249999992902057	1.5243902671005913	0.21845592552934406	0.05041290736887302	0.01680430245629101	0.03360860491258202	1.1220690691467454	0.3797772239877865	1.6300172870895635	2.9512937210307406
1.720714741276524	49.305095969869086	27.332892151021383	3.904698835973651	0.3126922373271623	0.15055551839148584	0.34164521208274123	0.020267096518183918	4.8552306802156044	2.6286845864909174	4.524096754113446	4.903426225643108
5.603917345570954	36.12622414775902	19.586507030501647	5.984766045757501	0.9463329000057231	1.2580661067527916	0.23379988871100876	0.1669999158366369	11.647951383379601	4.69711451061431	3.4750887572355404	10.273231953190423
0.8016730538452961	76.12408498459735	5.367723989756343	1.2199372512794249	0.25913394899624564	1.4611670376877823	0.302685873335838	0.08928144572049342	4.171854781900595	4.658832989989837	2.985526674240973	2.5580979811405307
0.7564735913305791	58.48123373324717	0.6400930773177683	2.1239453400151485	1.5444959657049202	0.5270118096612624	0.042160963012063034	0.2403173751739965	13.887306110452663	10.87238253620861	4.246310898000173	6.6382685943371165
4.619164593804368	68.35380837035925	6.486486536406135	3.1941031684759933	1.5596378512860292	0.7798189256430146	0.07254129177800284	0.20855623337650017	4.369340833024049	2.5616509616307113	1.6474617268586769	6.1474295031679995
30.19431991019772	8.146487307535734	4.708520134703426	3.139013457017033	4.390491013266969	4.840797793516956	0.450306780249987	0.22515336321916388	22.999642876448988	14.00473304931347	1.415249860160015	5.485284461575451
4.63215256968572	0.38147142203951334	13.841961857578571	1.9618528462538147	0.734910850812578	0.47360919033353127	0.25517736445751604	0.01633132408647994	39.50382093261917	12.04025916457761	20.662753336865055	5.495701180921361
2.2427440780417456	73.92260327736369	1.7296980805633573	0.8795074534901957	0.8010101469215716	0.3040137557746006	0.10045670877899422	0.0317231711933666	3.145425027757787	1.127975792845995	11.218096890843379	4.496745595199866
