# Supplementary material for: NIPMAP: niche-phenotype mapping of multiplex histology data by community ecology
Source: Nat Commun. 2023 Nov 7;14:7182. doi: 10.1038/s41467-023-42878-z (PMC10630431; doi:10.1038/s41467-023-42878-z)
Supplement: Supplementary file 6 — Source Data [file 41467_2023_42878_MOESM6_ESM.zip › Fig3-4,S8/nichePhenotypeCorr.csv]

a1	a1a2	a1a3	a1a4	a2	a2a3	a2a4	a3	a3a4	a4
-0.5426805811892376	-0.4794750399525729	0.015427030986602506	-0.014571818126361644	-0.17023555402793342	0.39965462809055	0.3329814764590928	0.5231018941603774	0.4709039184578536	0.35803383956083523
0.5521959239653919	0.48474467555682105	-0.06356230799483714	0.0629860039425039	0.21864719991444329	-0.2903400997492051	-0.21235756730566846	-0.503932419865472	-0.4874209222259331	-0.3468137375371374
-0.059673904133747444	-0.20028665479324076	0.13971872892000603	0.3032912416667489	-0.28813018598930284	-0.01607139713190736	0.13180154347170933	0.0948859743146593	0.15022910976621226	0.2278762435623457
0.11550519967376893	0.28132383665022004	-0.06414829678424706	-0.29871470818866597	0.3438883596146776	0.020548371087469323	-0.1950939326766572	-0.1535988107302384	-0.2823936030348172	-0.31772064702380975
0.35437175663813725	0.42400392994949215	-0.01751729221161928	-0.19638221882710408	0.31788380617287737	-0.10234527812564777	-0.2754518986688116	-0.30062343913183526	-0.4310925147134726	-0.43482093317603454
0.435122996780569	0.4529100919376416	-0.0767877240400089	-0.03850206044943637	0.29029599199957246	-0.23168278610545798	-0.22837743625527407	-0.44738064161526864	-0.47041358381064335	-0.35179026752548365
0.7326523215745064	0.6648770060373659	-0.04169231923374809	-0.06888883149325653	0.2988384146116277	-0.4786021179273167	-0.49786730355647574	-0.6574857144593451	-0.7046665089750708	-0.5663742270878033
0.40389096060996116	0.1810456080911838	0.13822967237170194	0.30595914462808244	-0.1440054891695118	-0.21065255641561775	-0.064647328790679	-0.2478189718393319	-0.19759032175132943	-0.09854487281795395
0.43178046675644827	0.18511631607800358	0.05523217219262324	0.3229035775170366	-0.1482449182441824	-0.24716018677462886	-0.036442794187000034	-0.28728932424716147	-0.21039586239280192	-0.06682867303563325
0.4713060305672527	0.4021998584957293	0.03716918987446771	-0.013149162130330867	0.1404057370605263	-0.24564634310674152	-0.26271460286502485	-0.3754395706730781	-0.3900986169555545	-0.3274203899806889
0.4139908146714018	0.418228647781878	-0.08604589323251927	-0.15558176201106808	0.2768955285243847	-0.2248390802966379	-0.30431778765672507	-0.3896003966950019	-0.4383975220466757	-0.38502031416231397
0	0	0	0	0	0.3227272831052834	0.11461703376112184	-0.07053373486548747	-0.40719515786926147	-0.25303146882684263
-0.39531749928903853	-0.43713864080844816	0.07188911491382746	0.12603071812374575	-0.36641175081958177	0.2159667736395817	0.1593598461645027	0.4661325864359578	0.3832417173905277	0.2525610510481212
0.3722701221462221	0.45084938987329826	-0.0815238676492232	-0.26456974773072695	0.4390698745746825	-0.14143230663688475	-0.2606668959286433	-0.3901929610540644	-0.4618437509018032	-0.38065144925842465
0.31706988149205584	0.36621381360388777	-0.043270216278062705	-0.2267748349373039	0.32130570085960297	-0.11432187505964894	-0.2433222043886876	-0.29789846018190713	-0.38885068458022715	-0.3393069555538397
0.3462713901455928	0.39441787784283705	0.05037717268759584	-0.1158848433658409	0.3766300149143304	-0.030210784029815082	-0.19777481637532437	-0.3172875126233258	-0.397905990179446	-0.3267567725792877
0.6007047766269266	0.6007392120520785	0.017879050277561984	-0.2675536724759921	0.4071418926205673	-0.2972891500044305	-0.45334791843710626	-0.5200241766976464	-0.5777938298784173	-0.5149206384300354
0.37830287093999365	0.33106753247737675	-0.018519068855040392	-0.16586395860138856	0.1189795232864545	-0.22769803251936027	-0.3270499055157452	-0.30424605597365895	-0.3468499541642076	-0.3305663475338904
0.39832558373341104	0.41710658934342504	-0.02142426464933661	-0.27132796667516307	0.3312691994734527	-0.17604040264222393	-0.36536929298530335	-0.3536349009791495	-0.44239899232865	-0.41984857444987145
-0.13281193533564364	-0.19125975996511974	0.03797545688210887	0	-0.27985781938128956	0.036426860710959394	-0.13538878753362354	0.32113119065597373	0.17760450648888224	-0.015677338512875873
0.2134278585539484	0.3004253182528615	0.10346169995173747	0	0.4304167384294847	0.22189463142007795	-0.024898462901383426	-0.18959475719141017	-0.4082300289983525	-0.2863174575804553
0.11430911241016027	0.18904975973506552	0.0406878434857321	0	0.31577053957781936	0.21299009558107118	-0.007975788560529402	-0.10461905170101432	-0.22947924786428592	-0.22436152838920678
0.12734700796356568	0.20623906799023511	0.09291413654857421	0	0.30460162482305375	0.24329760861054592	-0.03424667794363838	-0.08565450461333712	-0.24089340938782627	-0.245680352375361
0.29388266493401316	0.3924066334664641	0.20021490668128483	0	0.4866202766748847	0.29400280031850345	0.006804866461289168	-0.22153863829089832	-0.4569979924078804	-0.3347656182352793
0.34710066385055843	0.3942004501751849	0.2347281920860771	0	0.40163567415313656	0.1840929004663429	-0.05393817468833624	-0.23262006748687372	-0.38364304999980836	-0.3035021853440003
0	-0.29368762131842424	-0.10322092726140139	0	-0.2736589172440783	-0.025196156363616756	-0.22811500263595474	0.3286247502970299	0.17069955640394294	-0.061803879405967786
0	0.35858699017286955	0.18849938253396437	0	0.4159500693481276	0.2818094526832391	0.021872499364279662	-0.1931612077243145	-0.4148142222275262	-0.29702595300102147
0	0.40501872421727086	0.217844387721856	0	0.41071161847860876	0.190547316760909	0.021979194483129804	-0.23035314200362744	-0.39403590208997025	-0.26378597539457443
0	0.23216933927854252	0.12548843883656832	0	0.34868238557558945	0.32684305985276857	-0.08280608173959729	-0.09883708524485223	-0.2196367128892052	-0.3272785469676659
0	0.09889970923463294	0.0880462727898991	0	0.2657792975433182	0.36074835685421774	-0.026630203952108328	-0.037019094191652814	-0.11748068048784359	-0.20797935019317246
0	0.32065275720754083	0.2214375794740057	0	0.4065525614951148	0.3414079117806755	0.020369829863044874	-0.13677635430927865	-0.32104468613629084	-0.3345186280538037
0.25063150447116556	0.3062732867184214	0.21382566562553168	0	0.27064240917058263	0.23921446634596186	0.16035792366605145	-0.1904380513803049	-0.197449839204268	-0.07218696027505304
0.3119108979831175	0.3753156299053154	0.19477433276427036	0	0.40389087454201217	0.1929117935330327	0.16341404394965164	-0.24050646361000322	-0.3754124951911427	-0.1708034455916015
0.16370155771528833	0.2319304284966772	0.14165595458413643	0	0.329589808052692	0.2719797740407681	0.14148603357235176	-0.10367963417567153	-0.2796917035078959	-0.1756276894041256
0.29586474606572444	0.35632609313187785	0.1854381956334334	0	0.36595119450665975	0.16087668572778446	0.13951089287702492	-0.22599506018205304	-0.3600870008374388	-0.16594528257025373
0	0	0	0	0	0	0	-0.35165372691623653	-0.07426953416123647	0.36884420336254525
0	0	0	0	0	0.3764545769190408	0.18715763105997432	0.013419338285214646	-0.47359891711418156	-0.30151373122962954
0	0	0	0	0	0.4200803733471611	0.17390458905885406	0.0313715322789733	-0.4386180969665544	-0.3317993259009594
0	0	0	0	0	0.4307752138968111	0.14169043297899925	0.024695359087373612	-0.37509722582317867	-0.31779880736323574
0	0	0	0	0	0.38960328317373466	0.2592730115301935	-0.15470001954270082	-0.39589603283173735	-0.16581981629861248
0	0	0	0	0	-0.1643533657402967	0.31065235980659445	-0.31714980329989195	-0.2743838432579418	0.0929347450475754
0	0	0.42842041679250986	0	0	0	-0.02053760193295077	0.07490184234370281	-0.39081848384173967	-0.32422228933856845
-0.38241346281945954	-0.39728655042814953	-0.2048478518884728	0	-0.31661587314953604	0.015104046907612608	0	0.4136083108640466	0.17955880702399316	0.030503004767354444
0.42489792347870153	0.48187090514728276	0.34866134844035107	0	0.3383877671016255	0.1268650584239484	0	-0.2942387019143496	-0.4432987483540665	-0.24833906284559834
0.36821345883267276	0.4890473095689983	0.25195625349352696	0	0.5120280185085768	0.2523240759850602	0	-0.3666918049736136	-0.5183817547493715	-0.27722240832208844
0.48554493204206434	0.5424302629696169	0.2730737419361033	0	0.49292780997666336	0.09761940847694574	0	-0.4334988322563958	-0.48774002772805347	-0.2766014967476065
