# Supplementary material for: NIPMAP: niche-phenotype mapping of multiplex histology data by community ecology
Source: Nat Commun. 2023 Nov 7;14:7182. doi: 10.1038/s41467-023-42878-z (PMC10630431; doi:10.1038/s41467-023-42878-z)
Supplement: Supplementary file 6 — Source Data [file 41467_2023_42878_MOESM6_ESM.zip › Fig3-4,S8/cellData.csv]

SampleID	cellLabelInImage	cellSize	C	Na	Si	P	Ca	Fe	dsDNA	Vimentin	SMA	Background	B7H3	FoxP3	Lag3	CD4	CD16	CD56	OX40	PD1	CD31	PD-L1	EGFR	Ki67	CD209	CD11c	CD138	CD163	CD68	CSF-1R	CD8	CD3	IDO	Keratin17	CD63	CD45RO	CD20	p53	Beta catenin	HLA-DR	CD11b	CD45	H3K9ac	Pan-Keratin	H3K27me3	phospho-S6	MPO	Keratin6	HLA_Class_1
1	2	146	0	-0.59061	0.87522	-2.5765	-0.80606	-0.2344	-1.308	-0.82196	-0.37796	-0.84346	-0.0070565	-0.076288	-0.086878	-0.37537	-0.35531	-0.068127	-0.03418	-0.16593	-0.16699	-0.31424	-0.30887	-0.23054	-0.09984	-0.35967	-0.35002	-0.0282	-0.37415	-0.41298	-0.374	-0.44579	-0.20952	-0.2738	0.69776	-0.59304	-0.35542	-0.30046	-0.84559	0.014203	-0.19391	-0.75654	-1.4287	0.65312	-1.4583	-1.1426	-0.13903	-0.41883	-0.53738
1	3	102	0	-0.4987	0.017464	-1.2249	-0.50152	-1.3412	0.52257	-0.82196	-0.37796	-0.37683	-0.0070565	-0.076288	-0.086878	-0.37537	-0.35531	-0.068127	-0.03418	-0.16593	-0.16699	-0.31424	-0.30887	-0.23054	-0.09984	-0.35967	-0.35002	-0.0282	-0.37415	-0.41298	-0.374	0.43554	-0.20952	-0.2738	-0.28337	0.50367	-0.10239	-0.30046	-0.84559	-0.58025	-0.19391	0.14394	-0.33962	-0.032431	0.48192	-0.035906	-0.13903	-0.52769	-0.6206
1	4	43	0	-1.4873	-0.63044	-1.9107	-1.228	-1.3937	-1.7822	-0.82196	-0.37796	-0.089412	-0.0070565	-0.076288	-0.086878	-0.37537	-0.35531	-0.068127	-0.03418	-0.16593	-0.16699	-0.31424	-0.30887	-0.23054	-0.09984	-0.35967	-0.35002	-0.0282	-0.37415	-0.41298	-0.374	-0.44579	-0.20952	-0.2738	-0.28337	-0.61647	-0.35542	-0.30046	-0.84559	-0.67147	-0.19391	-0.76261	-1.6831	1.9133	-1.1521	-0.59005	-0.13903	0.18774	-1.7505
1	5	211	0	-1.0053	-0.53227	-1.743	-0.94485	-1.0996	-0.057906	-0.82196	-0.37796	-0.20397	-0.0070565	-0.076288	-0.086878	-0.37537	-0.35531	-0.068127	-0.03418	-0.16593	-0.16699	-0.31424	-0.30887	-0.23054	-0.09984	-0.35967	-0.35002	-0.0282	-0.37415	-0.41298	-0.374	-0.44579	-0.20952	-0.2738	-0.28337	-0.61647	-0.35542	-0.30046	-0.84559	-0.57446	-0.19391	-0.15689	-0.60477	0.018498	-0.0031138	-0.53653	-0.13903	-0.30976	-0.52445
1	6	177	0	0.15803	-0.71029	0.51737	-0.096251	-1.0526	0.35502	-0.82196	-0.37796	1.0978	-0.0070565	-0.076288	-0.086878	-0.37537	-0.35531	-0.068127	-0.03418	-0.16593	-0.16699	-0.31424	-0.30887	-0.23054	-0.09984	-0.35967	-0.35002	-0.0282	-0.10458	-0.41298	-0.374	0.1532	-0.20952	-0.2738	-0.28337	-0.34618	1.3257	-0.30046	-0.84559	0.75261	-0.19391	0.8587	0.58879	-0.55766	1.5506	0.72685	-0.13903	-0.52769	-0.99773
1	7	159	0	-0.1329	-0.79693	-0.19051	-0.18845	-1.0823	1.0137	-0.82196	-0.3099	1.1426	-0.0070565	-0.076288	-0.086878	-0.37537	-0.35531	-0.068127	-0.03418	-0.16593	-0.16699	-0.31424	-0.30887	-0.23054	-0.09984	-0.35967	-0.35002	-0.0282	-0.37415	-0.41298	-0.374	0.68168	-0.20952	-0.2738	-0.28337	-0.61647	-0.20439	-0.30046	-0.84559	-0.028668	-0.19391	0.46964	0.70748	0.008316	1.5803	0.61235	-0.13903	-0.25887	-0.71437
1	8	169	0	-0.91108	-0.56209	-1.9659	-1.246	-1.2777	-2.1192	-0.82196	-0.37796	-0.99089	-0.0070565	-0.076288	-0.086878	1.4012	-0.35531	-0.068127	-0.03418	-0.16593	-0.16699	-0.31424	-0.30887	-0.23054	-0.09984	-0.35967	-0.35002	-0.0282	-0.37415	-0.41298	-0.374	0.27497	-0.20952	-0.2738	1.1741	0.24478	-0.35542	-0.30046	-0.84559	-0.31024	-0.19391	0.66645	-1.3122	-0.38357	-1.4027	-0.41321	-0.13903	-0.37733	-0.13986
1	9	422	0	-1.0115	-0.64736	-1.4316	-1.0685	-1.2072	-0.44161	-0.82196	-0.37796	-0.35338	-0.0070565	-0.076288	-0.086878	-0.37537	-0.35531	-0.068127	-0.03418	-0.16593	-0.16699	-0.31424	-0.30887	-0.23054	-0.09984	-0.35967	-0.35002	-0.0282	-0.37415	-0.41298	-0.374	-0.44579	-0.20952	-0.2738	-0.28337	-0.61647	-0.35542	-0.30046	-0.84559	-0.65824	-0.19391	-0.76196	-0.97968	0.44353	-0.17384	-0.86525	-0.13903	-0.22053	-1.1153
1	10	383	0	-0.73241	-0.74175	-0.92733	-0.93252	-0.80291	-0.23955	-0.82196	-0.37796	-0.48184	-0.0070565	-0.076288	-0.086878	-0.37537	-0.35531	-0.068127	-0.03418	-0.16593	-0.16699	-0.31424	-0.30887	-0.23054	-0.09984	-0.35967	-0.35002	-0.0282	-0.37415	-0.41298	-0.374	-0.44579	-0.20952	-0.2738	-0.28337	-0.61647	-0.35542	-0.30046	-0.84559	-0.67147	-0.19391	-0.79288	0.18371	0.0012888	0.028116	-0.65157	-0.13903	-0.50693	-1.2348
1	11	460	0	-0.23337	-0.61828	-0.29608	-0.54579	-1.084	-0.2883	-0.82196	-0.37796	0.13324	-0.0070565	-0.076288	-0.086878	-0.37537	-0.35531	-0.068127	-0.03418	-0.16593	-0.16699	-0.31424	-0.30887	-0.23054	-0.09984	-0.35967	-0.35002	-0.0282	-0.37415	-0.41298	-0.374	-0.44579	-0.20952	-0.2738	-0.28337	-0.61647	0.66186	-0.30046	-0.84559	-0.11717	-0.19391	0.35131	-0.1433	-0.04399	0.93305	0.067812	-0.13903	-0.3414	-0.89185
1	12	168	0	-1.1494	-0.73949	-1.6326	-1.1662	-0.59303	-1.8601	-0.82196	-0.37796	-1.0795	-0.0070565	-0.076288	-0.086878	-0.37537	-0.35531	-0.068127	-0.03418	-0.16593	-0.16699	-0.31424	-0.30887	-0.23054	-0.09984	-0.35967	-0.35002	-0.0282	-0.11198	-0.41298	-0.374	-0.44579	-0.20952	-0.2738	-0.28337	-0.61647	-0.35542	-0.30046	-0.84559	-0.49444	-0.19391	-0.79671	-1.0269	1.0606	-0.76398	-0.13729	-0.13903	-0.088317	-1.3555
1	13	441	0	-0.50638	-0.74832	-0.66638	-0.63846	-0.18016	0.4358	-0.82196	-0.37796	-0.027994	-0.0070565	-0.076288	-0.086878	-0.37537	-0.35531	-0.068127	-0.03418	-0.16593	-0.16699	-0.31424	-0.30887	-0.23054	-0.09984	-0.35967	0.31135	-0.0282	-0.099516	-0.41298	-0.374	-0.44579	-0.20952	-0.2738	-0.28337	-0.61647	0.93729	-0.30046	-0.84559	0.47115	-0.19391	-0.47992	0.11329	-0.42974	0.84652	-0.097978	-0.13903	-0.48081	-0.40451
1	14	426	0	-1.0801	-0.66411	-1.2329	-0.9909	-0.70117	-0.27494	-0.82196	-0.37796	-0.51628	-0.0070565	-0.076288	-0.086878	-0.37537	-0.35531	-0.068127	-0.03418	-0.16593	-0.16699	-0.31424	-0.30887	-0.23054	-0.09984	-0.35967	-0.35002	-0.0282	-0.37415	-0.41298	-0.374	-0.44579	-0.20952	-0.2738	-0.28337	-0.61647	-0.11302	-0.30046	-0.84559	-0.5841	-0.19391	-0.4925	-0.51348	0.15792	0.13865	-0.15441	-0.13903	-0.42695	-0.98701
1	15	475	0	-0.80376	-0.64596	-1.2932	-0.91819	-1.3097	-0.10255	-0.7831	-0.37796	0.10159	-0.0070565	-0.076288	-0.086878	-0.37537	-0.35531	-0.068127	-0.03418	-0.16593	-0.16699	-0.31424	-0.30887	-0.23054	-0.09984	-0.35967	-0.35002	-0.0282	-0.37415	-0.41298	-0.374	-0.44579	-0.20952	-0.2738	0.81154	-0.33592	1.6778	-0.30046	-0.84559	0.29558	-0.19391	0.29462	-0.17979	-0.55766	0.47295	-0.39846	-0.13903	-0.52769	-0.79151
1	16	432	0	-1.3845	-0.72451	-1.7048	-1.4805	-1.3959	-0.67543	-0.82196	-0.37796	-0.60894	-0.0070565	-0.076288	-0.086878	-0.37537	-0.35531	-0.068127	-0.03418	-0.16593	-0.16699	-0.31424	-0.30887	-0.23054	-0.09984	-0.35967	-0.35002	-0.0282	-0.37415	-0.41298	-0.374	-0.44579	-0.20952	-0.2738	-0.025533	-0.60855	-0.35542	-0.30046	-0.84559	-0.64131	-0.19391	-0.79332	-1.4855	-0.20669	-0.76771	-0.85374	-0.13903	-0.45408	-1.2669
1	17	100	0	-1.5597	-0.83555	-1.9819	-1.7417	-1.4159	-2.6577	-0.82196	-0.37796	-0.18829	-0.0070565	-0.076288	-0.086878	-0.37537	-0.35531	-0.068127	-0.03418	-0.16593	-0.16699	-0.31424	-0.30887	-0.23054	-0.09984	-0.35967	-0.35002	-0.0282	-0.37415	-0.41298	-0.374	-0.44579	-0.20952	-0.2738	-0.28337	-0.61647	-0.35542	-0.30046	-0.84559	-0.67147	-0.19391	-0.79671	-1.3696	1.3534	-1.3419	-0.97244	-0.13903	-0.11866	-1.7942
1	18	599	0	-1.1179	-0.7431	-1.4578	-1.144	-0.90964	-0.50266	-0.82196	-0.37796	-0.44862	-0.0070565	-0.076288	-0.086878	-0.37537	-0.35531	-0.068127	-0.03418	-0.16593	-0.16699	-0.31424	-0.30887	-0.23054	-0.09984	-0.35967	-0.35002	-0.0282	-0.37415	-0.41298	-0.374	-0.44579	-0.20952	-0.2738	-0.28337	-0.61647	-0.35542	-0.30046	-0.84559	-0.64971	-0.19391	-0.73797	-0.53244	-0.041228	-0.1044	-0.81104	-0.13903	-0.40037	-1.1539
1	19	316	0	-1.2757	-0.58793	-1.8851	-1.4509	-1.4657	-1.3003	-0.82196	-0.37796	-0.57563	-0.0070565	-0.076288	-0.086878	-0.37537	-0.35531	-0.068127	-0.03418	-0.16593	-0.16699	-0.31424	-0.30887	-0.23054	-0.09984	-0.35967	-0.35002	-0.0282	-0.37415	-0.41298	-0.374	-0.44579	-0.20952	-0.2738	-0.28337	-0.61647	-0.35542	-0.30046	-0.84559	-0.67147	-0.19391	-0.79671	-1.3349	0.68528	-0.50668	-0.84516	-0.13903	-0.35188	-1.5757
1	20	116	0	-1.0506	-0.604	-1.5105	-0.97451	-0.95219	-0.39393	-0.82196	-0.37796	-0.56356	-0.0070565	-0.076288	-0.086878	-0.37537	-0.35531	-0.068127	-0.03418	-0.16593	-0.16699	-0.31424	-0.30887	-0.23054	-0.09984	-0.35967	-0.35002	-0.0282	-0.37415	-0.41298	-0.374	-0.44579	-0.20952	-0.2738	-0.28337	-0.61647	-0.35542	-0.30046	-0.84559	-0.67147	-0.19391	-0.79671	0.22194	-0.26223	0.42434	-0.59135	-0.13903	-0.52769	-1.2614
1	21	482	0	-0.44951	-0.50915	-0.84296	-0.65594	-1.0762	0.20665	-0.82196	-0.37796	0.3004	-0.0070565	-0.076288	-0.086878	-0.37537	-0.35531	-0.068127	-0.03418	-0.16593	-0.16699	-0.31424	-0.30887	-0.23054	-0.09984	-0.35967	-0.35002	-0.0282	-0.37415	-0.41298	-0.374	-0.44579	-0.20952	-0.2738	-0.28337	-0.61647	0.3879	-0.30046	-0.84559	-0.23894	-0.19391	-0.053096	-0.26101	-0.46096	1.2521	0.29496	-0.13903	-0.4716	-0.97146
1	22	576	0	-0.84201	-0.58072	-1.14	-0.9757	-0.94218	-0.297	-0.82196	-0.37796	-0.5267	-0.0070565	-0.076288	-0.086878	-0.37537	-0.35531	-0.068127	-0.03418	-0.16593	-0.16699	-0.31424	-0.30887	-0.23054	-0.09984	-0.35967	-0.35002	-0.0282	-0.37415	-0.41298	-0.374	-0.44579	-0.20952	-0.2738	-0.28337	-0.61647	-0.35221	-0.30046	-0.84559	-0.66501	-0.19391	-0.70003	-0.066723	0.40178	0.081991	-0.50047	-0.13903	-0.17169	-1.1235
1	23	99	0	-1.4294	-0.71338	-1.6733	-1.4388	0.38995	-1.9965	-0.82196	-0.37796	-0.48933	-0.0070565	-0.076288	-0.086878	-0.37537	-0.35531	-0.068127	-0.03418	-0.16593	-0.16699	-0.31424	-0.30887	-0.23054	-0.09984	-0.35967	-0.35002	-0.0282	0.39936	-0.41298	-0.374	-0.44579	-0.20952	-0.2738	-0.28337	-0.61647	-0.35542	-0.30046	-0.84559	0.91555	-0.19391	-0.24676	-1.4996	-0.55766	-0.68966	-0.24582	-0.13903	-0.52769	-1.01
1	24	210	0	-0.59291	-0.44333	-0.93692	-0.83765	-0.43282	-0.15475	-0.82196	-0.37796	0.3283	-0.0070565	-0.076288	-0.086878	-0.37537	-0.35531	-0.068127	-0.03418	-0.16593	-0.16699	-0.31424	-0.30887	-0.23054	-0.09984	-0.35967	-0.35002	-0.0282	-0.30418	-0.41298	-0.374	-0.44579	-0.20952	-0.2738	-0.28337	-0.61647	-0.35542	-0.30046	-0.84559	-0.50327	-0.19391	-0.73388	0.91078	-0.18518	0.58194	-0.40079	-0.13903	-0.52012	-0.9002
1	25	183	0	-1.265	-0.56632	-2.0008	-1.4986	-1.4138	-1.4842	-0.82196	-0.37796	-0.71685	-0.0070565	-0.076288	-0.086878	-0.37537	-0.35531	-0.068127	-0.03418	-0.16593	-0.16699	-0.31424	-0.30887	-0.23054	-0.09984	-0.35967	-0.35002	-0.0282	-0.37415	-0.41298	-0.374	-0.44579	-0.20952	-0.2738	0.061321	-0.61647	-0.35542	-0.30046	-0.84559	-0.62061	-0.19391	-0.7887	-1.0851	0.97632	-0.80006	-0.99449	-0.13903	-0.10673	-1.6053
1	26	104	0	-0.88805	-0.51764	-1.8409	-1.2093	-1.3375	-1.4606	-0.82196	-0.37796	0.34985	-0.0070565	-0.076288	-0.086878	-0.37537	-0.35531	-0.068127	-0.03418	-0.16593	-0.16699	-0.31424	-0.30887	-0.23054	-0.09984	-0.35967	-0.35002	-0.0282	-0.37415	-0.41298	-0.374	-0.44579	-0.20952	-0.2738	2.9153	-0.61647	-0.35542	-0.30046	-0.84559	-0.67147	-0.19391	-0.79671	-1.2327	-0.55766	-1.3762	-1.2015	-0.13903	-0.52769	-1.2749
1	27	66	0	-1.039	-0.85884	-1.5492	-1.163	-0.00079255	-1.5144	-0.82196	-0.37796	-0.48933	-0.0070565	-0.076288	-0.086878	-0.37537	0.5603	-0.068127	-0.03418	-0.16593	-0.16699	-0.31424	-0.30887	-0.23054	-0.09984	-0.35967	0.9039	-0.0282	1.0896	-0.41298	-0.374	-0.44579	-0.20952	-0.2738	-0.28337	-0.61647	-0.35542	-0.30046	-0.84559	1.6744	-0.19391	-0.15113	-0.99798	-0.55766	-0.69505	0.0079009	-0.13903	-0.52769	-0.098407
1	28	390	0	-0.83976	-0.56087	-1.0709	-0.88615	-0.635	-0.82653	-0.82196	-0.37796	-0.95344	-0.0070565	-0.076288	-0.086878	-0.37537	-0.35531	-0.068127	-0.03418	-0.16593	-0.16699	-0.31424	-0.30887	-0.23054	-0.09984	-0.35967	-0.35002	-0.0282	0.87335	-0.41298	-0.374	0.48924	-0.20952	-0.2738	-0.28337	-0.61647	-0.0066056	-0.30046	-0.84559	1.7766	-0.19391	0.30409	-0.55928	-0.55766	-0.18659	-0.23111	-0.13903	-0.52769	0.15921
1	29	306	0	-1.3397	-0.66393	-1.6127	-1.2337	-0.78405	-0.83076	-0.82196	-0.37796	-0.27378	-0.0070565	-0.076288	-0.086878	-0.37537	-0.35531	-0.068127	-0.03418	-0.16593	-0.16699	-0.31424	-0.30887	-0.23054	-0.09984	-0.35967	-0.35002	-0.0282	-0.37415	-0.41298	-0.374	-0.44579	-0.20952	-0.2738	-0.28337	-0.61647	-0.35542	-0.30046	-0.84559	-0.58025	-0.19391	-0.79671	-0.70028	1.4426	-0.38211	-0.58658	-0.13903	0.20971	-0.95894
1	30	444	0	-0.8399	-0.63572	-1.455	-0.96863	-0.91278	-0.10012	-0.82196	-0.37796	-0.25359	-0.0070565	-0.076288	-0.086878	-0.37537	-0.35531	-0.068127	-0.03418	-0.16593	-0.16699	-0.31424	-0.30887	-0.23054	-0.09984	-0.35967	-0.35002	-0.0282	0.02222	-0.41298	-0.374	-0.44579	-0.20952	-0.2738	-0.28337	-0.61647	-0.35542	-0.30046	-0.84559	0.46075	-0.19391	-0.6319	-0.46189	-0.19971	-0.12389	-0.4745	-0.13903	-0.4668	-1.3909
1	31	595	0	-1.2234	0.18367	-1.7107	-1.0438	-0.81673	0.46667	-0.82196	-0.37796	-0.35916	-0.0070565	-0.076288	-0.086878	-0.37537	-0.35531	-0.068127	-0.03418	-0.16593	-0.16699	-0.31424	-0.30887	-0.23054	-0.09984	-0.35967	-0.35002	-0.0282	-0.37415	-0.41298	-0.374	-0.44579	-0.20952	-0.2738	-0.28337	-0.61647	-0.35542	-0.30046	-0.84559	-0.6308	-0.19391	-0.79671	-1.1061	0.094479	-0.81345	-1.0383	-0.13903	-0.35162	-1.4365
1	32	678	0	-0.98053	-0.65808	-1.4029	-1.1185	-0.86908	-0.68071	-0.79776	-0.37796	-0.76041	-0.0070565	-0.076288	-0.086878	-0.37537	-0.35531	-0.068127	-0.03418	-0.16593	-0.16699	-0.31424	-0.30887	-0.23054	-0.09984	-0.35967	-0.35002	-0.0282	-0.37415	-0.41298	-0.374	-0.44579	-0.20952	-0.2738	0.23559	-0.61647	-0.35542	-0.30046	-0.84559	-0.63303	-0.19391	-0.79238	-0.52294	0.52517	-0.033075	-0.6803	-0.13903	-0.21074	-1.1212
1	33	477	0	-0.25657	-0.68012	-0.35159	-0.45767	-1.0823	0.21232	-0.82196	-0.37796	0.35649	-0.0070565	-0.076288	-0.086878	-0.37537	-0.35531	-0.068127	-0.03418	-0.16593	-0.16699	-0.31424	-0.30887	-0.23054	-0.09984	-0.35967	-0.35002	-0.0282	-0.37415	-0.41298	-0.374	-0.44579	-0.20952	-0.2738	5.7659	-0.017136	-0.29728	-0.30046	-0.84559	-0.55836	-0.19391	-0.53068	0.72979	-0.55766	0.87596	-0.1416	-0.13903	-0.52769	-1.0849
1	34	236	0	-1.3274	-0.64001	-1.6109	-1.3209	-1.2916	-0.55513	-0.82196	-0.37796	-0.38601	-0.0070565	-0.076288	-0.086878	-0.30606	-0.35531	-0.068127	-0.03418	-0.16593	-0.16699	-0.31424	-0.30887	-0.23054	-0.09984	-0.35967	-0.35002	-0.0282	-0.15636	-0.41298	-0.374	-0.35575	-0.20952	-0.2738	-0.28337	-0.58748	-0.35542	-0.30046	-0.84559	-0.20314	-0.19391	-0.57385	-0.96838	0.94739	-0.65737	-0.44718	-0.13903	-0.22621	-1.113
1	35	588	0	-0.22371	-0.70217	-0.42647	-0.32438	-1.0435	0.6334	-0.82196	-0.37796	0.1681	-0.0070565	-0.076288	-0.086878	-0.37537	-0.35531	-0.068127	-0.03418	-0.16593	-0.16699	-0.31424	-0.30887	-0.23054	-0.09984	-0.35967	-0.13692	-0.0282	-0.36166	-0.41298	-0.27881	-0.16585	-0.20952	-0.2738	-0.11912	-0.10641	0.86029	-0.30046	-0.84559	0.28617	-0.19391	0.4657	0.12865	-0.12178	1.1841	0.35733	-0.13903	-0.37913	-0.24861
1	36	569	0	0.016104	-0.67992	-0.11328	-0.28968	-1.032	0.42514	-0.82196	-0.37796	-0.17694	-0.0070565	-0.076288	-0.086878	-0.37537	-0.35531	-0.068127	-0.03418	-0.16593	-0.16699	-0.31424	-0.30887	-0.23054	-0.09984	-0.35967	-0.35002	-0.0282	-0.37415	-0.41298	-0.374	-0.44579	-0.20952	-0.2738	-0.28337	-0.61647	0.37912	-0.30046	-0.84559	-0.3944	-0.19391	-0.29615	0.69584	-0.17114	1.3339	0.55599	-0.13903	-0.13204	-0.52243
1	38	248	0	-0.57225	-0.74298	-0.64479	-0.7716	-0.94959	0.13155	-0.82196	-0.37796	-0.079079	-0.0070565	-0.076288	-0.086878	-0.37537	-0.35531	-0.068127	-0.03418	-0.16593	-0.16699	-0.31424	-0.30887	-0.23054	-0.09984	-0.35967	-0.35002	-0.0282	-0.37415	-0.41298	-0.374	-0.44579	-0.20952	-0.2738	-0.28337	-0.61647	-0.35542	-0.30046	-0.84559	-0.24729	-0.19391	-0.77897	0.49618	-0.27138	0.79111	0.042905	-0.13903	-0.44435	-0.77883
1	40	1061	0	-0.92561	-0.74642	-1.1472	-1.0491	-0.93591	-0.2869	-0.82196	-0.35348	-0.52585	-0.0070565	-0.076288	-0.086878	-0.37537	-0.35531	-0.068127	-0.03418	-0.16593	-0.16699	-0.31424	-0.30887	-0.23054	-0.09984	-0.35967	-0.35002	-0.0282	-0.37415	-0.41298	-0.374	-0.44579	-0.20952	-0.2738	-0.28337	-0.61647	-0.35542	-0.30046	-0.84559	-0.67147	-0.19391	-0.79671	-0.2983	0.47116	0.24409	-0.30635	-0.13903	-0.25617	-1.203
1	41	885	0	-0.40503	-0.59003	-0.71946	-0.60723	-1.2939	0.20459	-0.82196	-0.37796	0.26751	-0.0070565	-0.076288	-0.086878	-0.37537	-0.35531	-0.068127	-0.03418	-0.16593	-0.16699	-0.31424	-0.30887	-0.23054	-0.09984	-0.35967	-0.35002	-0.0282	-0.37415	-0.41298	-0.374	0.36145	-0.20952	-0.2738	1.4576	-0.61647	-0.35542	-0.30046	-0.84559	-0.67147	-0.19391	-0.16364	0.19991	0.10523	0.70966	-0.39737	-0.13903	-0.30733	-1.0664
1	42	466	0	-1.5868	-0.57162	-1.7984	-1.4138	-1.3263	-1.2008	-0.82196	-0.37796	-0.53552	-0.0070565	-0.076288	-0.086878	-0.37537	-0.35531	-0.068127	-0.03418	-0.16593	-0.16699	-0.31424	-0.30887	-0.23054	-0.09984	-0.35967	-0.35002	-0.0282	-0.27956	-0.41298	-0.374	-0.44579	-0.20952	-0.2738	0.20166	-0.61647	-0.35542	-0.30046	-0.84559	-0.488	-0.19391	-0.77783	-1.485	1.017	-1.3031	-1.267	-0.13903	-0.29978	-1.6144
1	43	368	0	-1.7187	-0.62033	-1.7235	-1.5958	-1.3776	-1.517	-0.82196	-0.37796	-0.85229	-0.0070565	-0.076288	-0.086878	-0.37537	-0.35531	-0.068127	-0.03418	-0.16593	-0.16699	-0.31424	-0.30887	-0.23054	-0.09984	-0.35967	-0.35002	-0.0282	-0.37415	-0.41298	-0.374	-0.44579	-0.20952	-0.2738	-0.28337	-0.61647	-0.35542	-0.30046	-0.84559	-0.67147	-0.19391	-0.79671	-1.3145	0.52689	-1.1346	-1.267	-0.13903	-0.32509	-1.8529
1	44	201	0	-0.92933	-0.61254	-1.6235	-0.79693	-1.1965	-0.46261	-0.11414	1.3659	-0.51075	-0.0070565	-0.076288	-0.086878	-0.37537	-0.35531	-0.068127	-0.03418	-0.16593	-0.045127	-0.31424	-0.30887	-0.23054	-0.09984	-0.35967	-0.35002	-0.0282	-0.37415	-0.41298	0.59132	-0.1816	-0.20952	-0.2738	-0.28337	-0.56542	-0.26346	-0.30046	-0.84559	-0.41298	-0.19391	-0.068212	-0.84079	-0.50883	-0.96844	-1.1653	-0.13903	-0.48813	-0.4237
1	45	407	0	-0.80902	-0.67836	-1.2635	-1.0916	-1.0767	-0.7191	-0.82196	-0.37796	-0.52812	-0.0070565	-0.076288	-0.086878	-0.37537	-0.35531	0.15061	-0.03418	-0.16593	-0.16699	-0.31424	-0.30887	-0.23054	-0.09984	-0.35967	-0.35002	-0.0282	-0.37415	-0.41298	-0.374	-0.44579	-0.20952	-0.2738	0.30757	-0.61647	-0.35542	-0.30046	-0.84559	-0.33034	-0.19391	-0.55992	-0.095378	0.23057	-0.43035	-0.70872	-0.13903	-0.40666	-1.0524
1	46	458	0	-1.0756	-0.72724	-1.2311	-1.0486	-0.10115	-0.29476	-0.82196	-0.37796	-0.71817	-0.0070565	-0.076288	-0.086878	-0.37537	-0.35531	-0.068127	-0.03418	-0.16593	-0.16699	-0.31424	-0.30887	-0.23054	-0.09984	-0.35967	-0.35002	-0.0282	-0.36613	-0.41298	-0.374	-0.3762	-0.20952	-0.2738	-0.28337	-0.44476	-0.010187	-0.30046	-0.84559	-0.45652	-0.19391	-0.42292	-0.94557	-0.52016	0.31603	-0.54017	-0.13903	-0.52769	-0.31552
1	47	194	0	-1.4899	-0.77752	-2.1033	-1.5205	-1.521	-1.9976	-0.82196	-0.37796	-0.8669	-0.0070565	-0.076288	-0.086878	-0.37537	-0.35531	-0.068127	-0.03418	-0.16593	-0.16699	-0.31424	-0.30887	-0.23054	-0.09984	-0.35967	-0.35002	-0.0282	-0.24163	-0.41298	-0.374	-0.44579	-0.20952	-0.2738	-0.28337	-0.61647	-0.35542	-0.30046	-0.84559	-0.33741	-0.19391	-0.75136	-1.7889	1.0459	-1.6737	-1.267	-0.13903	0.080493	-1.2703
1	48	212	0	-0.2719	-0.71307	-0.26724	-0.45948	-1.2618	-0.70735	-0.79294	-0.37796	-0.73314	-0.0070565	-0.076288	-0.086878	-0.37537	-0.35531	-0.068127	-0.03418	-0.16593	-0.16699	-0.31424	-0.30887	-0.23054	-0.09984	-0.35967	-0.35002	-0.0282	-0.37415	-0.41298	-0.374	1.7927	-0.20952	-0.2738	-0.28337	1.6767	-0.060097	-0.30046	-0.84559	-0.52235	-0.19391	1.4398	-0.053921	-0.55766	0.67403	-0.18305	-0.13903	-0.48268	-0.4676
1	51	966	0	-1.7384	-0.81391	-1.6831	-1.4077	-1.075	-0.48675	-0.82196	-0.37796	-0.97713	-0.0070565	-0.076288	-0.086878	-0.37537	-0.35531	-0.068127	-0.03418	-0.16593	-0.16699	-0.31424	-0.30887	-0.23054	-0.09984	-0.35967	-0.35002	-0.0282	-0.36274	-0.41298	-0.374	-0.44579	-0.20952	-0.2738	0.089126	-0.61647	-0.35542	-0.30046	-0.84559	-0.21359	-0.19391	-0.79671	-1.2938	0.46418	-0.87565	-1.173	-0.13903	-0.26056	-1.1124
1	54	909	0	-0.45822	1.6007	-2.2104	-0.51089	-0.78386	-0.047362	-0.82196	-0.37796	0.89876	-0.0070565	-0.076288	-0.086878	-0.37537	-0.35531	-0.068127	-0.03418	-0.16593	-0.16699	-0.31424	-0.30887	-0.23054	-0.09984	-0.35967	-0.35002	-0.0282	-0.37415	-0.41298	-0.26844	-0.44579	-0.20952	-0.2738	-0.28337	-0.40586	-0.33711	-0.30046	-0.84559	-0.58344	-0.19391	-0.78542	-1.2466	1.2879	-1.0236	-0.67862	-0.13903	0.044335	-0.53815
1	55	615	0	-0.98667	-0.48303	-1.3219	-1.0745	-0.74327	-0.54707	-0.82196	-0.37796	-0.43568	-0.0070565	-0.076288	-0.086878	-0.37537	-0.35531	-0.068127	-0.03418	-0.16593	-0.16699	-0.31424	-0.30887	-0.23054	-0.09984	-0.35967	-0.35002	-0.0282	-0.37415	-0.41298	-0.374	-0.44579	-0.20952	-0.2738	-0.28337	-0.61647	-0.35542	-0.30046	-0.84559	-0.67147	-0.19391	-0.79671	0.19699	-0.10145	0.10341	-0.60396	-0.13903	-0.39079	-1.2668
1	56	467	0	-1.5342	-0.79723	-1.6552	-1.3119	-1.2209	-0.96462	-0.82196	-0.37796	-0.94459	-0.0070565	-0.076288	-0.086878	-0.37537	-0.35531	-0.068127	-0.03418	-0.16593	-0.16699	-0.31424	-0.30887	-0.23054	-0.09984	-0.35967	-0.35002	-0.0282	-0.020714	-0.41298	-0.374	-0.44579	-0.20952	-0.2738	-0.068654	-0.61647	-0.35542	-0.30046	-0.84559	-0.44086	-0.19391	-0.79671	-1.1877	-0.16526	-0.10224	-0.69876	-0.13903	-0.18299	-1.392
1	57	464	0	-0.39002	-0.32371	-0.78063	-0.25276	-0.73283	0.79108	-0.82196	-0.37796	1.3279	-0.0070565	-0.076288	-0.086878	-0.37537	-0.35531	-0.068127	-0.03418	-0.16593	-0.16699	-0.31424	-0.30887	-0.23054	-0.09984	-0.35967	-0.35002	-0.0282	-0.37415	-0.41298	-0.374	-0.43434	-0.20952	-0.2738	-0.28337	-0.41017	0.67112	-0.30046	-0.84559	-0.33233	-0.19391	-0.30949	1.0067	-0.22027	0.30692	-0.25736	-0.13903	-0.061342	-0.20698
1	58	971	0	-0.59203	-0.70051	-0.67959	-0.47084	-0.87127	0.59672	-0.82196	-0.37796	0.025534	-0.0070565	-0.076288	-0.086878	-0.24061	-0.35531	-0.068127	-0.03418	-0.16593	-0.16699	-0.31424	-0.30887	-0.23054	-0.09984	-0.35967	-0.35002	-0.0282	1.2141	-0.35865	-0.374	-0.38014	-0.20952	-0.2738	-0.28337	-0.48615	-0.35542	-0.30046	-0.84559	0.57991	-0.19391	-0.3534	0.29979	0.52164	0.0318	-0.46466	-0.13903	-0.40169	-0.70467
1	59	882	0	-1.154	-0.76159	-1.2755	-1.0169	-1.1318	-0.16898	-0.82196	-0.37796	-0.65371	-0.0070565	-0.076288	-0.086878	-0.37537	-0.35531	-0.068127	-0.03418	-0.16593	-0.16699	-0.31424	-0.30887	-0.23054	-0.09984	-0.35967	-0.35002	-0.0282	-0.19929	-0.41298	-0.374	-0.44579	-0.20952	-0.2738	-0.056011	-0.61647	-0.35542	-0.30046	-0.84559	0.14047	-0.19391	-0.7186	-0.82652	-0.42419	-0.8812	-0.83928	-0.13903	-0.3908	-1.4069
1	61	435	0	-1.3218	0.58666	-1.4412	-1.4489	-1.373	-1.651	-0.82196	-0.37796	-0.98142	-0.0070565	-0.076288	-0.086878	-0.37537	-0.35531	-0.068127	-0.03418	-0.16593	-0.16699	-0.31424	-0.30887	-0.23054	-0.09984	-0.35967	-0.35002	-0.0282	-0.37415	-0.41298	-0.374	-0.44579	-0.20952	-0.2738	0.89278	-0.61647	-0.35542	-0.30046	-0.84559	-0.67147	-0.19391	-0.79671	-1.2103	0.2244	-1.3025	-1.0792	-0.13903	-0.30175	-1.7786
1	62	389	0	-0.6069	-0.75507	-0.50948	-0.72781	0.035864	-0.09357	-0.82196	-0.37796	-0.058358	-0.0070565	-0.076288	-0.086878	-0.37537	0.055748	-0.068127	-0.03418	-0.16593	-0.16699	-0.31424	-0.30887	-0.23054	-0.09984	-0.35967	-0.35002	-0.0282	0.50512	-0.41298	-0.374	-0.44579	-0.20952	-0.2738	-0.28337	-0.61647	-0.35542	-0.30046	-0.84559	0.75823	-0.19391	-0.24083	-0.15262	-0.55766	0.80527	0.32334	-0.13903	-0.52769	-0.6738
1	63	457	0	-1.7304	-0.52803	-1.9619	-1.3289	-0.14093	-0.62642	-0.82196	-0.37796	0.1467	-0.0070565	-0.076288	-0.086878	-0.37537	-0.35531	-0.068127	-0.03418	-0.16593	-0.16699	-0.31424	-0.30887	-0.23054	-0.09984	-0.35967	-0.35002	-0.0282	0.61077	-0.41298	-0.374	-0.44579	-0.20952	-0.2738	-0.28337	-0.61647	-0.35542	-0.30046	-0.84559	-0.11754	-0.19391	-0.51287	-1.4111	-0.55766	-1.7111	-1.267	-0.13903	-0.52769	-1.7501
1	64	551	0	-0.52963	-0.69192	-0.88695	-0.53049	-0.53586	0.40454	0.90314	-0.037554	-0.17714	-0.0070565	-0.076288	-0.086878	-0.37537	-0.35531	-0.068127	-0.03418	-0.16593	0.72194	-0.31424	-0.30887	-0.23054	-0.09984	-0.35967	-0.25524	-0.0282	-0.047894	-0.41298	-0.10571	-0.41686	-0.20952	-0.2738	-0.28337	-0.54818	-0.19453	-0.30046	-0.84559	-0.41216	-0.19391	-0.57662	0.67256	-0.55766	1.0098	0.4971	-0.13903	-0.52769	-0.091767
1	65	1171	0	-0.78	-0.55294	-1.1625	-0.96557	-1.0913	-0.88299	0.0096273	-0.37796	-0.34726	-0.0070565	-0.076288	-0.086878	-0.37537	-0.13857	-0.068127	-0.03418	-0.16593	-0.16699	-0.31424	-0.30887	-0.23054	-0.09984	-0.35967	-0.35002	-0.0282	-0.22048	-0.41298	-0.374	-0.44579	-0.20952	-0.2738	-0.17549	-0.54052	-0.35542	-0.30046	-0.84559	0.60454	-0.19391	-0.10838	-0.25655	-0.39643	-0.7174	-0.1952	0.22396	-0.48423	-0.65476
1	67	287	0	-1.3562	-0.68861	-1.8167	-1.2896	-1.3174	-0.73949	-0.82196	-0.37796	-0.93479	-0.0070565	-0.076288	-0.086878	-0.37537	-0.35531	-0.068127	-0.03418	-0.16593	-0.16699	-0.31424	-0.30887	-0.23054	-0.09984	-0.35967	-0.35002	-0.0282	-0.37415	-0.41298	-0.374	-0.44579	-0.20952	-0.2738	-0.11511	-0.61647	-0.35542	-0.30046	-0.84559	-0.67147	-0.19391	-0.79671	-1.1817	-0.2083	-1.0211	-1.0851	-0.13903	-0.39483	-1.2839
1	69	302	0	-1.0355	-0.76388	-1.4684	-0.96347	-0.24421	-0.086115	-0.82196	-0.37796	-0.25195	-0.0070565	-0.076288	-0.086878	-0.37537	-0.35531	-0.068127	-0.03418	-0.16593	0.076334	-0.31424	-0.30887	-0.23054	-0.09984	-0.35967	-0.35002	-0.0282	-0.37415	-0.41298	-0.374	0.23834	-0.20952	-0.2738	-0.28337	0.18053	-0.35542	-0.30046	-0.67117	-0.67147	-0.19391	0.082136	-0.78428	-0.55766	0.18545	-0.7449	-0.13903	-0.52769	-0.18405
1	71	939	0	-0.84376	-0.71334	-1.1008	-0.9283	-0.8302	-0.063866	-0.82196	0.55222	-0.54588	-0.0070565	-0.076288	-0.086878	-0.37537	-0.35531	-0.068127	-0.03418	-0.16593	-0.16699	-0.31424	-0.30887	-0.23054	-0.09984	-0.35967	-0.35002	-0.0282	-0.18254	-0.41298	-0.374	-0.42316	-0.20952	-0.2738	-0.28337	-0.61283	-0.18237	-0.30046	-0.84559	-0.58229	-0.19391	-0.63306	0.066004	0.21354	-0.12857	-0.75822	-0.13903	-0.35188	-1.0791
1	72	352	0	-0.87257	-0.72234	-1.3299	-1.0289	-1.104	-0.35695	-0.82196	-0.37796	0.0031213	-0.0070565	-0.076288	-0.086878	-0.37537	-0.35531	-0.068127	-0.03418	-0.16593	-0.097405	-0.31424	-0.30887	-0.23054	-0.09984	-0.35967	-0.35002	-0.0282	0.54505	-0.41298	-0.374	-0.44579	-0.20952	-0.2738	-0.28337	-0.61647	-0.35542	-0.30046	-0.84559	2.1017	-0.19391	-0.30201	-0.39213	-0.10708	0.049553	0.15006	-0.13903	-0.51413	-0.78547
1	73	704	0	-1.0649	-0.6695	-1.6991	-1.1706	-0.75441	-0.4242	-0.33365	-0.37796	-0.78101	-0.0070565	-0.076288	-0.086878	-0.37537	-0.35531	-0.068127	-0.03418	-0.16593	-0.16699	-0.31424	-0.30887	-0.23054	-0.09984	-0.35967	-0.35002	-0.0282	-0.37415	-0.41298	-0.374	-0.40051	-0.20952	-0.2738	1.2702	-0.56302	-0.35542	-0.30046	-0.84559	-0.67147	-0.19391	-0.71967	-0.99987	0.98115	-0.062894	-0.63292	-0.13903	-0.12969	-0.88559
1	74	671	0	-0.80861	-0.57063	-1.376	-0.97897	-0.70828	-0.49308	-0.82196	-0.37796	-0.18383	-0.0070565	-0.076288	-0.086878	-0.37537	-0.35531	-0.068127	-0.03418	-0.16593	-0.16699	-0.31424	-0.30887	-0.23054	-0.09984	-0.35967	-0.35002	-0.0282	-0.24826	-0.41298	-0.374	-0.44579	-0.20952	-0.2738	0.031903	-0.61647	-0.35542	-0.30046	-0.84559	-0.50523	-0.19391	-0.71588	0.23284	-0.038601	0.07697	-0.2976	-0.13903	-0.27043	-0.84423
1	75	1019	0	-0.77858	-0.64104	-1.1473	-0.91691	-0.60426	-0.19223	-0.66655	-0.37796	-0.39079	-0.0070565	-0.076288	-0.086878	-0.37537	-0.35531	-0.068127	-0.03418	-0.16593	-0.16699	-0.31424	-0.30887	1.9046	-0.09984	-0.35967	-0.35002	-0.0282	-0.37415	-0.34529	-0.374	-0.44579	-0.011359	-0.2738	-0.28337	-0.5829	-0.30824	-0.30046	-0.84559	0.49938	-0.19391	-0.67882	-0.014888	-0.35801	-0.27508	-0.44017	-0.13903	-0.27125	-0.69214
1	77	378	0	-1.429	-0.61457	-2.127	-1.5593	-1.3047	-1.2164	-0.82196	-0.37796	-0.37929	-0.0070565	-0.076288	-0.086878	-0.37537	-0.35531	-0.068127	-0.03418	-0.16593	-0.16699	-0.31424	-0.30887	-0.23054	-0.09984	-0.35967	-0.35002	-0.0282	-0.37415	-0.41298	-0.374	-0.44579	-0.20952	-0.2738	-0.28337	-0.61647	-0.35542	-0.30046	-0.84559	-0.066568	-0.19391	-0.79671	-1.6008	0.56477	-0.93333	-0.79548	-0.13903	-0.19352	-1.2557
1	78	558	0	-1.1336	-0.6408	-1.4424	-1.2392	-0.7885	-0.65876	-0.82196	-0.37796	-0.45334	-0.0070565	-0.076288	-0.086878	-0.37537	-0.35531	-0.068127	-0.03418	-0.16593	-0.16699	-0.31424	-0.30887	-0.23054	-0.09984	-0.35967	-0.35002	-0.0282	0.10508	-0.41298	-0.374	-0.44579	-0.20952	-0.2738	-0.23009	-0.61647	-0.35542	-0.30046	-0.84559	-0.50821	-0.19391	-0.75466	-1.1006	0.055968	-0.36764	-0.80593	-0.13903	-0.19937	-0.95025
1	79	263	0	-1.5541	-0.65493	-1.9594	-1.511	-1.11	-1.5125	-0.82196	-0.37796	-1.0247	-0.0070565	-0.076288	-0.086878	-0.37537	-0.35531	-0.068127	-0.03418	-0.16593	-0.16699	-0.31424	-0.30887	-0.23054	-0.09984	-0.35967	-0.35002	-0.0282	-0.37415	-0.41298	-0.374	-0.44579	-0.20952	-0.2738	-0.28337	-0.61647	-0.35542	-0.30046	-0.84559	-0.67147	-0.19391	-0.79671	-1.3014	0.75907	-0.93698	-1.0772	-0.13903	-0.13848	-0.90409
1	80	197	0	-0.63886	-0.65268	-1.1577	-0.77955	-1.0298	-1.1666	-0.82196	-0.37796	-0.48205	-0.0070565	-0.076288	-0.086878	-0.37537	-0.35531	-0.068127	-0.03418	-0.16593	-0.16699	-0.31424	-0.30887	-0.23054	-0.09984	-0.35967	-0.35002	-0.0282	1.3182	-0.41298	-0.374	0.092606	-0.20952	-0.2738	1.7946	-0.1147	0.22633	-0.30046	-0.84559	-0.18562	-0.19391	0.39343	-0.44135	-0.55766	0.25503	-0.18896	-0.13903	-0.52769	-0.12969
1	81	364	0	-0.89897	-0.32852	-1.439	-0.97648	-1.2573	-0.44229	-0.82196	-0.37796	-0.19002	-0.0070565	-0.076288	-0.086878	-0.37537	-0.35531	-0.068127	-0.03418	-0.16593	-0.16699	-0.31424	-0.30887	-0.23054	-0.09984	-0.35967	-0.35002	-0.0282	-0.37415	-0.41298	-0.374	-0.28528	-0.20952	-0.2738	1.0936	-0.61647	-0.35542	-0.30046	-0.84559	0.23348	-0.19391	-0.60387	-0.60783	-0.30866	-0.13305	-0.94967	-0.13903	-0.22367	-1.0713
1	82	565	0	-0.71035	0.12872	-1.8673	-0.77081	-0.86123	-0.082745	-0.82196	-0.37796	0.50271	-0.0070565	-0.076288	-0.086878	-0.17274	-0.35531	-0.068127	-0.03418	-0.16593	-0.16699	-0.31424	-0.30887	-0.23054	-0.09984	-0.35967	-0.3038	-0.0282	-0.37415	-0.41298	-0.374	-0.32357	-0.20952	-0.2738	-0.079593	-0.079822	-0.35542	-0.30046	-0.84559	-0.28868	-0.19391	-0.42686	-0.46172	0.91568	0.09394	-0.52416	-0.13903	-0.26705	-0.73275
1	83	897	0	-0.9807	-0.31878	-1.519	-0.90079	-0.59179	-0.29254	-0.82196	-0.37796	-0.0069932	-0.0070565	-0.076288	-0.086878	-0.37537	-0.35531	-0.068127	-0.03418	-0.16593	-0.16699	-0.31424	-0.30887	-0.23054	-0.09984	-0.35967	-0.33837	-0.0282	-0.37415	-0.41298	-0.374	-0.43986	-0.20952	-0.2738	-0.068079	-0.30799	-0.35542	-0.30046	-0.84559	-0.26584	-0.19391	-0.71337	-0.85631	0.84702	-0.1294	-0.42031	-0.13903	-0.083105	-0.98714
1	84	228	0	-0.8373	-0.61082	-0.99346	-0.98322	-0.68386	-0.33202	-0.82196	-0.37796	-0.19382	-0.0070565	-0.076288	-0.086878	-0.37537	-0.35531	-0.068127	-0.03418	-0.16593	-0.16699	-0.31424	-0.30887	-0.23054	-0.09984	-0.35967	-0.35002	-0.0282	-0.37415	-0.41298	-0.374	-0.44579	-0.20952	-0.2738	-0.28337	-0.61647	-0.35542	-0.30046	-0.84559	-0.67147	-0.19391	-0.75812	0.106	-0.17181	0.55408	-0.10264	-0.13903	-0.22946	-0.92952
1	85	257	0	-0.55089	-0.47984	-1.2593	-0.81831	-1.2827	-1.2837	0.83663	-0.37796	0.28469	-0.0070565	-0.076288	-0.086878	-0.37537	-0.35531	-0.068127	-0.03418	-0.16593	-0.16699	-0.31424	-0.30887	-0.23054	-0.09984	-0.35967	-0.35002	-0.0282	-0.37415	-0.41298	-0.374	-0.44579	-0.20952	-0.2738	-0.28337	-0.61647	-0.24037	-0.30046	-0.84559	-0.59905	-0.19391	0.0020697	-0.038514	-0.55766	0.62483	-0.32184	-0.13903	-0.52769	-0.49496
1	86	884	0	-0.51329	-0.5474	-0.94829	-0.83077	-1.0386	0.018628	-0.82196	1.7759	-0.24604	-0.0070565	-0.076288	-0.086878	-0.37537	-0.35531	-0.068127	-0.03418	-0.16593	-0.16699	-0.31424	-0.30887	-0.23054	-0.09984	-0.35967	-0.35002	-0.0282	-0.37415	-0.41298	-0.374	-0.44579	-0.20952	-0.2738	-0.28337	-0.61647	-0.35542	-0.30046	-0.84559	-0.54101	-0.19391	-0.67078	0.34434	-0.15696	-0.2765	-0.046346	-0.13903	-0.29818	-0.51101
1	87	1343	0	-0.88002	-0.62592	-1.1897	-1.0669	-1.0603	-0.54829	-0.82196	-0.37796	-0.056159	-0.0070565	-0.076288	-0.086878	-0.10138	-0.35531	-0.068127	-0.03418	-0.16593	-0.16699	-0.31424	-0.30887	-0.23054	-0.09984	-0.35967	-0.35002	-0.0282	-0.36868	-0.41298	-0.374	0.040064	-0.20952	-0.2738	-0.28337	-0.32137	-0.33202	-0.30046	-0.84559	-0.61742	-0.19391	-0.20164	-0.30053	-0.23338	0.079157	-0.46958	-0.13903	-0.52295	-0.94978
1	88	593	0	-0.54033	-0.69095	-0.48876	-0.6391	-0.54783	0.062458	-0.82196	-0.37796	-0.43369	-0.0070565	-0.076288	-0.086878	-0.37537	-0.35531	-0.068127	-0.03418	-0.16593	2.0194	-0.31424	-0.30887	-0.23054	-0.09984	-0.35967	-0.35002	-0.0282	-0.34318	-0.41298	-0.374	-0.43683	-0.20952	-0.2738	-0.28337	-0.50689	-0.35542	-0.30046	-0.84559	-0.2268	-0.19391	-0.53593	-0.01058	-0.46251	0.53574	-0.069998	-0.13903	-0.45529	-0.73179
1	89	560	0	-1.1407	-0.75031	-1.4341	-1.0663	-1.1126	-0.29368	-0.82196	-0.37796	-0.79705	-0.0070565	-0.076288	-0.086878	-0.37537	-0.35531	-0.068127	-0.03418	-0.16593	-0.16699	-0.31424	-0.30887	-0.23054	-0.09984	-0.35967	-0.35002	-0.0282	-0.37415	-0.41298	-0.374	-0.44579	-0.20952	-0.2738	-0.28337	-0.61647	-0.35542	-0.30046	-0.84559	-0.52867	-0.19391	-0.79409	-1.2632	-0.44815	-1.3032	-1.2427	-0.13903	-0.44252	-1.5406
1	90	350	0	-1.8767	-0.85447	-2.0612	-1.4598	-1.4507	-1.0425	-0.82196	-0.37796	-0.8874	-0.0070565	-0.076288	-0.086878	-0.37537	-0.35531	-0.068127	-0.03418	-0.16593	-0.16699	-0.31424	-0.30887	-0.23054	-0.09984	-0.35967	-0.35002	-0.0282	-0.35316	-0.41298	-0.374	-0.44579	-0.20952	-0.2738	-0.28337	-0.61647	-0.35542	-0.30046	-0.84559	-0.28075	-0.19391	-0.79671	-1.5131	0.12748	-1.2075	-1.066	-0.13903	-0.0011114	-1.3429
1	91	817	0	-0.22741	-0.6459	-0.47465	-0.46393	-1.0286	0.44622	-0.82196	-0.37796	0.19929	-0.0070565	-0.076288	-0.086878	0.53371	-0.35531	-0.068127	-0.03418	-0.16593	-0.16699	-0.31424	-0.30887	-0.23054	-0.09984	-0.35967	-0.35002	-0.0282	-0.37415	-0.41298	0.77959	0.81039	-0.20952	-0.2738	-0.28337	0.36646	-0.35542	-0.30046	-0.84559	-0.48041	-0.19391	0.67087	0.23593	-0.16291	1.1285	0.14515	-0.13903	-0.25645	-0.51709
1	92	704	0	-1.1812	-0.6281	-1.6096	-1.2052	-0.92611	-0.67458	-0.82196	-0.30418	-0.2429	-0.0070565	-0.076288	-0.086878	-0.37537	-0.30043	-0.068127	-0.03418	-0.16593	-0.16699	-0.31424	-0.30887	-0.23054	-0.09984	-0.35967	-0.35002	-0.0282	-0.23851	-0.41298	-0.374	-0.44579	-0.20952	-0.2738	-0.28337	-0.61647	-0.028772	-0.30046	-0.84559	-0.43675	-0.19391	-0.74048	-0.45373	0.086697	-0.20923	-0.67028	-0.13903	-0.34957	-0.94415
1	93	556	0	-0.2372	-0.67318	-0.15341	-0.38197	-1.216	0.27667	-0.82196	-0.37796	0.25975	-0.0070565	-0.076288	-0.086878	-0.37537	-0.35531	-0.068127	-0.03418	-0.16593	-0.16699	-0.31424	-0.30887	-0.23054	-0.09984	-0.35967	-0.35002	-0.0282	-0.27506	-0.41298	-0.374	0.050321	-0.20952	-0.2738	-0.28337	-0.58571	-0.35542	-0.30046	-0.84559	-0.44436	-0.19391	-0.26011	0.44147	-0.53118	0.74732	-0.1153	-0.13903	-0.52769	-0.66784
1	94	771	0	-1.1258	-0.52699	-1.4545	-1.1597	-1.159	-0.62449	-0.82196	0.42348	-0.55262	-0.0070565	-0.076288	-0.086878	-0.37537	-0.35531	-0.068127	-0.03418	-0.16593	-0.16699	-0.31424	-0.30887	-0.23054	-0.09984	-0.35967	-0.35002	-0.0282	-0.37415	-0.41298	-0.374	-0.44579	-0.20952	-0.2738	0.019921	-0.61647	-0.35542	-0.30046	-0.84559	-0.67147	-0.19391	-0.79481	-0.60631	0.3686	-0.50291	-1.0757	-0.13903	-0.22016	-1.2968
1	95	577	0	-0.46724	-0.42635	-0.34793	-0.55479	-0.34784	-0.32317	-0.82196	-0.37796	-0.44706	-0.0070565	-0.076288	-0.086878	-0.37537	0.093745	-0.068127	-0.03418	-0.16593	0.08772	-0.31424	-0.30887	-0.23054	-0.09984	-0.35967	-0.35002	-0.0282	0.13987	-0.41298	-0.374	-0.44579	-0.20952	-0.2738	-0.28337	-0.61647	-0.35542	-0.30046	-0.84559	0.59101	-0.19391	-0.40488	0.19334	-0.48113	0.68495	0.16128	-0.13903	-0.50839	-0.82841
1	96	143	0	-1.1876	-0.37545	-2.2367	-1.387	-1.4493	-2.5941	1.5706	-0.37796	-0.379	-0.0070565	-0.076288	-0.086878	-0.37537	-0.35531	-0.068127	-0.03418	-0.16593	-0.16699	-0.31424	-0.30887	-0.23054	-0.09984	-0.35967	-0.35002	-0.0282	-0.37415	-0.41298	0.18341	-0.44579	-0.20952	-0.2738	-0.28337	-0.61647	-0.35542	-0.30046	-0.84559	-0.67147	-0.19391	-0.45122	-1.2389	-0.36909	-0.65935	-0.59358	-0.13903	-0.52769	-0.78823
1	97	196	0	-1.6083	-0.72848	-1.9021	-1.5991	-1.1666	-1.5925	-0.82196	-0.37796	-0.71641	-0.0070565	-0.076288	-0.086878	-0.37537	-0.35531	-0.068127	-0.03418	-0.16593	-0.16699	-0.31424	-0.30887	-0.23054	-0.09984	-0.35967	-0.35002	-0.0282	-0.37415	-0.41298	-0.374	-0.44579	-0.20952	-0.2738	-0.28337	-0.61647	-0.35542	-0.30046	-0.84559	-0.66197	-0.19391	-0.75182	-1.5195	-0.13411	-1.4549	-0.47175	-0.13903	-0.52769	-1.0997
1	98	457	0	-1.4389	-0.65341	-1.878	-1.5726	-1.4243	-1.5028	-0.82196	-0.37796	-0.92309	-0.0070565	-0.076288	-0.086878	-0.37537	-0.35531	-0.068127	-0.03418	-0.16593	0.047405	-0.31424	-0.30887	-0.23054	-0.09984	-0.35967	-0.35002	-0.0282	-0.37415	-0.41298	-0.374	-0.44579	-0.20952	-0.2738	-0.28337	-0.61647	-0.35542	-0.30046	-0.84559	0.2552	-0.19391	-0.64295	-1.3951	-0.55766	-1.1572	-0.71069	-0.13903	-0.52769	-0.82412
1	99	129	0	-0.57893	-0.67963	-0.84413	-0.77321	-0.70765	-0.25853	-0.82196	-0.37796	0.27617	-0.0070565	-0.076288	-0.086878	-0.37537	-0.35531	-0.068127	-0.03418	-0.16593	-0.16699	-0.31424	-0.30887	-0.23054	-0.09984	-0.35967	-0.35002	-0.0282	-0.37415	-0.41298	-0.343	-0.40461	-0.20952	-0.2738	-0.28337	-0.61647	-0.35542	-0.30046	-0.84559	-0.5705	-0.19391	-0.57023	-0.12275	-0.55766	0.98774	0.094593	-0.13903	-0.52769	-0.82366
1	100	430	0	-0.74656	-0.73146	-0.78128	-0.77808	0.1171	0.07685	-0.82196	-0.37796	-0.12603	-0.0070565	-0.076288	-0.086878	-0.37537	-0.35531	-0.068127	-0.03418	-0.16593	2.0517	-0.31424	-0.30887	-0.23054	-0.09984	-0.35967	-0.35002	-0.0282	-0.37415	-0.41298	-0.374	-0.43343	-0.20952	-0.2738	-0.28337	-0.61647	-0.35542	-0.30046	-0.84559	-0.67147	-0.19391	-0.73193	-0.57004	-0.55766	0.04417	-0.95096	-0.13903	-0.52769	-0.40742
1	101	233	0	-1.4398	-0.18758	-2.0807	-1.3313	-1.399	-0.89873	-0.82196	-0.37796	-0.29854	-0.0070565	-0.076288	-0.086878	-0.37537	-0.35531	-0.068127	-0.03418	-0.16593	-0.16699	-0.31424	-0.30887	-0.23054	-0.09984	-0.35967	-0.35002	-0.0282	-0.37415	-0.41298	-0.374	-0.44579	-0.20952	-0.2738	-0.28337	-0.61647	-0.35542	-0.30046	-0.84559	-0.63152	-0.19391	-0.79671	-1.4786	0.38766	-1.4524	-1.267	-0.13903	-0.48674	-1.2754
1	102	393	0	-0.082257	-0.68053	-0.1586	-0.42256	-1.0019	0.023623	-0.82196	-0.37796	0.0027802	-0.0070565	-0.076288	-0.086878	-0.37537	-0.35531	-0.068127	-0.03418	-0.16593	-0.16699	-0.31424	-0.30887	-0.23054	-0.09984	-0.35967	-0.35002	-0.0282	0.40518	-0.41298	-0.374	-0.40524	-0.20952	-0.2738	0.084773	-0.61647	0.23224	-0.30046	-0.84559	1.141	-0.19391	0.11701	0.49284	-0.14749	1.3195	0.20148	-0.13903	-0.51555	-1.0752
1	103	476	0	-0.24889	-0.5038	-0.52483	-0.52247	-0.62032	-0.008331	-0.78749	-0.37796	0.29534	-0.0070565	-0.076288	-0.086878	-0.37537	-0.35531	-0.068127	-0.03418	-0.16593	-0.16699	-0.31424	-0.30887	-0.23054	-0.09984	-0.35967	-0.35002	-0.0282	-0.37415	-0.41298	-0.374	-0.44579	-0.20952	-0.2738	-0.28337	-0.61647	-0.26222	-0.30046	-0.84559	-0.39868	-0.19391	-0.60011	0.8035	-0.50612	0.54288	-0.16919	-0.13903	-0.50764	-0.69603
1	104	531	0	-0.52837	-0.61688	-0.95777	-0.44342	-1.1542	1.0273	-0.82196	-0.37796	0.095921	-0.0070565	-0.076288	-0.086878	-0.37537	-0.35531	-0.068127	-0.03418	-0.16593	-0.16699	-0.31424	-0.30887	-0.23054	-0.09984	-0.35967	-0.17302	-0.0282	-0.33956	-0.39769	-0.374	-0.44579	-0.20952	-0.2738	-0.17142	-0.53917	-0.35542	-0.30046	-0.84559	-0.25769	-0.19391	-0.20015	-0.59187	-0.16197	0.42047	-0.40216	-0.13903	-0.3841	-1.0214
1	105	631	0	-0.71353	-0.74634	-0.98941	-0.70304	-0.93918	0.44003	-0.82196	-0.37796	-0.048805	-0.0070565	-0.076288	-0.086878	-0.37537	-0.35531	-0.068127	-0.03418	-0.16593	-0.16699	-0.31424	-0.30887	-0.23054	-0.09984	-0.35967	-0.35002	-0.0282	-0.14725	-0.41298	-0.27262	-0.39527	-0.20952	-0.2738	-0.071487	-0.50806	0.022925	-0.30046	-0.84559	0.11072	-0.19391	0.060148	-0.43191	-0.18192	0.69653	-0.082486	-0.13903	-0.43699	-0.49861
1	106	861	0	-0.66795	-0.58451	-1.1147	-0.94555	-0.77014	-0.17038	-0.82196	0.17907	-0.36606	-0.0070565	-0.076288	-0.086878	-0.37537	-0.35531	-0.068127	-0.03418	-0.16593	-0.16699	-0.31424	-0.30887	-0.23054	-0.09984	-0.35967	-0.35002	-0.0282	0.030359	-0.41298	-0.374	-0.44579	-0.20952	-0.2738	0.018398	-0.61647	-0.35542	-0.30046	-0.84559	0.55819	-0.19391	-0.26666	0.17612	-0.020474	0.17422	-0.20305	-0.13903	-0.40957	-0.54419
1	107	903	0	-1.2261	-0.80893	-1.4723	-1.1701	-0.98929	-0.28392	-0.82196	-0.37796	-0.49092	-0.0070565	-0.076288	-0.086878	-0.37537	-0.35531	-0.068127	-0.03418	-0.16593	-0.16699	-0.31424	-0.30887	-0.23054	-0.09984	-0.35967	-0.35002	-0.0282	-0.14648	-0.41298	-0.374	-0.44579	-0.20952	-0.2738	-0.28337	-0.61647	-0.35542	-0.30046	-0.84559	-0.42276	-0.19391	-0.78697	-0.7126	-0.37034	-0.54512	-0.94847	-0.13903	-0.51008	-1.3859
1	111	182	0	-1.9538	-0.77286	-1.7866	-1.5942	-1.5864	-0.70421	-0.82196	-0.37796	-1.2317	-0.0070565	-0.076288	-0.086878	-0.37537	-0.35531	-0.068127	-0.03418	-0.16593	-0.16699	-0.31424	-0.30887	-0.23054	-0.09984	-0.35967	-0.35002	-0.0282	-0.37415	-0.41298	-0.374	-0.44579	-0.20952	-0.2738	-0.28337	-0.61647	-0.35542	-0.30046	-0.84559	-0.67147	-0.19391	-0.5243	-1.3213	-0.55766	-0.7354	-1.0427	-0.13903	-0.52769	-1.0468
1	112	905	0	-1.0922	-0.70478	-1.2995	-1.2722	-0.97568	-0.79099	-0.82196	-0.37796	-0.59876	-0.0070565	-0.076288	-0.086878	-0.37537	-0.34311	1.6038	-0.03418	-0.16593	-0.16699	-0.31424	-0.30887	-0.23054	-0.09984	-0.35967	-0.35002	-0.0282	-0.37415	-0.41298	-0.374	-0.43992	-0.20952	-0.2738	0.58729	-0.61647	-0.35542	-0.30046	-0.84559	-0.67147	-0.19391	-0.68339	-0.44984	0.2364	0.059751	-0.53402	-0.13903	-0.46092	-1.2982
1	114	502	0	-0.72818	-0.80015	-1.1653	-0.78463	-1.0073	-0.18744	-0.82196	-0.37796	0.14958	-0.0070565	-0.076288	-0.086878	-0.37537	0.23722	-0.068127	-0.03418	-0.16593	-0.16699	-0.31424	-0.30887	-0.23054	-0.09984	-0.35967	-0.35002	-0.0282	2.1458	-0.41298	-0.374	-0.26592	-0.20952	-0.2738	0.49552	-0.093802	-0.35542	-0.30046	-0.84559	0.73957	-0.19391	0.16669	-0.11612	-0.43063	0.032112	0.36033	-0.13903	-0.51818	-0.49948
1	115	588	0	-0.30971	-0.6717	-0.52415	-0.67311	-1.119	-0.36927	-0.82196	-0.37796	-0.79705	-0.0070565	-0.076288	-0.086878	-0.37537	-0.35531	-0.068127	-0.03418	-0.16593	-0.16699	-0.31424	-0.30887	-0.23054	-0.09984	-0.35967	-0.35002	-0.0282	5.3376e-05	-0.41298	-0.374	0.3016	-0.20952	-0.2738	-0.28337	-0.10065	-0.045517	-0.30046	-0.84559	0.50806	-0.19391	0.62073	0.22577	-0.13	0.91683	0.079014	-0.13903	-0.46008	-0.78754
1	116	293	0	-1.2906	-0.58195	-1.9679	-1.3961	-1.4542	-1.9537	-0.82196	-0.37796	-0.52362	-0.0070565	-0.076288	-0.086878	-0.37537	-0.35531	-0.068127	-0.03418	-0.16593	-0.16699	-0.31424	-0.30887	-0.23054	-0.09984	-0.35967	-0.35002	-0.0282	-0.37415	-0.41298	-0.374	-0.44579	-0.20952	-0.2738	0.9734	-0.61647	-0.35542	-0.30046	-0.84559	-0.67147	-0.19391	-0.79671	-1.2564	0.12847	-1.9428	-1.267	-0.13903	-0.33814	-1.481
1	118	435	0	-0.31329	-0.55901	-0.35221	-0.51396	-0.84795	-0.058146	-0.82196	-0.37796	0.17879	-0.0070565	-0.076288	-0.086878	-0.37537	-0.25382	-0.068127	-0.03418	-0.16593	-0.16699	-0.31424	-0.30887	-0.23054	-0.09984	-0.35967	-0.35002	-0.0282	-0.37415	-0.41298	-0.374	0.35715	-0.20952	-0.2738	-0.28337	-0.47496	-0.35542	-0.30046	-0.84559	-0.39009	-0.19391	0.080553	0.47521	-0.42798	0.96729	0.012192	-0.13903	-0.35617	-0.8738
1	119	768	0	-0.53483	-0.61813	-0.88506	-0.70835	-1.1809	0.25102	-0.82196	0.48677	-0.13661	-0.0070565	-0.076288	-0.086878	-0.37537	-0.35531	-0.068127	-0.03418	-0.16593	-0.16699	-0.31424	-0.30887	-0.23054	-0.09984	-0.35967	-0.35002	-0.0282	-0.37415	-0.41298	-0.374	-0.15542	-0.20952	-0.2738	0.1943	-0.61647	-0.35542	-0.30046	-0.84559	-0.67147	-0.19391	-0.32918	-0.10859	0.17276	0.28258	-0.676	-0.13903	-0.12404	-1.0058
1	120	442	0	-1.3693	-0.52937	-1.6342	-1.4626	-1.4225	-2.3971	-0.82196	-0.37796	-0.49583	-0.0070565	-0.076288	-0.086878	-0.37537	-0.35531	-0.068127	-0.03418	-0.16593	-0.16699	-0.31424	-0.30887	-0.23054	-0.09984	-0.35967	-0.35002	-0.0282	-0.37415	-0.41298	-0.374	-0.44579	-0.20952	-0.2738	-0.28337	-0.61647	-0.35542	-0.30046	-0.84559	-0.67147	-0.19391	-0.79671	-1.0992	0.057646	-1.2837	-1.267	-0.13903	-0.19897	-1.7334
1	121	682	0	-1.4588	-0.75727	-1.6974	-1.4239	-1.1647	-0.51956	-0.82196	-0.37796	-0.92954	-0.0070565	-0.076288	-0.086878	-0.37537	-0.35531	-0.068127	-0.03418	-0.16593	-0.16699	-0.31424	-0.30887	-0.23054	-0.09984	-0.35967	-0.35002	-0.0282	-0.37415	-0.41298	-0.374	-0.44579	-0.20952	-0.2738	-0.28337	-0.61647	-0.35542	-0.30046	-0.84559	-0.39138	-0.19391	-0.79456	-1.4276	-0.025744	-0.85269	-1.1006	-0.13903	-0.43213	-1.3707
1	122	881	0	-0.68976	0.35237	-1.6736	-0.69478	-0.38909	0.48078	-0.82196	-0.37796	0.75737	-0.0070565	-0.076288	-0.086878	-0.37537	-0.35531	-0.068127	-0.03418	-0.16593	-0.16699	-0.31424	-0.30887	-0.23054	-0.09984	-0.35967	-0.35002	-0.0282	-0.37415	-0.41298	-0.25148	-0.44579	-0.20952	-0.2738	-0.28337	-0.61647	-0.27568	-0.30046	-0.84559	-0.58909	-0.19391	-0.6886	-0.86862	0.8984	-0.161	-0.46602	-0.13903	-0.045826	-0.65754
1	126	205	0	-1.0519	-0.66016	-1.7118	-1.1232	-1.0916	-1.0138	-0.82196	-0.37796	-0.53833	-0.0070565	-0.076288	-0.086878	-0.37537	0.9254	-0.068127	-0.03418	-0.16593	-0.16699	-0.31424	-0.30887	-0.23054	-0.09984	-0.35967	-0.35002	-0.0282	3.1947	-0.41298	-0.374	-0.44579	-0.20952	-0.2738	-0.28337	-0.61647	-0.17529	-0.30046	-0.84559	1.5299	-0.19391	-0.40091	-0.59261	-0.55766	-0.72465	-1.1009	-0.13903	-0.52769	-0.51848
1	127	254	0	-1.3052	-0.83576	-1.3179	-1.1358	-1.2328	-1.6187	-0.82196	-0.37796	-1.1173	-0.0070565	-0.076288	-0.086878	-0.37537	-0.35531	-0.068127	-0.03418	-0.16593	-0.16699	-0.31424	-0.30887	-0.23054	-0.09984	-0.35967	-0.35002	-0.0282	1.4964	-0.41298	-0.374	-0.44579	-0.20952	-0.2738	-0.28337	-0.61647	-0.35542	-0.30046	-0.84559	0.21779	-0.19391	-0.79094	-0.69739	-0.29731	-1.0102	-0.2217	-0.13903	-0.49638	-1.4198
1	129	347	0	-0.34186	-0.37342	-0.9837	-0.59857	-0.489	-0.27192	-0.82196	-0.37796	-0.37772	-0.0070565	-0.076288	-0.086878	-0.37537	-0.35531	-0.068127	-0.03418	-0.16593	-0.16699	-0.31424	-0.30887	-0.23054	-0.09984	-0.35967	0.025901	-0.0282	-0.37415	-0.41298	-0.374	-0.44579	-0.20952	-0.2738	0.19717	-0.59675	0.89534	-0.30046	-0.84559	0.18336	-0.19391	-0.44507	0.58364	-0.53645	-0.085116	0.18981	-0.13903	-0.51394	-0.62241
1	130	286	0	-0.94828	-0.67354	-1.121	-1.0404	-1.2429	-1.0714	-0.82196	-0.37796	-0.76547	-0.0070565	-0.076288	-0.086878	-0.37537	-0.22024	-0.068127	-0.03418	-0.16593	-0.16699	-0.31424	-0.30887	-0.23054	-0.09984	-0.35967	-0.35002	-0.0282	0.36582	-0.41298	-0.374	-0.44579	-0.20952	-0.2738	-0.28337	-0.61647	-0.35542	-0.30046	-0.84559	0.69347	-0.19391	-0.51639	-0.17544	-0.55766	-0.30228	-0.97386	-0.13903	-0.52769	-1.0512
1	131	639	0	-0.80569	-0.53033	-1.4099	-1.0287	-1.0836	-0.20079	0.29316	-0.37796	0.075488	-0.0070565	-0.076288	-0.086878	-0.37537	-0.35531	-0.068127	-0.03418	-0.16593	-0.16699	-0.31424	-0.30887	-0.23054	-0.09984	-0.35967	-0.35002	-0.0282	-0.37415	-0.41298	-0.36148	-0.44579	-0.20952	-0.2738	-0.28337	-0.61647	-0.35542	-0.30046	-0.84559	-0.3842	-0.19391	-0.74164	-0.59432	-0.179	-0.8818	-0.97621	-0.13903	-0.28224	-0.60129
1	132	177	0	-1.5268	-0.6813	-1.7354	-1.6601	-1.4635	-2.6921	-0.82196	-0.37796	-0.67588	-0.0070565	-0.076288	-0.086878	-0.37537	-0.35531	-0.068127	-0.03418	-0.16593	-0.16699	-0.31424	-0.30887	-0.23054	-0.09984	-0.35967	-0.35002	-0.0282	-0.37415	-0.41298	-0.374	-0.44579	-0.20952	-0.2738	-0.1994	-0.61647	-0.35542	-0.30046	-0.84559	-0.67147	-0.19391	-0.77185	-1.4909	0.11325	-1.15	-1.267	-0.13903	-0.31267	-1.7782
1	133	894	0	-1.1589	-0.58315	-1.6749	-1.2747	-1.0718	-0.567	-0.82196	-0.37796	-0.44119	-0.0070565	-0.076288	-0.086878	-0.37537	-0.35531	-0.068127	-0.03418	-0.16593	-0.16699	-0.31424	-0.30887	-0.23054	-0.09984	-0.35967	-0.35002	-0.0282	-0.37004	-0.41298	-0.374	-0.44579	-0.20952	-0.2738	-0.28337	-0.61647	-0.35542	-0.30046	-0.84559	-0.32367	-0.19391	-0.77046	-0.97519	0.0828	0.172	-0.56158	-0.13903	-0.37138	-1.3209
1	135	675	0	-0.76844	-0.67281	-0.9635	-0.70324	-1.2585	0.24816	-0.82196	-0.37796	-0.24081	-0.0070565	-0.076288	-0.086878	-0.37537	-0.35531	-0.068127	-0.03418	-0.16593	-0.16699	-0.31424	-0.30887	-0.23054	-0.09984	-0.35967	-0.35002	-0.0282	-0.37415	-0.41298	-0.374	-0.44579	-0.20952	-0.2738	-0.28337	-0.61647	-0.35542	-0.30046	-0.84559	-0.6632	-0.19391	-0.61036	-0.51834	-0.14519	-0.20502	-0.96159	-0.13903	-0.52298	-1.3494
1	136	635	0	-1.7981	-0.74903	-2.0014	-1.4685	-1.3067	-0.502	-0.82196	-0.37796	-1.0301	-0.0070565	-0.076288	-0.086878	-0.37537	-0.35531	-0.068127	-0.03418	-0.16593	-0.16699	-0.31424	-0.30887	-0.23054	-0.09984	-0.35967	-0.35002	-0.0282	-0.37415	-0.41298	-0.374	-0.44579	-0.20952	-0.2738	-0.28337	-0.61647	-0.35542	-0.30046	-0.84559	-0.67147	-0.19391	-0.79671	-1.7053	0.26536	-0.72079	-0.91416	-0.13903	-0.13347	-1.6249
1	137	355	0	-0.36016	-0.72612	-0.72173	-0.43372	-0.53422	0.43454	-0.8104	-0.37796	0.42927	-0.0070565	-0.076288	-0.086878	-0.37537	-0.35531	-0.068127	-0.03418	-0.16593	-0.16699	-0.31424	-0.30887	-0.23054	-0.09984	-0.35967	-0.35002	-0.0282	0.56752	-0.41298	-0.036509	-0.027225	-0.20952	-0.2738	-0.28337	1.1366	-0.35542	-0.30046	-0.84559	-0.058578	-0.19391	0.91963	0.47158	-0.55766	1.0261	0.56402	-0.13903	-0.52769	-0.28059
1	138	497	0	-1.1078	-0.62802	-1.6432	-1.3012	-1.2195	-1.1596	-0.086081	-0.37796	-0.68575	-0.0070565	-0.076288	-0.086878	-0.37537	-0.35531	-0.068127	-0.03418	-0.16593	-0.16699	-0.31424	-0.30887	-0.23054	-0.09984	-0.35967	-0.35002	-0.0282	0.71839	-0.41298	-0.374	-0.44579	-0.20952	-0.2738	-0.28337	-0.61647	-0.35542	-0.30046	-0.84559	1.3199	-0.19391	-0.49202	-1.0036	-0.31122	-0.50938	-0.34173	-0.13903	-0.48929	-0.74627
1	139	407	0	-1.3197	-0.8058	-1.5363	-1.4353	-1.473	-1.7834	-0.82196	-0.37796	-0.64452	-0.0070565	-0.076288	-0.086878	-0.37537	-0.35531	-0.068127	-0.03418	-0.16593	-0.16699	-0.31424	-0.30887	-0.23054	-0.09984	-0.35967	-0.35002	-0.0282	-0.37415	-0.41298	-0.374	-0.41968	-0.20952	-0.2738	-0.28337	-0.61647	-0.35542	-0.30046	-0.84559	-0.67147	-0.19391	-0.7895	-0.68239	0.95453	-1.3245	-1.161	-0.13903	0.016569	-1.7268
1	140	610	0	-0.68879	-0.75084	-0.66449	-0.75533	0.24315	-0.064341	-0.82196	-0.37796	-0.32006	-0.0070565	-0.076288	-0.086878	-0.37537	-0.35531	-0.068127	-0.03418	-0.16593	0.47544	-0.31424	-0.30887	-0.23054	-0.09984	-0.35967	-0.35002	-0.0282	-0.27781	-0.41298	-0.374	-0.44579	-0.20952	-0.2738	-0.28337	-0.61647	-0.35542	-0.30046	-0.84559	-0.66842	-0.19391	-0.67424	-0.5038	-0.429	0.59195	-0.28119	-0.13903	-0.4964	-0.76386
1	141	1125	0	-1.6687	-0.81736	-1.6871	-1.2756	-1.1169	-0.18385	-0.82196	-0.37796	-0.83017	-0.0070565	-0.076288	-0.086878	-0.37537	-0.35531	-0.068127	-0.03418	-0.16593	-0.16699	-0.31424	-0.30887	-0.23054	-0.09984	-0.35967	-0.35002	-0.0282	-0.37415	-0.41298	-0.374	-0.44579	-0.20952	-0.2738	-0.28337	-0.61647	-0.35542	-0.30046	-0.84559	-0.67147	-0.19391	-0.79671	-1.2225	0.084951	-0.79992	-1.267	-0.13903	-0.49941	-1.4708
1	142	292	0	-1.2953	-0.66179	-1.8613	-1.3784	-1.4136	-1.0206	-0.82196	-0.37796	0.12856	-0.0070565	-0.076288	-0.086878	-0.37537	-0.35531	-0.068127	-0.03418	-0.16593	-0.16699	-0.31424	-0.30887	-0.23054	-0.09984	-0.35967	-0.35002	-0.0282	-0.2861	-0.41298	-0.374	-0.44579	-0.20952	-0.2738	-0.25792	-0.61647	-0.35542	-0.30046	-0.84559	-0.21079	-0.19391	-0.77662	-1.5253	1.1833	-1.252	-1.096	-0.13903	-0.013751	-1.3928
1	143	431	0	-0.50936	-0.61706	-0.65017	-0.73097	-0.91012	-0.23724	-0.82196	-0.37796	0.088846	-0.0070565	-0.076288	-0.086878	-0.37537	-0.35531	-0.068127	-0.03418	-0.16593	-0.16699	-0.31424	-0.30887	-0.23054	-0.09984	-0.35967	-0.35002	-0.0282	-0.37415	-0.41298	-0.25342	-0.44579	-0.20952	-0.2738	-0.28337	-0.61647	-0.35542	-0.30046	-0.84559	-0.61101	-0.19391	-0.62695	0.018179	-0.5292	0.36412	-0.022534	-0.13903	-0.52769	-0.57312
1	144	412	0	-1.6229	-0.71856	-1.7359	-1.2795	-1.1954	-0.27851	-0.82196	-0.37796	-0.54506	-0.0070565	-0.076288	-0.086878	-0.37537	-0.24815	-0.068127	-0.03418	-0.16593	-0.16699	-0.31424	-0.30887	-0.23054	-0.09984	-0.35967	-0.35002	-0.0282	-0.23152	-0.41298	-0.374	-0.44579	-0.20952	-0.2738	-0.0040437	-0.61647	-0.35542	-0.30046	-0.84559	-0.31667	-0.19391	-0.77179	-1.0955	-0.18389	-1.5064	-1.2395	-0.13903	-0.40043	-1.5905
1	145	250	0	-1.3314	-0.75681	-1.4527	-1.3357	-1.2014	-0.95045	-0.82196	-0.37796	-0.28284	-0.0070565	-0.076288	-0.086878	-0.37537	-0.35531	-0.068127	-0.03418	-0.16593	-0.16699	-0.31424	-0.30887	-0.23054	-0.09984	-0.35967	-0.35002	-0.0282	-0.37415	-0.41298	-0.374	-0.36079	-0.20952	-0.2738	-0.28337	-0.61647	-0.31844	-0.30046	-0.84559	-0.60447	-0.19391	-0.64446	-0.44364	-0.55766	-0.59518	-0.56903	-0.13903	-0.52769	-1.0684
1	146	388	0	-1.36	-0.81133	-1.5243	-1.1908	-1.078	-0.35047	-0.82196	-0.37796	-1.03	-0.0070565	-0.076288	-0.086878	-0.37537	-0.35531	-0.068127	-0.03418	-0.16593	-0.16699	-0.31424	-0.30887	-0.23054	-0.09984	-0.35967	-0.35002	-0.0282	-0.27002	-0.41298	-0.374	-0.44579	-0.20952	-0.2738	-0.28337	-0.61647	-0.35542	-0.30046	-0.84559	-0.38473	-0.19391	-0.79671	-0.72208	-0.27371	-0.71978	-0.74452	-0.13903	-0.35177	-1.4602
1	147	819	0	-0.41061	-0.73158	-0.33577	-0.61835	-0.65802	0.013047	-0.82196	-0.37796	-0.19002	-0.0070565	-0.076288	-0.086878	-0.37537	-0.35531	-0.068127	-0.03418	-0.16593	-0.16699	-0.31424	-0.30887	-0.23054	-0.09984	-0.35967	-0.35002	-0.0282	-0.37415	-0.41298	-0.374	0.065837	-0.20952	-0.2738	-0.27883	-0.52042	-0.35542	-0.30046	-0.84559	-0.6692	-0.19391	-0.24402	-0.11057	-0.2469	0.65072	-0.33856	-0.13903	-0.46944	-0.8715
1	148	599	0	-1.3739	-0.68075	-1.6063	-1.2704	-1.2081	-0.56787	-0.82196	-0.37796	-1.029	-0.0070565	-0.076288	-0.086878	-0.37537	-0.35531	-0.068127	-0.03418	-0.16593	-0.16699	-0.31424	-0.30887	-0.23054	-0.09984	-0.35967	-0.35002	-0.0282	-0.37415	-0.41298	-0.374	-0.44579	-0.20952	-0.2738	-0.28337	-0.61647	-0.35542	-0.30046	-0.84559	-0.67147	-0.19391	-0.77223	-0.94887	-0.029212	-1.2061	-1.2595	-0.13903	-0.37392	-1.5968
1	149	298	0	-1.5389	-0.79347	-1.5815	-1.1827	-1.2255	-0.14414	-0.82196	-0.37796	-1.3432	-0.0070565	-0.076288	-0.086878	-0.37537	-0.35531	-0.068127	-0.03418	-0.16593	-0.16699	-0.31424	-0.30887	-0.23054	-0.09984	-0.35967	-0.35002	-0.0282	1.3272	-0.41298	-0.374	-0.44579	-0.20952	-0.2738	-0.28337	-0.61647	-0.35542	-0.30046	-0.84559	0.48362	-0.19391	-0.55663	-1.0049	-0.55766	-1.1798	-1.2365	-0.13903	-0.52769	-1.3317
1	150	439	0	-0.70629	-0.51133	-1.3388	-0.87696	-1.3038	-0.84154	-0.82196	-0.37796	-0.16282	-0.0070565	-0.076288	-0.086878	-0.37537	-0.35531	-0.068127	-0.03418	-0.16593	-0.16699	-0.31424	-0.30887	-0.23054	-0.09984	-0.35967	-0.35002	-0.0282	-0.37415	-0.41298	-0.374	0.5408	-0.20952	-0.2738	-0.28337	-0.61647	-0.35542	-0.30046	-0.84559	-0.67147	-0.19391	-0.044989	-0.066262	0.45316	0.20637	-0.3071	-0.13903	-0.29662	-1.1507
1	151	103	0	-0.63218	-0.38473	-1.6983	-0.95437	-1.2919	-0.87181	-0.82196	-0.37796	0.21945	-0.0070565	-0.076288	-0.086878	-0.37537	-0.35531	-0.068127	-0.03418	-0.16593	-0.16699	-0.31424	-0.30887	-0.23054	-0.09984	-0.35967	-0.35002	-0.0282	-0.37415	-0.41298	-0.374	-0.44579	-0.20952	-0.2738	-0.28337	-0.61647	-0.35542	-0.30046	-0.84559	-0.43713	-0.19391	-0.62623	-0.33084	0.71817	-0.64467	-0.55085	-0.13903	-0.085574	-0.78144
1	152	417	0	-0.19352	-0.65336	0.0071774	-0.30845	-0.89351	0.72772	-0.82196	-0.37796	0.26916	-0.0070565	-0.076288	-0.086878	-0.37537	-0.35531	-0.068127	-0.03418	-0.16593	-0.16699	-0.31424	-0.30887	-0.23054	-0.09984	-0.35967	-0.35002	-0.0282	-0.37415	-0.41298	-0.374	-0.24201	-0.20952	-0.2738	-0.28337	-0.48525	0.23749	-0.30046	-0.84559	-0.22488	-0.19391	0.030876	0.32908	-0.43414	1.1501	0.0059811	-0.13903	-0.38674	-0.37544
1	153	199	0	-0.95706	-0.55094	-2.029	-1.309	-1.4281	-1.5621	-0.82196	-0.37796	-0.02136	-0.0070565	-0.076288	-0.086878	-0.37537	-0.35531	-0.068127	-0.03418	-0.16593	-0.16699	-0.31424	-0.30887	-0.23054	-0.09984	-0.35967	0.22615	-0.0282	-0.37415	-0.41298	-0.374	-0.44579	-0.20952	-0.2738	3.0832	-0.61647	-0.35542	-0.30046	-0.84559	-0.67147	-0.19391	-0.79671	-0.99494	-0.12828	-1.3585	-0.7909	-0.13903	-0.39994	-0.87819
1	154	678	0	-0.24504	-0.59311	-0.41856	-0.31177	-1.0597	0.50856	-0.82196	-0.37796	0.42413	-0.0070565	-0.076288	-0.086878	-0.085926	-0.086793	-0.068127	-0.03418	-0.16593	-0.16699	-0.31424	-0.30887	-0.23054	-0.09984	-0.35967	0.057797	-0.0282	1.2124	-0.32321	-0.16768	-0.20298	-0.20952	-0.2738	0.023194	0.4893	-0.35542	-0.30046	-0.84559	-0.20946	-0.19391	0.35684	0.48059	-0.50338	1.059	0.13688	-0.13903	-0.48781	-0.26842
1	155	1094	0	-1.9234	-0.79753	-1.83	-1.5849	-0.99336	-1.3403	-0.82196	-0.37796	-1.1317	-0.0070565	-0.076288	-0.086878	-0.37537	-0.35531	-0.068127	-0.03418	-0.16593	-0.16699	-0.31424	-0.30887	-0.23054	-0.09984	-0.35967	-0.35002	-0.0282	-0.37415	-0.41298	-0.374	-0.44579	-0.20952	-0.2738	-0.28337	-0.61647	-0.35542	-0.30046	-0.84559	-0.67147	-0.19391	-0.78331	-1.509	-0.33814	-0.38728	-0.53604	-0.13903	-0.51315	-1.4616
1	156	848	0	-0.8463	-0.73134	-1.2021	-0.9597	-0.75036	-0.27792	-0.82196	-0.37796	-0.21207	-0.0070565	-0.076288	-0.086878	-0.37537	-0.2707	-0.068127	-0.03418	-0.16593	-0.16699	-0.31424	-0.30887	-0.23054	-0.09984	-0.35967	-0.35002	-0.0282	-0.37415	-0.38427	-0.374	-0.43326	-0.20952	-0.2738	-0.24831	-0.60437	-0.35542	-0.30046	-0.84559	-0.36335	-0.19391	-0.47418	0.033945	0.027088	-0.0053101	-0.65023	-0.13903	-0.031233	-0.85728
1	157	319	0	-0.49574	-0.18976	-1.5192	-0.80672	-0.82595	-0.5272	0.016902	-0.37796	0.44768	-0.0070565	-0.076288	-0.086878	-0.37537	-0.35531	-0.068127	-0.03418	-0.16593	-0.16699	-0.31424	-0.30887	-0.23054	-0.09984	-0.35967	-0.35002	-0.0282	-0.37415	-0.41298	-0.374	-0.44579	-0.20952	-0.2738	-0.28337	-0.29524	2.4618	-0.30046	-0.84559	-0.18113	-0.19391	0.22994	-0.004836	0.22879	1.2986	0.71066	-0.13903	-0.33866	0.098153
1	158	640	0	-1.3593	-0.61846	-1.6462	-1.1058	-1.026	0.24586	-0.82196	-0.37796	-0.46916	-0.0070565	-0.076288	-0.086878	-0.37537	-0.35531	-0.068127	-0.03418	-0.16593	-0.16699	-0.31424	-0.30887	-0.23054	-0.09984	-0.35967	-0.35002	-0.0282	0.64588	-0.41298	-0.374	-0.44579	-0.20952	-0.2738	-0.28337	-0.61647	-0.35542	-0.30046	-0.84559	0.66507	-0.19391	-0.79671	-0.81268	-0.4044	-0.66315	-0.51055	-0.13903	-0.52769	-1.3294
1	160	573	0	-0.76344	-0.554	-1.489	-1.0448	-0.6129	-0.71677	-0.82196	-0.37796	-0.18912	-0.0070565	-0.076288	-0.086878	-0.37537	-0.35531	-0.068127	-0.03418	-0.16593	0.94411	-0.31424	-0.30887	-0.23054	-0.09984	-0.35967	-0.35002	-0.0282	-0.37415	0.18677	-0.374	-0.44579	0.56809	-0.2738	-0.28337	-0.42553	-0.35542	-0.30046	-0.84559	2.6222	-0.19391	-0.21804	-0.72868	-0.45491	0.098762	-0.4406	-0.13903	-0.52769	-0.41689
1	161	587	0	-0.50016	-0.69482	-0.65863	-0.77365	-0.93857	-0.77702	-0.82196	-0.37796	-0.39159	-0.0070565	-0.076288	-0.086878	-0.37537	-0.35531	-0.068127	-0.03418	-0.16593	-0.16699	-0.31424	-0.30887	-0.23054	-0.09984	-0.35967	-0.35002	-0.0282	-0.37415	-0.41298	-0.374	-0.32815	-0.20952	-0.2738	0.29039	-0.61647	0.4217	-0.30046	-0.84559	0.25121	-0.19391	-0.0039109	-0.81157	-0.2367	0.59358	-0.13723	-0.13903	-0.41668	-1.1073
1	162	259	0	-1.8125	-0.67657	-2.0642	-1.6536	-1.4452	-1.4729	-0.82196	-0.37796	-1.1941	-0.0070565	-0.076288	-0.086878	-0.37537	-0.35531	-0.068127	-0.03418	-0.16593	-0.16699	-0.31424	-0.30887	-0.23054	-0.09984	-0.35967	-0.35002	-0.0282	-0.37415	-0.41298	-0.374	-0.44579	-0.20952	-0.2738	-0.28337	-0.61647	-0.35542	-0.30046	-0.84559	-0.67147	-0.19391	-0.68357	-1.0408	-0.021904	-1.25	-1.267	-0.13903	-0.3134	-1.257
1	164	481	0	-0.47851	-0.61305	-0.76186	-0.68888	-1.1795	-0.66908	-0.82196	-0.37796	-0.34919	-0.0070565	-0.076288	-0.086878	-0.37537	-0.35531	-0.068127	-0.03418	-0.16593	-0.16699	-0.31424	-0.30887	-0.23054	-0.09984	-0.35967	-0.35002	-0.0282	-0.37415	-0.41298	-0.374	-0.10365	-0.20952	-0.2738	-0.28337	0.31775	-0.35542	-0.30046	-0.84559	-0.67147	-0.19391	-0.030193	0.22076	-0.34875	0.66621	-0.3912	-0.13903	-0.50454	-0.94931
1	165	679	0	-0.70613	-0.57014	-0.81826	-0.87472	-1.4044	-0.98339	-0.55609	-0.37796	-0.43651	-0.0070565	-0.076288	-0.086878	-0.37537	-0.35531	-0.068127	-0.03418	-0.16593	-0.16699	-0.31424	-0.30887	-0.23054	-0.09984	-0.35967	-0.35002	-0.0282	-0.33087	-0.41298	-0.374	0.61124	-0.20952	-0.2738	-0.28337	-0.61647	-0.35542	-0.30046	-0.84559	-0.052365	-0.19391	0.51717	-0.47922	-0.55043	0.22035	-0.43246	-0.13903	-0.52769	-1.0351
1	166	447	0	-1.3589	-0.74529	-1.4191	-1.0539	-1.1158	-0.16928	-0.82196	-0.37796	-1.0068	-0.0070565	-0.076288	-0.086878	-0.37537	-0.35531	-0.068127	-0.03418	-0.16593	-0.16699	-0.31424	-0.30887	-0.23054	-0.09984	-0.35967	-0.35002	-0.0282	1.6716	-0.41298	-0.374	-0.44579	-0.20952	-0.2738	-0.28337	-0.61647	-0.35542	-0.30046	-0.84559	0.69375	-0.19391	-0.64279	-0.80434	-0.55766	-1.094	-0.39389	-0.13903	-0.52769	-1.2917
1	167	474	0	-0.94489	0.90956	-2.4218	-0.54125	-0.12372	0.24114	-0.82196	-0.37796	1.1289	-0.0070565	-0.076288	-0.086878	-0.22009	-0.35531	-0.068127	-0.03418	-0.16593	-0.16699	-0.31424	-0.30887	-0.23054	-0.09984	-0.35967	-0.35002	-0.0282	-0.37415	-0.41298	-0.374	-0.2553	-0.20952	-0.2738	-0.28337	-0.61647	0.054758	-0.30046	-0.84559	-0.33168	-0.19391	-0.79052	-1.3227	0.62776	-0.75434	-0.59143	-0.13903	-0.188	-0.53033
1	168	223	0	-0.90016	-0.73562	-0.78057	-0.93557	-0.79504	-0.26013	-0.82196	-0.37796	-1.0757	-0.0070565	-0.076288	-0.086878	-0.37537	-0.35531	-0.068127	-0.03418	-0.16593	-0.16699	-0.31424	-0.30887	-0.23054	-0.09984	-0.35967	-0.35002	-0.0282	-0.37415	-0.41298	-0.374	-0.44579	-0.20952	-0.2738	-0.28337	-0.61647	0.063905	-0.30046	-0.84559	-0.45491	-0.19391	-0.63918	-0.14464	-0.27221	0.12777	-0.36365	-0.13903	-0.50629	-0.94402
1	169	887	0	-1.5604	-0.67951	-1.7642	-1.5176	-1.0763	-1.227	-0.82196	-0.37796	-0.73214	-0.0070565	-0.076288	-0.086878	-0.37537	-0.35531	-0.068127	-0.03418	-0.16593	-0.16699	-0.31424	-0.30887	-0.23054	-0.09984	-0.35967	-0.35002	-0.0282	-0.37415	-0.41298	-0.374	-0.44579	-0.20952	-0.2738	1.9964	-0.59333	-0.24915	-0.30046	-0.84559	-0.54355	-0.19391	-0.77852	-1.3867	-0.31737	-0.63019	-1.0216	-0.13903	-0.3755	-1.2431
1	170	267	0	-2.0165	-0.83763	-2.0496	-1.7242	-1.3563	-2.2149	-0.82196	-0.37796	-1.394	-0.0070565	-0.076288	-0.086878	-0.37537	-0.35531	-0.068127	-0.03418	-0.16593	-0.16699	-0.31424	-0.30887	-0.23054	-0.09984	-0.35967	-0.35002	-0.0282	-0.37415	-0.41298	-0.374	-0.44579	-0.20952	-0.2738	-0.28337	-0.61647	-0.35542	-0.30046	-0.84559	-0.67147	-0.19391	-0.79671	-1.7889	1.6245	-1.5678	-0.83556	-0.13903	0.21901	-1.7759
1	171	940	0	-1.0104	-0.80664	-1.0972	-1.0938	-1.0357	-0.34576	-0.82196	-0.37796	-0.68176	-0.0070565	-0.076288	-0.086878	-0.37537	-0.1792	-0.068127	-0.03418	-0.16593	-0.16699	-0.31424	-0.30887	-0.23054	-0.09984	-0.35967	-0.35002	-0.0282	0.089671	-0.41298	0.23194	-0.44579	-0.20952	-0.2738	-0.28337	-0.47822	-0.35542	-0.30046	-0.84559	-0.47577	-0.19391	-0.54981	-0.62046	-0.4272	-0.16608	-0.68592	-0.13903	-0.20834	-1.1884
1	172	359	0	-0.28208	-0.72747	-0.16283	-0.47564	-1.0921	0.63221	-0.82196	-0.37796	0.70845	-0.0070565	-0.076288	-0.086878	-0.37537	-0.35531	-0.068127	-0.03418	-0.16593	-0.16699	-0.31424	-0.30887	-0.23054	-0.09984	-0.35967	-0.35002	-0.0282	-0.37415	-0.41298	-0.374	-0.44579	-0.20952	-0.2738	-0.28337	-0.61647	1.0742	-0.30046	-0.84559	-0.51092	-0.19391	-0.016936	-0.040108	-0.29161	1.4543	0.3722	-0.13903	-0.52769	-1.026
1	173	797	0	-0.46319	-0.32888	-1.0115	-0.4258	-1.1121	0.75209	-0.31066	-0.15022	0.39015	-0.0070565	-0.076288	-0.086878	0.065667	-0.35531	-0.068127	-0.03418	-0.16593	-0.16699	-0.31424	-0.30887	-0.23054	-0.09984	-0.35967	-0.31725	-0.0282	-0.37415	-0.41298	-0.374	0.10644	-0.20952	-0.2738	0.34766	0.49281	-0.10099	-0.30046	-0.84559	-0.09671	-0.19391	0.31119	0.0076962	0.12914	0.64411	-0.2003	-0.13903	-0.21832	-0.14134
1	174	726	0	-0.24399	-0.64419	-0.40568	-0.45388	-0.77686	0.49463	-0.64206	-0.37796	-0.42412	-0.0070565	-0.076288	-0.086878	-0.37537	-0.14251	-0.068127	-0.03418	-0.16593	-0.16699	-0.31424	-0.30887	-0.23054	-0.09984	0.15276	-0.35002	-0.0282	-0.065854	-0.31797	-0.374	0.30537	-0.20952	-0.2738	-0.28337	-0.42339	-0.35542	-0.30046	-0.84559	1.1445	-0.19391	0.38595	0.60268	-0.54414	0.76199	0.14582	-0.13903	-0.24222	-0.16587
1	175	197	0	-1.3447	-0.72416	-1.6096	-1.4553	-1.3588	-2.505	-0.82196	-0.37796	-0.88304	-0.0070565	-0.076288	-0.086878	-0.084824	-0.10326	-0.068127	-0.03418	-0.16593	-0.16699	-0.31424	-0.30887	-0.23054	-0.09984	-0.35967	-0.35002	-0.0282	-0.24365	-0.41298	-0.374	-0.28402	-0.20952	-0.2738	-0.28337	-0.3909	-0.35542	-0.30046	-0.84559	-0.45462	-0.19391	-0.42837	-0.96741	0.87853	-0.68955	-0.4865	-0.13903	-0.15958	-1.513
1	177	1049	0	-0.84804	-0.40562	-1.5199	-0.99819	-0.79191	-0.44086	-0.82196	-0.37796	-0.16412	-0.0070565	-0.076288	-0.086878	-0.37537	-0.35531	-0.068127	-0.03418	-0.16593	-0.16699	-0.31424	-0.30887	-0.23054	-0.09984	-0.35967	-0.35002	-0.0282	-0.24111	-0.41298	-0.374	-0.44579	-0.20952	-0.2738	-0.0073274	-0.61647	-0.35542	-0.30046	-0.84559	-0.37109	-0.19391	-0.75058	-0.14339	0.27979	-0.14014	-0.68629	-0.13903	-0.38082	-0.77611
1	179	685	0	-0.59477	-0.7477	-0.94269	-0.65875	-1.3876	-0.48096	-0.82196	-0.37796	-0.49562	-0.0070565	-0.076288	-0.086878	-0.37537	-0.073441	-0.068127	-0.03418	-0.16593	-0.16699	-0.31424	-0.30887	-0.23054	-0.09984	-0.35967	-0.35002	-0.0282	0.3189	-0.41298	0.77743	0.0034742	-0.20952	-0.2738	0.21957	0.52103	-0.35542	-0.30046	-0.84559	-0.19038	-0.19391	0.36475	-0.48057	0.12831	0.028863	-0.5397	-0.13903	-0.35389	-0.65793
1	180	250	0	-1.4462	-0.74122	-1.526	-1.3984	-1.3003	-1.7345	-0.82196	-0.37796	-1.231	-0.0070565	-0.076288	-0.086878	-0.37537	-0.35531	-0.068127	-0.03418	-0.16593	-0.16699	-0.31424	-0.30887	-0.23054	-0.09984	-0.35967	-0.35002	-0.0282	-0.37415	-0.41298	-0.374	-0.44579	-0.20952	-0.2738	-0.28337	-0.61647	-0.35542	-0.30046	-0.84559	-0.67147	-0.19391	-0.79671	-0.81901	0.48091	-0.9268	-1.2398	-0.13903	-0.24917	-1.8353
1	182	881	0	-0.9624	-0.49146	-1.5471	-0.83653	-0.44175	-0.16415	-0.82196	-0.37796	-0.22245	-0.0070565	-0.076288	-0.086878	-0.37537	-0.35531	-0.068127	-0.03418	-0.16593	-0.16699	-0.31424	-0.30887	-0.23054	-0.09984	-0.35967	0.09402	-0.0282	-0.37415	-0.41298	-0.36038	-0.44579	-0.20952	-0.2738	0.59827	-0.6087	-0.35542	-0.30046	-0.84559	-0.62076	-0.19391	-0.76009	-0.47054	0.067793	0.16839	-0.57857	-0.13903	-0.018288	-0.77022
1	183	611	0	-0.54333	-0.57268	-0.83825	-0.89555	-0.68321	-1.0282	-0.52886	-0.37796	-0.3743	-0.0070565	-0.076288	-0.086878	-0.37537	-0.35531	-0.068127	-0.03418	-0.16593	-0.16699	-0.31424	-0.30887	-0.23054	-0.09984	-0.35967	-0.35002	-0.0282	0.15312	-0.41298	-0.374	-0.44579	-0.20952	-0.2738	0.37006	-0.61647	-0.31911	-0.30046	-0.84559	-0.15998	-0.19391	-0.38451	-0.29503	-0.50144	-0.01178	-0.68934	-0.13903	-0.42883	-0.59807
1	184	573	0	-1.2625	-0.82858	-1.4603	-1.3674	-1.2249	-0.79217	-0.82196	-0.37796	-0.93306	-0.0070565	-0.076288	-0.086878	-0.37537	-0.35531	-0.068127	-0.03418	-0.16593	-0.16699	-0.31424	-0.30887	-0.23054	-0.09984	-0.35967	-0.35002	-0.0282	-0.37415	-0.41298	-0.374	-0.44579	-0.20952	-0.2738	-0.25094	-0.61647	-0.35542	-0.30046	-0.84559	-0.66822	-0.19391	-0.79671	-0.8964	0.47373	-0.95596	-1.2631	-0.13903	-0.28711	-1.3357
1	185	463	0	-1.2819	-0.73483	-1.2688	-1.2908	-1.2392	-0.62725	-0.82196	-0.37796	-0.83363	-0.0070565	-0.076288	-0.086878	-0.37537	-0.35531	-0.068127	-0.03418	-0.16593	-0.16699	-0.31424	-0.30887	-0.23054	-0.09984	-0.35967	-0.35002	-0.0282	-0.37415	-0.41298	-0.374	-0.44579	-0.20952	-0.2738	-0.28337	-0.61647	-0.35542	-0.30046	-0.84559	-0.67147	-0.19391	-0.78087	-0.73047	0.51546	-0.76752	-1.1591	-0.13903	0.10161	-1.355
1	186	72	0	-1.1586	-0.6154	-1.5728	-1.3106	-1.1344	-2.0817	-0.82196	-0.37796	0.26603	-0.0070565	-0.076288	-0.086878	-0.37537	-0.35531	-0.068127	-0.03418	-0.16593	-0.16699	-0.31424	-0.30887	-0.23054	-0.09984	-0.35967	-0.35002	-0.0282	-0.37415	-0.41298	-0.374	-0.44579	-0.20952	-0.2738	-0.28337	-0.61647	-0.35542	-0.30046	-0.84559	-0.67147	-0.19391	-0.41405	-0.85837	0.43727	-0.65248	-1.267	-0.13903	-0.52769	-1.4304
1	187	691	0	-0.43417	-0.70089	-0.39185	-0.67819	-1.1212	-0.25909	-0.45856	-0.37796	-0.32537	-0.0070565	-0.076288	-0.086878	-0.37537	-0.35531	-0.068127	-0.03418	-0.16593	-0.16699	-0.31424	-0.30887	-0.23054	-0.09984	-0.35967	-0.35002	-0.0282	-0.37415	-0.41298	-0.374	0.18314	-0.20952	-0.2738	0.10846	-0.43339	0.37232	-0.30046	-0.84559	-0.67147	-0.19391	0.0016252	-0.18069	-0.3484	0.08377	-0.56775	-0.13903	-0.49547	-0.79664
1	188	354	0	-0.9201	-0.6813	-1.1392	-1.1334	-0.92385	-0.60997	-0.82196	-0.37796	-0.85447	-0.0070565	-0.076288	-0.086878	-0.37537	-0.35531	-0.068127	-0.03418	-0.16593	-0.16699	-0.31424	-0.30887	-0.23054	-0.09984	-0.35967	-0.35002	-0.0282	-0.37415	-0.41298	-0.374	-0.44579	-0.20952	-0.2738	-0.28337	-0.52951	-0.35542	-0.30046	-0.84559	-0.6294	-0.19391	-0.59435	0.058366	0.35679	0.084031	-0.4925	-0.13903	-0.33496	-1.3446
1	189	657	0	-0.53112	-0.6885	-0.72825	-0.67829	-0.78536	0.020084	0.27828	0.063791	-0.050968	-0.0070565	-0.076288	-0.086878	-0.37537	-0.35531	-0.068127	-0.03418	-0.16593	-0.16699	-0.31424	-0.30887	-0.23054	-0.09984	-0.35967	-0.35002	-0.0282	-0.37415	-0.41298	-0.374	-0.033833	-0.20952	-0.2738	-0.28337	0.26916	0.027455	-0.30046	-0.84559	0.28846	-0.19391	0.36403	-0.49507	-0.43819	-0.046609	-0.42838	-0.13903	-0.50348	-0.22624
1	190	306	0	-0.86177	-0.70573	-1.2754	-1.1154	-0.86176	-0.61918	-0.82196	-0.37796	-0.73802	-0.0070565	-0.076288	-0.086878	-0.37537	-0.35531	-0.068127	-0.03418	-0.16593	-0.16699	-0.31424	-0.30887	-0.23054	-0.09984	-0.27853	-0.35002	-0.0282	-0.37415	-0.41298	-0.374	-0.44579	-0.20952	-0.2738	0.3331	-0.61647	-0.35542	-0.30046	-0.84559	-0.57418	-0.19391	-0.73921	-0.7081	1.1207	-0.012144	-0.50881	-0.13903	-0.1366	-1.0283
1	191	245	0	-1.8474	-0.61277	-2.301	-1.5852	-1.3405	-1.3594	-0.82196	-0.37796	-0.95841	-0.0070565	-0.076288	-0.086878	-0.37537	-0.35531	-0.068127	-0.03418	-0.16593	-0.16699	-0.31424	-0.30887	-0.23054	-0.09984	-0.35967	-0.35002	-0.0282	0.56036	-0.41298	-0.374	-0.44579	-0.20952	-0.2738	-0.28337	-0.61647	-0.35542	-0.30046	-0.84559	-0.33144	-0.19391	-0.79671	-1.7703	-0.55766	-1.9878	-1.267	-0.13903	-0.52769	-1.7571
1	192	522	0	-0.93188	-0.70979	-1.0714	-1.0182	-1.0373	-1.2791	-0.82196	-0.37796	-0.62407	-0.0070565	-0.076288	-0.086878	-0.37537	-0.35531	-0.068127	-0.03418	-0.16593	-0.16699	-0.31424	-0.30887	-0.23054	-0.09984	-0.13378	-0.35002	-0.0282	-0.37415	-0.41298	-0.374	-0.43561	-0.20952	-0.2738	-0.28337	-0.61647	0.2434	-0.30046	-0.84559	0.79479	-0.19391	-0.070932	-0.55311	-0.49186	-0.42901	-0.69833	-0.13903	-0.52769	-0.77391
1	193	525	0	-0.30652	-0.60834	-0.45401	-0.27677	0.21777	0.55884	-0.82196	-0.37796	0.26852	-0.0070565	-0.076288	-0.086878	-0.37537	-0.32377	-0.068127	-0.03418	-0.16593	-0.16699	-0.31424	-0.30887	-0.23054	-0.09984	-0.35967	-0.18094	-0.0282	-0.37415	0.019034	3.2567	0.52026	-0.20952	-0.2738	-0.078217	1.7923	-0.35542	-0.30046	-0.84559	-0.49797	-0.19391	0.98851	0.52736	-0.49691	1.0289	0.10291	-0.13903	-0.41568	-0.08835
1	194	76	0	-1.4256	-0.76229	-1.5619	-1.7417	-1.4453	-2.6661	-0.82196	-0.37796	-1.5111	-0.0070565	-0.076288	-0.086878	-0.37537	-0.35531	-0.068127	-0.03418	-0.16593	-0.16699	-0.31424	-0.30887	-0.23054	-0.09984	-0.35967	-0.35002	-0.0282	-0.37415	-0.41298	-0.32139	-0.44579	-0.20952	-0.2738	-0.28337	-0.61647	-0.35542	-0.30046	-0.84559	-0.67147	-0.19391	-0.54706	-1.0413	-0.013263	-1.1041	-1.267	-0.13903	-0.52769	-1.7756
1	195	286	0	-1.3288	-0.75918	-1.6236	-1.4918	-1.4142	-2.0476	-0.82196	-0.37796	-1.3187	-0.0070565	-0.076288	-0.086878	-0.37537	-0.35531	-0.068127	-0.03418	-0.16593	-0.16699	-0.31424	-0.30887	-0.23054	-0.09984	-0.35967	-0.35002	-0.0282	-0.37415	-0.41298	-0.374	-0.44579	-0.20952	-0.2738	-0.28337	-0.61647	-0.35542	-0.30046	-0.84559	-0.67147	-0.19391	-0.79671	-1.0026	0.81895	-0.84459	-1.267	-0.13903	0.049099	-1.8529
1	196	166	0	-1.3667	-0.77346	-1.962	-1.211	1.2713	-1.5109	-0.82196	-0.37796	-0.59309	-0.0070565	-0.076288	-0.086878	-0.37537	-0.35531	-0.068127	-0.03418	-0.16593	-0.16699	-0.31424	-0.30887	-0.23054	-0.09984	-0.35967	-0.35002	-0.0282	-0.37415	-0.1199	1.3321	-0.25382	-0.20952	-0.2738	-0.014989	0.27995	-0.35542	-0.30046	-0.84559	-0.67147	-0.19391	0.38035	-1.3212	0.071059	-1.0129	-1.267	-0.13903	-0.23236	-0.40217
1	197	913	0	-0.95303	-0.64591	-1.4482	-1.0829	-0.74216	-0.46948	-0.82196	-0.37796	-0.48933	-0.0070565	-0.076288	-0.086878	-0.37537	-0.35531	0.12689	-0.03418	-0.16593	-0.16699	-0.31424	-0.30887	-0.23054	-0.09984	-0.35967	-0.35002	-0.0282	-0.37415	-0.41298	-0.374	-0.44579	-0.20952	-0.2738	-0.21011	-0.61647	-0.35542	-0.30046	-0.84559	-0.67147	-0.19391	-0.78225	-0.34347	0.54446	0.26664	-0.26668	-0.13903	-0.24692	-1.0325
1	198	448	0	-0.90494	-0.6602	-1.0264	-1.033	-1.5088	-0.36909	-0.82196	-0.37796	-0.72649	-0.0070565	-0.076288	-0.086878	-0.37537	-0.35531	-0.068127	-0.03418	-0.16593	-0.16699	-0.31424	-0.30887	-0.23054	-0.09984	-0.35967	-0.35002	-0.0282	-0.37415	-0.41298	-0.374	0.70719	-0.20952	-0.2738	-0.28337	-0.61647	-0.35542	-0.30046	-0.84559	-0.67147	-0.19391	-0.12038	-0.91982	0.56403	-0.20288	-0.7639	-0.13903	-0.22072	-1.2414
1	199	926	0	-1.4905	-0.79962	-1.6167	-1.202	-1.1834	-0.34666	-0.82196	-0.37796	-0.81656	-0.0070565	-0.076288	-0.086878	-0.37537	-0.35531	-0.068127	-0.03418	-0.16593	-0.16699	-0.31424	-0.30887	-0.23054	-0.09984	-0.35967	-0.35002	-0.0282	-0.0058268	-0.41298	-0.374	-0.44579	-0.20952	-0.2738	-0.28337	-0.61647	-0.35542	-0.30046	-0.84559	-0.36527	-0.19391	-0.76504	-0.85354	-0.26159	-0.55108	-0.92718	-0.13903	-0.44356	-1.4519
1	200	582	0	-1.4022	-0.80681	-1.7162	-1.3519	-1.3198	-0.65541	-0.82196	-0.37796	-0.6768	-0.0070565	-0.076288	-0.086878	-0.37537	-0.35531	-0.068127	-0.03418	-0.16593	-0.16699	-0.31424	-0.30887	-0.23054	-0.09984	-0.35967	0.13383	-0.0282	-0.37415	-0.41298	-0.374	-0.44579	-0.20952	-0.2738	-0.28337	-0.61647	-0.35542	-0.30046	-0.84559	-0.65548	-0.19391	-0.79671	-1.0989	0.95874	-0.80281	-1.2085	-0.13903	0.021581	-1.135
1	201	655	0	-1.0831	-0.75601	-1.3843	-1.1683	-0.87533	-0.57942	-0.82196	-0.37796	-0.47838	-0.0070565	-0.076288	-0.086878	-0.37537	-0.35531	-0.068127	-0.03418	-0.16593	-0.16699	-0.31424	-0.30887	-0.23054	-0.09984	-0.35967	-0.35002	-0.0282	-0.37415	-0.41298	-0.374	-0.44579	-0.20952	-0.2738	-0.28337	-0.61647	-0.3526	-0.30046	-0.84559	-0.67147	-0.19391	-0.78552	-0.45548	0.37501	-0.076582	-0.42268	-0.13903	-0.24028	-1.2141
1	202	401	0	-1.1819	-0.69021	-1.8483	-1.2266	-0.073227	-1.2867	-0.82196	-0.37796	-0.66475	-0.0070565	-0.076288	-0.086878	-0.37537	-0.35531	-0.068127	-0.03418	-0.16593	-0.16699	-0.31424	-0.30887	-0.23054	-0.09984	-0.35967	-0.35002	-0.0282	3.0481	-0.41298	-0.374	-0.44579	-0.20952	-0.2738	-0.28337	-0.61647	-0.35542	-0.30046	-0.84559	1.8564	-0.19391	-0.45244	-0.52288	-0.36816	0.06044	-0.21672	-0.13903	-0.52769	-1.1775
1	203	579	0	-0.76868	-0.68831	-1.1047	-0.99434	-0.94216	-0.40827	-0.28062	-0.37796	-0.17986	-0.0070565	-0.076288	-0.086878	-0.37537	-0.35531	-0.068127	-0.03418	-0.16593	-0.16699	-0.31424	-0.30887	-0.23054	-0.09984	-0.35967	-0.35002	-0.0282	-0.37415	-0.41298	-0.374	-0.44579	-0.20952	-0.2738	0.101	-0.61647	-0.35542	-0.30046	-0.84559	-0.63932	-0.19391	-0.78151	-0.30903	0.60985	0.27372	-0.48205	-0.13903	-0.30317	-1.118
1	204	479	0	-0.69128	-0.58212	-1.5612	-0.96648	-1.2106	-1.6508	-0.82196	-0.37796	-0.34262	-0.0070565	-0.076288	-0.086878	1.6692	-0.0098806	-0.068127	-0.03418	-0.16593	-0.16699	-0.31424	-0.30887	-0.23054	-0.09984	0.015917	-0.35002	-0.0282	-0.23614	0.95853	-0.374	1.527	-0.20952	-0.2738	-0.28337	1.3208	0.51544	-0.30046	-0.84559	0.50735	-0.19391	1.0409	-0.29276	-0.26635	0.36233	0.25756	-0.13903	-0.47789	-0.034127
1	205	263	0	-1.041	-0.68886	-1.6738	-1.4073	-0.30212	-2.6035	-0.82196	-0.37796	-0.5439	-0.0070565	-0.076288	-0.086878	-0.37537	-0.35531	-0.068127	-0.03418	-0.16593	-0.16699	-0.31424	-0.30887	-0.23054	-0.09984	-0.35967	-0.35002	-0.0282	-0.37415	-0.41298	-0.374	-0.44579	-0.20952	-0.2738	-0.28337	-0.61647	-0.35542	-0.30046	-0.84559	-0.42446	-0.19391	-0.4922	-1.2091	-0.539	-0.95405	-1.267	-0.13903	-0.52769	-0.87668
1	206	443	0	-1.38	-0.76787	-1.4851	-1.4635	-1.3657	-2.1693	-0.82196	-0.37796	-0.74863	-0.0070565	-0.076288	-0.086878	-0.37537	-0.35531	-0.068127	-0.03418	-0.16593	-0.16699	-0.31424	-0.30887	-0.23054	-0.09984	-0.35967	-0.35002	-0.0282	-0.37415	-0.41298	-0.374	-0.44579	-0.20952	-0.2738	0.21837	-0.61647	-0.35542	-0.30046	-0.84559	-0.65466	-0.19391	-0.74706	-1.1193	1.324	-1.1503	-1.0928	-0.13903	0.2808	-1.8032
1	207	372	0	-1.4194	-0.75695	-1.7983	-1.4003	-1.2997	-0.84247	-0.82196	-0.37796	-0.6514	-0.0070565	-0.076288	-0.086878	-0.37537	-0.35531	-0.068127	-0.03418	-0.16593	-0.16699	-0.31424	-0.30887	-0.23054	-0.09984	-0.35967	-0.35002	-0.0282	-0.37415	-0.41298	-0.374	-0.44579	-0.20952	-0.2738	-0.28337	-0.61647	-0.35542	-0.30046	-0.84559	-0.67147	-0.19391	-0.78883	-1.189	0.93219	-1.4823	-1.267	-0.13903	-0.055762	-1.3125
1	208	365	0	-0.14666	0.23699	-0.74786	-0.21989	-1.0432	0.96183	-0.82196	0.2763	0.83673	-0.0070565	-0.076288	-0.086878	0.67487	-0.35531	-0.068127	-0.03418	-0.16593	-0.16699	-0.31424	-0.30887	-0.23054	-0.09984	-0.35967	-0.35002	-0.0282	-0.37415	-0.41298	-0.374	1.6262	-0.20952	-0.2738	-0.28337	-0.61647	0.82027	-0.30046	-0.84559	-0.50339	-0.19391	0.40889	-0.24808	-0.083308	0.8212	-0.098836	-0.13903	-0.43188	-0.079539
1	209	87	0	-1.2138	-0.62202	-2.28	-1.6475	-1.3665	-3.4619	-0.82196	-0.37796	-1.1997	-0.0070565	-0.076288	-0.086878	-0.37537	-0.35531	-0.068127	-0.03418	-0.16593	-0.16699	-0.31424	-0.30887	-0.23054	-0.09984	-0.35967	-0.35002	-0.0282	-0.37415	-0.41298	-0.374	-0.44579	-0.20952	-0.2738	-0.28337	-0.61647	-0.35542	-0.30046	-0.84559	-0.67147	-0.19391	-0.79671	-1.7017	2.4891	-1.5575	-1.1887	-0.13903	0.5417	-1.8529
1	210	238	0	-1.212	-0.68716	-1.6929	-1.5177	-1.4266	-2.9635	-0.82196	-0.37796	-0.66425	-0.0070565	-0.076288	-0.086878	-0.37537	-0.35531	-0.068127	-0.03418	-0.16593	-0.16699	-0.31424	-0.30887	-0.23054	-0.09984	-0.35967	-0.35002	-0.0282	-0.37415	-0.41298	-0.374	-0.44579	-0.20952	-0.2738	-0.28337	-0.61647	-0.33211	-0.30046	-0.84559	-0.67147	-0.19391	-0.79055	-1.3185	1.7268	-1.2314	-1.0858	-0.13903	0.2734	-1.7296
1	211	360	0	-0.32557	-0.64692	-0.26244	-0.64027	-1.2509	-0.47316	-0.82196	-0.37796	-0.039591	-0.0070565	-0.076288	-0.086878	-0.37537	-0.35531	-0.068127	-0.03418	-0.16593	-0.16699	-0.31424	-0.30887	-0.23054	-0.09984	-0.35967	-0.35002	-0.0282	-0.37415	-0.41298	-0.374	-0.44579	-0.20952	-0.2738	-0.28337	-0.61647	0.49292	-0.30046	-0.84559	-0.42399	-0.19391	-0.051139	0.03935	-0.14384	0.857	-0.13409	-0.13903	-0.52769	-1.5892
1	213	274	0	-1.1351	-0.82224	-1.3668	-1.3649	-1.2821	-1.5998	-0.82196	-0.37796	-0.83002	-0.0070565	-0.076288	-0.086878	-0.37537	-0.35531	-0.068127	-0.03418	-0.16593	-0.16699	-0.31424	-0.30887	-0.23054	-0.09984	-0.35967	-0.35002	-0.0282	-0.37415	-0.41298	-0.374	-0.4264	-0.20952	-0.2738	-0.28337	-0.41683	-0.35542	-0.30046	-0.84559	-0.67147	-0.19391	-0.44678	-0.77558	0.54246	-0.16559	-0.4317	-0.13903	-0.51028	-1.4455
1	214	209	0	-1.2708	-0.75606	-2.0395	-1.5855	-1.4832	-1.8541	-0.82196	-0.37796	-0.86729	-0.0070565	-0.076288	-0.086878	-0.37537	-0.35531	-0.068127	-0.03418	-0.16593	-0.16699	-0.31424	-0.30887	-0.23054	-0.09984	-0.35967	-0.35002	-0.0282	-0.37415	-0.41298	-0.374	-0.44579	-0.20952	-0.2738	-0.28337	-0.61647	-0.35542	-0.30046	-0.84559	-0.67147	-0.19391	-0.79671	-1.7743	1.0983	-1.8388	-1.267	-0.13903	0.0099614	-1.1431
1	216	342	0	-0.5738	-0.80824	-0.66698	-0.78852	-1.3952	-0.8375	-0.82196	-0.37796	-0.90933	-0.0070565	-0.076288	-0.086878	-0.37537	-0.35531	-0.068127	-0.03418	-0.16593	-0.16699	-0.31424	-0.30887	-0.23054	-0.09984	-0.35967	-0.35002	-0.0282	-0.37415	-0.41298	0.92417	-0.44579	-0.20952	-0.2738	-0.28337	-0.61647	-0.35542	-0.30046	-0.84559	-0.62793	-0.19391	-0.32462	-0.70419	-0.15764	-0.33582	-0.96229	-0.13903	-0.43937	-1.2318
1	218	667	0	-1.2415	-0.69759	-1.4028	-1.1776	-0.84207	-0.34704	-0.82196	-0.37796	-0.52806	-0.0070565	-0.076288	-0.086878	-0.37537	-0.35531	-0.068127	-0.03418	-0.16593	-0.16699	-0.31424	-0.30887	-0.23054	-0.09984	-0.35967	-0.35002	-0.0282	-0.37415	-0.41298	-0.374	-0.44579	-0.20952	-0.2738	-0.28337	-0.61647	-0.35542	-0.30046	-0.84559	-0.67147	-0.19391	-0.79671	-0.83072	-0.2604	-0.089137	-0.64125	-0.13903	-0.28068	-1.2492
1	220	741	0	-1.4136	-0.70117	-1.6736	-1.2179	-1.1521	-0.534	-0.82196	-0.37796	-1.0303	-0.0070565	-0.076288	-0.086878	-0.37537	-0.35531	-0.068127	-0.03418	-0.16593	-0.16699	-0.31424	-0.30887	-0.23054	-0.09984	-0.35967	-0.35002	-0.0282	-0.22051	-0.41298	-0.374	-0.44579	-0.20952	-0.2738	-0.28337	-0.61647	-0.35542	-0.30046	-0.84559	-0.30208	-0.19391	-0.79671	-1.082	-0.51461	-1.3168	-1.1689	-0.13903	-0.52769	-1.4996
1	221	251	0	-1.6994	-0.80015	-2.2472	-1.5713	-1.2859	-1.6064	-0.82196	-0.37796	-1.1707	-0.0070565	-0.076288	-0.086878	-0.37537	-0.35531	-0.068127	-0.03418	-0.16593	-0.16699	-0.31424	-0.30887	-0.23054	-0.09984	-0.35967	-0.35002	-0.0282	2.6632	-0.41298	-0.374	-0.44579	-0.20952	-0.2738	-0.28337	-0.61647	-0.35542	-0.30046	-0.84559	0.59356	-0.19391	-0.79671	-1.7103	-0.55766	-1.7987	-1.267	-0.13903	-0.52769	-1.8529
1	223	892	0	-0.44723	0.87366	-1.4202	1.0631	-0.16544	0.79105	-0.82196	-0.36825	1.1964	-0.0070565	-0.076288	-0.086878	0.37541	-0.35531	-0.068127	-0.03418	-0.16593	-0.16699	-0.31424	-0.30887	-0.23054	0.18237	-0.35967	0.012673	-0.0282	-0.37415	-0.41298	-0.374	0.50791	-0.20952	-0.2738	-0.28337	-0.61647	-0.28702	-0.30046	-0.84559	-0.33726	-0.19391	0.066692	-0.61173	0.33834	0.38385	-0.37782	-0.13903	-0.30375	-0.71934
1	225	307	0	-0.93444	-0.42572	-1.71	-1.2355	-0.4411	-1.1311	-0.82196	-0.37796	-0.53608	-0.0070565	-0.076288	-0.086878	-0.37537	0.16525	-0.068127	-0.03418	-0.16593	2.3023	-0.31424	-0.30887	-0.23054	-0.09984	0.2057	-0.21395	-0.0282	-0.37415	-0.017082	-0.374	-0.44579	-0.20952	-0.2738	-0.28337	-0.36043	-0.35542	-0.30046	-0.84559	0.37077	-0.19391	0.14517	-0.68391	-0.55766	-0.020092	0.60238	-0.13903	-0.52769	-0.1211
1	226	819	0	-0.17297	-0.65025	-0.23834	-0.53523	-0.97301	-0.07513	-0.81194	-0.37796	-0.19002	-0.0070565	-0.076288	-0.086878	-0.37537	-0.35531	-0.068127	-0.03418	-0.16593	-0.16699	-0.31424	-0.30887	-0.23054	-0.09984	-0.35967	-0.35002	-0.0282	0.54037	-0.41298	-0.374	-0.43281	-0.20952	-0.2738	-0.28337	-0.20811	0.67436	-0.30046	-0.84559	0.34352	-0.19391	0.3881	0.30775	0.70425	1.4253	0.24946	-0.13903	-0.010543	-0.25473
1	227	389	0	-1.4628	-0.76511	-2.0096	-1.376	-0.75389	-0.66237	-0.82196	-0.37796	-0.74771	-0.0070565	-0.076288	-0.086878	-0.37537	-0.35531	-0.068127	-0.03418	-0.16593	-0.16699	-0.31424	-0.30887	-0.23054	-0.09984	-0.35967	-0.35002	-0.0282	-0.37415	-0.41298	-0.374	-0.44579	-0.20952	-0.2738	-0.28337	-0.61647	-0.35542	-0.30046	-0.84559	-0.078564	-0.19391	-0.77032	-1.2249	-0.55766	-1.0311	-0.76293	-0.13903	-0.5236	-1.7059
1	228	266	0	-0.43813	-0.71842	-0.85876	-0.69512	-0.82503	0.12786	0.31016	1.7088	-0.50012	-0.0070565	-0.076288	-0.086878	-0.37537	-0.35531	-0.068127	-0.03418	-0.16593	-0.16699	-0.31424	-0.30887	-0.23054	-0.09984	-0.35967	-0.35002	-0.0282	-0.37415	-0.41298	-0.374	-0.44579	-0.20952	-0.2738	-0.28337	-0.61647	-0.35542	-0.30046	-0.84559	0.65506	-0.19391	-0.33045	0.60433	-0.43779	-0.26451	-0.1811	-0.13903	-0.52769	-0.40095
1	229	360	0	-1.5168	-0.7467	-1.9188	-1.587	-1.4581	-1.3633	-0.82196	-0.37796	-0.9602	-0.0070565	-0.076288	-0.086878	-0.37537	-0.35531	-0.068127	-0.03418	-0.16593	-0.16699	-0.31424	-0.30887	-0.23054	-0.09984	-0.35967	-0.35002	-0.0282	-0.37415	-0.41298	-0.374	-0.44579	-0.20952	-0.2738	-0.28337	-0.61647	-0.35542	-0.30046	-0.84559	-0.67147	-0.19391	-0.79671	-1.5124	1.2081	-1.2209	-1.267	-0.13903	-0.036282	-1.6658
1	230	253	0	-1.4801	-0.79794	-2.0778	-1.3991	0.0012876	-1.6875	-0.82196	-0.37796	-1.2393	-0.0070565	-0.076288	-0.086878	-0.37537	-0.35531	-0.068127	-0.03418	-0.16593	-0.16699	-0.31424	-0.30887	-0.23054	-0.09984	-0.35967	-0.35002	-0.0282	0.89286	-0.41298	-0.374	-0.44579	-0.20952	-0.2738	-0.28337	-0.61647	-0.35542	-0.30046	-0.84559	0.2669	-0.19391	-0.22577	-1.5146	-0.55766	-1.7056	0.011766	-0.13903	-0.52769	-1.3028
1	233	216	0	-0.5426	-0.77565	-0.6806	-0.75364	-1.1099	-0.15813	-0.82196	-0.37796	-0.38972	-0.0070565	-0.076288	-0.086878	-0.37537	-0.35531	-0.068127	-0.03418	-0.16593	-0.16699	-0.31424	-0.30887	-0.23054	-0.09984	-0.35967	-0.35002	-0.0282	0.35241	-0.41298	-0.374	-0.44579	-0.20952	-0.2738	-0.28337	-0.61647	-0.21856	-0.30046	-0.84559	0.65997	-0.19391	0.36214	-0.28071	-0.55766	-0.43792	-0.84857	-0.13903	-0.51296	-1.0741
1	234	694	0	-0.474	-0.70847	-0.51244	-0.67235	-0.41229	-0.13433	-0.82196	-0.37796	-0.51414	-0.0070565	-0.076288	-0.086878	-0.37537	-0.35531	-0.068127	-0.03418	-0.16593	-0.16699	-0.31424	-0.30887	-0.23054	-0.09984	-0.037814	-0.35002	-0.0282	-0.37415	-0.41298	-0.374	-0.44579	-0.20952	-0.2738	-0.047941	-0.61647	-0.35542	-0.30046	-0.84559	-0.22772	-0.19391	-0.47595	0.18745	-0.37398	0.53849	-0.50531	-0.13903	-0.48644	-0.83417
1	235	909	0	-1.2409	-0.75091	-1.3617	-1.0521	-1.0282	-0.1803	-0.82196	-0.37796	-0.43094	-0.0070565	-0.076288	-0.086878	-0.37537	-0.35531	-0.068127	-0.03418	-0.16593	-0.16699	-0.31424	-0.30887	-0.23054	-0.09984	-0.35967	-0.35002	-0.0282	-0.36203	-0.41298	-0.374	-0.44579	-0.20952	-0.2738	-0.28337	-0.61647	-0.35542	-0.30046	-0.84559	-0.6387	-0.19391	-0.79671	-0.73466	-0.098736	0.55911	-0.24438	-0.13903	-0.30272	-1.1935
1	236	602	0	-1.8449	-0.82791	-1.8277	-1.2803	-1.0417	-0.44071	-0.82196	-0.37796	-0.66579	-0.0070565	-0.076288	-0.086878	-0.37537	-0.35531	-0.068127	-0.03418	-0.16593	-0.16699	-0.31424	-0.30887	-0.23054	-0.09984	-0.35967	-0.35002	-0.0282	-0.36805	-0.41298	-0.374	-0.44579	-0.20952	-0.2738	-0.28337	-0.61647	-0.35542	-0.30046	-0.84559	-0.65292	-0.19391	-0.79671	-1.109	0.26643	-0.79297	-1.0898	-0.13903	-0.44318	-1.6052
1	237	509	0	-0.22606	-0.39449	-0.46049	-0.31418	-0.87828	0.29047	-0.82196	-0.28867	0.92104	-0.0070565	-0.076288	-0.086878	-0.32717	-0.35531	-0.068127	-0.03418	-0.16593	-0.16699	-0.31424	-0.30887	-0.23054	-0.09984	-0.35967	-0.35002	-0.0282	-0.37415	-0.41298	-0.374	-0.41448	-0.20952	-0.2738	-0.28337	-0.53583	1.3851	-0.30046	-0.84559	-0.27581	-0.19391	-0.010814	-0.053718	-0.054999	1.2805	0.52405	-0.13903	-0.39036	-0.31858
1	238	853	0	-1.0568	-0.67365	-1.5705	-1.2892	-0.96227	-0.8171	-0.80873	-0.37796	-0.81426	-0.0070565	-0.076288	-0.086878	-0.37537	-0.35531	-0.068127	-0.03418	-0.16593	-0.16699	-0.31424	-0.30887	-0.23054	-0.09984	-0.35967	-0.35002	-0.0282	-0.37415	-0.41298	-0.374	-0.44579	-0.20952	-0.2738	0.54185	-0.61647	-0.35542	-0.30046	-0.84559	-0.67147	-0.19391	-0.78296	-0.65067	0.74146	-0.40417	-0.68207	-0.13903	-0.12549	-1.3206
1	239	498	0	-0.59098	-0.64938	-1.0479	-0.93233	-1.3093	-0.84513	-0.82196	-0.37796	-0.27626	-0.0070565	-0.076288	-0.086878	-0.37537	-0.35531	-0.068127	-0.03418	-0.16593	-0.16699	-0.31424	-0.30887	-0.23054	-0.09984	-0.35967	-0.35002	-0.0282	-0.072051	-0.41298	-0.374	-0.44579	-0.20952	-0.2738	0.42856	-0.61647	-0.35542	-0.30046	-0.84559	0.43584	-0.19391	0.15178	-0.50893	-0.55766	-0.26423	-0.47973	-0.13903	-0.5213	-0.9894
1	240	931	0	-1.3017	-0.72883	-1.3024	-1.2726	-0.878	-0.62944	-0.82196	-0.37796	-0.85649	-0.0070565	-0.076288	-0.086878	-0.37537	-0.35531	-0.068127	-0.03418	-0.16593	-0.16699	-0.31424	-0.30887	-0.23054	-0.09984	-0.35967	-0.35002	-0.0282	-0.37415	-0.41298	-0.374	-0.44579	-0.20952	-0.2738	-0.11579	-0.61647	-0.35542	-0.30046	-0.84559	-0.52166	-0.19391	-0.75418	-0.64212	0.10884	-0.058477	-0.4385	-0.13903	-0.40991	-1.1188
1	242	265	0	-0.85275	-0.78044	-1.2757	-0.84881	-1.1203	-0.24706	-0.82196	-0.37796	-0.67352	-0.0070565	-0.076288	-0.086878	-0.37537	-0.35531	-0.068127	-0.03418	-0.16593	-0.16699	-0.31424	-0.30887	-0.23054	-0.09984	-0.35967	-0.35002	-0.0282	0.70538	-0.41298	-0.374	-0.44579	-0.20952	-0.2738	-0.28337	-0.61647	-0.35542	-0.30046	-0.84559	0.10652	-0.19391	-0.79671	-0.8014	-0.36341	0.23352	-0.27023	-0.13903	-0.40776	-1.0752
1	243	694	0	-1.1144	-0.75134	-1.2134	-0.96509	-1.0265	-0.23957	-0.82196	-0.37796	-0.65067	-0.0070565	-0.076288	-0.086878	-0.37537	-0.35531	-0.068127	-0.03418	-0.16593	-0.16699	-0.31424	-0.30887	-0.23054	-0.09984	-0.35967	-0.33497	-0.0282	-0.35827	-0.41298	-0.374	-0.44579	-0.20952	-0.2738	-0.28337	-0.61647	-0.35542	-0.30046	-0.84559	-0.62051	-0.19391	-0.79671	-0.22002	0.23465	0.39084	-0.48365	-0.13903	-0.28342	-1.1236
1	244	428	0	-0.058996	0.19403	-0.35831	-0.11513	-0.9534	0.60329	-0.82196	-0.29705	1.3079	-0.0070565	-0.076288	-0.086878	0.38787	-0.35531	-0.068127	-0.03418	-0.16593	-0.16699	-0.31424	-0.30887	-0.23054	-0.09984	-0.35967	-0.35002	-0.0282	-0.37415	-0.41298	-0.374	0.94094	-0.20952	-0.2738	-0.28337	-0.61647	0.51899	-0.30046	-0.84559	-0.49774	-0.19391	0.44439	0.73277	0.59744	1.0905	0.13001	-0.13903	-0.32017	-0.34477
1	245	434	0	-0.39958	-0.69098	-0.53342	-0.70228	-1.3882	-0.55352	-0.82196	-0.37796	-0.54224	-0.0070565	-0.076288	-0.086878	-0.37537	-0.35531	-0.068127	-0.03418	-0.16593	-0.16699	-0.31424	-0.30887	-0.23054	-0.09984	-0.35967	-0.35002	-0.0282	-0.37415	-0.41298	0.61993	-0.44579	-0.20952	-0.2738	0.041565	-0.61647	0.12903	-0.30046	-0.84559	0.41529	-0.19391	0.43529	-0.5022	-0.16917	-0.019696	-0.7786	-0.13903	-0.43612	-0.9078
1	246	382	0	-1.4401	-0.78497	-1.7686	-1.327	-1.2668	-0.59189	-0.82196	-0.37796	-0.89166	-0.0070565	-0.076288	-0.086878	-0.37537	-0.35531	-0.068127	-0.03418	-0.16593	-0.16699	-0.31424	-0.30887	-0.23054	-0.09984	-0.35967	-0.17233	-0.0282	0.086241	-0.41298	-0.374	-0.44579	-0.20952	-0.2738	-0.28337	-0.61647	-0.35542	-0.30046	-0.84559	0.01464	-0.19391	-0.79671	-1.1966	0.18261	-0.45767	-1.0118	-0.13903	-0.52769	-1.4394
1	248	1151	0	-0.89683	-0.67763	-1.0601	-0.82916	-0.60042	-0.0946	-0.82196	-0.37796	-0.19664	-0.0070565	-0.076288	-0.086878	-0.37537	-0.35531	-0.068127	-0.03418	-0.16593	-0.16699	-0.31424	-0.30887	0.9518	-0.09984	-0.35967	-0.35002	-0.0282	-0.37415	-0.34952	0.055926	-0.33041	-0.20952	-0.2738	-0.28337	-0.28708	-0.35542	-0.30046	-0.84559	-0.63427	-0.19391	-0.47315	-0.30732	0.091364	0.12769	-0.28862	-0.13903	-0.30729	-0.86196
1	249	330	0	-1.2043	-0.79085	-1.6405	-1.4406	-1.3957	-1.9254	-0.82196	-0.37796	-1.0161	-0.0070565	-0.076288	-0.086878	-0.37537	-0.35531	-0.068127	-0.03418	-0.16593	-0.16699	-0.31424	-0.30887	-0.23054	-0.09984	-0.35967	-0.35002	-0.0282	-0.36302	-0.41298	-0.374	-0.44579	-0.20952	-0.2738	-0.28337	-0.61647	-0.35542	-0.30046	-0.84559	-0.41281	-0.19391	-0.79671	-1.1004	2.4754	-0.86407	-1.0882	-0.13903	0.60357	-1.64
1	250	421	0	-0.52448	-0.74052	-0.62992	-0.75038	-1.2058	-0.25431	-0.82196	-0.37796	-0.68711	-0.0070565	-0.076288	-0.086878	-0.37537	-0.35531	-0.068127	-0.03418	-0.16593	-0.16699	-0.31424	-0.30887	-0.23054	-0.09984	-0.35967	-0.35002	-0.0282	-0.37415	-0.41298	-0.374	-0.44579	-0.20952	-0.2738	-0.28337	-0.61647	-0.35542	-0.30046	-0.84559	0.29686	-0.19391	-0.30767	0.05574	-0.45278	0.097486	0.096358	-0.13903	-0.50124	-1.1823
1	251	240	0	-0.35878	-0.3999	-0.7738	-0.38313	-0.75781	-0.2278	-0.82196	0.096298	0.37499	-0.0070565	-0.076288	-0.086878	-0.37537	-0.35531	-0.068127	-0.03418	-0.16593	-0.16699	-0.31424	-0.30887	-0.23054	-0.09984	-0.35967	-0.35002	-0.0282	-0.37415	-0.41298	-0.374	-0.15818	-0.20952	-0.2738	-0.28337	-0.11935	0.42276	-0.30046	-0.84559	-0.65596	-0.19391	0.20514	0.23132	0.29418	0.81105	0.12994	-0.13903	-0.21166	-0.33373
1	252	734	0	-0.35578	-0.70198	-0.49414	-0.65703	-0.75534	0.25179	-0.41365	-0.37796	-0.3545	-0.0070565	-0.076288	-0.086878	-0.37537	-0.35531	-0.068127	-0.03418	-0.16593	-0.16699	-0.31424	-0.30887	-0.23054	-0.09984	-0.35967	-0.35002	-0.0282	-0.37415	-0.41298	-0.374	-0.43855	-0.20952	-0.2738	-0.28337	-0.61647	-0.35542	-0.30046	-0.70683	-0.092448	-0.19391	-0.70287	0.50006	-0.54095	0.45844	-0.18732	-0.13903	-0.52769	-0.56428
1	253	229	0	-1.032	-0.73572	-1.8976	-1.2911	-1.305	-2.8751	-0.82196	-0.37796	-1.0289	-0.0070565	-0.076288	-0.086878	-0.37537	-0.35531	-0.068127	-0.03418	-0.16593	-0.16699	-0.31424	-0.30887	-0.23054	-0.09984	-0.35967	-0.35002	-0.0282	-0.14971	-0.41298	-0.374	-0.44579	-0.20952	-0.2738	-0.20224	-0.61647	0.4653	-0.30046	-0.84559	-0.41217	-0.19391	-0.21638	-1.3322	0.77895	-0.40238	-0.90144	-0.13903	0.049918	-0.76798
1	255	428	0	-1.0224	-0.74151	-1.3909	-1.3007	-1.3949	-1.7062	-0.82196	-0.37796	-0.81816	-0.0070565	-0.076288	-0.086878	-0.37537	-0.35531	-0.068127	-0.03418	-0.16593	-0.16699	-0.31424	-0.30887	-0.23054	-0.09984	-0.35967	-0.35002	-0.0282	-0.37415	-0.41298	-0.374	-0.44579	-0.20952	-0.2738	4.552	-0.54454	0.34093	-0.30046	-0.84559	0.029514	-0.19391	-0.21262	-0.99318	-0.35151	0.22364	-0.57682	-0.13903	-0.49796	-1.0885
1	256	1012	0	-0.88789	-0.70293	-1.4481	-1.0549	-1.0554	0.16409	-0.82196	-0.37796	-0.45814	-0.0070565	-0.076288	-0.086878	-0.37537	-0.35531	2.3498	-0.03418	-0.16593	-0.16699	-0.31424	-0.30887	-0.23054	-0.09984	-0.35967	-0.04573	-0.0282	-0.37415	-0.41298	-0.374	-0.28833	-0.20952	-0.2738	0.10513	-0.61647	-0.35542	-0.30046	-0.84559	-0.67147	-0.19391	-0.29636	-0.60126	0.24967	-0.44969	-0.23	-0.13903	-0.1524	-0.97951
1	257	257	0	-0.7141	-0.62348	-1.1213	-1.0261	-0.22566	-1.5479	-0.82196	-0.37796	-0.75751	-0.0070565	-0.076288	-0.086878	-0.37537	-0.35531	-0.068127	-0.03418	-0.16593	0.69065	-0.31424	-0.30887	-0.23054	-0.09984	-0.35967	-0.35002	-0.0282	2.6575	-0.41298	-0.374	-0.44579	-0.20952	-0.2738	-0.28337	-0.61647	-0.35542	-0.30046	-0.84559	0.59707	-0.19391	-0.32551	-0.78411	-0.55766	-0.042488	-0.1695	-0.13903	-0.52769	-0.39938
1	258	890	0	-1.0994	-0.7013	-1.2783	-1.131	-0.96078	-0.4661	-0.82196	-0.37796	-0.50546	-0.0070565	-0.076288	-0.086878	-0.37537	-0.35531	-0.068127	-0.03418	-0.16593	-0.16699	-0.31424	-0.30887	-0.23054	-0.09984	-0.35967	-0.35002	-0.0282	-0.37415	-0.41298	-0.374	-0.44579	-0.20952	-0.2738	-0.28337	-0.61647	-0.35542	-0.30046	-0.84559	-0.61918	-0.19391	-0.61918	-0.7329	-0.37036	-0.33951	-0.61715	-0.13903	-0.4473	-1.2314
1	259	497	0	-0.91571	-0.70744	-1.1106	-1.0016	-0.76687	-0.42264	-0.82196	-0.37796	-0.87658	-0.0070565	-0.076288	-0.086878	-0.37537	0.21003	-0.068127	-0.03418	-0.16593	-0.16699	-0.31424	-0.30887	-0.23054	-0.09984	-0.35967	-0.35002	-0.0282	3.5781	-0.41298	-0.374	-0.44579	-0.20952	-0.2738	0.1864	-0.61647	-0.35542	-0.30046	-0.84559	1.7786	-0.19391	-0.21867	-0.34289	-0.50829	-0.12768	-0.074254	-0.13903	-0.52769	-0.50703
1	260	250	0	-1.6083	-0.72052	-1.8488	-1.7253	-1.511	-1.8904	-0.82196	-0.37796	-0.91451	-0.0070565	-0.076288	-0.086878	-0.37537	-0.35531	-0.068127	-0.03418	-0.16593	-0.16699	-0.31424	-0.30887	-0.23054	-0.09984	-0.35967	-0.35002	-0.0282	-0.37415	-0.41298	-0.374	-0.44579	-0.20952	-0.2738	-0.28337	-0.61647	-0.35542	-0.30046	-0.84559	-0.66402	-0.19391	-0.79671	-1.6737	0.17726	-1.1333	-0.98596	-0.13903	-0.29314	-1.4469
1	261	246	0	-1.5653	-0.67154	-2.1997	-1.728	-1.4876	-1.7012	-0.82196	-0.37796	-0.76951	-0.0070565	-0.076288	-0.086878	-0.37537	-0.35531	-0.068127	-0.03418	-0.16593	-0.16699	-0.31424	-0.30887	-0.23054	-0.09984	-0.35967	-0.35002	-0.0282	-0.37415	-0.41298	-0.374	-0.44579	-0.20952	-0.2738	-0.28337	-0.61647	-0.35542	-0.30046	-0.84559	-0.67147	-0.19391	-0.79671	-1.7765	0.99289	-1.6265	-1.0365	-0.13903	-0.23197	-1.7634
1	262	677	0	-1.4866	-0.64236	-1.4759	-1.3062	-0.8411	-0.00092124	-0.82196	-0.37796	-0.47874	-0.0070565	-0.076288	-0.086878	-0.37537	-0.35531	-0.068127	-0.03418	-0.16593	-0.16699	-0.31424	-0.30887	-0.23054	-0.09984	-0.35967	-0.35002	-0.0282	-0.37415	-0.41298	-0.374	-0.44579	-0.20952	-0.2738	-0.28337	-0.61647	-0.35542	-0.30046	-0.84559	-0.67147	-0.19391	-0.79671	-0.87517	0.553	0.11039	-0.58579	-0.13903	-0.44784	-1.3652
1	264	399	0	-0.16367	-0.63367	-0.27263	-0.51243	-0.54702	0.834	-0.36434	-0.37796	-0.34196	-0.0070565	-0.076288	-0.086878	-0.37537	-0.35531	-0.068127	-0.03418	-0.16593	-0.16699	-0.31424	-0.30887	-0.23054	-0.09984	-0.35967	-0.35002	-0.0282	-0.37415	-0.41298	0.0162	0.59926	-0.20952	-0.2738	-0.28337	1.1852	-0.35542	-0.30046	-0.84559	-0.6668	-0.19391	0.65576	0.30434	-0.15967	0.63536	-0.18621	-0.13903	-0.32889	-0.44474
1	265	479	0	-1.2111	-0.69016	-1.3821	-1.4463	-1.2997	-1.4995	-0.82196	-0.37796	-0.67215	-0.0070565	-0.076288	-0.086878	-0.37537	-0.35531	-0.068127	-0.03418	-0.16593	-0.16699	-0.31424	-0.30887	-0.23054	-0.09984	-0.35967	-0.35002	-0.0282	-0.37415	-0.41298	-0.374	-0.44579	-0.20952	-0.2738	-0.28337	-0.61647	-0.35542	-0.30046	-0.84559	0.15955	-0.19391	-0.51072	-1.2286	0.4534	-1.3677	-1.0633	-0.13903	-0.23057	-1.6057
1	266	295	0	-1.4179	-0.71903	-1.8443	-1.495	-1.4084	-1.1515	-0.82196	-0.37796	-0.69373	-0.0070565	-0.076288	-0.086878	-0.37537	-0.35531	-0.068127	-0.03418	-0.16593	-0.16699	-0.31424	-0.30887	-0.23054	-0.09984	-0.35967	-0.35002	-0.0282	-0.37415	-0.41298	-0.374	-0.44579	-0.20952	-0.2738	-0.1952	-0.61647	-0.35542	-0.30046	-0.84559	-0.67147	-0.19391	-0.71224	-1.6502	1.2402	-1.2911	-0.62097	-0.13903	-0.059983	-1.5076
1	267	729	0	-1.0677	-0.75374	-1.3939	-1.2621	-1.2168	-0.30823	-0.82196	-0.37796	-0.53855	-0.0070565	-0.076288	-0.086878	-0.37537	-0.35531	-0.068127	-0.03418	-0.16593	-0.16699	-0.31424	-0.30887	-0.23054	-0.09984	-0.35967	-0.35002	-0.0282	-0.37415	-0.41298	-0.374	-0.44579	-0.20952	-0.2738	-0.033796	-0.61647	-0.35542	-0.30046	-0.84559	-0.39415	-0.19391	-0.67414	-0.8287	-0.039788	-0.37097	-0.97791	-0.13903	-0.38171	-1.3283
1	269	357	0	-0.6086	-0.71776	-0.78066	-0.87614	-1.304	-1.0924	-0.82196	-0.37796	-0.90778	-0.0070565	-0.076288	-0.086878	-0.37537	-0.35531	-0.068127	-0.03418	-0.16593	-0.16699	-0.31424	-0.30887	-0.23054	-0.09984	-0.35967	-0.35002	-0.0282	-0.37415	-0.41298	-0.3628	-0.44579	-0.20952	-0.2738	-0.28337	-0.61647	-0.35542	-0.30046	-0.84559	-0.67147	-0.19391	0.036814	-0.045353	-0.55766	0.1179	-0.55315	-0.13903	-0.52769	-1.0897
1	270	1122	0	-0.96122	-0.6981	-0.90598	-1.0716	-0.88085	-0.36644	-0.82196	-0.3606	-0.4612	-0.0070565	-0.076288	-0.086878	-0.37537	-0.35531	-0.068127	-0.03418	-0.16593	-0.16699	-0.31424	-0.30887	1.2984	-0.09984	-0.35967	-0.35002	-0.0282	-0.37415	-0.41298	-0.374	-0.44579	-0.20952	-0.2738	-0.28337	-0.61647	-0.34059	-0.30046	-0.84559	-0.64161	-0.19391	-0.7758	-0.40682	-0.24142	-0.51001	-0.47692	-0.13903	-0.4172	-1.3177
1	271	333	0	0.21858	2.5091	-2.0323	0.18154	-0.60634	0.6123	-0.82196	-0.37796	1.9823	-0.0070565	-0.076288	-0.086878	-0.37537	-0.35531	-0.068127	-0.03418	-0.16593	-0.16699	-0.31424	-0.30887	-0.23054	-0.09984	-0.35967	-0.35002	-0.0282	-0.37415	-0.41298	-0.0023136	-0.44579	-0.20952	-0.2738	-0.28337	-0.064149	-0.35542	-0.30046	-0.84559	-0.67147	-0.19391	-0.70428	-0.7587	-0.18331	-0.17704	-0.77276	-0.13903	-0.48948	-1.1879
1	272	913	0	-0.76712	-0.7842	-0.91592	-0.97307	-0.85036	-0.23013	-0.82196	-0.37796	-0.40292	-0.0070565	-0.076288	-0.086878	-0.35746	-0.35531	-0.068127	-0.03418	-0.16593	-0.16699	-0.31424	-0.30887	2.0333	-0.09984	-0.35967	-0.35002	-0.0282	-0.37415	-0.41298	-0.374	-0.43997	-0.20952	-0.2738	-0.28337	-0.42923	0.26292	-0.30046	-0.84559	-0.27284	-0.19391	-0.60928	-0.034495	0.048919	-0.56532	-0.49069	-0.13903	-0.31578	-0.9465
1	273	827	0	-0.88127	-0.69686	-1.0996	-0.96518	-0.657	-0.65083	-0.82196	-0.37796	-0.85577	-0.0070565	-0.076288	-0.086878	-0.37537	-0.35531	-0.068127	-0.03418	-0.16593	-0.16699	-0.31424	-0.30887	1.0595	-0.09984	-0.35967	-0.35002	-0.0282	-0.37415	-0.41298	-0.374	-0.44579	-0.20952	-0.2738	0.084466	-0.61647	-0.29953	-0.30046	-0.84559	-0.6287	-0.19391	-0.6533	-0.26387	-0.46274	-0.45146	-0.83547	-0.13903	-0.12802	-1.1091
1	274	84	0	-0.8179	-0.61789	-1.2452	-1.0523	-1.3157	-1.5537	-0.82196	-0.37796	-0.98532	-0.0070565	-0.076288	-0.086878	-0.37537	-0.35531	-0.068127	-0.03418	-0.16593	-0.16699	-0.31424	-0.30887	-0.23054	-0.09984	-0.35967	-0.35002	-0.0282	-0.37415	-0.41298	-0.374	-0.44579	-0.20952	-0.2738	-0.062319	-0.61647	0.66997	-0.30046	-0.84559	0.49229	-0.19391	0.28869	-0.49085	-0.55766	0.58194	-0.24656	-0.13903	-0.48982	-0.72568
1	276	278	0	-0.29922	-0.69619	-0.33659	-0.57848	-1.0863	0.61316	-0.16046	-0.37796	-0.051227	-0.0070565	-0.076288	-0.086878	-0.37537	-0.35531	-0.068127	-0.03418	-0.16593	-0.16699	-0.31424	-0.30887	-0.23054	-0.09984	-0.35967	-0.35002	-0.0282	-0.37415	-0.41298	1.2361	0.52338	-0.20952	-0.2738	-0.28337	1.2359	-0.16948	-0.30046	-0.84559	-0.36483	-0.19391	0.75771	0.061984	-0.29337	0.70038	-0.13703	-0.13903	-0.41907	-0.23855
1	277	609	0	-0.91489	-0.73311	-1.3868	-1.2766	-1.4014	-0.6528	-0.82196	-0.37796	-0.60246	-0.0070565	-0.076288	-0.086878	-0.37537	-0.35531	-0.068127	-0.03418	-0.16593	-0.16699	-0.31424	-0.30887	-0.23054	-0.09984	-0.35967	-0.35002	-0.0282	-0.37415	-0.41298	-0.374	-0.35856	-0.20952	-0.2738	0.19125	-0.61647	-0.35542	-0.30046	-0.84559	-0.67147	-0.19391	-0.61894	-1.1413	0.27255	-0.64794	-0.88818	-0.13903	-0.32452	-1.3515
1	278	142	0	-1.1007	-0.6971	-1.9541	-1.4301	-1.3265	-2.4207	-0.82196	-0.37796	-0.92431	-0.0070565	-0.076288	-0.086878	-0.37537	-0.35531	-0.068127	-0.03418	-0.16593	-0.16699	-0.31424	-0.30887	-0.23054	-0.09984	-0.35967	-0.35002	-0.0282	-0.37415	-0.41298	-0.374	-0.44579	-0.20952	-0.2738	-0.28337	-0.61647	-0.35542	-0.30046	-0.84559	-0.028823	-0.19391	0.097102	-1.0211	-0.35054	-0.87749	-0.63506	-0.13903	-0.50529	-1.0461
1	279	735	0	-0.82204	-0.71838	-0.84264	-0.97718	-1.2498	-1.2107	-0.82196	-0.37796	-0.85082	-0.0070565	-0.076288	-0.086878	-0.37537	-0.35531	-0.068127	-0.03418	-0.16593	-0.16699	-0.31424	-0.30887	-0.23054	-0.09984	0.12966	-0.35002	-0.0282	-0.19429	-0.41298	-0.374	-0.44579	-0.20952	-0.2738	-0.28337	-0.61647	-0.35542	-0.30046	-0.84559	0.50491	-0.19391	-0.091866	-0.19723	-0.5176	-0.43118	-0.13351	-0.13903	-0.52769	-0.78167
1	281	906	0	-1.7769	-0.82324	-1.8894	-1.4492	-0.72722	-0.6245	-0.82196	-0.37796	-0.87932	-0.0070565	-0.076288	-0.086878	-0.37537	-0.35531	-0.068127	-0.03418	-0.16593	-0.16699	-0.31424	-0.30887	-0.23054	-0.09984	-0.35967	-0.35002	-0.0282	-0.26064	-0.41298	-0.374	-0.44579	-0.20952	-0.2738	0.24393	-0.61647	-0.35542	-0.30046	-0.84559	-0.49912	-0.19391	-0.78052	-1.4715	-0.55766	-0.66436	-0.81354	-0.13903	-0.47679	-1.5376
1	283	226	0	-1.5294	-0.72994	-2.0562	-1.7839	-1.4671	-2.6145	-0.82196	-0.37796	-0.5973	-0.0070565	-0.076288	-0.086878	-0.37537	-0.35531	-0.068127	-0.03418	-0.16593	-0.16699	-0.31424	-0.30887	-0.23054	-0.09984	-0.35967	-0.35002	-0.0282	-0.37415	-0.41298	-0.374	-0.44579	-0.20952	-0.2738	-0.28337	-0.61647	-0.35542	-0.30046	-0.84559	-0.67147	-0.19391	-0.79671	-1.7218	0.096858	-1.0613	0.037707	-0.13903	-0.41518	-1.6135
1	284	595	0	-1.4704	-0.79062	-1.6816	-1.3385	-1.2222	-0.59317	-0.82196	-0.37796	-0.7572	-0.0070565	-0.076288	-0.086878	-0.37537	-0.35531	-0.068127	-0.03418	-0.16593	-0.16699	-0.31424	-0.30887	-0.23054	-0.09984	-0.35967	0.2368	-0.0282	-0.37415	-0.41298	-0.374	-0.44579	-0.20952	-0.2738	-0.28337	-0.61647	-0.35542	-0.30046	-0.84559	-0.58702	-0.19391	-0.79671	-1.1108	0.85224	-0.54623	-1.1449	-0.13903	0.16649	-1.4937
1	286	270	0	-0.78744	0.49821	-1.96	-0.71622	-0.87416	0.55491	-0.82196	-0.37796	0.81692	-0.0070565	-0.076288	-0.086878	-0.22393	-0.35531	-0.068127	-0.03418	-0.16593	-0.16699	-0.31424	-0.30887	-0.23054	-0.09984	-0.35967	-0.35002	-0.0282	-0.37415	-0.41298	-0.29996	-0.091898	-0.20952	-0.2738	-0.28337	-0.57846	-0.35542	-0.30046	-0.84559	0.17472	-0.19391	-0.061954	-1.049	0.54125	-0.38083	-0.54689	-0.13903	-0.26381	-0.69767
1	287	512	0	-0.69399	-0.65843	-1.0264	-0.9569	-1.3597	-0.62794	-0.82196	-0.37796	-0.53698	-0.0070565	-0.076288	-0.086878	-0.37537	-0.35531	-0.068127	-0.03418	-0.16593	-0.16699	-0.31424	-0.30887	-0.23054	-0.09984	-0.35967	-0.35002	-0.0282	-0.37415	-0.41298	1.0116	0.51391	-0.20952	-0.2738	0.44496	0.15859	-0.2183	-0.30046	-0.84559	-0.50806	-0.19391	0.31421	-0.39232	-0.48099	-0.10183	-0.85213	-0.13903	-0.49041	-1.0132
1	289	334	0	-1.5806	-0.71755	-1.8767	-1.3811	-1.0006	-0.75317	-0.82196	-0.37796	-0.83762	-0.0070565	-0.076288	-0.086878	-0.37537	-0.35531	-0.068127	-0.03418	-0.16593	-0.16699	-0.31424	-0.30887	-0.23054	-0.09984	-0.35967	-0.35002	-0.0282	-0.37415	-0.41298	-0.374	-0.44579	-0.20952	-0.2738	-0.049893	-0.61647	-0.35542	-0.30046	-0.84559	-0.67147	-0.19391	-0.79671	-1.4555	-0.11197	-1.1388	-1.267	-0.13903	-0.52769	-1.3734
1	290	643	0	-1.1215	-0.75632	-1.0739	-1.2069	-0.93722	-0.33806	-0.82196	-0.37796	-0.72155	-0.0070565	-0.076288	-0.086878	-0.37537	-0.35531	-0.068127	-0.03418	-0.16593	-0.16699	-0.31424	-0.30887	-0.23054	-0.09984	-0.35967	-0.35002	-0.0282	-0.37415	-0.41298	-0.374	-0.44579	-0.20952	-0.2738	-0.28337	-0.61647	-0.35542	-0.30046	-0.84559	-0.50378	-0.19391	-0.7192	-0.28404	-0.0574	-0.18547	-0.49723	-0.13903	-0.28375	-1.2112
1	292	444	0	-0.11551	-0.72201	-0.044946	-0.46889	0.020267	-0.20811	-0.82196	-0.37796	0.030094	-0.0070565	-0.076288	-0.086878	-0.37537	-0.35531	-0.068127	-0.03418	-0.16593	-0.16699	-0.31424	-0.30887	-0.23054	-0.09984	-0.35967	-0.35002	-0.0282	0.10437	-0.41298	-0.374	-0.44579	-0.20952	-0.2738	-0.28337	-0.61647	-0.040405	-0.30046	-0.84559	-0.42066	-0.19391	-0.064492	0.28844	-0.13422	1.2409	0.2421	-0.13903	-0.42745	-0.30422
1	293	1006	0	-1.0793	-0.78135	-1.4658	-1.2151	-1.3551	-0.65094	-0.82196	-0.37796	-0.85767	-0.0070565	-0.076288	-0.086878	-0.37537	-0.35531	-0.068127	-0.03418	-0.16593	-0.16699	-0.31424	-0.30887	-0.23054	-0.09984	-0.35967	-0.35002	-0.0282	-0.37415	-0.41298	-0.374	-0.35074	-0.20952	-0.2738	0.2028	-0.61647	-0.35542	-0.30046	-0.84559	0.55079	-0.19391	-0.44723	-1.0175	-0.20037	-0.9727	-0.3941	-0.13903	-0.37771	-1.3408
1	294	193	0	-0.91268	-0.74173	-1.1275	-1.0073	-1.3486	-0.50851	-0.82196	-0.37796	-0.86141	-0.0070565	-0.076288	-0.086878	-0.37537	-0.35531	-0.068127	-0.03418	-0.16593	-0.16699	-0.31424	-0.30887	-0.23054	-0.09984	-0.35967	-0.35002	-0.0282	-0.37415	-0.41298	-0.374	-0.44579	-0.20952	-0.2738	0.23478	-0.61647	-0.10704	-0.30046	-0.84559	0.052822	-0.19391	0.16608	-0.69868	-0.55766	0.19223	-0.68469	-0.13903	-0.52769	-1.1293
1	295	229	0	-2.0037	-0.85024	-2.076	-1.6226	0.43586	-0.96113	-0.82196	-0.37796	-1.2363	-0.0070565	-0.076288	-0.086878	-0.37537	-0.35531	-0.068127	-0.03418	-0.16593	-0.16699	-0.31424	-0.30887	-0.23054	-0.09984	-0.35967	-0.35002	-0.0282	1.4008	-0.41298	-0.374	-0.44579	-0.20952	-0.2738	-0.28337	-0.61647	-0.35542	-0.30046	-0.84559	0.99217	-0.19391	-0.75189	-1.6962	-0.55766	-1.1304	-0.78441	-0.13903	-0.52769	-1.5348
1	296	752	0	-0.5843	-0.68072	-1.0559	-0.76034	-1.4143	-1.3614	-0.12972	-0.37796	-0.49696	-0.0070565	-0.076288	-0.086878	1.0422	-0.1572	-0.068127	-0.03418	-0.16593	-0.16699	-0.31424	-0.30887	-0.23054	-0.09984	-0.35967	-0.35002	-0.0282	-0.37415	-0.41298	-0.374	1.6733	-0.20952	-0.2738	0.8361	-0.58918	-0.078574	-0.30046	-0.84559	-0.30985	-0.19391	0.69903	-0.59052	0.12525	0.24394	-0.5449	-0.13903	-0.2645	-0.24978
1	297	645	0	-0.59589	-0.67369	-0.69054	-0.80211	-0.37768	-0.20844	-0.82196	-0.37796	-0.48043	-0.0070565	-0.076288	-0.086878	-0.33733	-0.35531	-0.068127	-0.03418	-0.16593	-0.015085	-0.31424	-0.30887	-0.23054	-0.09984	-0.35967	0.7985	-0.0282	1.1795	-0.31233	-0.374	-0.40461	-0.20952	-0.2738	-0.28337	-0.53692	-0.35542	-0.30046	-0.84559	0.65389	-0.19391	-0.047542	-0.076763	-0.34489	0.46214	-0.24485	-0.13903	-0.46606	-0.66932
1	300	395	0	-1.2196	-0.71549	-1.4577	-1.3891	-1.121	-0.63364	-0.82196	-0.37796	-0.6456	-0.0070565	-0.076288	-0.086878	-0.37537	-0.35531	-0.068127	-0.03418	-0.16593	-0.16699	-0.31424	-0.30887	-0.23054	-0.09984	-0.35967	-0.35002	-0.0282	-0.37415	-0.41298	-0.374	-0.44579	-0.20952	-0.2738	0.1764	-0.61647	-0.35542	-0.30046	-0.84559	-0.45048	-0.19391	-0.43648	-0.92291	0.20645	-0.48944	-0.64208	-0.13903	-0.52769	-0.77698
1	301	641	0	-0.69961	-0.73477	-1.0998	-0.92615	-1.0534	-0.10069	-0.82196	-0.37796	-0.69314	-0.0070565	-0.076288	-0.086878	-0.37537	-0.35531	-0.068127	-0.03418	-0.16593	-0.16699	-0.31424	-0.30887	-0.23054	-0.09984	-0.35967	-0.12197	-0.0282	0.2419	-0.41298	-0.374	-0.44579	-0.20952	-0.2738	-0.080577	-0.61647	-0.35542	-0.30046	-0.48996	1.453	-0.19391	-0.79671	-0.42891	-0.45816	-0.29983	-0.73653	-0.13903	-0.5128	-1.1146
1	303	502	0	-0.75978	-0.57845	-1.319	-1.0625	-1.2093	-0.074644	-0.82196	-0.37796	-0.35219	-0.0070565	-0.076288	-0.086878	-0.37537	-0.35531	-0.068127	-0.03418	-0.16593	-0.16699	-0.31424	-0.30887	-0.23054	-0.09984	-0.35967	-0.35002	-0.0282	-0.37415	-0.41298	-0.374	-0.44579	-0.20952	-0.2738	0.071389	-0.61647	-0.33332	-0.30046	-0.84559	-0.28851	-0.19391	-0.24318	-0.80748	-0.17308	-0.22936	-0.96463	-0.13903	-0.48967	-1.398
1	305	539	0	-1.0541	-0.71949	-1.338	-1.1502	-1.0445	-0.26998	-0.82196	-0.37796	-0.51862	-0.0070565	-0.076288	-0.086878	-0.37537	-0.35531	-0.068127	-0.03418	-0.16593	-0.16699	-0.31424	-0.30887	-0.23054	-0.09984	-0.35967	-0.35002	-0.0282	-0.37415	-0.41298	-0.374	-0.44579	-0.20952	-0.2738	-0.28337	-0.61647	-0.35542	-0.30046	-0.84559	-0.66111	-0.19391	-0.73415	-0.62385	0.050675	-0.059564	-0.59793	-0.13903	-0.15056	-1.2918
1	306	610	0	-0.79061	-0.67273	-0.95185	-0.8785	-0.4935	-0.12289	-0.82196	-0.37796	-0.47522	-0.0070565	-0.076288	-0.086878	-0.37537	-0.20152	-0.068127	-0.03418	-0.16593	-0.16699	-0.31424	-0.30887	-0.23054	-0.09984	-0.35967	-0.35002	-0.0282	-0.073377	-0.41298	-0.374	-0.44579	-0.20952	-0.2738	2.6493	-0.51554	-0.30995	-0.30046	-0.84559	-0.27768	-0.19391	-0.66705	-0.65454	-0.45311	-0.06692	-0.49233	-0.13903	-0.51205	-0.91227
1	307	438	0	-1.105	-0.64009	-1.641	-1.0934	-1.0805	-1.6416	-0.82196	0.20796	-0.33871	-0.0070565	-0.076288	-0.086878	-0.37537	-0.35531	-0.068127	-0.03418	-0.16593	-0.16699	-0.31424	-0.30887	-0.23054	-0.09984	-0.26047	-0.35002	-0.0282	-0.37415	-0.41298	-0.374	-0.43366	-0.20952	-0.2738	-0.28337	-0.38235	-0.35542	-0.30046	-0.84559	0.46031	-0.19391	-0.22842	-0.80644	-0.27259	-0.38599	-0.76778	-0.13903	-0.41883	-1.1373
1	309	399	0	-0.42218	-0.75251	-0.53	-0.72455	-0.20353	-0.89568	-0.82196	-0.37796	-0.73763	-0.0070565	-0.076288	-0.086878	-0.37537	-0.35531	-0.068127	-0.03418	-0.16593	1.6118	-0.31424	-0.30887	-0.23054	-0.09984	-0.35967	-0.35002	-0.0282	-0.37415	-0.41298	-0.374	-0.44579	-0.20952	-0.2738	-0.28337	-0.61647	-0.35542	-0.30046	-0.84559	-0.67147	-0.19391	-0.79304	-0.47653	-0.26318	0.15866	-0.60439	-0.13903	-0.47189	-0.89537
1	310	543	0	-1.4226	-0.70146	-1.6985	-1.4586	-1.2974	-0.98187	-0.82196	-0.37796	-0.93641	-0.0070565	-0.076288	-0.086878	-0.37537	-0.35531	-0.068127	-0.03418	-0.16593	-0.16699	-0.31424	-0.30887	-0.23054	-0.09984	-0.35967	-0.35002	-0.0282	-0.37415	-0.41298	-0.374	-0.44579	-0.20952	-0.2738	-0.28337	-0.61647	-0.35542	-0.30046	-0.84559	-0.66118	-0.19391	-0.79671	-1.4156	0.20285	-0.37856	-0.86733	-0.13903	-0.2019	-1.815
1	311	1181	0	-1.2239	-0.76334	-1.2731	-1.0434	-0.76319	0.089452	-0.82196	-0.37796	-0.73491	-0.0070565	-0.076288	-0.086878	-0.37537	-0.35531	-0.068127	-0.03418	-0.16593	-0.16699	-0.31424	-0.30887	-0.23054	-0.09984	-0.35967	-0.35002	-0.0282	0.96174	-0.41298	-0.374	-0.44579	-0.20952	-0.2738	-0.28337	-0.61647	-0.35542	-0.30046	-0.84559	0.39339	-0.19391	-0.75822	-0.62791	-0.4206	-0.20423	-0.814	-0.13903	-0.52769	-1.3834
1	314	250	0	-1.2826	0.29675	-1.7309	-1.2081	-1.0842	-0.45207	-0.82196	-0.37796	-0.59841	-0.0070565	-0.076288	-0.086878	-0.37537	-0.35531	-0.068127	-0.03418	-0.16593	-0.16699	-0.31424	-0.30887	-0.23054	-0.09984	-0.35967	-0.35002	-0.0282	1.0039	-0.41298	-0.374	-0.44579	-0.20952	-0.2738	-0.28337	-0.61647	-0.35542	-0.30046	-0.84559	0.44445	-0.19391	-0.79671	-1.0699	-0.37135	-1.4063	-1.0673	-0.13903	-0.52769	-1.0429
1	315	273	0	-0.91886	-0.45204	-1.9179	-0.93365	-1.2048	-1.379	0.68847	-0.37796	0.3283	-0.0070565	-0.076288	-0.086878	-0.37537	-0.35531	-0.068127	-0.03418	-0.16593	-0.16699	-0.31424	-0.30887	-0.23054	-0.09984	-0.35967	-0.35002	-0.0282	-0.37415	-0.41298	-0.374	-0.44579	-0.20952	-0.2738	-0.092896	-0.61647	-0.18631	-0.30046	-0.84559	-0.67147	-0.19391	-0.69472	-0.93002	0.34746	-0.073392	-0.66638	-0.13903	-0.2897	-0.47295
1	316	385	0	-1.4973	-0.79142	-1.7921	-1.6311	-1.3546	-1.2803	-0.82196	-0.37796	-0.85865	-0.0070565	-0.076288	-0.086878	-0.37537	-0.35531	-0.068127	-0.03418	-0.16593	-0.16699	-0.31424	-0.30887	-0.23054	-0.09984	-0.35967	-0.35002	-0.0282	-0.37415	-0.41298	-0.374	-0.44579	-0.20952	-0.2738	-0.090425	-0.61647	-0.35542	-0.30046	-0.84559	-0.67147	-0.19391	-0.79671	-1.5925	0.45245	-0.86145	-1.267	-0.13903	-0.18335	-1.6741
1	317	600	0	-0.7481	-0.70506	-0.68379	-0.81323	-0.8263	-0.42563	-0.82196	-0.37796	-0.7406	-0.0070565	-0.076288	-0.086878	-0.37537	-0.35531	-0.068127	-0.03418	-0.16593	-0.16699	-0.31424	-0.30887	-0.23054	-0.09984	-0.35967	-0.35002	-0.0282	-0.18444	-0.41298	-0.374	-0.44579	-0.20952	-0.2738	-0.28337	-0.61647	-0.23531	-0.30046	-0.84559	0.21045	-0.19391	-0.34205	-0.08076	-0.50859	0.029996	-0.1498	-0.13903	-0.19608	-0.91863
1	319	894	0	-0.99097	-0.71491	-1.6195	-1.3097	-0.8828	-0.080909	-0.82196	-0.37796	-0.82989	-0.0070565	-0.076288	-0.086878	-0.37537	-0.30592	-0.068127	-0.03418	-0.16593	-0.16699	-0.31424	-0.30887	-0.23054	-0.09984	-0.35967	-0.35002	-0.0282	2.3519	-0.41298	-0.374	-0.44579	-0.20952	-0.2738	0.37815	-0.61647	-0.35542	-0.30046	-0.84559	1.4583	0.52659	-0.66075	-1.1064	0.54402	-0.56891	-0.53738	-0.13903	-0.074809	-1.1083
1	322	510	0	-1.4776	-0.62423	-1.6165	-1.2671	-0.6808	-1.3178	-0.82196	-0.37796	-1.1205	-0.0070565	-0.076288	-0.086878	-0.37537	-0.35531	-0.068127	-0.03418	-0.16593	-0.16699	-0.31424	-0.30887	-0.23054	-0.09984	-0.35967	-0.35002	-0.0282	-0.23013	-0.41298	-0.374	-0.44579	-0.20952	-0.2738	-0.28337	-0.61647	-0.35542	-0.30046	-0.84559	-0.22674	-0.19391	-0.79671	-1.0965	-0.55766	-1.1757	-0.59511	-0.13903	-0.52769	-1.3775
1	323	705	0	-0.80314	-0.5285	-1.0884	-0.68512	-1.0715	0.4476	-0.82196	-0.37796	-0.11122	-0.0070565	-0.076288	-0.086878	-0.37537	-0.35531	-0.068127	-0.03418	-0.16593	-0.16699	-0.31424	-0.30887	-0.23054	-0.09984	-0.35967	-0.083464	-0.0282	-0.37415	-0.41298	-0.374	-0.44579	-0.20952	-0.2738	-0.25174	-0.21948	-0.35542	-0.30046	-0.84559	-0.67147	-0.19391	-0.33625	-0.32673	0.19615	0.32182	-0.59048	-0.13903	-0.40823	-1.0662
1	324	360	0	-1.0449	-0.68227	-1.5262	-1.3293	0.23824	-2.532	-0.82196	-0.37796	-0.87234	-0.0070565	-0.076288	-0.086878	-0.37537	-0.35531	-0.068127	-0.03418	-0.16593	-0.16699	-0.31424	-0.30887	-0.23054	-0.09984	-0.35967	0.099122	-0.0282	-0.37415	-0.41298	-0.374	-0.44579	-0.20952	-0.2738	-0.28337	-0.61647	-0.35542	-0.30046	-0.84559	-0.66113	-0.19391	-0.79671	-1.1353	-0.44864	-0.37071	-0.77843	-0.13903	-0.43937	-1.1572
1	325	453	0	-0.21697	-0.64613	-0.047713	-0.52326	-1.2351	-0.13415	-0.82196	-0.37796	-0.63509	-0.0070565	-0.076288	-0.086878	-0.37537	-0.35531	-0.068127	-0.03418	-0.16593	-0.16699	-0.31424	-0.30887	-0.23054	-0.09984	-0.35967	-0.35002	-0.0282	-0.37415	-0.41298	-0.374	-0.44579	-0.20952	-0.2738	0.42594	-0.61647	0.31558	-0.30046	-0.84559	-0.12459	-0.19391	-0.15972	-0.25581	-0.55766	0.86083	0.022209	-0.13903	-0.52769	-0.98387
1	326	331	0	-1.5111	-0.82381	-1.5698	-1.4549	-1.5187	-1.7951	-0.82196	-0.37796	-0.58906	-0.0070565	-0.076288	-0.086878	-0.37537	-0.35531	-0.068127	-0.03418	-0.16593	-0.16699	-0.31424	-0.30887	-0.23054	-0.09984	-0.35967	-0.35002	-0.0282	-0.37415	-0.41298	-0.374	-0.44579	-0.20952	-0.2738	-0.28337	-0.61647	-0.35542	-0.30046	-0.84559	-0.67147	-0.19391	-0.79671	-1.2418	1.9058	-0.89688	-1.267	-0.13903	0.41556	-1.8529
1	327	769	0	-0.66514	-0.66653	-0.90924	-0.72084	-1.2759	-0.84415	-0.82196	0.16526	-0.17989	-0.0070565	-0.076288	-0.086878	-0.37537	-0.35531	-0.068127	-0.03418	-0.16593	-0.16699	-0.31424	-0.30887	-0.23054	-0.09984	-0.35967	-0.35002	-0.0282	-0.37415	-0.41298	-0.374	0.44122	-0.20952	-0.2738	-0.28337	0.50648	-0.35542	-0.30046	-0.84559	-0.16455	-0.19391	0.50532	-0.20167	0.22664	-0.35832	-0.75136	-0.13903	-0.32759	-0.70678
1	328	374	0	-0.38817	-0.6021	-0.27212	-0.68803	-1.128	-0.45363	-0.82196	-0.37796	-0.23632	-0.0070565	-0.076288	-0.086878	-0.37537	-0.35531	-0.068127	-0.03418	-0.16593	-0.16699	-0.31424	-0.30887	-0.23054	-0.09984	-0.35967	-0.35002	-0.0282	0.21269	-0.41298	-0.374	-0.44579	-0.20952	-0.2738	-0.0054384	-0.61647	0.37687	-0.30046	-0.84559	1.3984	-0.19391	0.22768	-0.50151	-0.5183	0.55312	-0.35589	-0.13903	-0.51918	-1.0257
1	329	273	0	-1.2026	-0.71581	-1.5894	-1.0863	-1.1751	0.17722	-0.82196	-0.37796	-0.24774	-0.0070565	-0.076288	-0.086878	-0.37537	-0.35531	-0.068127	-0.03418	-0.16593	-0.16699	-0.31424	-0.30887	-0.23054	-0.09984	-0.35967	-0.35002	-0.0282	-0.37415	-0.41298	-0.374	-0.40687	-0.20952	-0.2738	-0.28337	-0.61647	0.93857	-0.30046	-0.84559	-0.094327	-0.19391	-0.18105	-1.0665	-0.31537	-0.39181	-0.26737	-0.13903	-0.48691	-0.38731
1	330	364	0	-1.4769	-0.84151	-1.4941	-1.3473	-1.0234	-0.47233	-0.82196	-0.37796	-0.58002	-0.0070565	-0.076288	-0.086878	-0.37537	-0.35531	-0.068127	-0.03418	-0.16593	-0.16699	-0.31424	-0.30887	-0.23054	-0.09984	-0.35967	-0.35002	-0.0282	-0.37415	-0.41298	-0.374	-0.44579	-0.20952	-0.2738	-0.28337	-0.61647	-0.35542	-0.30046	-0.84559	-0.42669	-0.19391	-0.79671	-0.85702	-0.40945	-0.41857	-1.0178	-0.13903	-0.47526	-1.1535
1	331	242	0	-0.80093	-0.70039	-1.2296	-1.243	-0.23649	-2.7351	-0.7542	-0.37796	-0.88105	-0.0070565	-0.076288	-0.086878	-0.37537	-0.35531	-0.068127	-0.03418	-0.16593	-0.16699	-0.31424	-0.30887	-0.23054	-0.09984	-0.35967	-0.35002	-0.0282	-0.37415	-0.41298	-0.374	-0.44579	-0.20952	-0.2738	-0.28337	-0.61647	0.80489	-0.30046	-0.84559	-0.62532	-0.19391	-0.4485	-0.86874	-0.55766	-0.058404	-0.35282	-0.13903	-0.52769	-0.54578
1	332	356	0	-0.77512	-0.72374	-0.75941	-1.0595	-1.2986	-1.7012	-0.82196	-0.37796	-0.90491	-0.0070565	-0.076288	-0.086878	-0.37537	-0.35531	-0.068127	-0.03418	-0.16593	-0.16699	-0.31424	-0.30887	-0.23054	-0.09984	-0.35967	-0.35002	-0.0282	-0.37415	-0.41298	-0.374	0.29788	-0.20952	-0.2738	-0.28337	-0.25202	0.0058967	-0.30046	-0.84559	0.12499	-0.19391	0.17998	-0.28163	-0.55766	-1.0473	-1.0122	-0.13903	-0.52769	-0.88839
1	333	432	0	-1.5846	-0.7275	-1.9384	-1.6229	-1.4455	-1.5386	-0.82196	-0.37796	-0.97485	-0.0070565	-0.076288	-0.086878	-0.37537	-0.35531	-0.068127	-0.03418	-0.16593	-0.16699	-0.31424	-0.30887	-0.23054	-0.09984	-0.35967	-0.35002	-0.0282	-0.37415	-0.41298	-0.374	-0.44579	-0.20952	-0.2738	-0.28337	-0.61647	-0.35542	-0.30046	-0.84559	-0.67147	-0.19391	-0.79671	-1.6382	1.4574	-1.451	-0.71487	-0.13903	0.059059	-1.437
1	335	503	0	-1.6004	-0.80613	-1.718	-1.2364	-1.1463	-0.15848	-0.82196	-0.37796	-1.0464	-0.0070565	-0.076288	-0.086878	-0.37537	-0.35531	-0.068127	-0.03418	-0.16593	-0.16699	-0.31424	-0.30887	-0.23054	-0.09984	-0.35967	-0.35002	-0.0282	-0.37415	-0.41298	-0.374	-0.44579	-0.20952	-0.2738	-0.15781	-0.61647	-0.35542	-0.30046	-0.84559	-0.67147	-0.19391	-0.79671	-1.297	0.25663	-0.52185	-1.2174	-0.13903	-0.52769	-1.6636
1	336	354	0	-0.68792	-0.74682	-1.1111	-1.0111	-0.8995	-0.017313	-0.82196	-0.37796	-0.45286	-0.0070565	-0.076288	-0.086878	-0.37537	-0.35531	-0.068127	-0.03418	-0.16593	-0.16699	-0.31424	-0.30887	-0.23054	-0.09984	-0.35967	-0.35002	-0.0282	-0.146	-0.41298	-0.374	-0.44579	-0.20952	-0.2738	-0.28337	-0.61647	-0.35542	-0.30046	-0.84559	-0.41982	-0.19391	-0.47612	-0.65508	1.5507	-0.069499	-0.64569	-0.13903	0.20542	-1.0765
1	338	462	0	-1.804	-0.83017	-1.676	-1.5516	-1.4507	-2.0473	-0.82196	-0.37796	-0.86549	-0.0070565	-0.076288	-0.086878	-0.37537	-0.35531	-0.068127	-0.03418	-0.16593	-0.16699	-0.31424	-0.30887	-0.23054	-0.09984	-0.35967	-0.35002	-0.0282	-0.37415	-0.41298	-0.374	-0.44579	-0.20952	-0.2738	-0.28337	-0.61647	-0.35542	-0.30046	-0.84559	-0.67147	-0.19391	-0.79671	-1.5957	0.41517	-0.96144	-0.31616	-0.13903	-0.016664	-1.8529
1	339	685	0	-0.36662	-0.65211	-0.65073	-0.71965	-1.1113	-0.01227	-0.14341	-0.37796	-0.51866	-0.0070565	-0.076288	-0.086878	-0.37537	-0.35531	-0.068127	-0.03418	-0.16593	-0.16699	-0.31424	-0.30887	-0.23054	-0.09984	-0.35967	-0.35002	-0.0282	-0.37415	-0.41298	-0.33314	0.56404	-0.20952	-0.2738	-0.14236	0.62457	-0.35542	-0.30046	-0.84559	-0.32293	-0.19391	0.33886	-0.095497	-0.37871	0.50254	-0.014355	-0.13903	-0.31931	-0.63109
1	341	678	0	-1.342	-0.7128	-1.6344	-1.4002	-1.1787	-0.3484	-0.82196	-0.37796	-0.92365	-0.0070565	-0.076288	-0.086878	-0.37537	-0.35531	-0.068127	-0.03418	-0.16593	-0.16699	-0.31424	-0.30887	-0.23054	-0.09984	-0.35967	-0.35002	-0.0282	-0.37415	-0.41298	-0.374	-0.44579	-0.20952	-0.2738	-0.28337	-0.61647	-0.35542	-0.30046	-0.84559	-0.50421	-0.19391	-0.79671	-1.3671	-0.18988	-0.41459	-0.89332	-0.13903	-0.3521	-1.3007
1	343	129	0	-1.3179	-0.79002	-1.3666	-1.1959	-1.3173	-1.6951	-0.82196	-0.37796	-1.0685	-0.0070565	-0.076288	-0.086878	-0.37537	-0.35531	-0.068127	-0.03418	-0.16593	-0.16699	-0.31424	-0.30887	-0.23054	-0.09984	-0.35967	-0.35002	-0.0282	-0.34567	-0.41298	-0.374	-0.44579	-0.20952	-0.2738	-0.28337	-0.61647	-0.35542	-0.30046	-0.84559	-0.41255	-0.19391	-0.015608	-1.27	-0.55766	-1.3992	-1.267	-0.13903	-0.52769	-1.3184
1	344	675	0	-0.5672	-0.78971	-0.67183	-0.77773	-0.78931	-0.13967	-0.82196	-0.37796	-0.33423	-0.0070565	-0.076288	-0.086878	-0.08464	-0.35531	-0.068127	-0.03418	-0.16593	-0.16699	-0.31424	-0.30887	-0.23054	-0.09984	-0.35967	-0.35002	-0.0282	-0.37415	-0.05875	-0.374	-0.29628	-0.20952	-0.2738	-0.28337	-0.52526	-0.35542	-0.30046	-0.84559	0.98095	-0.19391	0.28459	0.012441	-0.41959	-0.16692	-0.12998	-0.13903	-0.4947	-0.63537
1	345	276	0	-1.2871	-0.46801	-1.8337	-1.4418	-1.3418	-2.1916	-0.82196	-0.37796	-0.78069	-0.0070565	-0.076288	-0.086878	-0.37537	-0.35531	-0.068127	-0.03418	-0.16593	-0.16699	-0.31424	-0.30887	-0.23054	-0.09984	-0.35967	-0.35002	-0.0282	-0.37415	-0.41298	-0.374	-0.44579	-0.20952	-0.2738	-0.20259	-0.61647	-0.35542	-0.30046	-0.84559	-0.67147	-0.19391	-0.78608	-1.2096	-0.01098	-0.58232	-0.8819	-0.13903	-0.36087	-1.5413
1	346	722	0	-1.1704	-0.2179	-1.7807	-1.0324	-0.84536	-0.15303	-0.82196	-0.37796	-0.044798	-0.0070565	-0.076288	-0.086878	-0.37537	-0.35531	-0.068127	-0.03418	-0.16593	-0.16699	-0.31424	-0.30887	-0.23054	-0.09984	-0.35967	-0.35002	-0.0282	-0.37415	-0.41298	-0.374	-0.44579	-0.20952	-0.2738	-0.28337	-0.36558	-0.27093	-0.30046	-0.84559	-0.66116	-0.19391	-0.52007	-1.0143	0.24046	-0.30101	-0.37424	-0.13903	-0.22766	-0.96266
1	348	1012	0	-0.80172	-0.66753	-1.0785	-0.99415	-1.3082	-0.41561	-0.82196	-0.37796	-0.56733	-0.0070565	-0.076288	-0.086878	-0.37537	-0.35531	-0.068127	-0.03418	-0.16593	-0.16699	-0.31424	-0.30887	-0.23054	-0.09984	-0.35967	-0.35002	-0.0282	-0.29793	-0.41298	-0.374	-0.44579	-0.20952	-0.2738	0.29443	-0.61647	-0.35542	-0.30046	-0.84559	0.36974	-0.19391	-0.37225	-0.062001	-0.28906	-0.061555	-0.036786	-0.13903	-0.49626	-1.1854
1	351	197	0	-1.1605	-0.79023	-1.8763	-1.3409	-1.3161	-0.76924	-0.82196	-0.37796	-0.96333	-0.0070565	-0.076288	-0.086878	-0.37537	-0.35531	-0.068127	-0.03418	-0.16593	-0.16699	-0.31424	-0.30887	-0.23054	-0.09984	-0.35967	-0.35002	-0.0282	-0.37415	-0.41298	-0.374	-0.44579	-0.20952	-0.2738	-0.28337	-0.61647	-0.23348	-0.30046	-0.84559	-0.67147	-0.19391	-0.7223	-1.0902	1.0039	-0.86243	-1.0597	-0.13903	-0.027323	-1.4913
1	353	335	0	-1.441	-0.6464	-1.8202	-1.4018	-1.1271	-0.44902	-0.82196	-0.37796	-0.9825	-0.0070565	-0.076288	-0.086878	-0.37537	-0.35531	-0.068127	-0.03418	-0.16593	-0.16699	-0.31424	-0.30887	-0.23054	-0.09984	-0.35967	-0.35002	-0.0282	-0.37415	-0.41298	-0.374	-0.44579	-0.20952	-0.2738	-0.28337	-0.61647	-0.35542	-0.30046	-0.84559	-0.67147	-0.19391	-0.79671	-1.2523	0.69795	-1.105	-1.267	-0.13903	-0.2724	-1.6389
1	354	85	0	-0.90668	-0.79062	-1.7828	-1.06	-0.97716	-0.59925	-0.82196	-0.37796	-0.99639	-0.0070565	-0.076288	-0.086878	-0.37537	-0.35531	-0.068127	-0.03418	-0.16593	-0.16699	-0.31424	-0.30887	-0.23054	-0.09984	-0.35967	-0.35002	-0.0282	1.6034	-0.41298	-0.374	-0.44579	-0.20952	-0.2738	-0.28337	-0.61647	-0.35542	-0.30046	-0.84559	0.84243	-0.19391	-0.48842	-1.2473	-0.55766	-1.0408	-0.86806	-0.13903	-0.52769	-1.3611
1	356	373	0	-1.2389	-0.71984	-2.0612	-1.3952	-1.5775	-1.0189	-0.82196	-0.37796	-0.61247	-0.0070565	-0.076288	-0.086878	0.56539	-0.35531	-0.068127	-0.03418	-0.16593	-0.16699	-0.31424	-0.30887	-0.23054	-0.09984	-0.35967	-0.35002	-0.0282	-0.37415	-0.41298	-0.374	-0.075795	-0.20952	-0.2738	-0.28337	0.56152	-0.35542	-0.30046	-0.84559	-0.67147	-0.19391	0.28578	-1.4899	-0.0096312	-1.0521	-1.267	-0.13903	-0.37866	-0.97669
1	357	423	0	-0.42753	-0.66358	-0.97047	-0.68805	-1.1672	-0.94306	-0.82196	-0.37796	-0.76769	-0.0070565	-0.076288	-0.086878	-0.10474	-0.35531	-0.068127	-0.03418	-0.16593	-0.16699	-0.31424	-0.30887	-0.23054	-0.09984	-0.35967	-0.35002	-0.0282	-0.37415	-0.41298	-0.374	-0.20725	-0.20952	-0.2738	0.049992	-0.61647	2.124	-0.30046	-0.84559	-0.14597	-0.19391	-0.0098402	0.34509	-0.21076	1.2407	0.45461	-0.13903	-0.3588	0.4982
1	359	237	0	-0.70985	-0.65825	-1.3013	-1.2182	-1.4127	-2.2508	-0.82196	-0.37796	-1.0592	-0.0070565	-0.076288	-0.086878	-0.37537	-0.35531	-0.068127	-0.03418	-0.16593	-0.16699	-0.31424	-0.30887	-0.23054	-0.09984	-0.35967	0.72214	-0.0282	-0.37415	-0.41298	-0.374	0.42448	-0.20952	-0.2738	1.1688	-0.61647	-0.35542	-0.30046	-0.84559	-0.67147	-0.19391	0.31805	-0.52584	0.53446	-0.22221	-0.85695	-0.13903	-0.20114	-1.1435
1	360	475	0	-0.68765	-0.7159	-1.0356	-0.80747	-1.0086	0.1721	-0.82196	-0.37796	-0.29612	-0.0070565	-0.076288	-0.086878	-0.37537	-0.35531	-0.068127	-0.03418	-0.16593	-0.16699	-0.31424	-0.30887	-0.23054	-0.09984	-0.35967	-0.35002	-0.0282	-0.37415	-0.41298	-0.16365	-0.44579	-0.20952	-0.2738	-0.25208	-0.61647	-0.35542	-0.30046	-0.84559	-0.5618	-0.19391	-0.13126	-0.64062	-0.054929	0.025625	-0.81082	-0.13903	-0.44067	-0.863
1	361	322	0	-0.51306	-0.64138	-0.55041	-0.75835	-1.0388	-0.40859	-0.82196	-0.37796	-0.74796	-0.0070565	-0.076288	-0.086878	-0.37537	-0.35531	-0.068127	-0.03418	-0.16593	-0.16699	-0.31424	-0.30887	-0.23054	-0.09984	-0.35967	-0.35002	-0.0282	1.6644	-0.41298	-0.374	-0.44579	-0.20952	-0.2738	-0.28337	-0.61647	-0.33245	-0.30046	-0.84559	1.3056	-0.19391	-0.32224	0.26692	-0.55766	0.70245	-0.19243	-0.13903	-0.52769	-0.99499
1	362	362	0	-0.30941	-0.63927	-0.60372	-0.69646	-1.0334	-1.078	-0.82196	-0.37796	-0.83448	-0.0070565	-0.076288	-0.086878	-0.37537	-0.35531	-0.068127	-0.03418	-0.16593	-0.16699	-0.31424	-0.30887	-0.23054	-0.09984	-0.35967	-0.35002	-0.0282	-0.37415	-0.41298	0.45939	-0.16709	-0.20952	-0.2738	-0.17047	-0.070704	2.3728	-0.30046	-0.84559	-0.32886	-0.19391	0.23439	0.13786	-0.4357	0.89879	0.22441	-0.13903	-0.50572	0.22293
1	365	396	0	-0.99072	-0.57601	-1.6491	-1.3463	-0.99177	-1.4501	-0.82196	-0.37796	-0.84838	-0.0070565	-0.076288	-0.086878	-0.37537	-0.35531	-0.068127	-0.03418	-0.16593	-0.16699	-0.31424	-0.30887	-0.23054	-0.09984	-0.35967	-0.35002	-0.0282	-0.37415	-0.41298	-0.374	-0.44579	-0.20952	-0.2738	0.98665	-0.61647	-0.35542	-0.30046	-0.84559	-0.07082	-0.19391	-0.67833	-0.85037	0.0013676	-0.46018	-0.58302	-0.13903	-0.34733	-1.1964
1	366	758	0	-1.5552	-0.6543	-1.7551	-1.3969	-1.1092	-1.0281	-0.82196	-0.37796	-0.90433	-0.0070565	-0.076288	-0.086878	-0.37537	-0.35531	-0.068127	-0.03418	-0.16593	-0.16699	-0.31424	-0.30887	-0.23054	-0.09984	-0.35967	0.53449	-0.0282	-0.37415	-0.41298	-0.374	-0.44579	-0.20952	-0.2738	-0.28337	-0.61647	-0.35542	-0.30046	-0.84559	-0.67147	-0.19391	-0.79671	-0.99001	1.1315	0.018679	-0.25181	-0.13903	0.1465	-1.3531
1	367	532	0	-0.1683	-0.73543	-0.15557	-0.44775	0.03968	-0.022729	-0.82196	-0.37796	-0.61884	-0.0070565	-0.076288	-0.086878	-0.37537	-0.35531	-0.068127	-0.03418	-0.16593	0.47755	-0.31424	-0.30887	-0.23054	-0.09984	-0.35967	-0.35002	-0.0282	-0.37415	-0.41298	-0.374	-0.44579	-0.20952	-0.2738	-0.28337	-0.61647	-0.35542	-0.30046	-0.84559	-0.67147	-0.19391	-0.75537	0.11403	-0.447	1.1445	0.0028831	-0.13903	-0.48584	-0.65648
1	368	712	0	-0.68286	-0.71106	-0.69993	-0.72859	-0.72466	-0.15107	-0.82196	-0.37796	-0.50546	-0.0070565	-0.076288	-0.086878	-0.37537	-0.35531	-0.068127	-0.03418	-0.16593	-0.16699	-0.31424	-0.30887	-0.23054	-0.09984	-0.35967	-0.35002	-0.0282	-0.37415	-0.41298	-0.374	-0.44579	-0.20952	-0.2738	-0.28337	-0.61647	-0.35542	-0.30046	-0.84559	-0.31545	-0.19391	-0.78229	-0.36661	-0.51975	0.49856	-0.44261	-0.13903	-0.48525	-0.92916
1	369	584	0	-1.0231	-0.77664	-1.109	-1.169	-1.0738	-0.04694	-0.82196	-0.37796	-0.51882	-0.0070565	-0.076288	-0.086878	-0.37537	-0.35531	-0.068127	-0.03418	-0.16593	-0.16699	-0.31424	-0.30887	-0.23054	-0.09984	-0.35967	-0.35002	-0.0282	-0.028693	-0.41298	-0.374	-0.44579	-0.20952	-0.2738	-0.28337	-0.61647	-0.35542	-0.30046	-0.84559	-0.30409	-0.19391	-0.6738	-0.58662	-0.13538	-0.23905	-0.70844	-0.13903	-0.5059	-1.3593
1	371	266	0	-1.4236	-0.75251	-1.7301	-1.3314	-1.3863	-0.88837	-0.82196	-0.37796	-1.0944	-0.0070565	-0.076288	-0.086878	-0.37537	-0.35531	-0.068127	-0.03418	-0.16593	-0.16699	-0.31424	-0.30887	-0.23054	-0.09984	-0.35967	-0.27149	-0.0282	-0.37415	-0.41298	-0.374	-0.44579	-0.20952	-0.2738	-0.28337	-0.61647	-0.35542	-0.30046	-0.84559	-0.23459	-0.19391	-0.69754	-1.2048	0.27495	-1.5508	-1.0623	-0.13903	-0.33087	-1.0586
1	372	288	0	-1.3442	-0.84879	-1.8202	-1.3619	-0.79099	-1.1318	-0.82196	-0.37796	-1.268	-0.0070565	-0.076288	-0.086878	-0.37537	-0.35531	-0.068127	-0.03418	-0.16593	-0.16699	-0.31424	-0.30887	-0.23054	-0.09984	-0.35967	-0.35002	-0.0282	0.6949	-0.41298	-0.374	-0.44579	-0.20952	-0.2738	-0.28337	-0.61647	-0.35542	-0.30046	-0.84559	0.48152	-0.19391	-0.63915	-1.0874	-0.26865	-1.0676	-1.267	-0.13903	-0.52769	-1.4796
1	373	575	0	-1.0245	-0.26316	-1.4742	-0.84604	-0.77921	0.67787	-0.82196	-0.37796	0.21521	-0.0070565	-0.076288	-0.086878	-0.37537	-0.35531	-0.068127	-0.03418	-0.16593	-0.16699	-0.31424	-0.30887	-0.23054	-0.09984	-0.27331	-0.35002	-0.0282	-0.22086	-0.41298	-0.374	-0.44579	-0.20952	-0.2738	-0.27044	-0.57483	-0.35542	-0.30046	-0.84559	-0.44861	-0.19391	-0.73042	-0.16705	0.67064	-0.31173	-0.55546	-0.13903	-0.20624	-0.99794
1	374	440	0	-0.3428	-0.59959	-0.98414	-0.60175	-1.0987	-0.51562	-0.82196	-0.37796	-0.27425	-0.0070565	-0.076288	-0.086878	-0.37537	-0.35531	-0.068127	-0.03418	-0.16593	-0.16699	-0.31424	-0.30887	-0.23054	-0.09984	-0.35967	-0.35002	-0.0282	-0.37415	-0.41298	-0.27405	-0.38542	-0.20952	-0.2738	-0.28337	-0.22857	0.9163	-0.30046	-0.84559	-0.10486	-0.19391	0.099701	0.28078	0.060386	1.5717	0.79743	-0.13903	-0.41211	-0.52583
1	375	1036	0	-0.48852	-0.6815	-0.94579	-0.86675	-1.0777	-0.19159	-0.82196	-0.37796	-0.27895	-0.0070565	-0.076288	-0.086878	-0.28064	-0.35531	-0.068127	-0.03418	-0.16593	-0.16699	-0.31424	-0.30887	-0.23054	-0.09984	-0.35967	-0.35002	-0.0282	-0.37415	-0.41298	-0.374	-0.374	-0.20952	-0.2738	1.5047	-0.39869	-0.051554	-0.30046	-0.84559	-0.46346	-0.19391	-0.46407	0.68957	-0.18721	-0.12034	-0.48415	-0.13903	-0.30427	-0.60216
1	376	350	0	-1.4595	-0.73825	-1.8013	-1.2712	1.53	-0.82614	-0.82196	-0.37796	-1.023	-0.0070565	-0.076288	-0.086878	-0.37537	-0.35531	-0.068127	-0.03418	-0.16593	-0.16699	-0.31424	-0.30887	-0.23054	-0.09984	-0.35967	-0.35002	-0.0282	0.79219	-0.41298	-0.374	-0.44579	-0.20952	-0.2738	-0.28337	-0.61647	-0.35542	-0.30046	-0.84559	0.82638	-0.19391	-0.79671	-0.99004	-0.55766	-0.75064	-1.267	-0.13903	-0.52769	-1.7984
1	379	405	0	-0.074057	2.1844	-1.6368	0.1381	-0.073359	0.35771	-0.82196	-0.37796	0.68189	-0.0070565	-0.076288	-0.086878	-0.37537	-0.35531	-0.068127	-0.03418	-0.16593	-0.16699	-0.31424	-0.30887	-0.23054	-0.09984	-0.35967	-0.35002	-0.0282	0.43562	-0.41298	-0.374	-0.44579	-0.20952	-0.2738	-0.28337	-0.33805	-0.35542	-0.30046	-0.84559	-0.31964	-0.19391	-0.74964	-0.70714	1.1103	0.070132	-0.37025	-0.13903	-0.063046	-0.88409
1	380	353	0	-0.47796	-0.68718	-0.68359	-0.77145	-1.3534	-0.87176	-0.82196	-0.37796	-0.44869	-0.0070565	-0.076288	-0.086878	-0.37537	-0.35531	-0.068127	-0.03418	-0.16593	-0.16699	-0.31424	-0.30887	-0.23054	-0.09984	-0.35967	-0.35002	-0.0282	-0.37415	-0.41298	1.8829	0.87976	-0.20952	-0.2738	-0.28337	0.36802	-0.12551	-0.30046	-0.84559	-0.62928	-0.19391	0.67566	-0.43105	0.26121	0.16654	-0.42987	-0.13903	-0.33441	-0.39481
1	381	482	0	-1.0923	-0.54462	-1.6629	-1.3767	-1.1253	-0.74237	-0.82196	-0.37796	-0.64717	-0.0070565	-0.076288	-0.086878	-0.37537	-0.29806	-0.068127	-0.03418	-0.16593	-0.16699	-0.31424	-0.30887	-0.23054	-0.09984	-0.35967	-0.35002	-0.0282	1.1235	-0.41298	-0.374	-0.44579	-0.20952	-0.2738	-0.2294	-0.61647	-0.35542	-0.30046	-0.84559	2.1962	0.5	-0.62972	-1.3604	0.1454	-0.68797	-0.57526	-0.13903	-0.11011	-0.86074
1	383	570	0	-1.003	-0.73494	-1.5471	-1.0541	-1.236	-0.42051	-0.82196	-0.37796	-0.56738	-0.0070565	-0.076288	-0.086878	-0.37537	-0.35531	-0.068127	-0.03418	-0.16593	-0.16699	-0.31424	-0.30887	-0.23054	-0.09984	-0.35967	-0.35002	-0.0282	-0.37415	-0.41298	-0.374	-0.44579	-0.20952	-0.2738	-0.28337	-0.61647	-0.35542	-0.30046	-0.84559	-0.67147	-0.19391	-0.79671	-0.27207	0.93674	-0.01234	-0.82333	-0.13903	-0.062748	-1.3501
1	384	474	0	-1.7566	-0.80839	-1.82	-1.6147	-1.4097	-0.54936	-0.82196	-0.37796	-0.89236	-0.0070565	-0.076288	-0.086878	-0.37537	-0.35531	-0.068127	-0.03418	-0.16593	-0.16699	-0.31424	-0.30887	-0.23054	-0.09984	-0.35967	-0.35002	-0.0282	-0.37415	-0.41298	-0.374	-0.44579	-0.20952	-0.2738	-0.28337	-0.61647	-0.35542	-0.30046	-0.84559	-0.60472	-0.19391	-0.79052	-1.5026	0.052082	-1.1698	-0.84281	-0.13903	-0.32689	-1.6521
1	385	263	0	-0.6011	-0.65976	-0.95783	-0.94966	-1.2745	-1.5104	-0.75571	0.88998	-0.60394	-0.0070565	-0.076288	-0.086878	0.86377	-0.35531	-0.068127	-0.03418	-0.16593	-0.16699	-0.31424	-0.30887	-0.23054	-0.09984	-0.35967	-0.35002	-0.0282	-0.37415	-0.41298	0.29185	0.45878	-0.20952	-0.2738	-0.28337	-0.22711	0.1853	-0.30046	-0.84559	-0.41744	-0.19391	0.78866	-0.36045	0.52634	0.90792	0.056662	-0.13903	-0.12089	-0.38469
1	386	1113	0	-1.047	-0.74182	-1.2241	-1.084	-1.0811	-0.32479	-0.82196	-0.37796	-0.35016	-0.0070565	-0.076288	-0.086878	-0.37537	-0.35531	-0.068127	-0.03418	-0.16593	-0.16699	-0.31424	-0.30887	-0.23054	-0.09984	-0.35967	-0.35002	-0.0282	-0.37415	-0.41298	-0.374	-0.44579	-0.20952	-0.2738	-0.043159	-0.61647	-0.35542	-0.30046	-0.84559	-0.67147	-0.19391	-0.74533	-0.67284	-0.034713	-0.64767	-0.94349	-0.13903	-0.44484	-1.4287
1	387	1013	0	-1.1468	-0.74162	-1.3925	-1.2247	-1.0805	-0.43999	-0.82196	-0.37796	-0.58426	-0.0070565	-0.076288	-0.086878	-0.37537	-0.35531	-0.068127	-0.03418	-0.16593	-0.16699	-0.31424	-0.30887	-0.23054	-0.09984	-0.35967	-0.35002	-0.0282	-0.37415	-0.41298	-0.374	-0.44579	-0.20952	-0.2738	-0.27603	-0.61647	-0.33352	-0.30046	-0.84559	-0.65493	-0.19391	-0.73737	-0.81517	-0.37374	-0.08331	-0.85429	-0.13903	-0.41004	-1.2456
1	388	436	0	-0.28226	-0.66971	-0.3711	-0.55867	-1.218	0.55315	-0.82196	-0.37796	-0.29528	-0.0070565	-0.076288	-0.086878	-0.37537	-0.35531	-0.068127	-0.03418	-0.16593	-0.16699	-0.31424	-0.30887	-0.23054	-0.09984	-0.35967	0.3189	-0.0282	-0.37415	-0.41298	-0.374	0.55948	-0.20952	-0.2738	-0.19815	-0.61647	-0.35542	-0.30046	-0.84559	-0.67147	-0.19391	0.10421	0.21848	-0.27129	0.86769	-0.26754	-0.13903	-0.48392	-1.0542
1	389	962	0	-1.1139	-0.74578	-1.3232	-1.0847	-0.92926	-0.61988	-0.82196	-0.37796	-0.61168	-0.0070565	-0.076288	-0.086878	-0.077881	-0.35531	-0.068127	-0.03418	-0.16593	-0.16699	-0.31424	-0.30887	-0.23054	-0.09984	-0.35967	-0.35002	-0.0282	-0.37415	-0.41298	-0.374	-0.24704	-0.20952	-0.2738	-0.28337	-0.43875	-0.096753	-0.30046	-0.84559	-0.31564	-0.19391	-0.25139	-0.36379	-0.091144	-0.36829	-0.66008	-0.13903	-0.025189	-0.54248
1	391	181	0	-1.7122	-0.608	-2.3038	-1.7849	-1.3	-1.923	-0.82196	-0.37796	-0.70349	-0.0070565	-0.076288	-0.086878	-0.37537	-0.35531	-0.068127	-0.03418	-0.16593	-0.16699	-0.31424	-0.30887	-0.23054	-0.09984	-0.35967	-0.35002	-0.0282	-0.37415	-0.41298	-0.374	-0.44579	-0.20952	-0.2738	3.0637	-0.61647	-0.35542	-0.30046	-0.84559	-0.45597	-0.19391	-0.79671	-1.68	-0.24669	-2.1298	-1.267	-0.13903	-0.41355	-1.8529
1	393	990	0	-0.38089	-0.69779	-0.71672	-0.64027	-0.93786	0.13563	-0.63548	0.067164	-0.45745	-0.0070565	-0.076288	-0.086878	0.40824	-0.35531	-0.068127	-0.03418	-0.16593	-0.16699	-0.31424	-0.30887	-0.23054	-0.09984	-0.35967	-0.35002	-0.0282	-0.37415	-0.41298	1.8691	0.92341	-0.20952	-0.2738	0.58693	0.1072	0.34501	-0.30046	-0.84559	-0.66583	-0.19391	1.2985	0.077474	-0.1579	0.40957	-0.36151	-0.13903	-0.35771	-0.19303
1	394	316	0	-0.57089	-0.66764	-0.85397	-0.79236	-0.19749	0.091614	-0.82196	-0.37796	-0.17633	-0.0070565	-0.076288	-0.086878	-0.34949	-0.35531	-0.068127	-0.03418	-0.16593	1.6916	-0.31424	-0.30887	-0.23054	-0.09984	-0.35967	0.4892	-0.0282	-0.049071	-0.41298	-0.374	-0.29451	-0.20952	-0.2738	-0.28337	-0.55152	-0.35542	-0.30046	-0.84559	-0.55961	-0.19391	-0.30915	-0.1008	-0.42572	0.65712	-0.41682	-0.13903	-0.49749	-0.29144
1	395	349	0	-1.0721	-0.74817	-1.3283	-1.3659	-1.1702	-0.97467	-0.82196	-0.37796	-0.70324	-0.0070565	-0.076288	-0.086878	-0.37537	-0.35531	-0.068127	-0.03418	-0.16593	-0.16699	-0.31424	-0.30887	-0.23054	-0.09984	-0.35967	-0.35002	-0.0282	-0.37415	-0.41298	-0.374	-0.44579	-0.20952	-0.2738	-0.28337	-0.61647	-0.35542	-0.30046	-0.84559	-0.67147	-0.19391	-0.79671	-0.6514	-0.24214	-0.32955	-0.98775	-0.13903	-0.35938	-1.5315
1	396	579	0	-1.3349	-0.69938	-1.5435	-1.4049	-0.9768	-0.94494	-0.82196	-0.37796	-0.7795	-0.0070565	-0.076288	-0.086878	-0.37537	-0.35531	-0.068127	-0.03418	-0.16593	-0.16699	-0.31424	-0.30887	-0.23054	-0.09984	-0.35967	-0.35002	-0.0282	-0.37415	-0.41298	-0.374	-0.44579	-0.20952	-0.2738	-0.16787	-0.61647	-0.35542	-0.30046	-0.84559	-0.67147	-0.19391	-0.77645	-1.0462	-0.17776	-0.091867	-0.29599	-0.13903	-0.47825	-1.3552
1	398	622	0	-1.1265	-0.72354	-1.4175	-1.3261	-1.1273	-1.101	-0.82196	-0.37796	-0.4017	-0.0070565	-0.076288	-0.086878	-0.37537	-0.35531	-0.068127	-0.03418	-0.16593	-0.16699	-0.31424	-0.30887	-0.23054	-0.09984	-0.35967	-0.35002	-0.0282	-0.37415	-0.41298	-0.374	-0.44579	-0.20952	-0.2738	0.9031	-0.61647	-0.35542	-0.30046	-0.84559	-0.519	-0.19391	-0.65077	-1.0613	0.33019	-0.53074	-0.5588	-0.13903	-0.2227	-1.4201
1	399	910	0	-1.0606	-0.76425	-1.3148	-1.1786	-1.2347	-0.48992	-0.82196	-0.37796	-0.84917	-0.0070565	-0.076288	-0.086878	-0.37537	-0.35531	-0.068127	-0.03418	-0.16593	-0.16699	-0.31424	-0.30887	-0.23054	-0.09984	-0.35967	-0.35002	-0.0282	-0.24096	-0.41298	-0.374	-0.44579	-0.20952	-0.2738	-0.27112	-0.61647	-0.28635	-0.30046	-0.84559	-0.48766	-0.19391	-0.69847	-0.82512	0.44183	-0.57236	-1.0253	-0.13903	-0.35151	-1.4187
1	401	288	0	-0.52694	-0.66367	-0.86577	-0.74819	-1.0078	-1.1349	-0.82196	-0.37796	-0.66379	-0.0070565	-0.076288	-0.086878	1.8956	-0.35531	-0.068127	-0.03418	-0.16593	-0.16699	-0.31424	-0.30887	-0.23054	-0.09984	-0.35967	-0.35002	-0.0282	-0.37415	0.45396	-0.374	1.3287	-0.20952	-0.2738	-0.28337	2.0417	0.2623	-0.30046	-0.84559	-0.21079	-0.19391	1.5943	-0.35399	-0.55766	-0.054829	-0.56042	-0.13903	-0.52769	-0.029085
1	402	450	0	-1.1606	-0.54571	-1.5874	-1.018	-0.69813	-0.63002	-0.82196	-0.37796	-0.6967	-0.0070565	-0.076288	-0.086878	-0.37537	-0.35531	-0.068127	-0.03418	-0.16593	-0.16699	-0.31424	-0.30887	-0.23054	-0.09984	-0.35967	-0.35002	-0.0282	-0.37415	-0.41298	-0.374	-0.44579	-0.20952	-0.2738	-0.28337	-0.58606	-0.35542	-0.30046	-0.84559	-0.67147	-0.19391	-0.79671	-0.39345	1.0035	0.18973	-0.64849	-0.13903	-0.27427	-1.1317
1	403	322	0	-0.94085	0.61117	-1.6474	-0.78928	-1.1989	-0.24085	-0.82196	-0.37796	-0.79705	-0.0070565	-0.076288	-0.086878	-0.37537	-0.35531	-0.068127	-0.03418	-0.16593	-0.16699	-0.31424	-0.30887	-0.23054	-0.09984	-0.35967	-0.35002	-0.0282	-0.37415	-0.41298	-0.374	-0.44579	-0.20952	-0.2738	-0.28337	-0.61647	-0.35542	-0.30046	-0.84559	-0.40643	-0.19391	-0.79671	-0.871	-0.29147	-1.3714	-1.2388	-0.13903	-0.48818	-1.309
1	404	434	0	-1.3411	-0.5662	-1.9989	-1.4679	-1.4706	-1.0701	-0.82196	-0.37796	-0.97924	-0.0070565	-0.076288	-0.086878	-0.37537	-0.35531	-0.068127	-0.03418	-0.16593	-0.16699	-0.31424	-0.30887	-0.23054	-0.09984	-0.35967	-0.35002	-0.0282	-0.37415	-0.41298	-0.374	-0.44579	-0.20952	-0.2738	3.0935	-0.61647	-0.35542	-0.30046	-0.84559	-0.67147	-0.19391	-0.79671	-1.535	0.44857	-1.9303	-1.267	-0.13903	-0.33029	-1.8529
1	405	187	0	-0.77983	-0.78361	-1.1068	-1.1309	-1.1637	-1.0369	-0.24895	-0.37796	-0.9118	-0.0070565	-0.076288	-0.086878	0.061776	-0.35531	-0.068127	-0.03418	-0.16593	-0.16699	-0.31424	-0.30887	-0.23054	-0.09984	-0.35967	-0.35002	-0.0282	-0.37415	-0.41298	-0.374	0.98562	-0.20952	-0.2738	-0.28337	0.67008	-0.35542	-0.30046	-0.84559	-0.67147	-0.19391	0.59336	-0.68153	0.22922	-0.35739	-0.49221	-0.13903	-0.215	-0.67269
1	406	374	0	-0.9901	-0.69695	-1.2279	-1.1908	-1.1997	-0.86984	-0.82196	-0.37796	-0.36278	-0.0070565	-0.076288	-0.086878	-0.37537	-0.35531	-0.068127	-0.03418	-0.16593	-0.16699	-0.31424	-0.30887	-0.23054	-0.09984	-0.35967	-0.35002	-0.0282	-0.33486	-0.41298	-0.374	-0.44579	-0.20952	-0.2738	0.044073	-0.61647	-0.35542	-0.30046	-0.84559	-0.50247	-0.19391	-0.72224	-0.67519	-0.38067	-0.50876	-0.83817	-0.13903	-0.35367	-1.7039
1	407	446	0	-0.21604	-0.73271	-0.13671	-0.55827	-0.88906	-0.75945	-0.82196	-0.37796	0.021357	-0.0070565	-0.076288	-0.086878	1.8348	-0.35531	-0.068127	-0.03418	-0.16593	0.38219	-0.31424	-0.30887	-0.23054	-0.09984	-0.35967	-0.13931	-0.0282	-0.35768	-0.24926	-0.374	2.1743	-0.20952	-0.2738	-0.28337	-0.11208	-0.35542	-0.30046	-0.84559	-0.47565	-0.19391	1.1552	0.12572	-0.55216	0.85701	-0.15072	-0.13903	-0.4457	-0.22713
1	408	835	0	-0.58178	-0.71832	-0.80667	-0.84384	-0.95979	0.14071	-0.82196	-0.37796	-0.63889	-0.0070565	-0.076288	-0.086878	-0.37537	-0.35531	-0.068127	-0.03418	-0.16593	-0.13766	-0.31424	-0.30887	-0.23054	-0.09984	-0.2779	-0.35002	-0.0282	-0.053398	-0.41298	0.1702	-0.44579	-0.20952	-0.2738	-0.047672	-0.60418	-0.26023	-0.30046	-0.84559	-0.1865	-0.19391	-0.32204	-0.057775	0.038874	0.4537	-0.17954	-0.13903	-0.14471	-0.69735
1	409	946	0	-1.0583	-0.77711	-1.1664	-1.2055	-0.96649	-0.36015	-0.82196	-0.37796	-0.82331	-0.0070565	-0.076288	-0.086878	-0.37537	-0.35531	-0.068127	-0.03418	-0.16593	-0.16699	-0.31424	-0.30887	-0.23054	-0.09984	-0.35967	-0.35002	-0.0282	-0.37415	-0.41298	-0.374	-0.44579	-0.20952	-0.2738	-0.28337	-0.61647	-0.35542	-0.30046	-0.84559	-0.60851	-0.19391	-0.75331	-0.49919	-0.2498	-0.22451	-0.7901	-0.13903	-0.4571	-1.4452
1	411	700	0	-1.3868	-0.66667	-1.762	-1.4119	-1.1702	-0.3518	-0.82196	-0.37796	-0.57134	-0.0070565	-0.076288	-0.086878	-0.37537	-0.35531	-0.068127	-0.03418	-0.16593	-0.16699	-0.31424	-0.30887	-0.23054	-0.09984	-0.35967	-0.35002	-0.0282	-0.37415	-0.41298	-0.374	-0.44579	-0.20952	-0.2738	-0.081751	-0.61647	-0.35542	-0.30046	-0.84559	-0.67147	-0.19391	-0.79671	-1.1138	-0.056375	-0.52928	-0.71411	-0.13903	-0.17609	-1.3807
1	412	657	0	-0.91142	-0.671	-1.19	-1.0513	-1.3935	-0.27885	-0.82196	-0.37796	-0.65101	-0.0070565	-0.076288	-0.086878	-0.37537	-0.35531	-0.068127	-0.03418	-0.16593	-0.16699	-0.31424	-0.30887	-0.23054	-0.09984	-0.35967	-0.35002	-0.0282	-0.36856	-0.41298	-0.374	-0.44579	-0.20952	-0.2738	-0.28337	-0.61647	-0.35542	-0.30046	-0.84559	-0.61481	-0.19391	-0.79671	-0.75016	-0.35248	-0.67316	-0.98414	-0.13903	-0.47928	-1.4296
1	413	539	0	-0.42413	-0.72908	-0.55119	-0.48838	0.31602	0.36356	-0.82196	0.78959	0.036863	-0.0070565	-0.076288	-0.086878	-0.37537	-0.35531	-0.068127	-0.03418	-0.16593	-0.16699	-0.31424	-0.30887	-0.23054	-0.09984	-0.35967	-0.35002	-0.0282	0.081319	-0.41298	-0.374	-0.44579	-0.20952	-0.2738	-0.28337	-0.61012	-0.35542	-0.30046	-0.84559	-0.077204	-0.19391	-0.66357	-0.22089	-0.51669	-0.095963	-0.51356	-0.13903	-0.52769	-0.58771
1	414	192	0	-0.88509	-0.70586	-1.7385	-1.337	-1.3387	-2.4349	0.81669	-0.37796	-1.0206	-0.0070565	-0.076288	-0.086878	-0.37537	-0.35531	-0.068127	-0.03418	-0.16593	-0.16699	-0.31424	-0.30887	-0.23054	-0.09984	-0.35967	-0.35002	-0.0282	-0.37415	-0.41298	2.1256	0.5717	-0.20952	-0.2738	-0.28337	-0.24306	1.4201	-0.30046	-0.84559	-0.41054	-0.19391	0.27423	-1.1667	-0.48099	-0.51488	-0.1208	-0.13903	-0.52769	0.52576
1	415	376	0	-1.0714	-0.55876	-1.8621	-1.4421	0.93579	-1.2439	-0.087236	-0.37796	-0.9172	-0.0070565	-0.076288	-0.086878	-0.37537	-0.16453	-0.068127	-0.03418	-0.16593	-0.16699	-0.31424	-0.30887	-0.23054	-0.09984	-0.35967	-0.35002	-0.0282	6.5572	-0.41298	-0.374	-0.44579	-0.20952	-0.2738	0.49171	-0.61647	-0.19823	-0.30046	-0.84559	3.4891	2.4236	-0.57137	-1.2139	-0.29711	-0.91278	-0.3773	-0.13903	-0.52769	-0.21478
1	416	307	0	-1.2462	-0.67386	-2.0086	-1.4547	-1.2658	-1.3128	-0.82196	-0.37796	-1.3604	-0.0070565	-0.076288	-0.086878	-0.37537	-0.35531	-0.068127	-0.03418	-0.16593	-0.16699	-0.31424	-0.30887	-0.23054	-0.09984	-0.35967	-0.35002	-0.0282	-0.37415	-0.41298	-0.374	-0.44579	-0.20952	-0.2738	0.8373	-0.61647	-0.35542	-0.30046	-0.84559	-0.67147	-0.19391	-0.78238	-1.6704	-0.12037	-1.4931	-1.267	-0.13903	-0.13785	-1.743
1	417	420	0	-0.60113	-0.53519	-1.3574	-1.061	-1.1946	-1.5821	0.98024	1.1267	-0.79705	-0.0070565	-0.076288	-0.086878	-0.37537	-0.35531	-0.068127	-0.03418	-0.16593	-0.16699	-0.31424	-0.30887	-0.23054	-0.09984	-0.35967	-0.35002	-0.0282	-0.37415	-0.41298	0.51357	-0.14239	-0.20952	-0.2738	-0.28337	-0.51061	1.2147	-0.30046	-0.84559	-0.10833	-0.19391	0.15188	-0.6947	-0.55766	0.32467	0.29518	-0.13903	-0.52769	0.62216
1	418	781	0	-1.0413	-0.77337	-1.3558	-1.2404	-0.96936	-0.27552	-0.82196	-0.37796	-1.0762	-0.0070565	-0.076288	-0.086878	-0.37537	-0.35531	-0.068127	-0.03418	-0.16593	-0.16699	-0.31424	-0.30887	-0.23054	-0.09984	-0.35967	-0.35002	-0.0282	-0.37415	-0.41298	-0.374	-0.44579	-0.20952	-0.2738	-0.055139	-0.61647	-0.35542	-0.30046	-0.84559	0.033768	-0.19391	-0.59827	-0.82897	-0.28176	-0.35089	-0.79897	-0.13903	-0.40968	-1.3071
1	419	130	0	-1.7554	-0.70308	-1.7201	-1.6933	-1.2573	-2.2205	-0.82196	-0.37796	-1.1969	-0.0070565	-0.076288	-0.086878	-0.37537	-0.35531	-0.068127	-0.03418	-0.16593	-0.16699	-0.31424	-0.30887	-0.23054	-0.09984	-0.35967	-0.35002	-0.0282	-0.37415	-0.41298	-0.374	-0.44579	-0.20952	-0.2738	-0.28337	-0.61647	-0.35542	-0.30046	-0.84559	-0.67147	-0.19391	-0.79671	-1.5334	-0.40675	-1.5367	-0.4788	-0.13903	-0.41766	-1.819
1	420	432	0	-0.15399	-0.67104	-0.18799	-0.44732	-0.76264	0.35926	-0.82196	-0.37796	-0.28022	-0.0070565	-0.076288	-0.086878	-0.37537	-0.35531	-0.068127	-0.03418	-0.16593	-0.16699	-0.31424	-0.30887	-0.23054	-0.09984	-0.35967	-0.35002	-0.0282	-0.37415	-0.41298	-0.374	-0.44579	-0.20952	-0.2738	-0.059866	-0.61647	-0.10364	-0.30046	-0.84559	-0.11115	-0.19391	-0.43707	0.2202	-0.12817	1.3291	0.37079	-0.13903	-0.43202	-0.62205
1	421	732	0	-1.6422	-0.76435	-1.6416	-1.3793	-1.0119	-0.42527	-0.82196	-0.37796	-0.82482	-0.0070565	-0.076288	-0.086878	-0.37537	-0.35531	-0.068127	-0.03418	-0.16593	-0.16699	-0.31424	-0.30887	-0.23054	-0.09984	-0.35967	-0.35002	-0.0282	-0.37415	-0.41298	-0.374	-0.44579	-0.20952	-0.2738	-0.28337	-0.61647	-0.35542	-0.30046	-0.84559	-0.67147	-0.19391	-0.79671	-1.2551	0.52636	-0.87469	-1.267	-0.13903	0.0342	-1.4895
1	422	761	0	-0.22517	-0.69824	-0.27917	-0.46493	-0.39342	0.19388	-0.82196	-0.37796	-0.57609	-0.0070565	-0.076288	-0.086878	-0.37537	-0.35531	-0.068127	-0.03418	-0.16593	-0.16699	-0.31424	-0.30887	-0.23054	-0.09984	-0.35967	-0.35002	-0.0282	-0.27762	-0.41298	-0.374	-0.083076	-0.20952	-0.2738	-0.28337	0.044686	-0.35542	-0.30046	-0.84559	-0.65924	-0.19391	-0.18269	-0.0053428	-0.089735	0.81493	-0.2312	-0.13903	-0.36702	-0.8657
1	423	397	0	-1.2567	-0.79315	-1.6713	-1.4245	-1.1412	-1.2509	-0.25682	0.22494	-0.73164	-0.0070565	-0.076288	-0.086878	-0.37537	-0.35531	-0.068127	-0.03418	-0.16593	-0.16699	-0.31424	-0.30887	-0.23054	-0.09984	-0.35967	-0.35002	-0.0282	-0.37415	-0.41298	-0.374	-0.44579	-0.20952	-0.2738	-0.26465	-0.61647	-0.35542	-0.30046	-0.84559	-0.56368	-0.19391	-0.79671	-1.3591	0.22626	-0.73339	0.029577	-0.13903	-0.18186	-1.3627
1	424	1016	0	-1.0689	0.22007	-1.61	-0.98608	-0.88136	-0.24394	-0.82196	-0.37796	-0.54159	-0.0070565	-0.076288	-0.086878	-0.37537	-0.35531	-0.068127	-0.03418	-0.16593	-0.16699	-0.31424	-0.30887	-0.23054	-0.09984	-0.35967	-0.35002	-0.0282	-0.37415	-0.41298	-0.374	-0.44579	-0.20952	-0.2738	-0.067708	-0.61647	-0.35542	-0.30046	-0.84559	-0.60186	-0.19391	-0.78083	-0.8549	0.7131	-0.27897	-0.80937	-0.13903	-0.14015	-1.2807
1	425	465	0	-1.0327	-0.58908	-1.2599	-0.98066	-0.8356	-0.21899	-0.82196	-0.37796	-0.12563	-0.0070565	-0.076288	-0.086878	-0.37537	-0.35531	-0.068127	-0.03418	-0.16593	-0.16699	-0.31424	-0.30887	-0.23054	-0.09984	-0.35967	-0.35002	-0.0282	-0.37415	-0.41298	-0.374	-0.44579	-0.20952	-0.2738	-0.28337	-0.45469	-0.35542	-0.30046	-0.84559	-0.66747	-0.19391	-0.72735	-0.1643	0.21574	0.16229	-0.77246	-0.13903	-0.49349	-1.1111
1	426	404	0	-1.6216	-0.8226	-1.9352	-1.5745	-1.3641	-1.1771	-0.82196	-0.37796	-1.1439	-0.0070565	-0.076288	-0.086878	-0.37537	-0.35531	-0.068127	-0.03418	-0.16593	-0.16699	-0.31424	-0.30887	-0.23054	-0.09984	-0.35967	-0.35002	-0.0282	-0.37415	-0.41298	-0.374	-0.44579	-0.20952	-0.2738	-0.28337	-0.61647	-0.35542	-0.30046	-0.84559	-0.23317	-0.19391	-0.79671	-0.98602	-0.55159	-0.86147	-0.97534	-0.13903	-0.52769	-1.1593
1	427	573	0	-0.38249	-0.51766	-0.49022	-0.42943	-0.97721	0.9212	-0.82196	-0.37796	0.5237	-0.0070565	-0.076288	-0.086878	-0.37537	-0.35531	-0.068127	-0.03418	-0.16593	-0.16699	-0.31424	-0.30887	-0.23054	-0.09984	-0.35967	-0.35002	-0.0282	-0.18831	-0.41298	-0.374	-0.44579	-0.20952	-0.2738	0.44475	-0.52096	0.32917	-0.30046	-0.84559	0.10204	-0.19391	-0.13128	-0.10379	0.23364	1.3462	0.50659	-0.13903	-0.28985	-0.62115
1	428	188	0	-1.0496	-0.75792	-1.408	-1.2117	-1.2686	-2.1859	-0.82196	-0.37796	-1.0013	-0.0070565	-0.076288	-0.086878	-0.37537	-0.35531	-0.068127	-0.03418	-0.16593	-0.16699	-0.31424	-0.30887	-0.23054	-0.09984	-0.35967	-0.35002	-0.0282	-0.37415	-0.41298	-0.374	-0.41753	-0.20952	-0.2738	-0.28337	-0.5255	0.49025	-0.30046	-0.84559	-0.67147	-0.19391	-0.43378	-0.51588	1.0481	-0.74345	-1.255	-0.13903	0.19968	-0.92407
1	429	862	0	-0.54736	-0.56072	-0.92643	-0.83973	-1.2473	-0.11789	-0.82196	-0.37796	-0.49599	-0.0070565	-0.076288	-0.086878	-0.37537	-0.35531	-0.068127	-0.03418	-0.16593	-0.16699	-0.31424	-0.30887	-0.23054	-0.09984	-0.35967	-0.35002	-0.0282	-0.37415	-0.41298	-0.374	-0.44579	-0.20952	-0.2738	-0.26181	-0.61647	-0.35542	-0.30046	-0.84559	-0.67147	-0.19391	-0.61006	-0.047567	-0.39836	-0.2533	-0.55883	-0.13903	-0.42627	-1.1129
1	430	526	0	-0.99126	-0.79986	-1.4641	-1.2701	-1.1504	-0.82754	-0.82196	-0.37796	-0.81422	-0.0070565	-0.076288	-0.086878	-0.37537	-0.35531	-0.068127	-0.03418	-0.16593	-0.16699	-0.31424	-0.30887	-0.23054	-0.09984	-0.35967	-0.35002	-0.0282	-0.37415	-0.41298	-0.374	-0.44579	-0.20952	-0.2738	-0.28337	-0.61647	-0.35542	-0.30046	-0.84559	-0.079827	-0.19391	-0.5883	-0.82087	0.0019417	-0.31769	-0.92273	-0.13903	-0.32863	-1.5234
1	431	960	0	-1.2129	-0.69249	-1.2588	-1.185	-0.98226	-0.048343	-0.82196	-0.37796	-0.49382	-0.0070565	-0.076288	-0.086878	-0.37537	-0.35531	-0.068127	-0.03418	-0.16593	-0.16699	-0.31424	-0.30887	-0.23054	-0.09984	-0.35967	-0.35002	-0.0282	-0.37415	-0.41298	-0.374	-0.44579	-0.20952	-0.2738	-0.28337	-0.61647	-0.35542	-0.30046	-0.84559	-0.67147	-0.19391	-0.79671	-0.21399	0.53558	0.12072	-0.64971	-0.13903	-0.34913	-1.3764
1	433	588	0	-0.88165	-0.74169	-0.97329	-1.0337	-0.82407	0.024433	-0.82196	-0.37796	-0.50153	-0.0070565	-0.076288	-0.086878	-0.37537	-0.35531	-0.068127	-0.03418	-0.16593	-0.16699	-0.31424	-0.30887	-0.23054	-0.09984	-0.35967	-0.35002	-0.0282	-0.37415	-0.41298	-0.374	-0.44579	-0.20952	-0.2738	-0.10018	-0.61647	-0.35542	-0.30046	-0.84559	-0.67147	-0.19391	-0.79671	-0.42322	-0.27452	-0.15288	-0.74976	-0.13903	-0.52769	-1.1395
1	434	377	0	-1.0371	-0.72461	-1.3641	-1.1753	-0.60601	-0.63628	-0.82196	-0.37796	-0.75213	-0.0070565	-0.076288	-0.086878	-0.37537	0.05421	-0.068127	-0.03418	-0.16593	-0.16699	-0.31424	-0.30887	-0.23054	-0.09984	-0.35967	-0.35002	-0.0282	-0.0044971	-0.41298	-0.374	-0.44579	-0.20952	-0.2738	-0.28337	-0.61647	-0.35542	-0.30046	-0.84559	-0.4596	-0.19391	-0.71894	-0.70807	-0.29133	-0.3155	-0.45271	-0.13903	-0.44335	-0.62862
1	435	262	0	-1.044	0.57631	-1.3329	-0.82261	-0.73568	-0.058544	-0.82196	-0.37796	-0.17747	-0.0070565	-0.076288	-0.086878	-0.37537	-0.35531	-0.068127	-0.03418	-0.16593	-0.16699	-0.31424	-0.30887	-0.23054	-0.09984	-0.35967	-0.35002	-0.0282	-0.37415	-0.41298	-0.374	-0.44579	-0.20952	-0.2738	-0.28337	-0.61647	-0.35542	-0.30046	-0.84559	-0.55786	-0.19391	-0.48558	-0.51449	-0.37987	-0.33568	-0.81891	-0.13903	-0.52769	-1.4488
1	436	186	0	-0.3967	0.79237	-0.84394	-0.35037	-0.4229	0.79787	-0.82196	-0.37796	0.78521	-0.0070565	-0.076288	-0.086878	-0.37537	-0.35531	-0.068127	-0.03418	-0.16593	-0.16699	-0.31424	-0.30887	-0.23054	-0.09984	0.63724	-0.35002	-0.0282	2.305	-0.41298	-0.374	-0.38867	-0.20952	-0.2738	-0.28337	-0.41428	-0.35542	-0.30046	-0.84559	0.90481	-0.19391	-0.19116	0.24405	-0.54447	0.668	-0.044035	-0.13903	-0.52769	-0.51443
1	437	855	0	-0.68122	-0.71681	-0.85774	-0.96744	0.19374	-1.0975	-0.82196	-0.37796	-0.81686	-0.0070565	-0.076288	-0.086878	-0.37537	-0.35531	-0.068127	-0.03418	-0.16593	0.97858	-0.31424	-0.30887	-0.23054	-0.09984	-0.35967	-0.24008	-0.0282	1.1381	-0.41298	-0.374	-0.44579	-0.20952	-0.2738	-0.28337	-0.61647	-0.35542	-0.30046	-0.84559	-0.086732	-0.19391	-0.31973	-0.50168	-0.55766	0.039021	-0.48517	-0.13903	-0.52769	-0.64792
1	438	508	0	-0.51368	-0.76851	-0.58529	-0.80788	-0.89818	8.1203e-05	-0.82196	-0.37796	-0.80594	-0.0070565	-0.076288	-0.086878	-0.37537	-0.35531	-0.068127	-0.03418	-0.16593	-0.16699	-0.31424	-0.30887	-0.23054	-0.09984	-0.35967	-0.35002	-0.0282	1.7167	-0.41298	-0.374	-0.2785	-0.20952	-0.2738	-0.27605	-0.34068	-0.35542	-0.30046	-0.84559	-0.10843	-0.19391	-0.43378	-0.15406	-0.55766	-0.1087	0.15488	-0.13903	-0.52769	-0.81429
1	439	420	0	-1.3506	-0.75805	-1.6372	-1.6413	-1.3895	-1.7122	-0.82196	-0.37796	-0.75941	-0.0070565	-0.076288	-0.086878	-0.37537	-0.35531	-0.068127	-0.03418	-0.16593	-0.16699	-0.31424	-0.30887	-0.23054	-0.09984	-0.35967	-0.35002	-0.0282	-0.37415	-0.41298	-0.374	-0.44579	-0.20952	-0.2738	-0.28337	-0.61647	-0.35542	-0.30046	-0.84559	-0.67147	-0.19391	-0.79671	-1.2378	0.21251	-1.1733	-0.68893	-0.13903	-0.27128	-1.8529
1	440	577	0	-1.4618	-0.8036	-1.5619	-1.4485	-1.1472	-0.83032	-0.82196	-0.37796	-0.41972	-0.0070565	-0.076288	-0.086878	-0.37537	-0.35531	-0.068127	-0.03418	-0.16593	-0.16699	-0.31424	-0.30887	-0.23054	-0.09984	-0.35967	-0.35002	-0.0282	-0.37415	-0.41298	-0.374	-0.44579	-0.20952	-0.2738	-0.28337	-0.61647	-0.35542	-0.30046	-0.84559	-0.67147	-0.19391	-0.79671	-1.1653	0.11843	-0.89176	-0.67509	-0.13903	-0.35437	-1.3129
1	441	165	0	-1.5038	-0.78688	-2.0685	-1.4955	-1.5663	-1.5861	-0.82196	-0.37796	-0.87234	-0.0070565	-0.076288	-0.086878	-0.37537	-0.35531	-0.068127	-0.03418	-0.16593	-0.16699	-0.31424	-0.30887	-0.23054	-0.09984	-0.35967	-0.35002	-0.0282	-0.37415	-0.41298	-0.374	-0.44579	-0.20952	-0.2738	-0.28337	-0.61647	-0.35542	-0.30046	-0.84559	-0.67147	-0.19391	-0.79671	-1.5418	-0.32009	-1.4506	-0.85609	-0.13903	-0.51805	-1.3636
1	442	384	0	-1.8201	-0.75979	-2.0574	-1.5184	-1.3095	-0.72799	-0.82196	-0.37796	-0.65008	-0.0070565	-0.076288	-0.086878	-0.37537	-0.35531	-0.068127	-0.03418	-0.16593	-0.16699	-0.31424	-0.30887	-0.23054	-0.09984	-0.35967	-0.35002	-0.0282	-0.37415	-0.41298	-0.374	-0.44579	-0.20952	-0.2738	-0.28337	-0.61647	-0.35542	-0.30046	-0.84559	-0.67147	-0.19391	-0.79671	-1.3983	2.0918	-0.72984	-1.267	-0.13903	0.45975	-1.8529
1	443	821	0	-0.61567	-0.71064	-0.87997	-0.70721	0.89082	-0.18668	-0.82196	-0.37796	-0.4439	-0.0070565	-0.076288	-0.086878	-0.37537	-0.35531	-0.068127	-0.03418	-0.16593	-0.16699	-0.31424	-0.30887	-0.23054	-0.09984	-0.35967	-0.35002	-0.0282	1.1398	-0.41298	-0.374	0.20609	-0.20952	-0.2738	-0.25168	0.50104	-0.35542	-0.30046	-0.84559	-0.022591	-0.19391	0.31819	-0.24477	-0.32786	0.21965	-0.42295	-0.13903	-0.45216	-0.38191
1	444	507	0	-0.29171	-0.6087	-0.47184	-0.5217	-0.7352	0.10685	-0.72299	0.75268	-0.2433	-0.0070565	-0.076288	-0.086878	-0.24633	-0.35531	-0.068127	-0.03418	-0.16593	-0.16699	-0.31424	-0.30887	-0.23054	-0.09984	-0.35967	-0.35002	-0.0282	-0.37415	-0.41298	0.86023	0.20223	-0.20952	-0.2738	-0.28337	1.1047	-0.27156	-0.30046	-0.84559	-0.6421	-0.19391	0.74734	0.55626	-0.55766	0.71533	0.10864	-0.13903	-0.52769	-0.46455
1	445	613	0	-0.99501	-0.72752	-1.3693	-1.1514	-0.87308	-0.45832	-0.25413	-0.33912	-0.37936	-0.0070565	-0.076288	-0.086878	-0.37537	0.70061	-0.068127	-0.03418	-0.16593	-0.16699	-0.31424	-0.30887	-0.23054	-0.09984	-0.35967	-0.35002	-0.0282	-0.37415	-0.41298	-0.374	-0.44579	-0.20952	-0.2738	-0.28337	-0.61089	-0.34336	-0.30046	-0.84559	-0.67147	-0.19391	-0.76083	-0.53966	-0.38967	-0.11271	-0.55579	-0.13903	-0.45506	-0.86927
1	447	264	0	-2.0572	-0.78887	-1.9782	-1.7276	-1.5907	-1.3091	-0.82196	-0.37796	-0.96819	-0.0070565	-0.076288	-0.086878	-0.37537	-0.35531	-0.068127	-0.03418	-0.16593	-0.16699	-0.31424	-0.30887	-0.23054	-0.09984	-0.35967	-0.35002	-0.0282	-0.37415	-0.41298	-0.374	-0.44579	-0.20952	-0.2738	-0.28337	-0.61647	-0.35542	-0.30046	-0.84559	-0.67147	-0.19391	-0.79671	-1.7659	0.67279	-1.7068	-1.267	-0.13903	-0.30549	-1.8529
1	449	1178	0	-1.0701	-0.65634	-1.4982	-1.2469	-0.97542	-0.23098	-0.31911	0.51532	-0.69164	-0.0070565	-0.076288	-0.086878	-0.37537	-0.35531	-0.068127	-0.03418	-0.16593	-0.16699	-0.31424	-0.30887	-0.23054	-0.09984	-0.35967	-0.35002	-0.0282	-0.3492	-0.41298	-0.374	-0.44579	-0.20952	-0.2738	-0.16037	-0.61647	-0.35542	-0.30046	-0.84559	-0.14744	-0.15182	-0.74443	-1.027	0.14709	-0.40792	-0.020575	-0.13903	-0.23101	-0.99183
1	451	717	0	-1.0679	-0.68381	-1.0952	-1.1715	-0.95526	-0.64389	-0.82196	-0.37796	-0.51535	-0.0070565	-0.076288	-0.086878	-0.37537	-0.35531	-0.068127	-0.03418	-0.16593	-0.16699	-0.31424	-0.30887	-0.23054	-0.09984	-0.35967	-0.35002	-0.0282	-0.37415	-0.41298	-0.374	-0.44579	-0.20952	-0.2738	-0.11758	-0.61647	-0.33737	-0.30046	-0.84559	-0.66628	-0.19391	-0.79262	-0.62803	0.11822	0.24617	-0.13533	-0.13903	-0.206	-1.2665
1	452	300	0	-1.1374	-0.78291	-1.3582	-1.3218	-0.99651	-0.4336	-0.82196	-0.37796	-0.76694	-0.0070565	-0.076288	-0.086878	-0.37537	-0.35531	-0.068127	-0.03418	-0.16593	-0.16699	-0.31424	-0.30887	-0.23054	-0.09984	-0.35967	-0.35002	-0.0282	-0.37415	-0.41298	-0.374	-0.33955	-0.20952	-0.2738	-0.28337	-0.49107	-0.35542	-0.30046	-0.84559	-0.65285	-0.19391	-0.57271	-0.44151	-0.51677	0.012066	-0.63876	-0.13903	-0.47998	-1.271
1	453	753	0	-0.93259	-0.7069	-1.2878	-1.1024	-0.5064	-0.11325	-0.78247	-0.37796	-0.68761	-0.0070565	-0.076288	-0.086878	-0.37537	-0.35531	-0.068127	-0.03418	-0.16593	-0.16699	-0.31424	-0.30887	-0.23054	-0.09984	-0.35967	-0.35002	-0.0282	-0.37415	-0.41298	-0.374	-0.44579	-0.20952	-0.2738	-0.17975	-0.61647	-0.20333	-0.30046	-0.84559	-0.35897	-0.19391	-0.79282	-0.59792	-0.068838	0.17639	-0.59771	-0.13903	-0.31079	-1.0106
1	455	346	0	-0.30846	-0.74824	-0.58858	-0.52511	-0.64222	0.60683	-0.77159	-0.084795	-0.46445	-0.0070565	-0.076288	-0.086878	-0.37537	-0.35531	-0.068127	-0.03418	-0.16593	-0.16699	-0.31424	-0.30887	-0.23054	-0.09984	-0.35967	-0.35002	-0.0282	-0.37415	-0.41298	0.54243	0.07539	-0.20952	-0.2738	-0.28337	0.28272	1.1665	-0.30046	-0.84559	0.42142	-0.19391	0.91748	-0.13683	-0.51511	0.98158	0.12806	-0.13903	-0.52769	-0.41944
1	456	684	0	-1.0006	-0.76229	-1.1484	-1.149	-1.0643	-1.031	-0.82196	-0.37796	-1.1175	-0.0070565	-0.076288	-0.086878	-0.30363	-0.35531	-0.068127	-0.03418	-0.16593	-0.16699	-0.31424	-0.30887	-0.23054	-0.09984	-0.35967	-0.35002	-0.0282	-0.37415	-0.41298	-0.374	-0.39919	-0.20952	-0.2738	-0.28337	-0.61647	-0.35542	-0.30046	-0.84559	-0.67147	-0.19391	-0.63835	-0.39956	-0.030781	-0.20033	-0.2513	-0.13903	-0.25234	-1.1062
1	459	472	0	-0.38929	-0.71848	-0.37027	-0.72963	-0.85148	0.035796	-0.52205	-0.37796	-0.58664	-0.0070565	-0.076288	-0.086878	-0.37537	-0.35531	-0.068127	-0.03418	-0.16593	1.078	-0.31424	-0.30887	-0.23054	-0.09984	-0.35967	-0.35002	-0.0282	-0.094236	-0.41298	0.42542	-0.44579	-0.20952	-0.2738	0.2657	-0.61647	-0.22233	-0.30046	-0.84559	0.81725	-0.19391	0.23224	0.33308	-0.55246	0.59217	-0.19503	-0.13903	-0.52769	-0.73032
1	460	413	0	-0.2038	-0.65765	-0.38863	-0.66125	-1.3236	-0.10211	-0.82196	-0.37796	-0.66312	-0.0070565	-0.076288	-0.086878	-0.37537	-0.35531	-0.068127	-0.03418	-0.16593	-0.16699	-0.31424	-0.30887	-0.23054	-0.09984	-0.35967	-0.35002	-0.0282	-0.37415	-0.41298	-0.374	-0.35575	-0.20952	-0.2738	0.30794	-0.5999	-0.35542	-0.30046	-0.84559	-0.67147	-0.19391	0.35042	0.56614	-0.3855	0.45066	-0.37147	-0.13903	-0.42762	-0.56617
1	461	434	0	-1.0693	-0.68508	-1.279	-1.0439	-1.3104	-0.34929	-0.82196	-0.37796	-0.6878	-0.0070565	-0.076288	-0.086878	-0.37537	-0.35531	-0.068127	-0.03418	-0.16593	-0.16699	-0.31424	-0.30887	-0.23054	-0.09984	-0.35967	-0.21767	-0.0282	-0.37415	-0.41298	-0.374	-0.44579	-0.20952	-0.2738	0.3809	-0.61647	-0.35542	-0.30046	-0.84559	-0.67147	-0.19391	-0.79671	-0.49463	0.16678	-0.40792	-1.0214	-0.13903	-0.30486	-1.4617
1	462	356	0	-1.2176	1.0853	-1.8186	-0.76047	-0.86665	-0.58515	-0.82196	-0.37796	-0.23963	-0.0070565	-0.076288	-0.086878	-0.37537	-0.35531	-0.068127	-0.03418	-0.16593	-0.16699	-0.31424	-0.30887	-0.23054	-0.09984	-0.35967	-0.35002	-0.0282	-0.37415	-0.41298	-0.374	-0.44579	-0.20952	-0.2738	-0.25205	-0.61647	-0.35542	-0.30046	-0.84559	-0.67147	-0.19391	-0.79671	-0.81024	-0.46119	-0.99786	-1.2287	-0.13903	-0.28734	-1.3629
1	463	445	0	-0.16233	-0.69121	-0.16708	-0.25749	-0.77718	0.64084	-0.82196	-0.37796	0.096387	-0.0070565	-0.076288	-0.086878	-0.37537	-0.35531	-0.068127	-0.03418	-0.16593	-0.16699	-0.31424	-0.30887	-0.23054	-0.09984	-0.35967	-0.35002	-0.0282	-0.37415	-0.41298	-0.374	-0.27869	-0.20952	-0.2738	-0.28337	-0.61647	-0.14394	-0.30046	-0.84559	-0.67147	-0.19391	-0.06309	0.19853	-0.30995	1.1349	0.047493	-0.13903	-0.36356	-0.81333
1	464	279	0	-0.75914	-0.62949	-1.6217	-0.86679	-1.4184	-2.0221	-0.82196	-0.37796	-0.84967	-0.0070565	-0.076288	-0.086878	-0.37537	-0.35531	-0.068127	-0.03418	-0.16593	-0.16699	-0.31424	-0.30887	-0.23054	-0.09984	-0.35967	-0.35002	-0.0282	-0.37415	-0.41298	-0.374	1.1486	-0.20952	-0.2738	-0.28337	-0.61647	-0.35542	-0.30046	-0.84559	-0.67147	-0.19391	0.41249	-0.45605	0.68959	0.070014	-0.71059	-0.13903	-0.14376	-0.75734
1	465	354	0	-1.2006	-0.71757	-1.6646	-1.3595	-1.2332	-0.66999	-0.82196	-0.37796	-0.72051	-0.0070565	-0.076288	-0.086878	-0.37537	-0.35531	-0.068127	-0.03418	-0.16593	-0.16699	-0.31424	-0.30887	-0.23054	-0.09984	-0.35967	-0.35002	-0.0282	-0.37415	-0.41298	-0.374	-0.44579	-0.20952	-0.2738	-0.28337	-0.61647	-0.35542	-0.30046	-0.84559	-0.67147	-0.19391	-0.79671	-1.2397	0.36327	-0.49169	-1.0491	-0.13903	-0.33942	-1.1761
1	466	425	0	-1.2794	-0.74458	-1.7689	-1.35	-1.3023	-0.53159	-0.82196	-0.37796	-0.51297	-0.0070565	-0.076288	-0.086878	-0.37537	-0.35531	-0.068127	-0.03418	-0.16593	-0.16699	-0.31424	-0.30887	-0.23054	-0.09984	-0.35967	-0.35002	-0.0282	-0.37415	-0.41298	-0.374	-0.44579	-0.20952	-0.2738	-0.28337	-0.61647	-0.35542	-0.30046	-0.84559	-0.66709	-0.19391	-0.79671	-1.4666	0.38868	-0.98703	-0.65422	-0.13903	-0.33728	-1.5543
1	468	376	0	-0.42565	0.63391	-0.64978	-0.4311	-1.2613	0.05904	-0.57876	-0.37796	0.089622	-0.0070565	-0.076288	-0.086878	-0.37537	-0.35531	-0.068127	-0.03418	-0.16593	-0.16699	-0.31424	-0.30887	-0.23054	-0.09984	-0.14509	-0.35002	-0.0282	0.06446	-0.41298	-0.374	0.019852	-0.20952	-0.2738	0.071859	0.73127	-0.35542	-0.30046	-0.84559	-0.17724	-0.19391	0.37385	0.14629	-0.058603	1.0465	0.26442	-0.13903	-0.52346	-0.60045
1	469	306	0	-0.5269	-0.75647	-0.44751	-0.75196	-0.15002	-0.66776	-0.82196	-0.37796	-0.47995	-0.0070565	-0.076288	-0.086878	-0.37537	-0.22907	-0.068127	-0.03418	-0.16593	-0.16699	-0.31424	-0.30887	-0.23054	-0.09984	-0.35967	-0.35002	-0.0282	0.55239	-0.41298	-0.374	-0.44579	-0.20952	-0.2738	-0.28337	-0.61647	-0.35542	-0.30046	-0.84559	-0.20194	-0.19391	-0.43611	-0.33962	-0.55766	0.13097	-0.51585	-0.13903	-0.52769	-0.88739
1	470	715	0	-1.4503	-0.695	-1.3558	-1.2419	-1.1186	-0.3437	-0.82196	-0.37796	-0.42312	-0.0070565	-0.076288	-0.086878	-0.37537	-0.35531	-0.068127	-0.03418	-0.16593	-0.16699	-0.31424	-0.30887	-0.23054	-0.09984	-0.35967	-0.35002	-0.0282	-0.37415	-0.41298	-0.374	-0.44579	-0.20952	-0.2738	-0.28337	-0.61647	-0.35542	-0.30046	-0.84559	-0.67147	-0.19391	-0.79671	-0.94079	1.1205	-0.49689	-1.0512	-0.13903	0.028192	-1.4671
1	471	245	0	-1.8266	-0.81239	-2.2574	-1.8212	-1.5453	-1.5604	-0.82196	-0.37796	-0.95841	-0.0070565	-0.076288	-0.086878	-0.37537	-0.35531	-0.068127	-0.03418	-0.16593	-0.16699	-0.31424	-0.30887	-0.23054	-0.09984	-0.35967	-0.35002	-0.0282	-0.37415	-0.41298	-0.374	-0.44579	-0.20952	-0.2738	-0.28337	-0.61647	-0.35542	-0.30046	-0.84559	-0.67147	-0.19391	-0.79671	-1.7889	-0.23807	-1.997	-1.267	-0.13903	-0.43037	-1.8529
1	472	559	0	-0.76646	-0.69872	-0.73486	-0.995	-0.68949	-0.5255	-0.82196	-0.37796	-0.65368	-0.0070565	-0.076288	-0.086878	-0.37537	-0.35531	-0.068127	-0.03418	-0.16593	-0.16699	-0.31424	-0.30887	-0.23054	-0.09984	-0.35967	-0.35002	-0.0282	-0.37415	-0.41298	-0.374	-0.44579	-0.20952	-0.2738	-0.28337	-0.61647	-0.35542	-0.30046	-0.84559	-0.67147	-0.19391	-0.74163	0.023818	-0.31662	0.67301	0.17165	-0.13903	-0.45942	-1.1995
1	473	474	0	-1.3221	-0.66899	-1.584	-1.5175	-1.3738	-2.1205	-0.82196	-0.37796	-0.52566	-0.0070565	-0.076288	-0.086878	-0.37537	-0.30873	-0.068127	-0.03418	-0.16593	-0.16699	-0.31424	-0.30887	-0.23054	-0.09984	-0.35967	-0.35002	-0.0282	-0.37415	-0.41298	-0.374	-0.44579	-0.20952	-0.2738	-0.17363	-0.61647	-0.35542	-0.30046	-0.84559	-0.6322	-0.19391	-0.78124	-1.111	-0.12506	-1.0634	-0.91368	-0.13903	-0.34354	-1.7786
1	475	527	0	-1.7258	-0.76581	-1.9264	-1.6649	-1.4007	-1.9369	-0.82196	-0.37796	-0.69637	-0.0070565	-0.076288	-0.086878	-0.37537	-0.35531	-0.068127	-0.03418	-0.16593	-0.16699	-0.31424	-0.30887	-0.23054	-0.09984	-0.35967	-0.35002	-0.0282	-0.37415	-0.41298	-0.374	-0.44579	-0.20952	-0.2738	-0.28337	-0.61647	-0.35542	-0.30046	-0.84559	-0.67147	-0.19391	-0.79671	-1.483	-0.42735	-1.2464	-1.2239	-0.13903	-0.4131	-1.7471
1	476	260	0	0.30071	1.7976	-0.30824	0.26105	-0.21884	1.1612	-0.0012107	-0.37796	0.74127	-0.0070565	-0.076288	-0.086878	-0.37537	-0.35531	-0.068127	-0.03418	-0.16593	-0.16699	-0.31424	-0.30887	-0.23054	-0.09984	0.44978	-0.35002	-0.0282	1.7758	-0.41298	-0.374	-0.34363	-0.20952	-0.2738	-0.28337	-0.34047	-0.35542	-0.30046	-0.84559	0.82364	-0.19391	-0.39017	0.52612	-0.55766	0.90336	0.57766	-0.13903	-0.52769	-0.19828
1	477	377	0	-0.26539	-0.74867	-0.27363	-0.57122	-0.94557	0.6098	-0.82196	-0.37796	0.00086895	-0.0070565	-0.076288	-0.086878	-0.37537	-0.35531	-0.068127	-0.03418	-0.16593	-0.16699	-0.31424	-0.30887	-0.23054	-0.09984	-0.35967	-0.35002	-0.0282	-0.37415	-0.41298	-0.374	-0.44579	-0.20952	-0.2738	-0.28337	-0.61647	-0.35542	-0.30046	-0.84559	0.096614	-0.19391	-0.3896	0.57141	-0.55766	0.24693	-0.42447	-0.13903	-0.52347	-0.59193
1	478	427	0	-1.6997	-0.70422	-1.9705	-1.6425	-1.3673	-1.9803	-0.82196	-0.37796	-1.2231	-0.0070565	-0.076288	-0.086878	-0.37537	-0.35531	-0.068127	-0.03418	-0.16593	-0.16699	-0.31424	-0.30887	-0.23054	-0.09984	-0.35967	-0.35002	-0.0282	-0.37415	-0.41298	-0.374	-0.44579	-0.20952	-0.2738	-0.28337	-0.61647	-0.35542	-0.30046	-0.84559	-0.67147	-0.19391	-0.79671	-1.6011	0.0062741	-1.1299	-1.267	-0.13903	-0.22409	-1.8529
1	479	391	0	-1.4255	-0.74723	-1.7878	-1.3606	-1.3659	-0.65786	-0.82196	-0.37796	-0.87503	-0.0070565	-0.076288	-0.086878	-0.37537	-0.35531	-0.068127	-0.03418	-0.16593	-0.16699	-0.31424	-0.30887	-0.23054	-0.09984	-0.35967	-0.35002	-0.0282	-0.37415	-0.41298	-0.374	-0.44579	-0.20952	-0.2738	-0.28337	-0.61647	-0.35542	-0.30046	-0.84559	-0.67147	-0.19391	-0.79671	-1.2205	0.22596	-1.1734	-1.1276	-0.13903	-0.27652	-1.5288
1	480	158	0	-1.1797	-0.67167	-2.1914	-1.4865	-1.5529	-1.7036	-0.82196	-0.37796	-0.6256	-0.0070565	-0.076288	-0.086878	-0.37537	-0.35531	-0.068127	-0.03418	-0.16593	-0.16699	-0.31424	-0.30887	-0.23054	-0.09984	-0.35967	-0.35002	-0.0282	-0.37415	-0.41298	-0.374	-0.44579	-0.20952	-0.2738	-0.28337	-0.61647	-0.35542	-0.30046	-0.84559	-0.67147	-0.19391	-0.79671	-1.6738	0.49672	-1.6175	-1.267	-0.13903	0.11878	-1.6952
1	481	312	0	-1.0566	-0.7105	-1.4623	-1.1043	-1.3017	-0.3498	-0.82196	-0.37796	-1.065	-0.0070565	-0.076288	-0.086878	-0.37537	-0.35531	-0.068127	-0.03418	-0.16593	-0.16699	-0.31424	-0.30887	-0.23054	-0.09984	-0.35967	1.0072	-0.0282	-0.37415	-0.41298	-0.079513	-0.44579	-0.20952	-0.2738	-0.28337	-0.61647	-0.35542	-0.30046	-0.84559	-0.47494	-0.19391	-0.67932	-0.92704	0.94348	-0.072482	-0.65533	-0.13903	0.20565	-0.96243
1	482	133	0	-1.0226	-0.66543	-1.8185	-1.3314	-1.5378	-3.1059	-0.82196	-0.053641	-1.2134	-0.0070565	-0.076288	-0.086878	-0.37537	-0.35531	-0.068127	-0.03418	-0.16593	-0.16699	-0.31424	-0.30887	-0.23054	-0.09984	-0.35967	-0.35002	-0.0282	-0.37415	-0.41298	-0.374	-0.44579	-0.20952	-0.2738	-0.28337	-0.61647	-0.35542	-0.30046	-0.84559	-0.62948	-0.19391	0.12317	-0.96359	0.79362	-0.63997	-0.15058	-0.13903	0.012017	-0.73765
1	483	467	0	-0.29747	-0.68069	-0.5201	-0.73563	-1.0391	-0.97682	-0.82196	-0.37796	-0.57231	-0.0070565	-0.076288	-0.086878	1.174	-0.35531	-0.068127	-0.03418	-0.16593	-0.16699	-0.31424	-0.30887	-0.23054	-0.09984	-0.35967	-0.35002	-0.0282	-0.35842	-0.41298	-0.374	0.99261	-0.20952	-0.2738	-0.28337	-0.61647	-0.35542	-0.30046	-0.84559	-0.4765	-0.19391	0.61032	-0.33172	0.066124	0.15427	-0.43876	-0.13903	-0.37127	-0.79324
1	484	823	0	-1.3091	-0.7479	-1.5474	-1.3683	-1.2744	-0.46083	-0.82196	-0.37796	-0.29418	-0.0070565	-0.076288	-0.086878	-0.37537	-0.35531	-0.068127	-0.03418	-0.16593	-0.16699	-0.31424	-0.30887	-0.23054	-0.09984	-0.35967	0.062005	-0.0282	-0.37415	-0.41298	-0.374	-0.44579	-0.20952	-0.2738	-0.28337	-0.61647	-0.35542	-0.30046	-0.84559	-0.67147	-0.19391	-0.79671	-1.2407	0.32089	-0.79626	-0.94232	-0.13903	-0.30424	-1.6113
1	485	228	0	-0.86638	-0.69425	-1.064	-1.1304	-1.2844	-0.83915	-0.82196	-0.37796	-0.12474	-0.0070565	-0.076288	-0.086878	-0.37537	-0.35531	-0.068127	-0.03418	-0.16593	-0.16699	-0.31424	-0.30887	-0.23054	-0.09984	-0.35967	-0.35002	-0.0282	-0.37415	-0.41298	-0.374	-0.44579	-0.20952	-0.2738	-0.28337	-0.61647	-0.35542	-0.30046	-0.84559	1.1638	-0.19391	0.033103	-0.63347	-0.55766	-0.20462	-0.79208	-0.13903	-0.52769	-1.1233
1	486	276	0	-1.0346	-0.69278	-1.5547	-1.2807	-1.424	-1.3379	-0.82196	-0.37796	-0.43735	-0.0070565	-0.076288	-0.086878	-0.37537	-0.35531	-0.068127	-0.03418	-0.16593	-0.16699	-0.31424	-0.30887	-0.23054	-0.09984	-0.35967	-0.35002	-0.0282	-0.12146	-0.41298	-0.374	-0.44579	-0.20952	-0.2738	-0.16222	-0.61647	-0.35542	-0.30046	-0.84559	0.73013	-0.19391	-0.28133	-0.43287	-0.44213	-0.15466	-0.26259	-0.13903	-0.48735	-0.88229
1	488	560	0	-0.93926	-0.52283	-1.6667	-1.314	-1.2621	-0.6869	-0.82196	0.54481	-0.51496	-0.0070565	-0.076288	-0.086878	-0.37537	-0.35531	-0.068127	-0.03418	-0.16593	-0.16699	-0.31424	-0.30887	-0.23054	-0.09984	-0.35967	-0.35002	-0.0282	-0.37415	-0.41298	-0.374	-0.44579	-0.20952	-0.2738	0.26537	-0.61647	-0.35542	-0.30046	-0.84559	-0.67147	-0.19391	-0.75481	-0.97537	-0.30833	-1.3339	-0.94349	-0.13903	-0.47657	-1.0904
1	489	529	0	-0.77465	-0.70613	-0.73129	-0.84077	-0.66982	-0.029203	-0.82196	-0.37796	-0.49204	-0.0070565	-0.076288	-0.086878	-0.34445	-0.35531	-0.068127	-0.03418	-0.16593	-0.16699	-0.31424	-0.30887	-0.23054	-0.09984	-0.35967	-0.35002	-0.0282	-0.37415	-0.41298	-0.36644	-0.38554	-0.20952	-0.2738	-0.28337	-0.25502	-0.35542	-0.30046	-0.84559	-0.67147	-0.19391	-0.57576	0.28651	0.28826	0.19953	-0.58565	-0.13903	-0.31187	-1.0521
1	490	412	0	-1.441	-0.71856	-1.9138	-1.5012	-1.2251	-1.1704	-0.82196	-0.37796	-0.81349	-0.0070565	-0.076288	-0.086878	-0.37537	-0.35531	-0.068127	-0.03418	-0.16593	-0.16699	-0.31424	-0.30887	-0.23054	-0.09984	-0.35967	-0.35002	-0.0282	-0.22262	-0.41298	-0.374	-0.44579	-0.20952	-0.2738	-0.28337	-0.61647	-0.35542	-0.30046	-0.84559	-0.67147	-0.19391	-0.78959	-1.6455	0.6444	-1.3719	-1.1347	-0.13903	0.035688	-1.4379
1	491	350	0	-1.1755	-0.71241	-1.6408	-1.2993	-1.2773	-1.2464	-0.82196	-0.37796	-0.8874	-0.0070565	-0.076288	-0.086878	-0.37537	-0.35531	-0.068127	-0.03418	-0.16593	-0.16699	-0.31424	-0.30887	-0.23054	-0.09984	-0.35967	-0.35002	-0.0282	-0.32167	-0.41298	0.93888	-0.44579	-0.20952	-0.2738	-0.28337	-0.20695	-0.35542	-0.30046	-0.84559	0.29041	-0.19391	0.066118	-1.2745	-0.34759	-1.0557	-1.1113	-0.13903	-0.52769	-1.1425
1	493	392	0	0.10971	-0.72189	0.20174	-0.27909	-1.0855	0.64245	-0.82196	-0.37796	0.20817	-0.0070565	-0.076288	-0.086878	0.6443	-0.35531	-0.068127	-0.03418	-0.16593	-0.16699	-0.31424	-0.30887	-0.23054	-0.09984	-0.35967	-0.35002	-0.0282	-0.37415	-0.41298	-0.374	1.026	-0.20952	-0.2738	-0.28337	0.18767	-0.35542	-0.30046	-0.84559	-0.67147	-0.19391	0.76521	0.65075	-0.55766	1.0244	-0.1065	-0.13903	-0.52769	-0.6841
1	494	381	0	-0.84561	-0.67199	-1.0823	-1.1054	-0.73709	-1.1723	-0.76277	-0.37796	-0.64003	-0.0070565	-0.076288	-0.086878	-0.37537	-0.35531	-0.068127	-0.03418	-0.16593	2.2721	-0.31424	-0.30887	-0.23054	-0.09984	-0.35967	-0.35002	-0.0282	0.37276	-0.41298	-0.374	-0.44579	-0.20952	-0.2738	-0.28337	-0.61647	-0.35542	-0.30046	-0.84559	0.82375	-0.19391	-0.22612	-0.44939	0.30063	-0.17928	-0.33322	-0.13903	-0.28235	-0.76437
1	495	603	0	-0.97909	-0.71377	-1.1341	-1.024	-0.78765	-0.36725	-0.82196	-0.37796	-0.53693	-0.0070565	-0.076288	-0.086878	-0.00929	-0.35531	-0.068127	-0.03418	-0.16593	-0.16699	-0.31424	-0.30887	-0.23054	-0.09984	-0.35967	-0.35002	-0.0282	-0.37415	-0.41298	-0.34084	-0.208	-0.20952	-0.2738	-0.28337	-0.31619	-0.35542	-0.30046	-0.84559	-0.64986	-0.19391	-0.39088	-0.57285	-0.47222	0.26521	-0.17177	-0.13903	-0.16421	-0.60035
1	496	437	0	-0.21139	-0.66501	-0.35176	-0.63168	-1.2256	-0.63295	-0.82196	-0.37796	-0.55173	-0.0070565	-0.076288	-0.086878	-0.37537	-0.35531	-0.068127	-0.03418	-0.16593	-0.16699	-0.31424	-0.30887	-0.23054	-0.09984	-0.35967	-0.35002	-0.0282	-0.37415	-0.41298	-0.374	-0.44579	-0.20952	-0.2738	-0.28337	-0.61647	1.2444	-0.30046	-0.84559	-0.22423	-0.19391	0.52652	0.19461	-0.094366	1.2665	0.55839	-0.13903	-0.45856	-0.76546
1	497	240	0	-0.66326	-0.59108	-1.0047	-0.84273	-0.99546	-1.6051	-0.82196	-0.37796	-0.28022	-0.0070565	-0.076288	-0.086878	-0.37537	0.10407	-0.068127	-0.03418	-0.16593	-0.16699	-0.31424	-0.30887	-0.23054	-0.09984	-0.35967	-0.35002	-0.0282	-0.22113	-0.41298	-0.374	-0.44579	-0.20952	-0.2738	1.0793	-0.61647	-0.35542	-0.30046	-0.84559	-0.24095	-0.19391	0.34367	-0.48371	-0.44524	0.33423	-0.48705	-0.13903	-0.50781	-0.93997
1	498	170	0	-0.33911	-0.4724	-0.61128	-0.37129	-1.0447	1.3808	-0.5245	1.3541	1.4946	-0.0070565	-0.076288	-0.086878	-0.37537	-0.35531	-0.068127	-0.03418	-0.16593	-0.16699	-0.31424	-0.30887	-0.23054	-0.09984	-0.35967	-0.35002	-0.0282	-0.37415	-0.41298	-0.374	-0.44579	-0.20952	-0.2738	-0.28337	-0.57623	-0.34455	-0.30046	-0.84559	-0.67147	-0.19391	-0.73634	0.51984	-0.55766	0.67142	-0.30665	-0.13903	-0.52769	-0.75683
1	500	278	0	-1.3991	-0.72862	-1.6175	-1.5815	-1.4685	-2.8791	-0.82196	-0.37796	-0.73207	-0.0070565	-0.076288	-0.086878	-0.37537	-0.35531	-0.068127	-0.03418	-0.16593	-0.16699	-0.31424	-0.30887	-0.23054	-0.09984	-0.35967	-0.35002	-0.0282	-0.37415	-0.41298	-0.374	-0.44579	-0.20952	-0.2738	-0.28337	-0.61647	-0.35542	-0.30046	-0.84559	-0.67147	-0.19391	-0.79671	-1.3425	1.5293	-1.2736	-1.267	-0.13903	0.46506	-1.837
1	501	214	0	-0.93614	-0.75365	-1.0037	-1.1085	-1.2415	-0.85698	-0.82196	-0.37796	-0.52286	-0.0070565	-0.076288	-0.086878	-0.37537	-0.35531	-0.068127	-0.03418	-0.16593	-0.16699	-0.31424	-0.30887	-0.23054	-0.09984	-0.35967	-0.35002	-0.0282	-0.37415	-0.41298	-0.374	-0.44579	-0.20952	-0.2738	-0.28337	-0.61647	-0.35542	-0.30046	-0.84559	1.5235	-0.19391	0.058596	-0.58653	-0.55766	-0.40915	-0.76149	-0.13903	-0.52769	-1.4795
1	502	810	0	-1.3654	-0.78453	-1.4735	-1.1615	-0.89673	-0.11541	-0.82196	-0.37796	-1.0286	-0.0070565	-0.076288	-0.086878	-0.37537	-0.35531	-0.068127	-0.03418	-0.16593	-0.16699	-0.31424	-0.30887	-0.23054	-0.09984	-0.35967	-0.35002	-0.0282	1.7774	-0.41298	-0.374	-0.44579	-0.20952	-0.2738	-0.28337	-0.61647	-0.35542	-0.30046	-0.84559	0.27542	-0.19391	-0.76412	-0.55106	-0.53343	-0.31386	-0.04711	-0.13903	-0.51002	-1.4066
1	506	313	0	-0.83516	-0.64263	-1.3516	-1.114	-1.1169	-0.22056	-0.82196	-0.37796	-0.41142	-0.0070565	-0.076288	-0.086878	-0.37537	-0.35531	-0.068127	-0.03418	-0.16593	-0.16699	-0.31424	-0.30887	-0.23054	-0.09984	-0.35967	-0.35002	-0.0282	-0.092748	-0.41298	-0.374	-0.44579	-0.20952	-0.2738	-0.24775	-0.61647	-0.35542	-0.30046	-0.84559	-0.49924	-0.19391	-0.74986	-0.92953	-0.22938	-0.015114	-0.69938	-0.13903	-0.30986	-1.3469
1	507	410	0	-0.88108	-0.5926	-1.3248	-1.1032	-1.1173	-0.66426	-0.82196	-0.37796	-0.23056	-0.0070565	-0.076288	-0.086878	-0.37537	-0.35531	-0.068127	-0.03418	-0.16593	-0.16699	-0.31424	-0.30887	-0.23054	-0.09984	-0.35967	-0.35002	-0.0282	0.37331	-0.41298	-0.374	0.30322	-0.20952	-0.2738	-0.28337	0.68672	-0.19326	-0.30046	-0.84559	0.6532	-0.19391	0.35202	-0.60659	-0.55168	0.21436	-0.18835	-0.13903	-0.52769	-0.53344
1	508	775	0	-0.9866	-0.44311	-1.2822	-1.2959	-1.1298	-1.4549	-0.82196	-0.37796	-0.94716	-0.0070565	-0.076288	-0.086878	-0.37537	-0.35531	-0.068127	-0.03418	-0.16593	-0.16699	-0.31424	-0.30887	-0.23054	-0.09984	-0.35967	-0.35002	-0.0282	-0.33149	-0.41298	-0.374	-0.44579	-0.20952	-0.2738	-0.28337	-0.61647	-0.35542	-0.30046	-0.84559	-0.085488	-0.19391	-0.68894	-0.6534	0.42874	-0.80468	-0.80976	-0.13903	0.098403	-1.1016
1	509	445	0	-0.89084	-0.64258	-1.1899	-1.0551	-0.88165	-0.24482	-0.82196	-0.37796	-0.080362	-0.0070565	-0.076288	-0.086878	-0.37537	-0.35531	-0.068127	-0.03418	-0.16593	-0.16699	-0.31424	-0.30887	-0.23054	-0.09984	-0.35967	-0.35002	-0.0282	0.57292	-0.41298	-0.374	-0.44579	-0.20952	-0.2738	-0.24162	-0.61647	-0.35542	-0.30046	-0.84559	-0.32623	-0.19391	-0.77364	-0.90292	-0.053906	-0.18613	-0.60245	-0.13903	-0.37067	-1.0346
1	510	376	0	-0.19963	-0.67562	-0.0056221	-0.43559	0.32396	0.14047	-0.82196	-0.37796	-0.41303	-0.0070565	-0.076288	-0.086878	-0.37537	-0.35531	-0.068127	-0.03418	-0.16593	-0.16699	-0.31424	-0.30887	-0.23054	-0.09984	-0.35967	-0.35002	-0.0282	-0.17884	-0.41298	-0.374	-0.44579	-0.20952	-0.2738	-0.28337	-0.61647	-0.35542	-0.30046	-0.84559	-0.67147	-0.19391	-0.57523	0.4746	-0.55766	0.96986	-0.17346	-0.13903	-0.52769	-1.033
1	513	642	0	-0.3038	-0.73545	-0.30988	-0.5621	-0.96121	0.25441	-0.82196	-0.37796	-0.44911	-0.0070565	-0.076288	-0.086878	-0.29894	-0.35531	-0.068127	-0.03418	-0.16593	-0.16699	-0.31424	-0.30887	-0.23054	-0.09984	-0.021425	-0.35002	-0.0282	0.56543	0.034868	0.32618	0.54146	-0.20952	-0.2738	-0.28337	0.014028	-0.35542	-0.30046	-0.84559	0.75163	-0.19391	0.51519	0.47388	-0.23372	0.77281	-0.09181	-0.13903	-0.44844	-0.53609
1	514	611	0	-0.97572	-0.73454	-1.2618	-1.2953	-1.0891	-0.51849	-0.82196	-0.37796	-0.47759	-0.0070565	-0.076288	-0.086878	-0.37537	-0.35531	-0.068127	-0.03418	-0.16593	-0.16699	-0.31424	-0.30887	-0.23054	-0.09984	-0.35967	-0.35002	-0.0282	-0.37415	-0.41298	-0.374	-0.44579	-0.20952	-0.2738	-0.28337	-0.61647	-0.35542	-0.30046	-0.84559	-0.66842	-0.19391	-0.79671	-0.57679	0.51982	-0.29483	-0.61758	-0.13903	0.18258	-1.3237
1	515	686	0	-0.97143	-0.69749	-1.3071	-1.0937	-1.2678	-0.63645	-0.82196	-0.37796	-0.61278	-0.0070565	-0.076288	-0.086878	-0.37537	-0.35531	-0.068127	-0.03418	-0.16593	-0.16699	-0.31424	-0.30887	-0.23054	-0.09984	-0.35967	-0.35002	-0.0282	-0.37415	-0.41298	-0.374	-0.44579	-0.20952	-0.2738	-0.28337	-0.61647	-0.35542	-0.30046	-0.84559	-0.06361	-0.19391	-0.63031	-0.44129	0.0061028	-0.19516	-0.44683	-0.13903	-0.31731	-1.1233
1	516	701	0	-0.92343	-0.6692	-1.4256	-1.2513	-0.98317	-0.66302	-0.82196	-0.37796	-0.64086	-0.0070565	-0.076288	-0.086878	-0.37537	-0.35531	-0.068127	-0.03418	-0.16593	-0.16699	-0.31424	-0.30887	-0.23054	-0.09984	-0.35967	-0.35002	-0.0282	-0.37415	-0.41298	-0.374	-0.44579	-0.20952	-0.2738	0.93504	-0.61647	-0.35542	-0.30046	-0.84559	-0.52821	-0.19391	-0.78416	-0.42183	0.12989	-0.4277	-0.85117	-0.13903	-0.2612	-1.2287
1	517	601	0	-0.76891	-0.74885	-0.97546	-0.95221	-1.4072	-0.98503	-0.82196	-0.37796	-0.82147	-0.0070565	-0.076288	-0.086878	-0.37537	-0.35531	-0.068127	-0.03418	-0.16593	-0.16699	-0.31424	-0.30887	-0.23054	-0.09984	-0.35967	-0.35002	-0.0282	-0.37415	-0.41298	-0.374	0.13642	-0.20952	-0.2738	-0.28337	0.067674	0.047546	-0.30046	-0.84559	-0.0043928	-0.19391	0.4042	-0.75742	-0.40262	-0.29941	-0.72394	-0.13903	-0.52769	-0.52434
1	518	375	0	-0.70541	0.48664	-0.91851	-0.61864	-0.81165	0.58817	0.89005	-0.37796	-0.53525	-0.0070565	-0.076288	-0.086878	-0.37537	-0.35531	-0.068127	-0.03418	-0.16593	-0.16699	-0.31424	-0.30887	-0.23054	-0.09984	-0.35967	-0.35002	-0.0282	-0.37415	-0.41298	-0.29937	-0.44579	-0.20952	-0.2738	-0.28337	-0.50702	-0.041325	-0.30046	-0.84559	-0.67147	-0.19391	-0.55533	0.028665	-0.55766	-0.19937	-0.85122	-0.13903	-0.52769	-0.57529
1	519	476	0	-1.0436	-0.6021	-1.5263	-1.2459	-1.2758	-0.55106	-0.82196	-0.37796	-0.66425	-0.0070565	-0.076288	-0.086878	-0.37537	-0.35531	-0.068127	-0.03418	-0.16593	-0.16699	-0.31424	-0.30887	-0.23054	-0.09984	-0.35967	-0.35002	-0.0282	-0.37415	-0.41298	-0.374	-0.44579	-0.20952	-0.2738	-0.28337	-0.61647	-0.35542	-0.30046	-0.84559	-0.60109	-0.19391	-0.77206	-0.78915	0.11437	-0.64043	-0.79306	-0.13903	-0.26491	-1.339
1	520	725	0	-1.0451	-0.71038	-1.3645	-1.1913	-1.1136	-0.18459	-0.82196	-0.37796	-0.55267	-0.0070565	-0.076288	-0.086878	-0.37537	-0.35531	-0.068127	-0.03418	-0.16593	-0.16699	-0.31424	-0.30887	-0.23054	-0.09984	-0.35967	-0.35002	-0.0282	-0.37415	-0.41298	-0.374	-0.44579	-0.20952	-0.2738	-0.21162	-0.61647	-0.35542	-0.30046	-0.84559	-0.60472	-0.19391	-0.79671	-0.98416	0.14676	-0.48253	-0.8432	-0.13903	-0.45312	-1.2001
1	521	384	0	-1.4713	-0.80409	-1.7945	-1.6561	-1.2056	-1.7354	-0.82196	-0.37796	-0.85587	-0.0070565	-0.076288	-0.086878	-0.37537	-0.22597	-0.068127	-0.03418	-0.16593	-0.16699	-0.31424	-0.30887	-0.23054	-0.09984	-0.35967	-0.35002	-0.0282	0.093346	-0.41298	-0.374	-0.44579	-0.20952	-0.2738	-0.28337	-0.61647	-0.35542	-0.30046	-0.84559	0.45171	-0.19391	-0.73181	-1.2587	-0.41078	-1.4173	-0.90754	-0.13903	-0.52769	-1.6888
1	522	554	0	-0.92176	-0.7084	-0.95468	-0.88014	-0.52841	-0.27743	-0.82196	-0.37796	-0.75629	-0.0070565	-0.076288	-0.086878	-0.37537	-0.35531	-0.068127	-0.03418	-0.16593	-0.16699	-0.31424	-0.30887	-0.23054	-0.09984	-0.35967	-0.35002	-0.0282	-0.37415	-0.41298	-0.374	-0.44579	-0.20952	-0.2738	-0.28337	-0.61647	-0.35542	-0.30046	-0.84559	-0.67147	-0.19391	-0.47889	-0.030868	0.53529	0.19861	-0.5567	-0.13903	0.088423	-0.94888
1	523	679	0	-1.0639	-0.78041	-1.4501	-1.3012	-1.0954	-0.44379	-0.14185	-0.37796	-1.0183	-0.0070565	-0.076288	-0.086878	-0.37537	-0.35531	-0.068127	-0.03418	-0.16593	-0.16699	-0.31424	-0.30887	-0.23054	-0.09984	-0.35967	-0.35002	-0.0282	-0.37415	-0.41298	-0.374	-0.070564	-0.20952	-0.2738	-0.28337	-0.099526	-0.35542	-0.30046	-0.84559	-0.61664	-0.19391	-0.36039	-0.38383	-0.21188	-0.34304	-0.17495	-0.13903	-0.50192	-0.96322
1	524	385	0	-1.2417	-0.69039	-1.6363	-1.3696	-1.3693	-0.59307	-0.82196	-0.37796	-0.69442	-0.0070565	-0.076288	-0.086878	-0.37537	-0.35531	-0.068127	-0.03418	-0.16593	-0.16699	-0.31424	-0.30887	-0.23054	-0.09984	-0.35967	-0.35002	-0.0282	-0.37415	-0.41298	-0.374	-0.44579	-0.20952	-0.2738	-0.28337	-0.61647	-0.35542	-0.30046	-0.84559	-0.57964	-0.19391	-0.77005	-1.201	0.45831	-0.98265	-1.2493	-0.13903	-0.30941	-1.5761
1	525	626	0	-0.91662	-0.50603	-1.1592	-1.0135	-0.81059	0.047964	-0.82196	-0.37796	-0.033865	-0.0070565	-0.076288	-0.086878	0.0033716	-0.35531	-0.068127	-0.03418	-0.16593	-0.16699	-0.31424	-0.30887	-0.23054	-0.09984	-0.35967	-0.35002	-0.0282	-0.37415	-0.41298	-0.374	0.23126	-0.20952	-0.2738	-0.28337	-0.17507	-0.35542	-0.30046	-0.84559	0.094762	-0.19391	0.51568	-0.88208	-0.1712	0.13653	-0.50798	-0.13903	-0.41092	-0.24195
1	526	164	0	-0.5447	-0.62776	-0.45839	-0.78631	-0.6337	0.024776	-0.82196	-0.37796	-0.76951	-0.0070565	-0.076288	-0.086878	-0.37537	-0.35531	-0.068127	-0.03418	-0.16593	-0.16699	-0.31424	-0.30887	-0.23054	-0.09984	-0.35967	-0.35002	-0.0282	-0.37415	-0.41298	-0.374	-0.44579	-0.20952	-0.2738	-0.28337	-0.5539	-0.35542	-0.30046	-0.84559	-0.67147	-0.19391	-0.76988	0.10823	0.27888	1.6542	0.7749	-0.13903	-0.52769	-0.96736
1	528	768	0	-0.31127	-0.66754	-0.27168	-0.57771	-1.2518	-0.08306	-0.82196	-0.37796	-0.42396	-0.0070565	-0.076288	-0.086878	-0.37537	-0.35531	-0.068127	-0.03418	-0.16593	-0.16699	-0.31424	-0.30887	-0.23054	-0.09984	-0.35967	-0.35002	-0.0282	-0.37415	-0.41298	0.58513	0.14096	-0.20952	-0.2738	-0.26401	-0.2785	-0.35542	-0.30046	-0.84559	-0.061894	-0.19391	0.25473	0.19528	-0.22638	0.21423	-0.56795	-0.13903	-0.41181	-0.93806
1	529	368	0	-1.2891	-0.78434	-1.7025	-1.331	-1.3241	-0.23027	-0.82196	-0.37796	-0.46594	-0.0070565	-0.076288	-0.086878	-0.37537	-0.35531	-0.068127	-0.03418	-0.16593	-0.16699	-0.31424	-0.30887	-0.23054	-0.09984	-0.35967	-0.35002	-0.0282	-0.30428	-0.41298	-0.374	-0.44579	-0.20952	-0.2738	-0.28337	-0.61647	-0.35542	-0.30046	-0.84559	0.053674	-0.19391	-0.60991	-0.70816	-0.55766	-0.70696	-0.085856	-0.13903	-0.52769	-1.3368
1	530	432	0	-1.3794	-0.72152	-1.534	-1.4262	-1.1069	-0.71003	-0.82196	-0.37796	-0.97485	-0.0070565	-0.076288	-0.086878	-0.37537	-0.35531	-0.068127	-0.03418	-0.16593	-0.16699	-0.31424	-0.30887	-0.23054	-0.09984	-0.35967	-0.35002	-0.0282	0.33572	-0.41298	-0.374	-0.44579	-0.20952	-0.2738	-0.28337	-0.61647	-0.35542	-0.30046	-0.84559	-0.34139	-0.19391	-0.78313	-0.94796	-0.038965	-0.77821	-1.2302	-0.13903	-0.43937	-1.4402
1	531	372	0	-1.3221	-0.63288	-1.9543	-1.344	-1.2293	-0.83131	-0.80542	-0.37796	-0.90635	-0.0070565	-0.076288	-0.086878	-0.37537	-0.35531	-0.068127	-0.03418	-0.16593	-0.16699	-0.31424	-0.30887	-0.23054	-0.09984	-0.35967	-0.35002	-0.0282	-0.37415	-0.41298	-0.374	-0.44579	-0.20952	-0.2738	-0.28337	-0.61647	-0.34548	-0.30046	-0.84559	-0.67147	-0.19391	-0.74941	-1.5574	0.23331	-0.81577	-1.1999	-0.13903	-0.28914	-0.95797
1	532	606	0	-1.2837	-0.7502	-1.6734	-1.2562	-1.2401	-0.88643	-0.82196	-0.37796	-0.70018	-0.0070565	-0.076288	-0.086878	-0.37537	-0.35531	-0.068127	-0.03418	-0.16593	-0.16699	-0.31424	-0.30887	-0.23054	-0.09984	-0.35967	-0.35002	-0.0282	-0.37415	-0.41298	-0.374	-0.44579	-0.20952	-0.2738	-0.28337	-0.61647	-0.27611	-0.30046	-0.84559	-0.67147	-0.19391	-0.76283	-0.74267	0.28415	-0.33549	-0.90482	-0.13903	-0.18904	-1.1614
1	533	1012	0	-1.0501	-0.63122	-1.4338	-1.1641	-0.48613	-0.38799	-0.82196	-0.37796	-0.66097	-0.0070565	-0.076288	-0.086878	-0.37537	-0.35531	-0.068127	-0.03418	-0.16593	-0.16699	-0.31424	-0.30887	-0.23054	-0.09984	-0.35967	-0.26745	-0.0282	-0.23987	-0.41298	-0.374	-0.44579	-0.20952	-0.2738	-0.28337	-0.61647	-0.35542	-0.30046	-0.84559	-0.35476	-0.19391	-0.76048	-0.77997	-0.55524	0.081756	-0.5878	-0.13903	-0.43501	-0.84899
1	534	611	0	-1.3087	-0.70919	-1.645	-1.4148	-1.2924	-0.81517	-0.82196	-0.37796	-0.83956	-0.0070565	-0.076288	-0.086878	-0.37537	-0.18372	-0.068127	-0.03418	-0.16593	-0.16699	-0.31424	-0.30887	-0.23054	-0.09984	-0.35967	-0.35002	-0.0282	1.5031	-0.41298	-0.374	-0.44579	-0.20952	-0.2738	-0.28337	-0.61647	-0.35542	-0.30046	-0.84559	1.4177	-0.19391	-0.61952	-0.9639	0.61774	-0.55187	0.3577	-0.13903	-0.33552	-1.1387
1	535	249	0	0.20421	-0.75514	0.64985	-0.024206	-0.63274	1.3489	-0.82196	-0.37796	0.29229	-0.0070565	-0.076288	-0.086878	-0.079826	-0.35531	-0.068127	-0.03418	-0.16593	-0.16699	-0.31424	-0.30887	-0.23054	-0.09984	-0.35967	-0.35002	-0.0282	-0.37415	-0.41298	0.53348	0.59296	-0.20952	-0.2738	-0.28337	1.0481	-0.34057	-0.30046	-0.84559	-0.17642	-0.19391	0.85987	0.92201	-0.55766	1.2957	0.39657	-0.13903	-0.52769	-0.42545
1	536	451	0	-0.25113	-0.70894	-0.39437	-0.60438	-1.0811	0.23658	0.96554	3.1257	-0.69943	-0.0070565	-0.076288	-0.086878	-0.37537	-0.35531	-0.068127	-0.03418	-0.16593	-0.16699	-0.31424	-0.30887	-0.23054	-0.09984	-0.31838	-0.35002	-0.0282	-0.33343	-0.41298	-0.374	-0.44579	-0.20952	-0.2738	-0.28337	-0.61647	1.7241	-0.30046	-0.84559	-0.11828	-0.19391	0.1372	0.33144	-0.55766	0.26905	0.34329	-0.13903	-0.52769	-0.10112
1	537	705	0	-0.96755	-0.75607	-0.98095	-1.1232	-1.1369	-0.051548	-0.82196	-0.37796	-0.9172	-0.0070565	-0.076288	-0.086878	-0.37537	-0.35531	-0.068127	-0.03418	-0.16593	-0.16699	-0.31424	-0.30887	-0.23054	-0.09984	-0.35967	-0.35002	-0.0282	-0.37415	-0.41298	-0.374	-0.44579	-0.20952	-0.2738	-0.28337	-0.61647	-0.35542	-0.30046	-0.84559	-0.67147	-0.19391	-0.71562	-0.48748	-0.25562	-0.11405	-0.82816	-0.13903	-0.45326	-1.284
1	538	559	0	-0.96655	-0.71252	-1.3932	-1.2631	-1.3056	-0.52212	-0.82196	-0.37796	-0.31488	-0.0070565	-0.076288	-0.086878	-0.37537	-0.35531	-0.068127	-0.03418	-0.16593	-0.16699	-0.31424	-0.30887	-0.23054	-0.09984	-0.10434	-0.35002	-0.0282	0.038991	-0.41298	-0.374	-0.44579	-0.20952	-0.2738	-0.23019	-0.61647	-0.35212	-0.30046	-0.84559	0.062029	-0.19391	-0.61614	-0.72305	-0.026291	-0.80567	-1.0317	-0.13903	-0.25866	-0.74075
1	539	497	0	-0.83458	-0.68164	-1.4633	-1.2182	-1.1089	-0.81009	-0.16089	-0.37796	-0.81295	-0.0070565	-0.076288	-0.086878	-0.37537	-0.35531	-0.068127	-0.03418	-0.16593	-0.16699	-0.31424	-0.30887	-0.23054	-0.09984	-0.34718	-0.35002	-0.0282	-0.31502	-0.41298	-0.36595	-0.28548	-0.20952	-0.2738	-0.12641	-0.35517	-0.35542	-0.30046	-0.84559	0.69362	-0.19391	-0.45744	-0.85947	-0.55766	-0.11246	-0.33751	-0.13903	-0.52769	-0.25503
1	540	144	0	-1.0344	-0.72152	-1.9104	-1.3184	-1.6139	-1.1868	0.30904	-0.37796	-0.82842	-0.0070565	-0.076288	-0.086878	-0.37537	-0.35531	-0.068127	-0.03418	-0.16593	-0.16699	-0.31424	-0.30887	-0.23054	-0.09984	-0.35967	-0.35002	-0.0282	-0.37415	-0.41298	-0.374	-0.44579	-0.20952	-0.2738	0.58602	-0.61647	-0.35542	-0.30046	-0.84559	-0.61977	-0.19391	-0.79671	-1.3932	-0.55766	-1.9614	-0.8279	-0.13903	-0.52769	-1.0123
1	541	220	0	-0.96759	-0.61953	-2.0528	-1.3852	-0.16359	-2.3964	-0.57721	-0.37796	-0.63287	-0.0070565	-0.076288	-0.086878	-0.37537	-0.35531	-0.068127	-0.03418	-0.16593	-0.16699	-0.31424	-0.30887	-0.23054	-0.09984	-0.35967	-0.35002	-0.0282	-0.37415	-0.41298	-0.374	-0.44579	-0.20952	-0.2738	-0.28337	-0.61647	0.24747	-0.30046	-0.84559	-0.28501	-0.19391	-0.53807	-1.4943	-0.42388	-0.54266	-0.92743	-0.13903	-0.39049	-1.3237
1	544	483	0	-0.23711	-0.67821	-0.39568	-0.61319	-1.0804	0.12357	0.072936	1.1503	0.3283	-0.0070565	-0.076288	-0.086878	0.65481	-0.35531	-0.068127	-0.03418	-0.16593	-0.16699	-0.31424	-0.30887	-0.23054	-0.09984	-0.35967	-0.35002	-0.0282	-0.37415	-0.41298	-0.20021	0.54924	-0.20952	-0.2738	-0.05272	0.47676	-0.35542	-0.30046	-0.51152	-0.33794	-0.19391	0.49375	0.12219	-0.53226	0.75923	0.18096	-0.13903	-0.52769	-0.1999
1	545	775	0	-1.2473	-0.70009	-1.4658	-1.2811	-1.0653	-0.39227	-0.82196	-0.37796	-0.64121	-0.0070565	-0.076288	-0.086878	-0.37537	-0.35531	-0.068127	-0.03418	-0.16593	-0.16699	-0.31424	-0.30887	-0.23054	-0.09984	-0.35967	-0.35002	-0.0282	-0.31727	-0.41298	-0.374	-0.44579	-0.20952	-0.2738	-0.28337	-0.60323	0.00030479	-0.30046	-0.84559	-0.49877	-0.19391	-0.68706	-0.70693	0.34332	-0.11701	-0.8616	-0.13903	-0.24998	-0.84603
1	547	480	0	-1.8109	-0.71525	-1.9497	-1.5898	-1.3416	-1.4422	-0.82196	-0.37796	-1.0041	-0.0070565	-0.076288	-0.086878	-0.37537	-0.35531	-0.068127	-0.03418	-0.16593	-0.16699	-0.31424	-0.30887	-0.23054	-0.09984	-0.35967	-0.35002	-0.0282	-0.37415	-0.41298	-0.374	-0.44579	-0.20952	-0.2738	-0.28337	-0.61647	-0.35542	-0.30046	-0.84559	-0.67147	-0.19391	-0.79671	-1.7889	0.46082	-0.86155	-0.44695	-0.13903	-0.25727	-1.7429
1	548	542	0	-0.081332	-0.48016	-0.25105	-0.46899	-1.1951	-0.2085	-0.82196	1.1114	-0.5264	-0.0070565	-0.076288	-0.086878	-0.37537	-0.35531	-0.068127	-0.03418	-0.16593	-0.16699	-0.31424	-0.30887	-0.23054	-0.09984	-0.35967	-0.35002	-0.0282	-0.37415	-0.40549	-0.374	-0.44579	-0.20952	-0.2738	0.87033	-0.57229	0.62798	-0.30046	-0.84559	0.37801	-0.19391	0.60214	0.19325	-0.20126	1.5126	0.6488	-0.13903	-0.30538	-0.3861
1	549	441	0	-0.52294	-0.56982	-1.2229	-0.94082	-1.0855	-0.37239	0.048708	0.2607	-0.52838	-0.0070565	-0.076288	-0.086878	-0.37537	-0.35531	-0.068127	-0.03418	-0.16593	2.1624	-0.31424	-0.30887	-0.23054	-0.09984	-0.35967	-0.35002	-0.0282	-0.37415	-0.41298	-0.374	0.27476	-0.20952	-0.2738	0.044814	0.44464	-0.18374	-0.30046	-0.84559	-0.098044	-0.19391	0.37244	-0.54917	-0.21381	0.30843	0.45469	-0.13903	-0.41957	0.022025
1	550	273	0	-0.40848	-0.75853	-0.8667	-0.67909	-1.2247	0.11517	-0.82196	-0.37796	0.15577	-0.0070565	-0.076288	-0.086878	-0.37537	-0.35531	-0.068127	-0.03418	-0.16593	-0.16699	-0.31424	-0.30887	-0.23054	-0.09984	-0.35967	-0.35002	-0.0282	-0.37415	-0.41298	-0.374	0.75052	-0.20952	-0.2738	-0.28337	0.91109	-0.35542	-0.30046	-0.84559	-0.17285	-0.19391	0.76219	-0.38646	0.073522	0.73294	0.083796	-0.13903	-0.33589	-0.38034
1	551	1275	0	-1.228	-0.64999	-1.5269	-1.2867	-0.77443	-0.9005	-0.82196	-0.37796	-0.82273	-0.0070565	-0.076288	-0.086878	-0.37537	-0.35531	-0.068127	-0.03418	-0.16593	-0.16699	-0.31424	-0.30887	-0.23054	-0.09984	-0.35967	-0.35002	-0.0282	-0.37415	-0.41298	-0.374	-0.44579	-0.20952	-0.2738	-0.28337	-0.61647	-0.35542	-0.30046	-0.84559	-0.57515	-0.19391	-0.79671	-0.87264	-0.23717	0.11308	0.42711	-0.13903	-0.41551	-1.2228
1	552	308	0	-0.98813	-0.51354	-1.5231	-1.2186	-0.48743	-1.5097	-0.82196	-0.37796	-0.28448	-0.0070565	-0.076288	-0.086878	0.84161	-0.35531	-0.068127	-0.03418	-0.16593	-0.16699	-0.31424	-0.30887	-0.23054	-0.09984	-0.35967	-0.35002	-0.0282	-0.37415	-0.41298	-0.374	0.070826	-0.20952	-0.2738	-0.28337	0.40135	-0.35542	-0.30046	-0.84559	0.98632	-0.19391	0.51933	-0.89179	-0.55766	-1.5435	-1.2302	-0.13903	-0.52769	0.098885
1	553	942	0	-1.0985	-0.58302	-1.5526	-1.3276	-0.81287	-0.6611	-0.66471	-0.37796	-0.44973	-0.0070565	-0.076288	-0.086878	-0.37537	-0.35531	-0.068127	-0.03418	-0.16593	-0.16699	-0.31424	-0.30887	-0.23054	-0.09984	-0.35967	-0.30567	-0.0282	-0.37415	-0.41298	-0.374	-0.44015	-0.20952	-0.2738	-0.22026	-0.61647	-0.35542	-0.30046	-0.84559	-0.66356	-0.19391	-0.78737	-1.0034	-0.050719	-0.30578	-0.50689	-0.13903	-0.44162	-1.2295
1	554	460	0	-1.07	-0.72074	-1.1782	-1.1734	-0.89142	0.00075212	-0.82196	-0.37796	-0.55173	-0.0070565	-0.076288	-0.086878	-0.37537	-0.35531	-0.068127	-0.03418	-0.16593	-0.16699	-0.31424	-0.30887	-0.23054	-0.09984	-0.35967	-0.35002	-0.0282	-0.37415	-0.41298	-0.374	-0.44579	-0.20952	-0.2738	-0.28337	-0.61647	-0.35542	-0.30046	-0.84559	-0.67147	-0.19391	-0.77758	-0.59176	-0.20151	-0.2301	-0.85919	-0.13903	-0.40334	-1.3129
1	555	748	0	-1.4215	-0.80994	-1.5203	-1.2824	-1.1334	-0.50336	-0.82196	-0.37796	-0.89066	-0.0070565	-0.076288	-0.086878	-0.37537	-0.35531	-0.068127	-0.03418	-0.16593	-0.16699	-0.31424	-0.30887	-0.23054	-0.09984	-0.35967	-0.35002	-0.0282	-0.3496	-0.41298	-0.374	-0.44579	-0.20952	-0.2738	-0.28337	-0.61647	-0.35542	-0.30046	-0.84559	-0.54961	-0.19391	-0.79671	-1.1324	-0.11394	-0.40591	-1.0275	-0.13903	-0.32833	-1.5854
1	556	275	0	-0.38316	-0.64935	-0.39115	-0.42325	-1.2143	0.49327	-0.82196	-0.32286	-0.14534	-0.0070565	-0.076288	-0.086878	-0.37537	-0.35531	-0.068127	-0.03418	-0.16593	-0.16699	-0.31424	-0.30887	-0.23054	-0.09984	-0.35967	-0.35002	-0.0282	-0.37415	-0.41298	0.84298	-0.44579	-0.20952	-0.2738	-0.28337	0.68305	0.07771	-0.30046	-0.84559	-0.67147	-0.19391	0.40733	0.39308	-0.12272	0.40434	-0.57534	-0.13903	-0.2857	-0.30703
1	557	128	0	-0.75249	-0.65595	-1.0516	-1.0844	-1.2698	-1.2548	1.8887	3.0721	-0.4445	-0.0070565	-0.076288	-0.086878	-0.37537	-0.35531	-0.068127	-0.03418	-0.16593	-0.16699	-0.31424	-0.30887	-0.23054	-0.09984	-0.35967	-0.35002	-0.0282	-0.058843	-0.41298	-0.374	-0.44579	-0.20952	-0.2738	-0.28337	-0.61647	-0.35542	-0.30046	-0.84559	-0.016086	-0.19391	-0.63662	-0.23749	-0.51932	-1.0718	0.58171	-0.13903	-0.52769	0.082739
1	558	597	0	-0.61825	-0.69628	-1.0562	-0.92436	-1.2151	-0.063496	-0.82196	-0.17519	-0.047718	-0.0070565	-0.076288	-0.086878	-0.37537	-0.35531	-0.068127	-0.03418	-0.16593	-0.16699	-0.31424	-0.30887	-0.23054	-0.09984	0.045554	-0.35002	-0.0282	-0.37415	-0.2499	-0.374	-0.44579	-0.20952	-0.2738	-0.19624	-0.61647	-0.35542	-0.30046	-0.84559	1.3111	-0.19391	-0.26089	-0.35565	-0.533	0.077408	0.011921	-0.13903	-0.52769	-0.90233
1	559	636	0	-1.4336	-0.82176	-1.4377	-1.2308	-1.0516	-0.33818	-0.82196	-0.37796	-1.0813	-0.0070565	-0.076288	-0.086878	-0.37537	-0.35531	-0.068127	-0.03418	-0.16593	-0.16699	-0.31424	-0.30887	-0.23054	-0.09984	-0.35967	-0.35002	-0.0282	-0.37415	-0.41298	-0.374	-0.44579	-0.20952	-0.2738	-0.28337	-0.61647	-0.35542	-0.30046	-0.84559	-0.66854	-0.19391	-0.79671	-0.8607	-0.029326	-0.68857	-1.1492	-0.13903	-0.3953	-1.5774
1	560	510	0	-0.49033	-0.52219	-0.82214	-0.58327	-1.1165	-0.27857	0.34632	-0.37796	0.055514	-0.0070565	-0.076288	-0.086878	-0.37537	-0.35531	-0.068127	-0.03418	-0.16593	-0.16699	-0.31424	-0.30887	-0.23054	-0.09984	-0.35967	-0.35002	-0.0282	-0.37415	-0.41298	-0.11546	-0.44579	-0.20952	-0.2738	-0.28337	-0.44885	0.83367	-0.30046	-0.84559	-0.41675	-0.19391	-0.12978	-0.39413	-0.25531	0.79562	0.17952	-0.13903	-0.42484	-0.012692
1	561	474	0	-0.66452	-0.70137	-0.95516	-0.83655	-1.0667	-0.056749	-0.82196	-0.37796	-0.89236	-0.0070565	-0.076288	-0.086878	-0.37537	-0.35531	-0.068127	-0.03418	-0.16593	-0.16699	-0.31424	-0.30887	-0.23054	-0.09984	-0.35967	-0.35002	-0.0282	-0.37415	-0.41298	-0.23906	-0.44579	-0.20952	-0.2738	-0.28337	-0.50102	0.016601	-0.30046	-0.84559	0.17132	-0.19391	-0.22354	0.045992	-0.53695	-0.63905	-0.29492	-0.13903	-0.5042	-0.73907
1	564	373	0	-0.31251	-0.7233	-0.33098	-0.60377	-1.0663	-1.0111	-0.82196	-0.37796	-0.73954	-0.0070565	-0.076288	-0.086878	1.6219	-0.35531	-0.068127	-0.03418	-0.16593	-0.16699	-0.31424	-0.30887	-0.23054	-0.09984	-0.35967	-0.35002	-0.0282	-0.37415	-0.41298	0.20285	1.6632	-0.20952	-0.2738	-0.28337	1.4709	-0.034771	-0.30046	-0.84559	-0.42267	-0.19391	1.0988	0.48904	-0.36052	0.68421	-0.073652	-0.13903	-0.39565	-0.26897
1	565	196	0	-1.5557	-0.79495	-1.6618	-1.5646	-1.3779	-1.1421	-0.82196	-0.37796	-0.79705	-0.0070565	-0.076288	-0.086878	-0.37537	-0.35531	-0.068127	-0.03418	-0.16593	-0.16699	-0.31424	-0.30887	-0.23054	-0.09984	-0.35967	-0.35002	-0.0282	-0.37415	-0.41298	-0.374	-0.44579	-0.20952	-0.2738	-0.28337	-0.61647	-0.35542	-0.30046	-0.84559	-0.63348	-0.19391	-0.79671	-1.6036	0.66774	-1.195	-1.1164	-0.13903	-0.27716	-1.8229
1	566	615	0	-0.47574	-0.69963	-0.53944	-0.62348	-1.3392	0.46392	-0.82196	-0.37796	-0.43568	-0.0070565	-0.076288	-0.086878	-0.37537	-0.35531	-0.068127	-0.03418	-0.16593	-0.16699	-0.31424	-0.30887	-0.23054	-0.09984	-0.35967	-0.35002	-0.0282	-0.37415	-0.41298	-0.374	-0.057431	-0.20952	-0.2738	-0.28337	0.1231	-0.35542	-0.30046	-0.84559	-0.67147	-0.19391	-0.12205	0.42241	-0.4699	0.483	-0.38066	-0.13903	-0.51217	-0.87789
1	567	720	0	-0.48614	-0.68938	-0.64492	-0.60171	-0.94478	0.1482	-0.82196	-0.37796	-0.38972	-0.0070565	-0.076288	-0.086878	-0.37537	-0.35531	-0.068127	-0.03418	-0.16593	-0.16699	-0.31424	-0.30887	-0.23054	-0.09984	-0.35967	0.06298	-0.0282	-0.37415	-0.41298	-0.374	-0.40152	-0.20952	-0.2738	-0.18532	-0.61647	-0.15547	-0.30046	-0.84559	-0.16328	-0.19391	-0.55139	0.47332	-0.3093	0.19568	-0.42773	-0.13903	-0.4813	-0.58912
1	569	564	0	-0.85169	-0.70971	-1.5408	-1.1782	-0.25269	-0.37314	-0.67337	-0.37796	-0.74901	-0.0070565	-0.076288	-0.086878	-0.37537	-0.35531	-0.068127	-0.03418	-0.16593	-0.16699	-0.31424	-0.30887	-0.23054	-0.09984	0.26661	-0.35002	-0.0282	3.5549	-0.41298	-0.374	-0.44579	-0.20952	-0.2738	-0.079232	-0.38011	-0.35542	-0.30046	-0.84559	2.379	-0.19391	-0.32388	-0.48671	0.095891	-0.17828	-0.61133	-0.13903	0.0038339	-0.65273
1	570	475	0	-0.31653	-0.62205	-0.62006	-0.73014	-0.81431	0.31623	-0.097737	0.41966	0.035389	-0.0070565	-0.076288	-0.086878	-0.37537	-0.35531	-0.068127	-0.03418	-0.16593	-0.16699	-0.31424	-0.30887	-0.23054	-0.09984	-0.033112	-0.35002	-0.0282	-0.37415	0.081273	-0.374	-0.44579	-0.20952	-0.2738	-0.064457	-0.61647	0.13707	-0.30046	-0.84559	0.21557	-0.19391	-0.16778	0.45528	-0.51117	0.071828	0.08676	-0.13903	-0.52099	-0.405
1	571	107	0	-1.386	-0.80867	-1.6677	-1.5491	-1.5124	-1.0391	-0.075035	-0.37796	-0.89204	-0.0070565	-0.076288	-0.086878	-0.37537	-0.35531	-0.068127	-0.03418	-0.16593	-0.16699	-0.31424	-0.30887	-0.23054	-0.09984	-0.35967	-0.35002	-0.0282	-0.37415	-0.41298	-0.374	-0.44579	-0.20952	-0.2738	-0.28337	-0.61647	-0.35542	-0.30046	-0.84559	-0.67147	-0.19391	-0.79671	-1.4377	-0.55766	-1.3926	-0.25965	-0.13903	-0.52769	-0.93868
1	572	654	0	-0.70145	-0.56697	-1.01	-1.0138	-0.96846	-0.29167	-0.82196	-0.37796	-0.86267	-0.0070565	-0.076288	-0.086878	-0.37537	-0.35531	-0.068127	-0.03418	-0.16593	-0.16699	-0.31424	-0.30887	-0.23054	-0.09984	-0.35967	-0.35002	-0.0282	-0.37415	-0.41298	-0.374	-0.44579	-0.20952	-0.2738	-0.28337	-0.61647	-0.35542	-0.30046	-0.84559	-0.13798	-0.19391	-0.48731	0.31108	-0.22848	-0.3191	-0.70635	-0.13903	-0.45718	-1.0728
1	573	427	0	-0.41684	-0.82323	-0.50165	-0.66359	-0.85098	-0.69374	-0.82196	0.13929	-0.44565	-0.0070565	-0.076288	-0.086878	0.0075589	-0.35531	-0.068127	-0.03418	-0.16593	-0.16699	-0.31424	-0.30887	-0.23054	-0.09984	-0.35967	-0.35002	-0.0282	-0.37415	-0.41298	-0.25229	-0.11011	-0.20952	-0.2738	-0.28337	-0.17706	1.344	-0.30046	-0.84559	1.2243	-0.19391	0.31875	-0.24899	-0.55766	1.0448	0.31138	-0.13903	-0.52769	0.24694
1	574	694	0	-1.0929	-0.65872	-1.5819	-1.2917	-1.09	-0.43555	-0.82196	-0.37796	-0.58239	-0.0070565	-0.076288	-0.086878	-0.37537	-0.35531	-0.068127	-0.03418	-0.16593	-0.16699	-0.31424	-0.30887	-0.23054	-0.09984	-0.35967	-0.28229	-0.0282	-0.37415	-0.41298	-0.374	-0.44579	-0.20952	-0.2738	-0.090703	-0.61647	-0.35542	-0.30046	-0.84559	-0.65001	-0.19391	-0.71856	-1.262	0.26816	-0.65406	-0.93747	-0.13903	-0.24273	-1.2286
1	575	586	0	-1.0591	-0.62679	-1.5676	-1.2243	-0.72362	-0.35226	-0.82196	-0.37796	-0.92811	-0.0070565	-0.076288	-0.086878	-0.37537	-0.35531	-0.068127	-0.03418	-0.16593	-0.16699	-0.31424	-0.30887	-0.23054	-0.09984	-0.35967	0.81659	-0.0282	-0.36161	-0.41298	-0.374	-0.44579	-0.20952	-0.2738	0.033297	-0.61647	-0.35542	-0.30046	-0.84559	-0.67147	-0.19391	-0.79671	-0.97227	-0.0094998	-0.63063	-0.79347	-0.13903	-0.42462	-1.2073
1	576	760	0	-1.4471	-0.77603	-1.5545	-1.3642	-0.95208	-0.3551	-0.82196	-0.37796	-0.80299	-0.0070565	-0.076288	-0.086878	-0.37537	-0.35531	-0.068127	-0.03418	-0.16593	-0.16699	-0.31424	-0.30887	-0.23054	-0.09984	-0.35967	-0.35002	-0.0282	-0.37415	-0.41298	-0.374	-0.44579	-0.20952	-0.2738	1.1568	-0.53996	-0.35542	-0.30046	-0.84559	-0.67147	-0.19391	-0.79671	-0.86693	0.22027	-0.63179	-1.061	-0.13903	0.14099	-1.3289
1	577	250	0	-0.58045	-0.62868	-1.1528	-1.0416	-0.89673	0.11702	0.28659	-0.37796	-0.093805	-0.0070565	-0.076288	-0.086878	-0.37537	-0.35531	-0.068127	-0.03418	-0.16593	-0.16699	-0.31424	-0.30887	-0.23054	-0.09984	-0.35967	-0.35002	-0.0282	1.9142	-0.41298	-0.374	-0.44579	-0.20952	-0.2738	1.1521	-0.61647	-0.35542	-0.30046	-0.84559	1.2764	-0.19391	-0.46516	-0.46943	0.30766	0.051279	-0.44002	-0.13903	0.0031931	-0.68702
1	578	553	0	-0.98239	-0.66591	-1.13	-1.0799	-0.80136	-0.41325	-0.82196	-0.37796	-0.55421	-0.0070565	-0.076288	-0.086878	-0.37537	-0.35531	-0.068127	-0.03418	-0.16593	-0.16699	-0.31424	-0.30887	-0.23054	-0.09984	-0.35967	-0.35002	-0.0282	-0.37415	-0.41298	-0.374	-0.44579	-0.20952	-0.2738	-0.28337	-0.61647	-0.35542	-0.30046	-0.84559	-0.67147	-0.19391	-0.79671	-0.36297	-0.0076236	0.16362	-0.29054	-0.13903	-0.41561	-1.3804
1	579	826	0	-0.73747	-0.62856	-1.1682	-1.0076	-0.97525	-0.14397	-0.82196	-0.37796	-0.39556	-0.0070565	-0.076288	-0.086878	-0.37537	-0.33526	-0.068127	-0.03418	-0.16593	-0.16699	-0.31424	-0.30887	-0.23054	-0.09984	-0.35967	-0.19198	-0.0282	0.016483	-0.41298	-0.374	-0.44579	-0.20952	-0.2738	-0.085524	-0.59162	-0.35542	-0.30046	-0.84559	-0.35522	-0.19391	-0.7009	-0.43926	0.15704	-0.53752	-0.80526	-0.13903	-0.33751	-1.0292
1	580	800	0	-0.67658	-0.74057	-0.97155	-0.97492	-0.85725	-0.26208	-0.66362	-0.37796	-0.30649	-0.0070565	-0.076288	-0.086878	-0.37537	-0.35531	-0.068127	-0.03418	-0.16593	-0.16699	-0.31424	-0.30887	-0.23054	-0.09984	-0.35967	-0.35002	-0.0282	-0.3466	-0.41298	-0.374	-0.44579	-0.20952	-0.2738	-0.28337	-0.61647	-0.35542	-0.30046	-0.84559	-0.67147	-0.19391	-0.79671	-0.76817	-0.37686	-0.30461	-0.75994	-0.13903	-0.44621	-0.91408
1	582	912	0	-1.0335	-0.67601	-1.3332	-1.1655	-1.1223	-0.066728	-0.82196	-0.37796	-0.36666	-0.0070565	-0.076288	-0.086878	-0.37537	-0.35531	-0.068127	-0.03418	-0.16593	-0.16699	-0.31424	-0.30887	-0.23054	-0.09984	-0.35967	-0.35002	-0.0282	-0.37415	-0.41298	-0.374	-0.44579	-0.20952	-0.2738	-0.28337	-0.61647	-0.35542	-0.30046	-0.84559	-0.64698	-0.19391	-0.71153	-0.53123	0.041737	-0.27123	-0.77015	-0.13903	-0.19014	-1.3219
1	585	483	0	-1.4315	-0.73681	-1.5673	-1.4421	-1.264	-0.97192	-0.82196	-0.37796	-1.1082	-0.0070565	-0.076288	-0.086878	-0.37537	-0.35531	-0.068127	-0.03418	-0.16593	-0.16699	-0.31424	-0.30887	-0.23054	-0.09984	-0.35967	-0.35002	-0.0282	-0.37415	-0.41298	-0.374	-0.44579	-0.20952	-0.2738	-0.037366	-0.61647	-0.35542	-0.30046	-0.84559	-0.54438	-0.19391	-0.76635	-0.92029	0.83463	-0.57293	-1.2529	-0.13903	-0.00061213	-1.6378
1	586	1020	0	-1.1099	-0.6965	-1.2316	-1.0532	-0.87641	-0.069737	-0.82196	-0.37796	-0.81033	-0.0070565	-0.076288	-0.086878	-0.37537	-0.35531	-0.068127	-0.03418	-0.16593	-0.16699	-0.31424	-0.30887	-0.23054	-0.09984	-0.35967	-0.35002	-0.0282	-0.068375	-0.41298	-0.374	-0.44579	-0.20952	-0.2738	-0.28337	-0.61647	-0.35542	-0.30046	-0.84559	-0.30696	-0.19391	-0.65602	-0.51298	-0.10792	0.076255	-0.53347	-0.13903	-0.25612	-1.3002
1	587	545	0	-0.78989	-0.76015	-1.148	-0.92015	-0.045267	-0.60029	-0.82196	-0.37796	-0.70798	-0.0070565	-0.076288	-0.086878	0.01465	-0.35531	-0.068127	-0.03418	-0.16593	-0.16699	-0.31424	-0.30887	-0.23054	-0.09984	-0.35967	-0.35002	-0.0282	-0.14512	-0.41298	-0.374	-0.44579	-0.20952	-0.2738	0.35438	0.8909	0.012011	-0.30046	-0.84559	-0.43641	-0.19391	0.56696	-0.24274	-0.15427	0.19022	-0.53741	-0.13903	-0.3066	-0.48195
1	589	696	0	-0.61031	-0.64923	-0.86284	-0.84039	0.10936	0.213	-0.82196	-0.37796	-0.45017	-0.0070565	-0.076288	-0.086878	-0.37537	-0.35531	-0.068127	-0.03418	-0.16593	-0.16699	-0.31424	-0.30887	-0.23054	-0.09984	-0.35967	-0.35002	-0.0282	-0.37415	-0.41298	-0.374	-0.44579	-0.20952	-0.2738	-0.28337	-0.61647	-0.35542	-0.30046	-0.84559	-0.67147	-0.19391	-0.79671	-0.87913	-0.35693	0.49202	-0.46735	-0.13903	-0.49341	-1.0588
1	590	590	0	-1.1215	-0.76741	-1.5096	-1.3752	-1.108	-1.596	-0.82196	-0.37796	-0.88127	-0.0070565	-0.076288	-0.086878	-0.37537	-0.35531	-0.068127	-0.03418	-0.16593	-0.16699	-0.31424	-0.30887	-0.23054	-0.09984	-0.26498	-0.35002	-0.0282	1.2645	-0.41298	-0.374	-0.44579	-0.20952	-0.2738	-0.28337	-0.61647	-0.35542	-0.30046	-0.84559	0.089644	-0.19391	-0.74701	-0.99081	0.027355	-0.69042	-0.71401	-0.13903	-0.33674	-1.5392
1	592	505	0	-1.0857	-0.7532	-1.1807	-1.2324	-1.1729	-0.44302	-0.82196	-0.37796	-0.424	-0.0070565	-0.076288	-0.086878	-0.37537	-0.35531	-0.068127	-0.03418	-0.16593	-0.16699	-0.31424	-0.30887	-0.23054	-0.09984	-0.35967	-0.35002	-0.0282	-0.37415	-0.41298	-0.29483	-0.38267	-0.20952	-0.2738	0.3101	-0.61647	-0.35542	-0.30046	-0.84559	-0.67147	-0.19391	-0.73284	-0.69892	0.043677	-0.093783	-0.65785	-0.13903	-0.35793	-1.527
1	593	98	0	-1.4916	-0.65655	-1.5654	-1.3736	-1.3635	-0.74786	0.6445	-0.37796	-1.443	-0.0070565	-0.076288	-0.086878	-0.37537	-0.35531	-0.068127	-0.03418	-0.16593	-0.16699	-0.31424	-0.30887	-0.23054	-0.09984	-0.35967	-0.35002	-0.0282	2.0357	-0.41298	-0.374	-0.44579	-0.20952	-0.2738	-0.28337	-0.54666	-0.35542	-0.30046	-0.84559	0.086259	-0.19391	-0.4848	-1.3021	-0.53262	-1.1493	0.22378	-0.13903	-0.51146	-1.3673
1	594	508	0	-1.0168	-0.70729	-1.4693	-1.2513	-1.0316	-1.9758	-0.82196	0.62935	-0.99273	-0.0070565	-0.076288	-0.086878	-0.37537	-0.35531	-0.068127	-0.03418	-0.16593	-0.16699	-0.31424	-0.30887	-0.23054	-0.09984	-0.35967	-0.35002	-0.0282	0.015613	-0.41298	-0.374	-0.44579	-0.20952	-0.2738	-0.28337	-0.61647	-0.3445	-0.30046	-0.84559	-0.31094	-0.19391	-0.77073	-1.0671	-0.55766	-0.79155	-0.39397	-0.13903	-0.52769	-0.72873
1	595	259	0	-1.2072	-0.75621	-1.9848	-1.3072	-1.2392	-1.3756	-0.82196	-0.37796	-1.133	-0.0070565	-0.076288	-0.086878	-0.37537	-0.35531	-0.068127	-0.03418	-0.16593	-0.16699	-0.31424	-0.30887	-0.23054	-0.09984	1.3445	-0.35002	-0.0282	2.0893	0.0092697	-0.374	-0.44579	-0.20952	-0.2738	-0.011024	-0.61647	-0.35542	-0.30046	-0.84559	2.6063	-0.19391	0.38914	-1.2115	-0.31175	-1.0617	0.41713	-0.13903	-0.0087989	-0.57471
1	596	199	0	-1.5578	-0.76781	-1.9062	-1.5596	-1.2934	-1.3323	-0.82196	-0.37796	-0.49654	-0.0070565	-0.076288	-0.086878	-0.37537	-0.35531	-0.068127	-0.03418	-0.16593	-0.16699	-0.31424	-0.30887	-0.23054	-0.09984	-0.35967	-0.35002	-0.0282	-0.33723	-0.41298	-0.374	-0.44579	-0.20952	-0.2738	-0.28337	-0.61647	-0.35542	-0.30046	-0.84559	-0.63405	-0.19391	-0.79671	-1.4117	0.39253	-1.5928	-1.0504	-0.13903	-0.16322	-1.5669
1	597	892	0	-1.2319	-0.76037	-1.4081	-1.2476	-0.72235	-0.23658	-0.82196	-0.37796	-1.0047	-0.0070565	-0.076288	-0.086878	-0.37537	-0.35531	-0.068127	-0.03418	-0.16593	-0.16699	-0.31424	-0.30887	-0.23054	-0.09984	-0.35967	-0.35002	-0.0282	0.085898	-0.41298	-0.374	-0.44579	-0.20952	-0.2738	-0.27087	-0.61647	-0.35542	-0.30046	-0.84559	-0.32085	-0.19391	-0.79671	-0.73087	-0.29682	-0.43924	-0.75671	-0.13903	-0.44214	-1.3244
1	599	1029	0	-0.9882	-0.70436	-1.1019	-1.1917	-1.1549	-0.98962	-0.82196	-0.37796	-0.82009	-0.0070565	-0.076288	-0.086878	-0.37537	-0.35531	-0.068127	-0.03418	-0.16593	-0.16699	-0.31424	-0.30887	-0.23054	-0.09984	-0.35967	-0.35002	-0.0282	-0.35987	-0.41298	-0.374	-0.44579	-0.20952	-0.2738	-0.28337	-0.61647	-0.35542	-0.30046	-0.84559	-0.50525	-0.19391	-0.72975	-0.70807	-0.44562	-1.2188	-0.47695	-0.13903	-0.49678	-1.4843
1	600	317	0	-1.124	-0.43266	-2.0162	-1.3857	-1.4943	-1.3864	-0.31833	-0.26192	-0.82911	-0.0070565	-0.076288	-0.086878	-0.37537	-0.35531	-0.068127	-0.03418	-0.16593	-0.16699	-0.31424	-0.30887	-0.23054	-0.09984	1.2097	-0.35002	-0.0282	0.89817	1.9477	-0.374	-0.44579	-0.20952	-0.2738	-0.25992	-0.61647	0.11211	-0.30046	-0.84559	2.1678	-0.19391	0.67425	-1.3318	-0.25653	-0.96595	1.1746	-0.13903	-0.4274	-0.15984
1	601	374	0	-0.96455	-0.5821	-1.8515	-1.278	-1.0928	-0.63539	0.56677	-0.020713	-0.57375	-0.0070565	-0.076288	-0.086878	-0.37537	-0.35531	-0.068127	-0.03418	-0.16593	-0.16699	-0.31424	-0.30887	-0.23054	-0.09984	-0.35967	-0.35002	-0.0282	-0.37415	-0.41298	-0.374	-0.44579	-0.20952	-0.2738	0.31022	-0.61647	2.2469	-0.30046	-0.84559	0.11159	-0.19391	0.092788	-1.2641	-0.55766	0.079763	0.049555	-0.13903	-0.46816	0.60776
1	602	450	0	-0.71781	-0.8004	-0.95534	-0.96548	-0.92683	-0.19449	-0.82196	-0.37796	-0.73182	-0.0070565	-0.076288	-0.086878	-0.37537	-0.34304	-0.068127	-0.03418	-0.16593	-0.16699	-0.31424	-0.30887	-0.23054	-0.09984	-0.35967	-0.35002	-0.0282	-0.33333	-0.41298	-0.374	-0.44579	-0.20952	-0.2738	-0.28337	-0.47208	-0.35542	-0.30046	-0.84559	0.081428	-0.19391	-0.28874	-0.9728	-0.55766	-0.33993	-0.76117	-0.13903	-0.52769	-0.48607
1	603	700	0	-0.3174	-0.71794	-0.23106	-0.55964	-0.80232	0.035293	-0.82196	-0.37796	-0.0083713	-0.0070565	-0.076288	-0.086878	-0.37537	-0.25282	-0.068127	-0.03418	-0.16593	-0.16699	-0.31424	-0.30887	-0.23054	-0.09984	-0.35967	-0.35002	-0.0282	0.68686	-0.41298	0.4987	0.077005	-0.20952	-0.2738	-0.28337	-0.61647	-0.35542	-0.30046	-0.84559	-0.23922	-0.19391	-0.43175	0.53633	-0.41402	0.19241	-0.31173	-0.13903	-0.52542	-0.85186
1	604	210	0	-0.82053	-0.57038	-1.2249	-1.152	-1.3963	-1.5903	-0.82196	-0.32642	-0.64655	-0.0070565	-0.076288	-0.086878	-0.37537	-0.35531	-0.068127	-0.03418	-0.16593	-0.16699	-0.31424	-0.30887	-0.23054	-0.09984	2.6802	-0.35002	-0.0282	-0.37415	0.088137	-0.374	-0.44579	-0.20952	-0.2738	-0.28337	-0.61647	0.15753	-0.30046	-0.84559	1.4159	-0.19391	0.13171	-0.49866	-0.55766	-0.5105	-0.28103	-0.13903	-0.52769	-0.80444
1	605	857	0	-1.0652	-0.72087	-1.3283	-1.1565	-0.98814	-0.30323	-0.82196	-0.2366	-0.46924	-0.0070565	-0.076288	-0.086878	-0.37537	-0.35531	-0.068127	-0.03418	-0.16593	-0.16699	-0.31424	-0.30887	-0.23054	-0.09984	-0.35967	-0.35002	-0.0282	-0.37415	-0.41298	-0.374	-0.44579	-0.20952	-0.2738	-0.227	-0.61647	-0.35542	-0.30046	-0.84559	-0.67147	-0.19391	-0.79671	-0.6538	0.23315	-0.10774	-0.57507	-0.13903	-0.15978	-1.2862
1	606	963	0	-1.5459	-0.75297	-1.7418	-1.4332	-0.70134	-0.48375	-0.82196	-0.37796	-0.95774	-0.0070565	-0.076288	-0.086878	-0.37537	-0.35531	-0.068127	-0.03418	-0.16593	-0.16699	-0.31424	-0.30887	-0.23054	-0.09984	-0.35967	-0.35002	-0.0282	-0.37034	-0.41298	-0.374	-0.44579	-0.20952	-0.2738	-0.28337	-0.61647	-0.35542	-0.30046	-0.84559	-0.65987	-0.19391	-0.79671	-1.2432	-0.27292	-0.45425	-0.14294	-0.13903	-0.52769	-1.5441
1	608	392	0	-1.0939	-0.77491	-1.4202	-1.4282	-1.208	-1.1663	-0.82196	-0.37796	-0.83738	-0.0070565	-0.076288	-0.086878	-0.37537	-0.35531	-0.068127	-0.03418	-0.16593	-0.16699	-0.31424	-0.30887	-0.23054	-0.09984	-0.35967	-0.35002	-0.0282	-0.37415	-0.41298	-0.374	-0.44579	-0.20952	-0.2738	0.066839	-0.61647	-0.35542	-0.30046	-0.84559	-0.38294	-0.19391	-0.71818	-0.92687	-0.30148	-0.72946	-0.92055	-0.13903	-0.48306	-1.5736
1	610	513	0	-0.75883	-0.62244	-1.3381	-0.81312	-1.1778	-0.62208	-0.31506	0.87941	-0.2015	-0.0070565	-0.076288	-0.086878	-0.37537	-0.35531	-0.068127	-0.03418	-0.16593	-0.16699	-0.31424	-0.30887	-0.23054	-0.09984	-0.35967	-0.35002	-0.0282	-0.37415	-0.41298	0.37759	-0.2077	-0.20952	-0.2738	-0.28337	0.8273	-0.18264	-0.30046	-0.84559	-0.67147	-0.19391	0.49792	-0.037788	-0.55766	0.74402	-0.32417	-0.13903	-0.52769	-0.27778
1	611	602	0	-0.34835	-0.78422	-0.25559	-0.59286	-0.54794	-0.078865	-0.82196	-0.37796	-0.11556	-0.0070565	-0.076288	-0.086878	-0.37537	-0.35531	-0.068127	-0.03418	-0.16593	-0.16699	-0.31424	-0.30887	-0.23054	-0.09984	-0.35967	-0.35002	-0.0282	-0.37415	-0.41298	-0.374	-0.44579	-0.20952	-0.2738	-0.28337	-0.61647	-0.35542	-0.30046	-0.84559	-0.48624	-0.19391	-0.68961	0.090276	-0.5169	0.75688	-0.41158	-0.13903	-0.401	-1.1353
1	612	315	0	-1.4754	-0.75185	-2.1292	-1.4993	-1.5196	-0.67334	-0.82196	-0.37796	-1.0732	-0.0070565	-0.076288	-0.086878	-0.37537	-0.35531	-0.068127	-0.03418	-0.16593	-0.16699	-0.31424	-0.30887	-0.23054	-0.09984	-0.35967	-0.35002	-0.0282	0.0099964	-0.41298	0.056738	-0.44579	-0.20952	-0.2738	-0.28337	-0.19402	-0.35542	-0.30046	-0.84559	-0.37721	-0.19391	-0.21606	-1.4923	-0.55766	-1.1739	-1.0438	-0.13903	-0.52769	-1.2931
1	613	645	0	-1.3314	-0.77177	-1.3749	-1.3282	-1.1189	-0.41167	-0.72828	-0.37796	-0.89686	-0.0070565	-0.076288	-0.086878	-0.37537	-0.35531	-0.068127	-0.03418	-0.16593	-0.16699	-0.31424	-0.30887	-0.23054	-0.09984	-0.35967	-0.35002	-0.0282	0.063362	-0.41298	-0.374	-0.44579	-0.20952	-0.2738	-0.28337	-0.59526	-0.35542	-0.30046	-0.84559	-0.42399	-0.19391	-0.71717	-1.0038	-0.29566	-0.35732	-0.83972	-0.13903	-0.52769	-1.4702
1	614	427	0	-0.098863	-0.72534	0.086233	-0.31223	-1.0894	0.10168	-0.82196	-0.37796	-0.22408	-0.0070565	-0.076288	-0.086878	-0.37537	-0.35531	-0.068127	-0.03418	-0.16593	-0.16699	-0.31424	-0.30887	-0.23054	-0.09984	-0.35967	-0.35002	-0.0282	-0.37415	-0.41298	-0.374	0.98017	-0.20952	-0.2738	-0.28337	-0.61647	-0.12218	-0.30046	-0.84559	0.93515	-0.19391	0.57918	0.71123	-0.094935	0.57881	-0.43426	-0.13903	-0.31968	-0.81106
1	615	930	0	-1.1031	-0.71863	-1.4424	-1.4103	-1.2743	-1.5746	-0.78227	-0.37796	-0.71936	-0.0070565	-0.076288	-0.086878	-0.37537	-0.35531	-0.068127	-0.03418	-0.16593	-0.16699	-0.31424	-0.30887	-0.23054	-0.09984	-0.35967	-0.35002	-0.0282	-0.37415	-0.41298	-0.374	-0.44579	-0.20952	-0.2738	0.2976	-0.61647	-0.26201	-0.30046	-0.84559	-0.67147	-0.19391	-0.78883	-1.1928	1.0157	-0.93209	-0.19316	-0.13903	0.1651	-1.3273
1	616	786	0	-0.95846	-0.68867	-1.0617	-1.1328	-0.8986	-0.23253	-0.82196	-0.37796	-0.61899	-0.0070565	-0.076288	-0.086878	-0.37537	-0.35531	-0.068127	-0.03418	-0.16593	-0.16699	-0.31424	-0.30887	-0.23054	-0.09984	-0.35967	-0.35002	-0.0282	-0.37415	-0.41298	-0.374	-0.44579	-0.20952	-0.2738	-0.28337	-0.61647	-0.2731	-0.30046	-0.84559	-0.662	-0.19391	-0.73702	-0.77733	-0.2742	0.30218	-0.31233	-0.13903	-0.51555	-1.4309
1	617	480	0	-0.59817	-0.69917	-1.1825	-0.71769	0.34009	0.70532	-0.82196	-0.37796	-0.11611	-0.0070565	-0.076288	-0.086878	-0.37537	-0.35531	-0.068127	-0.03418	-0.16593	-0.16699	-0.31424	-0.30887	-0.23054	-0.09984	-0.35967	-0.15423	-0.0282	-0.18291	-0.41298	-0.374	-0.44579	-0.20952	-0.2738	-0.074463	-0.027865	0.89543	-0.30046	-0.84559	0.69245	-0.19391	0.35523	-0.23397	0.14334	0.55846	0.033764	-0.13903	-0.27362	0.44692
1	618	191	0	-1.1726	-0.57774	-2.0694	-1.4683	-1.4626	-2.9942	-0.82196	-0.37796	-0.60205	-0.0070565	-0.076288	-0.086878	-0.37537	-0.35531	-0.068127	-0.03418	-0.16593	-0.16699	-0.31424	-0.30887	-0.23054	-0.09984	-0.35967	-0.35002	-0.0282	-0.37415	-0.41298	-0.374	-0.44579	-0.20952	-0.2738	-0.18611	-0.61647	-0.32638	-0.30046	-0.84559	-0.67147	-0.19391	-0.78135	-1.0555	1.2622	-1.2262	-0.99404	-0.13903	0.011543	-0.96274
1	619	349	0	-0.86548	-0.19555	-1.5141	-1.221	-1.4208	-1.7058	-0.82196	-0.37796	-0.52223	-0.0070565	-0.076288	-0.086878	-0.37537	-0.35531	-0.068127	-0.03418	-0.16593	-0.16699	-0.31424	-0.30887	-0.23054	-0.09984	-0.35967	-0.35002	-0.0282	-0.37415	-0.41298	-0.374	-0.44579	-0.20952	-0.2738	-0.28337	-0.61647	-0.35542	-0.30046	-0.84559	-0.67147	-0.19391	-0.79671	-1.0766	0.21688	-0.73803	-1.2084	-0.13903	-0.1043	-1.4783
1	620	159	0	-1.4831	-0.84671	-2.1428	-1.823	-1.2945	-2.3539	-0.82196	-0.37796	-1.2306	-0.0070565	-0.076288	-0.086878	-0.37537	-0.35531	-0.068127	-0.03418	-0.16593	-0.16699	-0.31424	-0.30887	-0.23054	-0.09984	-0.35967	-0.35002	-0.0282	-0.37415	-0.41298	-0.374	-0.44579	-0.20952	-0.2738	-0.1899	-0.61647	-0.35542	-0.30046	-0.84559	-0.53111	-0.19391	-0.79671	-1.7889	0.65753	-1.8134	-0.56368	-0.13903	0.25111	-1.6687
1	621	236	0	-1.168	-0.71575	-1.7162	-1.3546	-1.3687	-1.9236	-0.82196	-0.37796	-0.78748	-0.0070565	-0.076288	-0.086878	-0.37537	-0.35531	-0.068127	-0.03418	-0.16593	-0.16699	-0.31424	-0.30887	-0.23054	-0.09984	-0.35967	-0.35002	-0.0282	-0.37415	-0.41298	-0.374	-0.44579	-0.20952	-0.2738	0.2657	-0.61647	-0.35542	-0.30046	-0.84559	-0.66358	-0.19391	-0.79671	-0.85867	0.91242	-0.048216	-0.69532	-0.13903	-0.12754	-1.4774
1	622	996	0	-0.83317	-0.7239	-1.2524	-1.1058	-0.7409	-0.28818	-0.42519	-0.37796	-0.86281	-0.0070565	-0.076288	-0.086878	-0.37537	-0.35531	-0.068127	-0.03418	-0.16593	-0.16699	-0.31424	-0.30887	-0.23054	-0.09984	-0.26619	-0.35002	-0.0282	-0.31883	-0.41298	-0.374	-0.44579	-0.20952	-0.2738	0.20396	-0.61647	-0.35542	-0.30046	-0.84559	-0.25625	-0.19391	-0.59707	-0.40114	-0.0079496	0.039672	-0.43898	-0.13903	-0.38098	-1.0209
1	623	707	0	-0.77858	0.14049	-1.5693	-0.97918	-0.9561	-0.97162	0.047725	-0.37796	-0.31692	-0.0070565	-0.076288	-0.086878	-0.37537	-0.35531	-0.068127	-0.03418	-0.16593	-0.16699	-0.31424	-0.30887	-0.23054	-0.09984	-0.35967	-0.35002	-0.0282	1.0693	-0.41298	0.066232	-0.44579	-0.20952	-0.2738	-0.28337	-0.51488	-0.35542	-0.30046	-0.84559	0.38247	-0.19391	-0.58585	-0.87913	-0.044278	-0.73145	-0.26189	-0.13903	-0.47371	-0.53234
1	624	186	0	-1.1022	-0.7956	-1.5112	-1.2195	-1.5062	-1.577	-0.82196	-0.37796	-1.5021	-0.0070565	-0.076288	-0.086878	-0.37537	-0.35531	-0.068127	-0.03418	-0.16593	-0.16699	-0.31424	-0.30887	-0.23054	-0.09984	-0.35967	-0.35002	-0.0282	-0.37415	-0.41298	-0.374	0.40736	-0.20952	-0.2738	-0.28337	1.7913	-0.35542	-0.30046	-0.84559	-0.67147	-0.19391	0.80025	-1.0228	-0.37314	-0.59161	-0.87797	-0.13903	-0.51914	-1.1462
1	625	818	0	-0.42216	-0.67918	-0.89476	-0.91	-0.94446	-0.40673	0.096089	0.1693	-0.20717	-0.0070565	-0.076288	-0.086878	-0.37537	-0.35531	-0.068127	-0.03418	-0.16593	-0.16699	-0.31424	-0.30887	-0.23054	-0.09984	-0.35967	-0.35002	-0.0282	-0.37415	-0.41298	-0.374	-0.44579	-0.20952	-0.2738	-0.11081	-0.61647	-0.35542	-0.30046	-0.84559	-0.67147	-0.19391	0.10915	0.13182	-0.2763	-0.016943	-0.12646	-0.13903	-0.39949	-0.37781
1	626	574	0	-0.14889	-0.72671	-0.3876	-0.47321	-1.1483	0.61123	-0.44794	-0.37796	-0.19214	-0.0070565	-0.076288	-0.086878	-0.37537	-0.35531	-0.068127	-0.03418	-0.16593	-0.16699	-0.31424	-0.30887	-0.23054	-0.09984	0.20191	-0.35002	-0.0282	-0.37415	-0.26456	-0.374	-0.44579	-0.20952	-0.2738	0.27129	-0.21808	0.66487	-0.30046	-0.84559	0.7546	-0.19391	0.60152	-0.15204	-0.28888	1.0242	0.28117	-0.13903	-0.40865	-0.36391
1	627	396	0	-0.7823	-0.55416	-1.4517	-1.0267	-1.4876	-0.24032	-0.82196	-0.37796	-0.011777	-0.0070565	-0.076288	-0.086878	-0.37537	-0.35531	-0.068127	-0.03418	-0.16593	-0.16699	-0.31424	-0.30887	-0.23054	-0.09984	-0.35967	-0.35002	-0.0282	-0.37415	-0.41298	-0.374	0.46199	-0.20952	-0.2738	0.11	-0.61647	-0.35542	-0.30046	-0.84559	-0.67147	-0.19391	0.26098	-1.1178	-0.24866	-0.13647	-0.81663	-0.13903	-0.35931	-0.84096
1	628	443	0	-0.42218	-0.70355	-0.71315	-0.72271	-0.93319	-0.028577	-0.82196	0.097114	-0.17869	-0.0070565	-0.076288	-0.086878	-0.37537	-0.35531	-0.068127	-0.03418	-0.16593	-0.16699	-0.31424	-0.30887	-0.23054	-0.09984	-0.35967	-0.35002	-0.0282	-0.37415	-0.41298	-0.374	-0.44579	-0.20952	-0.2738	0.23499	-0.61647	0.01774	-0.30046	-0.84559	-0.45345	-0.19391	-0.73383	0.70989	-0.34744	0.078734	-0.16658	-0.13903	-0.43081	-0.55393
1	629	320	0	-0.19519	-0.61453	-0.70664	-0.73433	-1.368	-0.53049	-0.82196	-0.37796	-0.4445	-0.0070565	-0.076288	-0.086878	-0.37537	-0.35531	-0.068127	-0.03418	-0.16593	-0.16699	-0.31424	-0.30887	-0.23054	-0.09984	-0.35967	-0.35002	-0.0282	-0.35119	-0.41298	0.5304	0.34809	-0.20952	-0.2738	-0.28337	0.32308	-0.35542	-0.30046	-0.84559	-0.49141	-0.19391	0.092005	-0.093595	-0.55766	0.76635	-0.11661	-0.13903	-0.52769	-0.37866
1	630	1094	0	-0.99972	-0.72136	-1.2636	-1.2157	-0.92012	-0.36693	-0.82196	-0.37796	-0.51032	-0.0070565	-0.076288	-0.086878	-0.37537	-0.35531	-0.068127	-0.03418	-0.16593	-0.16699	-0.31424	-0.30887	0.42014	-0.09984	-0.35967	-0.22114	-0.0282	-0.37415	-0.41298	-0.374	-0.44579	-0.20952	-0.2738	-0.15772	-0.61647	-0.35542	-0.30046	-0.84559	-0.67147	-0.19391	-0.79671	-0.2756	0.074564	-0.44837	-0.77647	-0.13903	-0.3608	-1.3513
1	631	860	0	-1.0354	-0.47584	-1.5004	-0.98812	-0.77176	0.034282	-0.7993	-0.37796	-0.58446	-0.0070565	-0.076288	-0.086878	-0.37537	-0.35531	-0.068127	-0.03418	-0.16593	-0.16699	-0.31424	-0.30887	-0.23054	-0.09984	-0.35967	-0.35002	-0.0282	-0.37415	-0.41298	-0.374	-0.33461	-0.20952	-0.2738	-0.28337	-0.46934	-0.20935	-0.30046	-0.84559	-0.67147	-0.19391	-0.50364	-0.23122	-0.098126	-0.21135	-0.29782	-0.13903	-0.36706	-0.74257
1	632	612	0	-1.0047	-0.71625	-1.4671	-1.2908	-0.92975	-0.88188	-0.82196	-0.37796	-0.66056	-0.0070565	-0.076288	-0.086878	-0.37537	-0.35531	-0.068127	-0.03418	-0.16593	-0.16699	-0.31424	-0.30887	-0.23054	-0.09984	-0.35967	-0.35002	-0.0282	-0.37415	-0.39309	-0.374	-0.44579	-0.20952	-0.2738	0.82924	-0.61647	-0.32823	-0.30046	-0.84559	-0.60152	-0.19391	-0.63885	-1.0458	0.73668	-0.52721	-0.43885	-0.13903	-0.058894	-1.018
1	633	685	0	-1.2485	-0.78961	-1.3076	-1.2968	-1.037	-0.53112	-0.82196	-0.37796	-0.93391	-0.0070565	-0.076288	-0.086878	-0.37537	-0.35531	-0.068127	-0.03418	-0.16593	-0.16699	-0.31424	-0.30887	-0.23054	-0.09984	-0.35967	-0.35002	-0.0282	-0.37415	-0.41298	-0.374	-0.44579	-0.20952	-0.2738	-0.14236	-0.50163	-0.35542	-0.30046	-0.84559	-0.67147	-0.19391	-0.74106	-0.80905	-0.4073	-0.4598	-1.0154	-0.13903	-0.41632	-1.4238
1	634	274	0	-1.0588	-0.79822	-1.3153	-1.1702	-1.3432	-0.91318	-0.82196	-0.37796	-0.71465	-0.0070565	-0.076288	-0.086878	-0.37537	-0.35531	-0.068127	-0.03418	-0.16593	-0.16699	-0.31424	-0.30887	-0.23054	-0.09984	-0.35967	-0.35002	-0.0282	0.96361	-0.41298	-0.374	-0.44579	-0.20952	-0.2738	-0.28337	-0.61647	-0.35542	-0.30046	-0.84559	0.11355	-0.19391	-0.65243	-1.119	-0.37871	-1.3524	-0.23315	-0.13903	-0.48126	-1.2043
1	635	118	0	-0.50925	-0.5606	-1.7409	-0.91103	0.093576	-1.0469	0.78365	2.2085	-0.45286	-0.0070565	-0.076288	-0.086878	-0.37537	-0.35531	-0.068127	-0.03418	-0.16593	-0.16699	-0.31424	-0.30887	-0.23054	-0.09984	-0.35967	-0.35002	-0.0282	-0.37415	-0.41298	-0.374	-0.44579	-0.20952	-0.2738	-0.28337	-0.61647	-0.35542	-0.30046	-0.84559	-0.67147	-0.19391	-0.69736	0.0087512	-0.55766	-0.37628	-0.43815	-0.13903	-0.52769	-0.58518
1	636	685	0	-0.77485	-0.6744	-0.9934	-0.95101	-0.80459	-0.25022	-0.82196	-0.37796	-0.84156	-0.0070565	-0.076288	-0.086878	-0.37537	-0.35531	-0.068127	-0.03418	-0.16593	-0.16699	-0.31424	-0.30887	-0.23054	-0.09984	-0.35967	-0.35002	-0.0282	-0.37415	-0.41298	-0.33314	-0.44579	-0.20952	-0.2738	-0.28337	-0.58151	-0.35542	-0.30046	-0.84559	-0.63342	-0.19391	-0.64923	0.00020349	0.46559	-0.061735	-0.48314	-0.13903	-0.06519	-1.3021
1	637	912	0	-0.98506	-0.75373	-1.238	-1.1887	-0.98739	-0.46931	-0.82196	-0.37796	-0.48776	-0.0070565	-0.076288	-0.086878	-0.37537	-0.35531	-0.068127	-0.03418	-0.16593	-0.16699	-0.31424	-0.30887	-0.23054	-0.09984	-0.35967	-0.12104	-0.0282	-0.11255	-0.41298	-0.374	-0.44579	-0.20952	-0.2738	-0.051281	-0.61647	-0.35542	-0.30046	-0.84559	-0.45761	-0.19391	-0.70992	-0.52271	-0.16915	-0.51296	-0.49223	-0.13903	-0.45621	-1.1218
1	638	522	0	-0.63491	-0.66078	-0.75089	-0.67257	-1.38	0.46968	-0.82196	-0.37796	-0.71487	-0.0070565	-0.076288	-0.086878	-0.37537	-0.35531	-0.068127	-0.03418	-0.16593	-0.16699	-0.31424	-0.30887	-0.23054	-0.09984	-0.35967	-0.35002	-0.0282	-0.14909	-0.41298	-0.374	-0.44579	-0.20952	-0.2738	-0.28337	-0.61647	-0.35542	-0.30046	-0.84559	-0.061894	-0.19391	-0.35125	-0.29589	-0.36981	-0.082698	-0.71945	-0.13903	-0.31503	-1.2874
1	640	483	0	-0.46978	-0.71273	-0.59335	-0.76213	-1.3945	-0.32882	-0.82196	-0.37796	-0.32306	-0.0070565	-0.076288	-0.086878	-0.37537	-0.35531	-0.068127	-0.03418	-0.16593	-0.16699	-0.31424	-0.30887	-0.23054	-0.09984	-0.35967	-0.35002	-0.0282	-0.37415	-0.41298	-0.374	0.10316	-0.20952	-0.2738	0.3293	0.6901	-0.35542	-0.30046	-0.84559	-0.67147	-0.19391	0.017138	-0.27561	-0.34456	0.39178	-0.54077	-0.13903	-0.50464	-1.233
1	641	269	0	-0.47259	-0.7427	-0.55304	-0.83815	-0.99076	-0.35559	-0.82196	-0.37796	-0.39868	-0.0070565	-0.076288	-0.086878	-0.37537	-0.35531	-0.068127	-0.03418	-0.16593	-0.16699	-0.31424	-0.30887	-0.23054	-0.09984	-0.35967	-0.35002	-0.0282	-0.37415	-0.35264	-0.374	-0.44579	-0.20952	-0.2738	-0.062483	-0.61647	-0.35542	-0.30046	-0.84559	2.54	-0.19391	0.22094	0.052534	-0.55766	0.2759	-0.42474	-0.13903	0.13855	-0.49776
1	642	376	0	-1.2111	-0.67223	-1.6442	-1.3831	-1.3689	-1.0266	-0.56023	-0.37796	-0.79104	-0.0070565	-0.076288	-0.086878	-0.37537	-0.35531	-0.068127	-0.03418	-0.16593	-0.16699	-0.31424	-0.30887	-0.23054	-0.09984	-0.35967	-0.35002	-0.0282	-0.37415	-0.41298	-0.374	-0.44579	-0.20952	-0.2738	-0.28337	-0.61647	-0.35542	-0.30046	-0.84559	-0.67147	-0.19391	-0.79671	-1.0808	-0.52503	-1.2717	-1.267	-0.13903	-0.52769	-1.6195
1	643	812	0	-1.014	-0.66461	-1.1146	-1.2175	-0.96608	-1	-0.82196	-0.37796	-0.68027	-0.0070565	-0.076288	-0.086878	-0.37537	-0.199	-0.068127	-0.03418	-0.16593	-0.16699	-0.31424	-0.30887	-0.23054	-0.09984	-0.35967	0.054752	-0.0282	-0.14809	-0.41298	-0.374	-0.44579	-0.20952	-0.2738	-0.28337	-0.60383	-0.35542	-0.30046	-0.84559	-0.54319	-0.19391	-0.76601	-0.82581	-0.13964	-1.0815	-1.1859	-0.13903	-0.24129	-1.7283
1	644	206	0	-0.79462	-0.71231	-1.4973	-1.2289	-1.3667	-0.29723	-0.82196	-0.37796	-0.77513	-0.0070565	-0.076288	-0.086878	-0.37537	-0.35531	-0.068127	-0.03418	-0.16593	-0.16699	-0.31424	-0.30887	-0.23054	-0.09984	-0.35967	-0.35002	-0.0282	-0.37415	-0.41298	-0.374	-0.44579	-0.20952	-0.2738	-0.28337	-0.61647	-0.35542	-0.30046	-0.84559	-0.51802	-0.19391	-0.79671	-1.0198	-0.2606	-1.3926	-1.267	-0.13903	-0.4428	-1.2564
1	645	262	0	-0.31404	-0.78591	-0.48622	-0.59074	-0.97931	0.17871	-0.82196	-0.37796	-0.17747	-0.0070565	-0.076288	-0.086878	-0.37537	-0.35531	-0.068127	-0.03418	-0.16593	-0.16699	-0.31424	-0.30887	-0.23054	-0.09984	-0.35967	2.0375	-0.0282	-0.37415	-0.41298	-0.374	0.62163	-0.20952	-0.2738	0.35174	0.070889	-0.35542	-0.30046	-0.84559	0.46459	-0.19391	0.084168	0.079959	-0.49211	0.3025	-0.2674	-0.13903	0.054191	-0.61484
1	646	934	0	-0.87744	-0.66158	-1.3691	-1.2053	-0.86909	-0.25352	-0.82196	-0.37796	-0.79221	-0.0070565	-0.076288	-0.086878	-0.37537	-0.35531	-0.068127	-0.03418	-0.16593	-0.16699	-0.31424	-0.30887	-0.23054	-0.09984	-0.35967	-0.07617	-0.0282	-0.37415	-0.41298	-0.374	-0.44579	-0.20952	-0.2738	0.19273	-0.61647	-0.35542	-0.30046	-0.84559	-0.65752	-0.19391	-0.79671	-0.58107	0.81237	-0.04824	-0.44789	-0.13903	0.069543	-1.0822
1	647	953	0	-0.89987	-0.67158	-1.4487	-1.2398	-0.83844	-0.54142	-0.82196	-0.37796	-0.45019	-0.0070565	-0.076288	-0.086878	-0.37537	-0.35531	-0.068127	-0.03418	-0.16593	-0.16699	-0.31424	-0.30887	-0.23054	-0.09984	-0.35967	-0.35002	-0.0282	-0.37415	-0.41298	-0.374	-0.44579	-0.20952	-0.2738	2.603	-0.44425	-0.35542	-0.30046	-0.84559	-0.67147	-0.19391	-0.7844	-0.78099	0.55711	-0.17028	-0.36342	-0.13903	0.10012	-1.2152
1	648	781	0	-0.50972	-0.71191	-0.54417	-0.77262	-1.2704	-0.21596	-0.82196	-0.37796	-0.48933	-0.0070565	-0.076288	-0.086878	-0.37537	0.11757	-0.068127	-0.03418	-0.16593	-0.16699	-0.31424	-0.30887	-0.23054	-0.09984	-0.35967	-0.35002	-0.0282	-0.28949	-0.41298	-0.374	-0.44579	-0.20952	-0.2738	-0.18347	-0.61647	-0.35542	-0.30046	-0.84559	0.43092	-0.19391	-0.11711	0.018212	-0.51682	0.16563	-0.40069	-0.13903	-0.50936	-0.9595
1	649	501	0	-1.1433	-0.76805	-1.5359	-1.3254	-1.1119	-0.46333	-0.82196	-0.37796	-0.50652	-0.0070565	-0.076288	-0.086878	-0.37537	-0.35531	-0.068127	-0.03418	-0.16593	-0.16699	-0.31424	-0.30887	-0.23054	-0.09984	-0.35967	-0.35002	-0.0282	-0.19824	-0.41298	-0.374	-0.44579	-0.20952	-0.2738	-0.22403	-0.61647	-0.35542	-0.30046	-0.84559	-0.43062	-0.19391	-0.72648	-1.1677	-0.20622	-1.0109	-1.267	-0.13903	-0.49277	-1.2839
1	651	273	0	-0.63651	-0.79203	-0.76215	-1.0709	-1.3517	-1.9727	-0.82196	-0.37796	-0.24774	-0.0070565	-0.076288	-0.086878	-0.37537	-0.35531	-0.068127	-0.03418	-0.16593	-0.16699	-0.31424	-0.30887	-0.23054	-0.09984	-0.35967	-0.35002	-0.0282	-0.37415	-0.41298	-0.25685	-0.25124	-0.20952	-0.2738	0.40681	0.92245	-0.35542	-0.30046	-0.84559	-0.43345	-0.19391	0.052221	-0.51599	0.021192	0.22444	-0.38221	-0.13903	-0.37064	-0.51719
1	652	413	0	-1.0034	-0.72278	-1.7432	-1.2176	-1.4996	-0.78662	-0.82196	-0.37796	-0.16655	-0.0070565	-0.076288	-0.086878	-0.37537	-0.35531	-0.068127	-0.03418	-0.16593	-0.16699	-0.31424	-0.30887	-0.23054	-0.09984	-0.35967	-0.35002	-0.0282	-0.37415	-0.41298	2.1711	-0.021771	-0.20952	-0.2738	-0.28337	0.017668	-0.35542	-0.30046	-0.84559	-0.27775	-0.19391	0.77429	-1.1946	0.0019086	-0.66369	-0.71134	-0.13903	-0.27838	-0.73679
1	653	655	0	-0.92881	-0.69291	-0.87135	-0.976	-0.87348	-0.15946	-0.82196	-0.37796	-0.81601	-0.0070565	-0.076288	-0.086878	-0.37537	-0.35531	-0.068127	-0.03418	-0.16593	-0.16699	-0.31424	-0.30887	-0.23054	-0.09984	-0.35967	-0.35002	-0.0282	-0.37415	-0.41298	-0.374	-0.44579	-0.20952	-0.2738	-0.28337	-0.61125	-0.35542	-0.30046	-0.84559	-0.67147	-0.19391	-0.76089	0.35856	-0.14749	0.078753	-0.66352	-0.13903	-0.52769	-1.2968
1	654	572	0	-1.2009	-0.7569	-1.7685	-1.227	-0.74798	-1.0429	-0.82196	0.78078	-0.73784	-0.0070565	-0.076288	-0.086878	-0.37537	-0.35531	-0.068127	-0.03418	-0.16593	-0.16699	-0.31424	-0.30887	-0.23054	-0.09984	-0.35967	-0.35002	-0.0282	-0.20723	-0.41298	-0.374	-0.44579	-0.20952	-0.2738	-0.28337	-0.61647	-0.35542	-0.30046	-0.84559	-0.0086253	-0.19391	-0.54413	-1.187	0.49508	-0.67677	-1.0291	-0.13903	-0.31422	-0.88271
1	655	398	0	-0.89859	-0.75799	-1.1513	-1.0622	-1.378	-1.1087	-0.82196	-0.37796	-0.49654	-0.0070565	-0.076288	-0.086878	-0.37537	-0.35531	-0.068127	-0.03418	-0.16593	-0.16699	-0.31424	-0.30887	-0.23054	-0.09984	-0.35967	-0.35002	-0.0282	-0.37415	-0.41298	-0.374	-0.44579	-0.20952	-0.2738	-0.28337	-0.61647	-0.35542	-0.30046	-0.84559	-0.64808	-0.19391	-0.79671	-0.51231	-0.2992	-0.79127	-1.267	-0.13903	-0.2533	-1.3187
1	656	698	0	-0.9734	-0.72219	-1.1635	-1.1288	-0.24794	-0.38078	-0.82196	0.21922	-0.72588	-0.0070565	-0.076288	-0.086878	-0.37537	-0.35531	-0.068127	-0.03418	-0.16593	-0.16699	-0.31424	-0.30887	-0.23054	-0.09984	-0.35967	-0.35002	-0.0282	0.68982	-0.41298	-0.374	-0.44579	-0.20952	-0.2738	-0.21416	-0.61647	-0.35542	-0.30046	-0.84559	0.13029	-0.19391	-0.79461	-0.37823	-0.45574	-0.68144	-0.80785	-0.13903	-0.47984	-1.4235
1	657	577	0	-0.30598	-0.67779	-0.5592	-0.64435	-0.91996	-0.071401	-0.18328	-0.2767	-0.52912	-0.0070565	-0.076288	-0.086878	0.30421	-0.35531	-0.068127	-0.03418	-0.16593	-0.16699	-0.31424	-0.30887	-0.23054	-0.09984	-0.35967	-0.35002	-0.0282	-0.32322	-0.41298	-0.041761	0.88444	-0.20952	-0.2738	-0.28337	0.3032	-0.25612	-0.30046	-0.84559	-0.33455	-0.19391	0.28059	0.32724	-0.5449	0.54875	-0.098285	-0.13903	-0.52218	-0.19336
1	659	266	0	-1.1899	-0.69907	-1.5095	-1.3967	-1.1031	-0.66766	-0.82196	-0.37796	-0.9754	-0.0070565	-0.076288	-0.086878	-0.37537	-0.35531	-0.068127	-0.03418	-0.16593	-0.16699	-0.31424	-0.30887	-0.23054	-0.09984	-0.35967	-0.35002	-0.0282	-0.37415	-0.41298	-0.374	-0.44579	-0.20952	-0.2738	-0.28337	-0.61647	-0.35542	-0.30046	-0.84559	-0.33046	-0.19391	-0.6481	-1.4385	0.39598	0.16072	-0.052683	-0.13903	-0.47388	-1.4018
1	660	246	0	-1.6488	-0.77122	-2.1143	-1.6341	-1.5289	-1.5282	-0.82196	-0.37796	-1.4128	-0.0070565	-0.076288	-0.086878	-0.37537	-0.35531	-0.068127	-0.03418	-0.16593	-0.16699	-0.31424	-0.30887	-0.23054	-0.09984	-0.35967	-0.35002	-0.0282	-0.37415	-0.41298	-0.374	-0.44579	-0.20952	-0.2738	-0.28337	-0.61647	-0.35542	-0.30046	-0.84559	-0.64877	-0.19391	-0.79671	-1.6166	-0.39818	-1.1383	-1.267	-0.13903	-0.32778	-1.8529
1	661	325	0	-0.83702	-0.76082	-1.5079	-1.2083	-1.0657	-0.81866	-0.82196	-0.37796	-0.12772	-0.0070565	-0.076288	-0.086878	-0.37537	-0.35531	-0.068127	-0.03418	-0.16593	-0.16699	-0.31424	-0.30887	-0.23054	-0.09984	-0.35967	-0.35002	-0.0282	-0.37415	-0.41298	-0.374	-0.44579	-0.20952	-0.2738	1.1447	-0.61647	-0.35542	-0.30046	-0.84559	-0.67147	-0.19391	-0.79671	-0.52945	0.12073	-0.64788	-0.84297	-0.13903	-0.17814	-1.2801
1	662	668	0	-1.2212	-0.71369	-1.4507	-1.3524	-1.0778	-0.65984	-0.82196	-0.37796	-1.0507	-0.0070565	-0.076288	-0.086878	-0.37537	-0.35531	-0.068127	-0.03418	-0.16593	-0.16699	-0.31424	-0.30887	-0.23054	-0.09984	-0.35967	-0.13118	-0.0282	-0.37415	-0.41298	-0.374	-0.44579	-0.20952	-0.2738	0.1661	-0.61647	-0.35542	-0.30046	-0.84559	-0.67147	-0.19391	-0.79671	-1.0067	0.26092	-0.39649	-0.99891	-0.13903	-0.34238	-1.4428
1	663	586	0	-0.91744	-0.79589	-0.95453	-0.95886	-0.79677	-0.2504	-0.82196	-0.37796	-0.71228	-0.0070565	-0.076288	-0.086878	-0.37537	-0.35531	-0.068127	-0.03418	-0.16593	-0.16699	-0.31424	-0.30887	-0.23054	-0.09984	-0.35967	-0.35002	-0.0282	0.71922	-0.41298	-0.374	-0.44579	-0.20952	-0.2738	-0.28337	-0.61647	-0.35542	-0.30046	-0.84559	-0.21541	-0.19391	-0.79671	-1.2882	-0.55766	-1.1323	-1.267	-0.13903	-0.52769	-1.7627
1	665	945	0	-1.0515	-0.75323	-1.1827	-1.047	-0.54937	-0.10773	-0.82196	-0.37796	-0.58805	-0.0070565	-0.076288	-0.086878	-0.37537	-0.35531	-0.068127	-0.03418	-0.16593	-0.16699	-0.31424	-0.30887	-0.23054	-0.09984	-0.35967	-0.35002	-0.0282	0.59045	-0.41298	-0.374	-0.44579	-0.20952	-0.2738	-0.28337	-0.61647	-0.35542	-0.30046	-0.84559	-0.054423	-0.19391	-0.79671	-0.25838	-0.28816	-0.10718	-0.43899	-0.13903	-0.21661	-1.3193
1	667	209	0	-0.36468	-0.77478	-0.29419	-0.64691	-0.80074	-0.14301	-0.82196	0.2849	-0.18754	-0.0070565	-0.076288	-0.086878	-0.37537	-0.35531	-0.068127	-0.03418	-0.16593	-0.16699	-0.31424	-0.30887	-0.23054	-0.09984	-0.35967	-0.35002	-0.0282	-0.37415	-0.41298	0.25473	-0.090207	-0.20952	-0.2738	-0.28337	-0.35485	-0.30234	-0.30046	-0.84559	-0.67147	-0.19391	-0.43548	0.90573	0.61788	0.23067	-0.36654	-0.13903	-0.30015	-0.7078
1	668	236	0	-0.75291	-0.71029	-0.71494	-0.96797	-1.0912	-0.45978	-0.82196	-0.37796	-0.51973	-0.0070565	-0.076288	-0.086878	-0.37537	-0.35531	-0.068127	-0.03418	-0.16593	-0.16699	-0.31424	-0.30887	-0.23054	-0.09984	-0.35967	-0.35002	-0.0282	-0.37415	-0.41298	-0.374	-0.44579	-0.20952	-0.2738	-0.28337	-0.61647	-0.35542	-0.30046	-0.84559	-0.58473	-0.19391	-0.65401	-0.53086	0.49142	-0.025034	-0.67668	-0.13903	-0.069032	-1.4835
1	669	447	0	-1.3597	-0.76275	-1.6556	-1.4685	-1.453	-0.93751	-0.82196	-0.37796	-0.75916	-0.0070565	-0.076288	-0.086878	-0.37537	-0.35531	-0.068127	-0.03418	-0.16593	-0.16699	-0.31424	-0.30887	-0.23054	-0.09984	-0.35967	-0.35002	-0.0282	-0.37415	-0.41298	-0.374	-0.44579	-0.20952	-0.2738	-0.22518	-0.61647	-0.35542	-0.30046	-0.84559	-0.67147	-0.19391	-0.79671	-1.3278	0.85597	-0.88014	-0.96795	-0.13903	-0.32541	-1.8529
1	670	814	0	-1.0135	-0.73684	-1.4506	-1.3224	-1.0258	-0.19479	-0.82196	-0.1206	-0.7804	-0.0070565	-0.076288	-0.086878	-0.37537	-0.35531	-0.068127	-0.03418	-0.16593	-0.16699	-0.31424	-0.30887	-0.23054	-0.09984	-0.35967	-0.35002	-0.0282	-0.37415	-0.41298	-0.374	-0.44579	-0.20952	-0.2738	-0.06438	-0.61647	-0.35542	-0.30046	-0.84559	-0.67147	-0.19391	-0.79671	-0.65485	0.2363	-0.35404	-0.88359	-0.13903	-0.24583	-1.1189
1	671	897	0	-1.0962	-0.73516	-1.4842	-1.2266	-1.2889	-0.27386	-0.82196	-0.37796	-0.41097	-0.0070565	-0.076288	-0.086878	-0.37537	-0.35531	-0.068127	-0.03418	-0.16593	-0.16699	-0.31424	-0.30887	-0.23054	-0.09984	-0.35967	-0.35002	-0.0282	-0.37415	-0.41298	-0.31605	-0.42802	-0.20952	-0.2738	-0.063943	-0.61647	-0.35542	-0.30046	-0.84559	-0.67147	-0.19391	-0.78854	-0.96737	-0.063144	-0.55477	-0.22012	-0.13903	-0.28219	-1.3643
1	672	721	0	-0.74255	-0.58841	-1.2363	-0.89788	-0.91326	-1.0735	0.41945	0.99612	-0.58886	-0.0070565	-0.076288	-0.086878	-0.37537	-0.35531	-0.068127	-0.03418	-0.16593	0.30862	-0.31424	-0.30887	-0.23054	-0.09984	-0.35967	-0.35002	-0.0282	-0.37415	-0.41298	-0.1966	-0.44579	-0.20952	-0.2738	-0.28337	-0.46944	-0.29131	-0.30046	-0.67026	-0.60951	-0.19391	-0.45998	-0.28368	-0.53044	-1.2254	-0.6932	-0.13903	-0.51887	-0.56872
1	673	525	0	-0.51652	-0.79415	-0.90139	-0.83506	-0.77274	-0.86478	-0.82196	-0.37796	-0.87234	-0.0070565	-0.076288	-0.086878	-0.37537	-0.35531	-0.068127	-0.03418	-0.16593	-0.16699	-0.31424	-0.30887	-0.23054	-0.09984	-0.35967	-0.35002	-0.0282	1.2133	-0.41298	-0.374	-0.44579	-0.20952	-0.2738	-0.28337	-0.43411	0.66007	-0.30046	-0.84559	2.1256	-0.19391	0.2271	-0.35442	-0.38953	0.12733	-0.27708	-0.13903	-0.455	0.074971
1	674	597	0	-1.025	-0.65567	-1.4323	-1.3099	-1.0788	-0.3667	-0.82196	-0.37796	-0.39082	-0.0070565	-0.076288	-0.086878	-0.37537	-0.35531	-0.068127	-0.03418	-0.16593	-0.16699	-0.31424	-0.30887	-0.23054	-0.09984	-0.35967	-0.35002	-0.0282	-0.34954	-0.41298	-0.374	-0.43689	-0.20952	-0.2738	-0.20868	-0.57636	-0.35542	-0.30046	-0.84559	-0.606	-0.19391	-0.72795	-0.88984	0.24583	-0.56452	-0.80581	-0.13903	-0.22578	-1.3418
1	675	423	0	-0.60357	-0.47923	-1.1828	-0.84207	-1.095	0.18689	0.39867	-0.37796	-0.059123	-0.0070565	-0.076288	-0.086878	-0.37537	-0.35531	-0.068127	-0.03418	-0.16593	-0.16699	-0.31424	-0.30887	-0.23054	-0.09984	-0.35967	-0.35002	-0.0282	-0.37415	-0.41298	-0.374	-0.44579	-0.20952	-0.2738	-0.28337	-0.61647	-0.02923	-0.30046	-0.84559	-0.27832	-0.19391	-0.19008	0.0080887	-0.55766	-0.71651	-0.5178	-0.13903	-0.52769	-0.64377
1	676	423	0	-1.2945	-0.69983	-1.7043	-1.5733	-1.2377	-1.3021	-0.82196	-0.37796	-0.43168	-0.0070565	-0.076288	-0.086878	-0.37537	-0.35531	-0.068127	-0.03418	-0.16593	-0.16699	-0.31424	-0.30887	-0.23054	-0.09984	-0.35967	-0.35002	-0.0282	-0.37415	-0.41298	-0.374	-0.44579	-0.20952	-0.2738	-0.28337	-0.61647	-0.35542	-0.30046	-0.84559	-0.67147	-0.19391	-0.79671	-1.4616	-0.045113	-0.87585	-1.267	-0.13903	-0.43749	-1.8529
1	677	186	0	-0.59513	-0.69098	-0.94341	-0.89629	-1.4133	-0.54123	-0.82196	-0.37796	-0.22726	-0.0070565	-0.076288	-0.086878	-0.37537	-0.35531	-0.068127	-0.03418	-0.16593	-0.16699	-0.31424	-0.30887	-0.23054	-0.09984	-0.35967	-0.35002	-0.0282	1.8063	-0.41298	-0.374	-0.44579	-0.20952	-0.2738	-0.28337	-0.61647	-0.35542	-0.30046	-0.84559	0.60685	-0.19391	-0.46061	-0.8956	-0.18965	-1.2345	-1.267	-0.13903	-0.51914	-1.3125
1	678	386	0	-0.60286	-0.73166	-0.90339	-0.77406	-0.51697	0.041218	-0.82196	-0.37796	-0.65668	-0.0070565	-0.076288	-0.086878	-0.37537	-0.35531	-0.068127	-0.03418	-0.16593	-0.16699	-0.31424	-0.30887	-0.23054	-0.09984	-0.35967	-0.35002	-0.0282	0.23218	-0.41298	-0.374	-0.44579	-0.20952	-0.2738	-0.28337	-0.59875	0.0016703	-0.30046	-0.84559	1.5203	-0.19391	-0.19097	0.25954	-0.55766	0.06286	-0.27985	-0.13903	-0.52769	-0.1325
1	679	243	0	-0.30578	-0.73949	-0.83761	-0.62103	-1.2056	0.38467	-0.82196	-0.37796	-0.10599	-0.0070565	-0.076288	-0.086878	1.8195	-0.35531	-0.068127	-0.03418	-0.16593	-0.16699	-0.31424	-0.30887	-0.23054	-0.09984	-0.35967	-0.35002	-0.0282	-0.37415	-0.41298	-0.374	1.9432	-0.20952	-0.2738	0.052584	0.40979	-0.35542	-0.30046	-0.84559	0.93109	-0.19391	0.97383	-0.48332	-0.29561	0.38913	-0.59421	-0.13903	-0.42304	-0.32493
1	680	464	0	-0.49544	-0.75255	-0.73614	-0.8598	-1.0705	-0.62871	-0.82196	-0.37796	-0.49552	-0.0070565	-0.076288	-0.086878	-0.37537	-0.29584	-0.068127	-0.03418	-0.16593	-0.061411	-0.31424	-0.30887	-0.23054	-0.09984	-0.35967	-0.35002	-0.0282	-0.0026793	-0.41298	-0.374	-0.44579	-0.20952	-0.2738	-0.17927	-0.61647	-0.35542	-0.30046	-0.84559	-0.66344	-0.19391	-0.75563	-0.24139	-0.11583	-0.3631	-0.91097	-0.13903	-0.40441	-0.39943
1	681	692	0	-0.88077	-0.74449	-1.2837	-1.1116	-1.0879	-0.11893	-0.82196	-0.37796	-0.5557	-0.0070565	-0.076288	-0.086878	-0.37537	-0.35531	-0.068127	-0.03418	-0.16593	-0.16699	-0.31424	-0.30887	-0.23054	-0.09984	-0.35967	-0.35002	-0.0282	-0.37415	-0.41298	-0.24113	-0.43043	-0.20952	-0.2738	0.98081	-0.61647	-0.35542	-0.30046	-0.84559	-0.67147	-0.19391	-0.77128	-0.84322	0.87688	-0.3261	-0.89758	-0.13903	0.035121	-1.4669
1	683	562	0	-1.0223	-0.64675	-1.5597	-1.2766	-1.3185	-0.98712	-0.82196	-0.37796	-0.9699	-0.0070565	-0.076288	-0.086878	-0.37537	-0.35531	-0.068127	-0.03418	-0.16593	-0.16699	-0.31424	-0.30887	-0.23054	-0.09984	-0.35967	-0.35002	-0.0282	-0.37415	-0.41298	-0.374	-0.44579	-0.20952	-0.2738	-0.28337	-0.61647	-0.35542	-0.30046	-0.84559	-0.67147	-0.19391	-0.79671	-0.80215	-0.38316	-0.83965	-1.0974	-0.13903	-0.20722	-1.4933
1	685	581	0	-1.6085	-0.78584	-1.5349	-1.2159	-0.9493	0.30919	-0.82196	-0.37796	-1.0012	-0.0070565	-0.076288	-0.086878	-0.37537	-0.35531	-0.068127	-0.03418	-0.16593	-0.16699	-0.31424	-0.30887	-0.23054	-0.09984	-0.35967	-0.35002	-0.0282	-0.35518	-0.41298	-0.374	-0.44579	-0.20952	-0.2738	-0.25778	-0.61647	-0.35542	-0.30046	-0.84559	-0.65865	-0.19391	-0.79671	-1.2348	0.085358	-0.65476	-1.267	-0.13903	-0.22025	-1.4194
1	686	507	0	-0.72762	-0.75486	-1.0783	-0.80862	-1.0658	0.59407	-0.48421	-0.37796	-0.087968	-0.0070565	-0.076288	-0.086878	-0.37537	-0.35531	-0.068127	-0.03418	-0.16593	-0.16699	-0.31424	-0.30887	-0.23054	-0.09984	-0.35967	-0.35002	-0.0282	-0.37415	-0.41298	1.9864	0.34757	-0.20952	-0.2738	-0.28337	0.94166	-0.24242	-0.30046	-0.84559	-0.40798	-0.19391	0.68885	-0.40825	-0.54314	-0.17748	-0.58695	-0.13903	-0.512	-0.34508
1	688	251	0	-0.82821	-0.84219	-1.1989	-0.99788	-1.2694	-0.66149	-0.82196	-0.37796	-0.91854	-0.0070565	-0.076288	-0.086878	-0.37537	-0.35531	-0.068127	-0.03418	-0.16593	-0.16699	-0.31424	-0.30887	-0.23054	-0.09984	-0.35967	-0.35002	-0.0282	-0.37415	0.98202	-0.374	-0.42462	-0.20952	-0.2738	-0.20935	-0.61647	-0.35542	-0.30046	-0.84559	2.8972	-0.19391	0.019425	-0.83242	-0.31366	-0.40772	-0.94221	-0.13903	-0.41372	-0.55448
1	689	360	0	-1.2027	-0.76115	-1.2154	-1.387	-0.93441	-0.42944	-0.82196	-0.37796	-0.38972	-0.0070565	-0.076288	-0.086878	-0.37537	-0.35531	-0.068127	-0.03418	-0.16593	-0.16699	-0.31424	-0.30887	-0.23054	-0.09984	-0.35967	-0.35002	-0.0282	-0.37415	-0.41298	-0.374	-0.44579	-0.20952	-0.2738	-0.28337	-0.61647	-0.35542	-0.30046	-0.84559	-0.67147	-0.19391	-0.79671	-1.1008	-0.19096	-0.035254	-0.41004	-0.13903	-0.52769	-1.5212
1	690	814	0	-0.96439	-0.7448	-1.0459	-0.82231	-1.258	-0.25551	0.33736	-0.37796	-0.93581	-0.0070565	-0.076288	-0.086878	-0.37537	-0.35531	-0.068127	-0.03418	-0.16593	-0.16699	-0.31424	-0.30887	-0.23054	-0.09984	-0.35967	-0.35002	-0.0282	-0.36061	-0.41298	-0.374	-0.44579	-0.20952	-0.2738	5.6712	-0.25573	-0.35542	-0.30046	-0.84559	-0.63259	-0.19391	-0.76248	-0.21825	-0.33189	-0.2088	-0.93599	-0.13903	-0.52769	-1.5255
1	691	442	0	-1.1754	-0.8593	-1.336	-1.0832	0.52814	-0.40932	-0.40647	-0.37796	-0.74596	-0.0070565	-0.076288	-0.086878	-0.37537	-0.35531	-0.068127	-0.03418	-0.16593	-0.16699	-0.31424	-0.30887	-0.23054	-0.09984	-0.34562	-0.35002	-0.0282	1.5117	-0.41298	-0.374	-0.44579	-0.20952	-0.2738	3.7921	-0.33816	-0.35542	-0.30046	-0.84559	0.36862	-0.19391	-0.6807	-0.54894	-0.55766	-0.49146	-1.0003	-0.13903	-0.52769	-1.5364
1	692	347	0	-0.48081	-0.74572	-0.58957	-0.7803	-1.3937	-0.35738	-0.82196	-0.37796	-0.15062	-0.0070565	-0.076288	-0.086878	0.30735	-0.35531	-0.068127	-0.03418	-0.16593	-0.16699	-0.31424	-0.30887	-0.23054	-0.09984	-0.35967	-0.30487	-0.0282	-0.37415	-0.41298	-0.374	0.75342	-0.20952	-0.2738	-0.28337	1.1391	-0.35542	-0.30046	-0.84559	-0.67147	-0.19391	0.60641	0.11868	-0.55766	0.43096	-0.55818	-0.13903	-0.51852	-0.77566
1	694	527	0	-0.93395	-0.65589	-1.2875	-1.0609	-0.94337	-0.43802	-0.82196	2.1729	-0.42672	-0.0070565	-0.076288	-0.086878	-0.37537	-0.35531	-0.068127	-0.03418	-0.16593	-0.16699	-0.31424	-0.30887	-0.23054	-0.09984	-0.35967	-0.35002	-0.0282	-0.37415	-0.41298	-0.374	-0.44579	-0.20952	-0.2738	-0.28337	-0.61647	-0.35542	-0.30046	-0.84559	-0.67147	-0.19391	-0.79671	-0.011581	0.25172	-0.3665	-0.66188	-0.13903	-0.11288	-1.241
1	695	545	0	-1.3003	-0.75538	-1.6184	-1.2175	-1.3741	-0.63634	-0.82196	-0.37796	-0.88201	-0.0070565	-0.076288	-0.086878	-0.37537	-0.35531	-0.068127	-0.03418	-0.16593	-0.16699	-0.31424	-0.30887	-0.23054	-0.09984	-0.35967	-0.35002	-0.0282	-0.37415	-0.41298	-0.374	-0.44579	-0.20952	-0.2738	-0.28337	-0.61647	-0.35542	-0.30046	-0.84559	0.013217	-0.19391	-0.79671	-0.99865	-0.13207	-1.0675	-1.267	-0.13903	-0.16885	-1.5242
1	696	364	0	-1.3766	-0.73	-1.9124	-1.3458	-1.2839	-0.079302	-0.82196	-0.37796	-0.71021	-0.0070565	-0.076288	-0.086878	-0.37537	-0.35531	-0.068127	-0.03418	-0.16593	-0.16699	-0.31424	-0.30887	-0.23054	-0.09984	-0.35967	-0.35002	-0.0282	-0.37415	-0.41298	-0.35203	-0.44579	-0.20952	-0.2738	-0.28337	-0.61647	-0.35542	-0.30046	-0.84559	-0.67147	-0.19391	-0.78865	-1.123	1.0006	-0.67612	-0.93731	-0.13903	-0.12137	-1.2861
1	697	279	0	-0.89111	-0.73021	-1.4359	-1.1276	-1.2329	-0.14413	-0.82196	-0.37796	-0.67971	-0.0070565	-0.076288	-0.086878	-0.37537	-0.35531	-0.068127	-0.03418	-0.16593	-0.16699	-0.31424	-0.30887	-0.23054	-0.09984	-0.35967	0.1732	-0.0282	-0.37415	-0.41298	-0.35967	-0.35059	-0.20952	-0.2738	-0.28337	-0.55517	-0.35542	-0.30046	-0.84559	-0.67147	-0.19391	-0.73365	-0.81827	0.32881	-0.7017	-0.86994	-0.13903	-0.13269	-1.1204
1	698	452	0	-0.76101	-0.6506	-1.273	-1.0828	-0.8655	-0.41465	-0.82196	-0.37796	-0.56236	-0.0070565	-0.076288	-0.086878	-0.17636	-0.35531	-0.068127	-0.03418	-0.16593	-0.16699	-0.31424	-0.30887	-0.23054	-0.09984	-0.35967	-0.35002	-0.0282	-0.37415	-0.41298	-0.374	-0.42228	-0.20952	-0.2738	0.14318	-0.47272	-0.35542	-0.30046	-0.84559	-0.67147	-0.19391	-0.70916	-0.17928	-0.10957	-0.090703	-0.74866	-0.13903	-0.3661	-0.95477
1	699	129	0	-0.80218	-0.48703	-2.1662	-1.2734	-1.5729	-1.7674	-0.82196	-0.37796	-0.9459	-0.0070565	-0.076288	-0.086878	-0.37537	-0.35531	-0.068127	-0.03418	-0.16593	-0.16699	-0.31424	-0.30887	-0.23054	-0.09984	-0.35967	-0.35002	-0.0282	-0.37415	-0.41298	-0.374	-0.44579	-0.20952	-0.2738	1.4918	-0.61647	-0.35542	-0.30046	-0.84559	-0.67147	-0.19391	-0.79671	-0.84079	-0.17874	-0.94421	-0.65778	-0.13903	-0.30646	-1.2971
1	700	289	0	-1.4635	-0.79062	-1.722	-1.2067	-1.4139	-0.82866	-0.82196	-0.37796	-1.0511	-0.0070565	-0.076288	-0.086878	-0.37537	-0.35531	-0.068127	-0.03418	-0.16593	-0.16699	-0.31424	-0.30887	-0.23054	-0.09984	-0.35967	-0.35002	-0.0282	-0.37415	-0.41298	-0.374	-0.44579	-0.20952	-0.2738	-0.28337	-0.61647	-0.35542	-0.30046	-0.84559	-0.37004	-0.19391	-0.79671	-1.3389	-0.55766	-1.3087	-1.267	-0.13903	-0.52769	-1.7463
1	701	337	0	-0.55542	-0.62696	-0.85546	-0.73823	-1.0998	0.062949	-0.82196	-0.37796	-0.37867	-0.0070565	-0.076288	-0.086878	-0.37537	-0.35531	-0.068127	-0.03418	-0.16593	-0.16699	-0.31424	-0.30887	-0.23054	-0.09984	0.26554	-0.35002	-0.0282	-0.37415	-0.41298	-0.374	-0.44579	-0.20952	-0.2738	-0.28337	-0.61647	-0.35542	-0.30046	-0.84559	1.2149	-0.19391	0.33951	-0.22346	-0.35402	0.45493	-0.080835	-0.13903	-0.52297	-0.92643
1	702	810	0	-0.57537	-0.67754	-0.66689	-0.82093	-0.92103	-0.018113	0.10946	-0.37796	-0.96997	-0.0070565	-0.076288	-0.086878	-0.37537	-0.32805	-0.068127	-0.03418	-0.16593	-0.16699	-0.31424	-0.30887	-0.23054	-0.09984	-0.35967	-0.35002	-0.0282	-0.37415	-0.41298	-0.374	-0.44579	-0.20952	-0.2738	-0.28337	-0.61647	-0.35542	-0.30046	-0.84559	-0.60024	-0.19391	-0.7949	0.39042	-0.32475	-0.3525	-0.49632	-0.13903	-0.52769	-1.0083
1	703	720	0	-1.3065	-0.75572	-1.4549	-1.2892	-1.3085	-0.31614	-0.82196	-0.37796	-0.63088	-0.0070565	-0.076288	-0.086878	-0.37537	-0.35531	-0.068127	-0.03418	-0.16593	-0.16699	-0.31424	-0.30887	-0.23054	-0.09984	-0.35967	-0.35002	-0.0282	-0.37415	-0.41298	-0.374	-0.44579	-0.20952	-0.2738	0.072187	-0.61647	-0.35542	-0.30046	-0.84559	-0.6663	-0.19391	-0.79671	-1.1993	0.1286	-0.40308	-1.0684	-0.13903	-0.27253	-1.5912
1	705	241	0	-0.88135	-0.69313	-1.4956	-1.0836	-1.223	-0.63728	-0.82196	-0.12701	-1.205	-0.0070565	-0.076288	-0.086878	-0.37537	-0.35531	-0.068127	-0.03418	-0.16593	-0.16699	-0.31424	-0.30887	-0.23054	-0.09984	-0.35967	-0.35002	-0.0282	0.72223	-0.41298	0.88269	-0.31354	-0.20952	-0.2738	-0.28337	-0.46039	-0.32473	-0.30046	-0.84559	1.967	-0.19391	0.11674	-0.86533	-0.28333	-0.86843	-0.89157	-0.13903	-0.52769	-0.33077
1	707	185	0	-0.37665	-0.61983	-1.0467	-1.0091	-1.0151	-0.16989	-0.82196	-0.37796	-0.72992	-0.0070565	-0.076288	-0.086878	-0.37537	-0.35531	-0.068127	-0.03418	-0.16593	-0.16699	-0.31424	-0.30887	-0.23054	-0.09984	-0.35967	1.0448	-0.0282	-0.37415	-0.41298	-0.374	-0.44579	-0.20952	-0.2738	-0.28337	-0.61647	-0.35542	-0.30046	-0.84559	-0.67147	-0.19391	-0.79671	0.0024875	0.14878	0.36535	-0.31262	-0.13903	-0.40744	-1.2071
1	709	355	0	-1.161	-0.61133	-1.2482	-1.4275	-1.1398	-1.1052	-0.82196	-0.37796	-0.81295	-0.0070565	-0.076288	-0.086878	-0.37537	-0.35531	-0.068127	-0.03418	-0.16593	-0.16699	-0.31424	-0.30887	-0.23054	-0.09984	-0.35967	-0.26176	-0.0282	-0.37415	-0.41298	-0.374	-0.44579	-0.20952	-0.2738	-0.28337	-0.61647	-0.35542	-0.30046	-0.84559	-0.66098	-0.19391	-0.78845	-0.79032	-0.036274	-0.96174	-0.63506	-0.13903	-0.42471	-1.6549
1	710	247	0	-1.3374	-0.62735	-1.773	-1.4566	-1.2323	-1.0694	-0.82196	-0.37796	-0.64625	-0.0070565	-0.076288	-0.086878	-0.37537	-0.35531	-0.068127	-0.03418	-0.16593	-0.16699	-0.31424	-0.30887	-0.23054	-0.09984	-0.35967	-0.35002	-0.0282	-0.32953	-0.41298	-0.374	-0.44579	-0.20952	-0.2738	-0.28337	-0.61647	-0.35542	-0.30046	-0.84559	-0.58106	-0.19391	-0.79671	-1.2884	-0.31961	-1.3719	-1.267	-0.13903	-0.46975	-0.83145
1	711	548	0	-1.0391	-0.75529	-1.4454	-1.1147	-1.1238	-0.33738	-0.82196	-0.37796	-0.80117	-0.0070565	-0.076288	-0.086878	-0.37537	-0.35531	-0.068127	-0.03418	-0.16593	-0.16699	-0.31424	-0.30887	-0.23054	-0.09984	-0.35967	-0.35002	-0.0282	1.1934	-0.41298	-0.374	-0.44579	-0.20952	-0.2738	-0.28337	-0.61647	-0.35542	-0.30046	-0.84559	0.92813	-0.19391	-0.61519	-0.69377	-0.51736	-0.58232	-0.96931	-0.13903	-0.51318	-1.4455
1	712	874	0	-0.85877	-0.65338	-1.1368	-1.1337	-0.80971	-0.20266	-0.82196	-0.37796	-0.35313	-0.0070565	-0.076288	-0.086878	-0.37537	-0.35531	-0.068127	-0.03418	-0.16593	-0.16699	-0.31424	-0.30887	-0.23054	-0.09984	-0.35967	-0.35002	-0.0282	-0.37415	-0.41298	-0.374	-0.44579	-0.20952	-0.2738	0.001204	-0.61647	-0.35542	-0.30046	-0.84559	-0.67147	-0.19391	-0.79671	-0.51318	0.088986	-0.24942	-0.79462	-0.13903	-0.19882	-1.1613
1	713	401	0	-1.0982	-0.73195	-1.2727	-1.3198	-1.1314	-0.90012	-0.82196	-0.37796	-0.34984	-0.0070565	-0.076288	-0.086878	-0.37537	-0.35531	-0.068127	-0.03418	-0.16593	-0.16699	-0.31424	-0.30887	-0.23054	-0.09984	-0.35967	-0.35002	-0.0282	-0.37415	-0.41298	-0.374	-0.44579	-0.20952	-0.2738	-0.28337	-0.61647	-0.35542	-0.30046	-0.84559	-0.67147	-0.19391	-0.79671	-0.64779	0.6803	-0.64032	-1.0238	-0.13903	-0.054741	-1.6594
1	714	523	0	-0.69097	-0.72547	-0.89824	-0.90278	-1.3084	0.021735	-0.82196	-0.37796	-0.68697	-0.0070565	-0.076288	-0.086878	-0.37537	-0.35531	-0.068127	-0.03418	-0.16593	-0.16699	-0.31424	-0.30887	-0.23054	-0.09984	0.57444	-0.35002	-0.0282	-0.37415	-0.41298	-0.374	-0.44579	-0.20952	-0.2738	-0.28337	-0.61647	-0.35542	-0.30046	-0.84559	1.0559	-0.19391	-0.067233	-0.16557	-0.43573	-0.16477	-0.56147	-0.13903	-0.49424	-1.0461
1	715	827	0	-1.2987	-0.79416	-1.4095	-1.0653	-0.53081	-0.063001	-0.80336	-0.37796	-0.85577	-0.0070565	-0.076288	-0.086878	-0.37537	-0.35531	-0.068127	-0.03418	-0.16593	-0.16699	-0.31424	-0.30887	-0.23054	-0.09984	-0.35967	-0.35002	-0.0282	1.6419	-0.41298	-0.34499	-0.44579	-0.20952	-0.2738	-0.28337	-0.61647	-0.35542	-0.30046	-0.84559	0.54186	-0.19391	-0.68333	-0.61637	-0.53986	-0.34104	-0.67472	-0.13903	-0.51038	-1.288
1	716	671	0	-0.79954	-0.65283	-0.7612	-0.85713	-0.66645	-0.10613	-0.79292	-0.37796	-0.30126	-0.0070565	-0.076288	-0.086878	-0.37537	-0.35531	-0.068127	-0.03418	-0.16593	-0.16699	-0.31424	-0.30887	-0.23054	-0.09984	-0.35042	-0.35002	-0.0282	-0.37415	-0.41298	-0.374	-0.44579	-0.20952	-0.2738	-0.28337	-0.61647	-0.35542	-0.30046	-0.84559	-0.60213	-0.19391	-0.77486	0.17276	-0.55766	0.11706	-0.42294	-0.13903	-0.3951	-1.1199
1	717	225	0	-1.0201	-0.80916	-1.0728	-0.90502	0.41386	0.14194	-0.82196	-0.37796	-0.52122	-0.0070565	-0.076288	-0.086878	-0.37537	-0.35531	-0.068127	-0.03418	-0.16593	-0.16699	-0.31424	-0.30887	-0.23054	-0.09984	-0.22174	-0.35002	-0.0282	2.4559	-0.41298	-0.35623	-0.44579	-0.20952	-0.2738	-0.28337	-0.61647	-0.35542	-0.30046	-0.84559	1.1717	-0.19391	-0.50532	-0.57473	-0.55766	-0.46772	-0.70711	-0.13903	-0.52769	-1.4406
1	718	496	0	-0.2011	-0.68324	-0.050116	-0.5503	-0.98507	-0.60625	-0.82196	-0.37796	-0.36499	-0.0070565	-0.076288	-0.086878	-0.37537	-0.35531	-0.068127	-0.03418	-0.16593	-0.16699	-0.31424	-0.30887	-0.23054	-0.09984	-0.35967	-0.35002	-0.0282	-0.37415	-0.41298	-0.374	0.91034	-0.20952	-0.2738	-0.28337	1.6094	-0.35542	-0.30046	-0.84559	-0.43565	-0.19391	0.54955	0.069944	-0.55271	0.56086	-0.45082	-0.13903	-0.52448	-0.52538
1	719	243	0	-1.2632	-0.78238	-1.8614	-1.5067	-1.4948	-1.2337	-0.82196	-0.37796	-1.5368	-0.0070565	-0.076288	-0.086878	-0.37537	-0.35531	-0.068127	-0.03418	-0.16593	-0.16699	-0.31424	-0.30887	-0.23054	-0.09984	-0.35967	-0.35002	-0.0282	-0.37415	-0.41298	-0.374	-0.44579	-0.20952	-0.2738	-0.28337	-0.61647	-0.35542	-0.30046	-0.84559	-0.67147	-0.19391	-0.79671	-1.5897	0.83985	-1.7961	-0.52289	-0.13903	-0.22193	-1.4588
1	720	631	0	-0.87893	-0.77732	-1.2407	-1.0864	-0.73647	-0.37874	-0.82196	-0.37796	-0.54846	-0.0070565	-0.076288	-0.086878	-0.32353	-0.35531	-0.068127	-0.03418	-0.16593	-0.16699	-0.31424	-0.30887	-0.23054	-0.09984	-0.35967	-0.26726	-0.0282	-0.37415	-0.41298	-0.36766	-0.29427	-0.20952	-0.2738	-0.28337	-0.45931	-0.35542	-0.30046	-0.84559	-0.67147	-0.19391	-0.55607	-0.08186	0.18535	0.13697	-0.53429	-0.13903	-0.053297	-0.82248
1	721	552	0	-0.80733	-0.73245	-1.0766	-1.0941	-0.81468	-0.6097	-0.82196	0.25986	-0.49453	-0.0070565	-0.076288	-0.086878	-0.37537	-0.35531	-0.068127	-0.03418	-0.16593	-0.16699	-0.31424	-0.30887	-0.23054	-0.09984	-0.35967	-0.35002	-0.0282	-0.37415	-0.41298	-0.374	-0.44579	-0.20952	-0.2738	-0.25644	-0.61647	-0.35542	-0.30046	-0.84559	-0.62089	-0.19391	-0.78608	-0.41752	-0.47766	-1.0738	-1.267	-0.13903	-0.52193	-1.4355
1	722	402	0	-1.013	-0.69458	-1.4482	-1.1607	-1.2066	0.058535	-0.82196	-0.37796	-1.0219	-0.0070565	-0.076288	-0.086878	-0.37537	-0.35531	-0.068127	-0.03418	-0.16593	-0.16699	-0.31424	-0.30887	-0.23054	-0.09984	-0.35967	-0.35002	-0.0282	-0.37415	-0.41298	-0.374	-0.44579	-0.20952	-0.2738	-0.28337	-0.61647	-0.35542	-0.30046	-0.84559	-0.67147	-0.19391	-0.79671	-1.1376	0.22264	-0.46808	-0.96269	-0.13903	-0.1977	-1.5805
1	723	1018	0	-1.3152	-0.74374	-1.603	-1.3146	-1.0281	-0.53251	-0.82196	-0.37796	-1.0101	-0.0070565	-0.076288	-0.086878	-0.37537	-0.35531	-0.068127	-0.03418	-0.16593	-0.16699	-0.31424	-0.30887	-0.23054	-0.09984	-0.35967	-0.35002	-0.0282	-0.37415	-0.41298	-0.374	-0.44579	-0.20952	-0.2738	-0.28337	-0.61647	-0.35542	-0.30046	-0.84559	-0.67147	-0.19391	-0.79671	-1.2212	-0.21648	-0.54679	-0.95328	-0.13903	-0.40594	-1.493
1	724	647	0	-1.0885	-0.76091	-1.5021	-1.2717	-1.3254	-0.2866	-0.82196	-0.37796	-0.65573	-0.0070565	-0.076288	-0.086878	-0.37537	-0.35531	-0.068127	-0.03418	-0.16593	-0.16699	-0.31424	-0.30887	-0.23054	-0.09984	-0.35967	-0.35002	-0.0282	-0.37415	-0.41298	-0.374	-0.44579	-0.20952	-0.2738	-0.11113	-0.61647	-0.35542	-0.30046	-0.84559	-0.66571	-0.19391	-0.79671	-1.0643	-0.015942	-0.99482	-1.267	-0.13903	-0.35349	-1.3051
1	725	520	0	-0.16607	-0.73036	-0.0091537	-0.49033	-0.99261	0.057747	-0.82196	-0.37796	-0.13377	-0.0070565	-0.076288	-0.086878	0.17469	-0.35531	-0.068127	-0.03418	-0.16593	-0.16699	-0.31424	-0.30887	-0.23054	-0.09984	-0.35967	-0.35002	-0.0282	-0.37415	-0.41298	-0.374	0.86882	-0.20952	-0.2738	-0.26193	1.1753	0.15378	-0.30046	-0.84559	-0.4785	-0.19391	0.8508	0.64745	-0.39263	0.94372	0.059251	-0.13903	-0.50016	-0.31452
1	728	121	0	-0.60074	-0.797	-0.96486	-0.81072	-0.37127	-0.69383	-0.82196	-0.37796	-0.7504	-0.0070565	-0.076288	-0.086878	-0.37537	-0.35531	-0.068127	-0.03418	-0.16593	-0.16699	-0.31424	-0.30887	-0.23054	-0.09984	-0.35967	-0.35002	-0.0282	3.6919	-0.41298	-0.374	-0.44579	-0.20952	-0.2738	-0.28337	-0.61647	-0.34014	-0.30046	-0.84559	2.0969	-0.19391	-0.29735	0.14081	-0.49683	0.035428	-0.45786	-0.13903	-0.52769	-0.77509
1	729	162	0	-0.62284	-0.77162	-1.2566	-1.0677	-1.4267	-1.5634	-0.82196	-0.37796	-0.5602	-0.0070565	-0.076288	-0.086878	0.12916	-0.35531	-0.068127	-0.03418	-0.16593	-0.16699	-0.31424	-0.30887	-0.23054	-0.09984	-0.35967	-0.35002	-0.0282	-0.37415	-0.41298	-0.374	-0.31463	-0.20952	-0.2738	0.24243	0.76079	-0.35542	-0.30046	-0.84559	-0.54516	-0.19391	0.94038	-0.88001	0.071589	-0.018694	-0.80726	-0.13903	-0.45898	-0.55221
1	730	405	0	-0.43124	-0.66024	-0.56974	-0.83566	-1.2079	-1.2958	-0.6157	-0.053124	-0.75523	-0.0070565	-0.076288	-0.086878	-0.37537	-0.35531	-0.068127	-0.03418	-0.16593	-0.16699	-0.31424	-0.30887	-0.23054	-0.09984	-0.35967	-0.35002	-0.0282	-0.37415	-0.41298	2.0844	1.0557	-0.20952	-0.2738	-0.28337	1.1086	0.27174	-0.30046	-0.84559	-0.67147	-0.19391	1.0293	-0.30399	-0.22545	0.33412	-0.30302	-0.13903	-0.44133	-0.4831
1	731	100	0	-0.92732	-0.67943	-1.6845	-1.474	-1.708	-1.7684	-0.82196	-0.37796	-1.136	-0.0070565	-0.076288	-0.086878	-0.37537	-0.35531	-0.068127	-0.03418	-0.16593	-0.16699	-0.31424	-0.30887	-0.23054	-0.09984	-0.35967	-0.35002	-0.0282	-0.37415	-0.41298	-0.374	-0.44579	-0.20952	-0.2738	3.7012	-0.10526	-0.35542	-0.30046	-0.84559	-0.67147	-0.19391	-0.79671	-1.7282	1.0839	-1.2141	-1.267	-0.13903	0.09269	-1.6625
1	732	715	0	-0.62061	-0.70938	-1.0888	-1.0436	-1.2699	-0.41022	-0.13679	-0.37796	-0.42312	-0.0070565	-0.076288	-0.086878	-0.37537	-0.35531	-0.068127	-0.03418	-0.16593	-0.098476	-0.31424	-0.30887	-0.23054	-0.09984	-0.35967	-0.35002	-0.0282	-0.22519	-0.41298	-0.374	-0.44579	-0.20952	-0.2738	0.76792	-0.61647	-0.35542	-0.30046	-0.84559	-0.62201	-0.19391	-0.75979	-0.022802	-0.30074	-1.0524	-0.89681	-0.13903	-0.29714	-0.79792
1	733	141	0	-1.5665	-0.88889	-2.2275	-1.5388	-1.413	-2.2242	-0.82196	-0.37796	-0.9172	-0.0070565	-0.076288	-0.086878	-0.37537	-0.35531	-0.068127	-0.03418	-0.16593	3.296	-0.31424	-0.30887	-0.23054	-0.09984	-0.35967	-0.35002	-0.0282	-0.37415	-0.41298	-0.374	-0.44579	-0.20952	-0.2738	-0.28337	-0.61647	-0.35542	-0.30046	-0.59665	-0.26541	-0.19391	-0.59968	-1.7889	-0.55766	-1.9751	-0.7871	-0.13903	-0.52769	-0.066916
1	735	476	0	-0.71755	-0.3866	-1.0695	-0.92231	-0.41753	-0.10143	-0.82196	-0.37796	-0.76384	-0.0070565	-0.076288	-0.086878	-0.37537	-0.35531	-0.068127	-0.03418	-0.16593	-0.16699	-0.31424	-0.30887	-0.23054	-0.09984	-0.35967	-0.35002	-0.0282	-0.19672	-0.41298	-0.374	-0.44579	-0.20952	-0.2738	0.067395	-0.61647	-0.35542	-0.30046	-0.84559	-0.39095	-0.19391	-0.77514	-0.021659	0.17872	0.4785	-0.48074	-0.13903	-0.13732	-0.76209
1	736	320	0	-0.90984	-0.61846	-1.5057	-1.1186	-1.3066	-0.44455	-0.82196	-0.37796	-0.54315	-0.0070565	-0.076288	-0.086878	-0.37537	-0.35531	-0.068127	-0.03418	-0.16593	-0.16699	-0.31424	-0.30887	-0.23054	-0.09984	-0.35967	-0.35002	-0.0282	-0.37415	-0.41298	-0.374	-0.44579	-0.20952	-0.2738	-0.28337	-0.61647	-0.35542	-0.30046	-0.84559	-0.64238	-0.19391	-0.022037	-1.1189	-0.39675	-0.68621	-0.46029	-0.13903	-0.30967	-0.81673
1	737	1059	0	-1.2234	-0.75052	-1.6524	-1.2344	-1.0566	-0.40879	-0.82196	-0.37796	-0.7171	-0.0070565	-0.076288	-0.086878	-0.37537	-0.35531	-0.068127	-0.03418	-0.16593	-0.16699	-0.31424	-0.30887	-0.23054	-0.09984	-0.35967	-0.17252	-0.0282	-0.35681	-0.41298	-0.30604	-0.39061	-0.20952	-0.2738	-0.28337	-0.47115	-0.12551	-0.30046	-0.84559	-0.58888	-0.19391	-0.57733	-0.79237	0.31803	-0.46111	-0.87415	-0.13903	-0.1805	-1.1001
1	738	404	0	0.021654	-0.6433	0.041203	-0.25481	-0.90523	0.44424	-0.82196	-0.37796	-0.010597	-0.0070565	-0.076288	-0.086878	-0.37537	-0.35531	-0.068127	-0.03418	-0.16593	0.19679	-0.31424	-0.30887	-0.23054	-0.09984	-0.35967	-0.35002	-0.0282	-0.37415	-0.41298	-0.374	-0.44579	-0.20952	-0.2738	-0.28337	-0.61647	-0.35542	-0.30046	-0.84559	-0.14847	-0.19391	-0.72776	0.68397	-0.55766	1.1615	0.028545	-0.13903	-0.52769	-0.55861
1	739	731	0	-1.2546	-0.7212	-1.4692	-1.3548	-1.0744	-0.28141	-0.82196	-0.37796	-0.8882	-0.0070565	-0.076288	-0.086878	-0.37537	-0.35531	-0.068127	-0.03418	-0.16593	-0.16699	-0.31424	-0.30887	-0.23054	-0.09984	-0.35967	-0.35002	-0.0282	-0.37415	-0.41298	-0.374	-0.44579	-0.20952	-0.2738	-0.28337	-0.61647	-0.35542	-0.30046	-0.84559	-0.50869	-0.19391	-0.78467	-0.96488	-0.11034	-0.45277	-0.88031	-0.13903	-0.44287	-1.3316
1	740	347	0	-0.5054	-0.71589	-1.4177	-1.3269	-1.3448	-1.843	-0.82196	-0.37796	-0.78729	-0.0070565	-0.076288	-0.086878	-0.37537	-0.35531	-0.068127	-0.03418	-0.16593	-0.16699	-0.31424	-0.30887	-0.23054	-0.09984	-0.35967	-0.35002	-0.0282	-0.37415	-0.41298	-0.374	-0.44579	-0.20952	-0.2738	-0.28337	-0.61647	-0.32345	-0.30046	-0.84559	-0.64465	-0.19391	-0.72067	-0.50856	0.85507	-0.15956	-0.5832	-0.13903	0.093541	-1.5545
1	741	718	0	-0.81131	-0.69519	-1.1761	-1.1351	-1.0576	-0.13833	-0.82196	-0.37796	-0.51731	-0.0070565	-0.076288	-0.086878	-0.2273	-0.35531	-0.068127	-0.03418	-0.16593	-0.16699	-0.31424	-0.30887	-0.23054	-0.09984	-0.35967	-0.35002	-0.0282	-0.37415	-0.41298	-0.374	-0.43099	-0.20952	-0.2738	0.0061512	-0.4831	-0.35542	-0.30046	-0.84559	-0.67147	-0.19391	-0.60525	-0.59888	0.40512	-0.13527	-0.53591	-0.13903	-0.26308	-1.1627
1	744	406	0	-1.2752	-0.78549	-1.8019	-1.5003	-0.96145	-1.0377	-0.82196	-0.37796	-1.1087	-0.0070565	-0.076288	-0.086878	-0.37537	-0.35531	-0.068127	-0.03418	-0.16593	0.61721	-0.31424	-0.30887	-0.23054	-0.09984	-0.35967	-0.35002	-0.0282	-0.25655	-0.41298	-0.010118	-0.32804	-0.20952	-0.2738	-0.28337	-0.38915	-0.35542	-0.30046	-0.84559	-0.38375	-0.19391	-0.37278	-1.3973	-0.55766	-0.90912	-1.2223	-0.13903	-0.51202	-1.0822
1	745	513	0	-0.93659	-0.59558	-1.2734	-1.1524	-1.0366	-0.31503	-0.82196	-0.37796	-0.53968	-0.0070565	-0.076288	-0.086878	-0.37537	-0.35531	-0.068127	-0.03418	-0.16593	-0.16699	-0.31424	-0.30887	-0.23054	-0.09984	-0.35967	-0.35002	-0.0282	-0.13086	-0.41298	-0.374	-0.44579	-0.20952	-0.2738	-0.28337	-0.61647	-0.35542	-0.30046	-0.84559	-0.5518	-0.19391	-0.79385	-0.89293	-0.55766	-0.38684	-0.21124	-0.13903	-0.25922	-1.1888
1	746	753	0	-1.1851	-0.69496	-1.5162	-1.2593	-0.48458	-0.87686	-0.82196	-0.37796	-1.0026	-0.0070565	-0.076288	-0.086878	-0.37537	-0.35531	-0.068127	-0.03418	-0.16593	-0.16699	-0.31424	-0.30887	-0.23054	-0.09984	-0.35967	-0.35002	-0.0282	-0.37415	-0.41298	-0.374	-0.44579	-0.20952	-0.2738	-0.28337	-0.61647	-0.35542	-0.30046	-0.84559	-0.45441	-0.19391	-0.77918	-0.89323	-0.12006	-0.19329	-0.36723	-0.13903	-0.5129	-1.2194
1	747	676	0	-0.63653	-0.68487	-0.73864	-0.86148	-1.0498	0.14006	-0.82196	-0.37796	-0.5233	-0.0070565	-0.076288	-0.086878	-0.37537	-0.35531	-0.068127	-0.03418	-0.16593	-0.16699	-0.31424	-0.30887	-0.23054	-0.09984	-0.35967	-0.35002	-0.0282	-0.37415	-0.41298	-0.374	-0.44579	-0.20952	-0.2738	0.47001	-0.61647	-0.35542	-0.30046	-0.84559	-0.67147	-0.19391	-0.79671	0.047785	-0.29319	-0.42087	-0.73733	-0.13903	-0.37498	-1.0942
1	748	564	0	-0.57149	-0.71657	-0.48105	-0.78253	-1.2466	0.13665	-0.82196	-0.37796	-0.60894	-0.0070565	-0.076288	-0.086878	-0.37537	-0.35531	-0.068127	-0.03418	-0.16593	-0.16699	-0.31424	-0.30887	-0.23054	-0.09984	-0.35967	0.52551	-0.0282	1.5949	-0.41298	-0.374	-0.44579	-0.20952	-0.2738	-0.28337	-0.61647	-0.35542	-0.30046	-0.84559	0.037423	-0.19391	-0.56366	0.45492	-0.53156	-0.57363	0.013889	-0.13903	-0.4713	-1.179
1	749	475	0	-1.0661	-0.4469	-1.6744	-1.4453	-1.3569	-0.53946	-0.82196	-0.37796	-0.52861	-0.0070565	-0.076288	-0.086878	-0.37537	-0.35531	-0.068127	-0.03418	-0.16593	-0.16699	-0.31424	-0.30887	-0.23054	-0.09984	-0.35967	-0.35002	-0.0282	-0.37415	-0.41298	-0.374	-0.44579	-0.20952	-0.2738	0.74392	-0.61647	-0.35542	-0.30046	-0.84559	-0.67147	-0.19391	-0.79671	-1.2691	0.77121	-0.60189	-1.0711	-0.13903	-0.19198	-1.3995
1	750	792	0	-1.0764	-0.69067	-1.0403	-1.1337	-0.8758	-0.14259	-0.82196	-0.37796	-0.56906	-0.0070565	-0.076288	-0.086878	-0.37537	-0.35531	-0.068127	-0.03418	-0.16593	-0.16699	-0.31424	-0.30887	0.68753	-0.09984	-0.35967	-0.35002	-0.0282	-0.37415	-0.41298	-0.374	-0.44579	-0.20952	-0.2738	-0.20361	-0.61647	-0.35542	-0.30046	-0.84559	-0.67147	-0.19391	-0.79671	-0.58764	0.65353	-0.36575	-0.84199	-0.13903	-0.26381	-1.418
1	752	415	0	-0.045997	-0.75305	0.082467	-0.29611	-0.61433	0.58849	-0.82196	-0.37796	0.39309	-0.0070565	-0.076288	-0.086878	-0.37537	-0.35531	-0.068127	-0.03418	-0.16593	1.3077	-0.31424	-0.30887	-0.23054	-0.09984	-0.35967	-0.35002	-0.0282	0.51989	-0.41298	-0.374	-0.44579	-0.20952	-0.2738	-0.28337	-0.61647	-0.35542	-0.30046	-0.84559	-0.1275	-0.19391	-0.77551	0.81627	-0.33918	1.1378	0.50334	-0.13903	-0.50853	-0.81318
1	753	825	0	-1.1076	-0.77578	-1.4085	-1.1076	-0.70064	-0.31346	-0.66838	0.013504	-0.89151	-0.0070565	-0.076288	-0.086878	-0.37537	-0.35531	-0.068127	-0.03418	-0.16593	-0.16699	-0.31424	-0.30887	-0.23054	-0.09984	-0.35967	-0.35002	-0.0282	-0.32517	-0.41298	-0.374	-0.44579	-0.20952	-0.2738	-0.27436	-0.61647	-0.35542	-0.30046	-0.84559	-0.46654	-0.19391	-0.66711	-0.41996	0.43521	0.06416	-0.57271	-0.13903	-0.14016	-0.94378
1	754	386	0	-0.63628	-0.75519	-0.84386	-0.77215	-0.63017	0.2189	-0.82196	-0.37796	-0.69761	-0.0070565	-0.076288	-0.086878	-0.37537	-0.35531	-0.068127	-0.03418	-0.16593	-0.16699	-0.31424	-0.30887	-0.23054	-0.09984	-0.35967	-0.35002	-0.0282	1.0463	-0.41298	-0.374	0.48528	-0.20952	-0.2738	-0.28337	0.85332	-0.35542	-0.30046	-0.84559	1.1567	-0.19391	0.28433	-0.012141	0.14469	0.13469	-0.59398	-0.13903	-0.35087	-0.42585
1	755	540	0	-0.03188	-0.55437	-0.13731	-0.48132	-1.153	-0.054297	-0.82196	-0.37796	-0.37512	-0.0070565	-0.076288	-0.086878	-0.37537	-0.35531	-0.068127	-0.03418	-0.16593	-0.16699	-0.31424	-0.30887	-0.23054	-0.09984	-0.35967	-0.35002	-0.0282	-0.37415	-0.41298	3.2435	0.94503	-0.20952	-0.2738	0.64951	-0.61647	-0.35542	-0.30046	-0.84559	-0.67147	-0.19391	0.99719	0.55289	-0.33078	1.0401	0.18156	-0.13903	-0.41585	-0.53376
1	756	704	0	-0.84775	-0.72968	-1.2071	-1.0573	-1.3022	-0.52528	-0.82196	-0.37796	-0.51175	-0.0070565	-0.076288	-0.086878	-0.37537	-0.15936	-0.068127	-0.03418	-0.16593	-0.16699	-0.31424	-0.30887	-0.23054	-0.09984	-0.35967	-0.29809	-0.0282	-0.37415	-0.41298	-0.374	-0.44579	-0.20952	-0.2738	0.33657	-0.61161	-0.35542	-0.30046	-0.84559	-0.59216	-0.19391	-0.75922	-0.53132	-0.42528	-1.0923	-0.6143	-0.13903	-0.33611	-0.95987
1	757	484	0	-1.5404	-0.80514	-1.6675	-1.5238	-1.2624	-1.0206	-0.82196	-0.37796	-0.97909	-0.0070565	-0.076288	-0.086878	-0.37537	-0.35531	-0.068127	-0.03418	-0.16593	-0.16699	-0.31424	-0.30887	-0.23054	-0.09984	-0.35967	-0.35002	-0.0282	-0.37415	-0.41298	-0.374	-0.44579	-0.20952	-0.2738	-0.28337	-0.61647	-0.35542	-0.30046	-0.84559	-0.60225	-0.19391	-0.79671	-1.0507	0.020018	-1.2356	-1.1122	-0.13903	-0.37675	-1.5131
1	758	105	0	-2.0875	-0.94101	-2.1027	-1.8939	-1.4919	-1.7122	-0.82196	-0.37796	-1.3245	-0.0070565	-0.076288	-0.086878	-0.37537	-0.35531	-0.068127	-0.03418	-0.16593	-0.16699	-0.31424	-0.30887	-0.23054	-0.09984	-0.35967	-0.35002	-0.0282	-0.37415	-0.41298	-0.374	-0.44579	-0.20952	-0.2738	-0.28337	-0.61647	-0.35542	-0.30046	-0.84559	-0.67147	-0.19391	-0.79671	-1.2786	0.46418	-1.2974	-1.267	-0.13903	-0.28625	-1.8529
1	759	621	0	-1.1857	-0.66706	-1.5033	-1.2512	-1.1756	-0.15525	-0.82196	-0.37796	-0.72978	-0.0070565	-0.076288	-0.086878	-0.37537	-0.35531	-0.068127	-0.03418	-0.16593	-0.16699	-0.31424	-0.30887	-0.23054	-0.09984	-0.35967	-0.35002	-0.0282	-0.37415	-0.41298	-0.374	-0.44579	-0.20952	-0.2738	-0.1996	-0.61647	-0.35542	-0.30046	-0.84559	-0.67147	-0.19391	-0.79671	-0.82458	0.14398	-0.77569	-1.267	-0.13903	-0.18208	-1.4421
1	760	451	0	-1.5916	-0.80998	-1.5609	-1.4231	-1.1842	-0.63524	-0.82196	-0.37796	-1.5065	-0.0070565	-0.076288	-0.086878	-0.37537	-0.35531	-0.068127	-0.03418	-0.16593	-0.16699	-0.31424	-0.30887	-0.23054	-0.09984	-0.35967	-0.35002	-0.0282	-0.37415	-0.41298	-0.374	-0.44579	-0.20952	-0.2738	0.20136	-0.61647	-0.35542	-0.30046	-0.84559	-0.67147	-0.19391	-0.79671	-1.3965	0.65951	-0.28043	-1.111	-0.13903	-0.021376	-1.6646
1	761	278	0	-0.82722	-0.7426	-1.0031	-0.96949	-0.4047	-0.51531	-0.82196	-0.37796	-0.67523	-0.0070565	-0.076288	-0.086878	-0.37537	-0.35531	-0.068127	-0.03418	-0.16593	-0.16699	-0.31424	-0.30887	-0.23054	-0.09984	-0.35967	-0.35002	-0.0282	0.80784	-0.41298	-0.374	-0.38846	-0.20952	-0.2738	-0.28337	-0.40741	-0.35542	-0.30046	-0.84559	0.55666	-0.19391	-0.56555	-0.19162	-0.48706	0.50501	-0.050699	-0.13903	-0.52197	-0.75808
1	763	1047	0	-0.90052	-0.73207	-1.1835	-1.1905	-0.86524	-0.35666	-0.82196	-0.37796	-0.85421	-0.0070565	-0.076288	-0.086878	-0.37537	-0.35531	-0.068127	-0.03418	-0.16593	-0.16699	-0.31424	-0.30887	-0.23054	-0.09984	-0.35967	-0.35002	-0.0282	-0.37415	-0.41298	-0.374	-0.44579	-0.20952	-0.2738	-0.26917	-0.61647	-0.35542	-0.30046	-0.84559	-0.67147	-0.19391	-0.79391	-0.22357	0.56519	-0.1283	-0.72944	-0.13903	0.068928	-1.2747
1	764	383	0	-1.092	-0.6447	-1.4179	-1.2345	-1.236	-0.47121	-0.82196	-0.37796	-0.93565	-0.0070565	-0.076288	-0.086878	-0.37537	-0.35531	-0.068127	-0.03418	-0.16593	-0.16699	-0.31424	-0.30887	-0.23054	-0.09984	-0.35967	-0.35002	-0.0282	-0.37415	-0.41298	-0.374	-0.44579	-0.20952	-0.2738	-0.28337	-0.61647	-0.35542	-0.30046	-0.84559	-0.67147	-0.19391	-0.79671	-0.91874	0.30838	-0.10654	-0.81318	-0.13903	-0.35774	-1.4552
1	765	338	0	-0.80991	-0.7961	-0.67223	-0.57922	-1.0864	0.60009	-0.82196	-0.37796	-0.71021	-0.0070565	-0.076288	-0.086878	-0.37537	-0.35531	-0.068127	-0.03418	-0.16593	-0.16699	-0.31424	-0.30887	-0.23054	-0.09984	-0.35967	-0.35002	-0.0282	-0.10269	-0.41298	0.41348	-0.44579	-0.20952	-0.2738	-0.28337	-0.36368	-0.35542	-0.30046	-0.84559	0.2046	-0.19391	-0.26599	-0.31705	-0.55766	-0.035317	-0.38816	-0.13903	-0.50416	-1.0732
1	766	480	0	-0.76007	-0.68849	-0.95185	-0.98958	-0.76264	0.10513	-0.82196	-0.37796	-0.31306	-0.0070565	-0.076288	-0.086878	-0.37537	-0.35531	-0.068127	-0.03418	-0.16593	-0.16699	-0.31424	-0.30887	-0.23054	-0.09984	-0.35967	-0.35002	-0.0282	-0.37415	-0.41298	-0.374	-0.35725	-0.20952	-0.2738	-0.28337	-0.48822	-0.35542	-0.30046	-0.84559	-0.67147	-0.19391	-0.64422	-0.5929	-0.07513	-0.32531	-0.98371	-0.13903	-0.4813	-1.4806
1	767	645	0	-0.96325	-0.72544	-1.127	-1.1182	-0.86748	0.12126	-0.82196	-0.37796	-0.57834	-0.0070565	-0.076288	-0.086878	-0.37537	-0.35531	-0.068127	-0.03418	-0.16593	-0.16699	-0.31424	-0.30887	-0.23054	-0.09984	-0.35967	-0.35002	-0.0282	-0.37415	-0.41298	-0.374	-0.44579	-0.20952	-0.2738	-0.28337	-0.61647	-0.35542	-0.30046	-0.84559	-0.37544	-0.19391	-0.69901	-0.53179	-0.40938	-0.0049687	-0.56984	-0.13903	-0.46113	-1.1718
1	768	784	0	-0.48777	-0.46918	-0.91005	-0.79842	-1.1959	0.10163	-0.82196	0.72999	-0.15293	-0.0070565	-0.076288	-0.086878	-0.37537	-0.35531	-0.068127	-0.03418	-0.16593	-0.16699	-0.31424	-0.30887	-0.23054	-0.09984	-0.35967	-0.35002	-0.0282	0.61201	-0.41298	-0.374	-0.44579	-0.20952	-0.2738	-0.27863	-0.61647	-0.35542	-0.30046	-0.84559	-0.29182	-0.19391	-0.56571	0.65818	-0.33263	-0.39543	-0.18904	-0.13903	-0.4081	-0.91572
1	769	284	0	-1.6795	-0.71975	-2.2247	-1.7604	-1.487	-1.5753	-0.82196	-0.37796	-0.98001	-0.0070565	-0.076288	-0.086878	-0.37537	-0.35531	-0.068127	-0.03418	-0.16593	-0.16699	-0.31424	-0.30887	-0.23054	-0.09984	-0.35967	-0.35002	-0.0282	-0.37415	-0.41298	-0.374	-0.44579	-0.20952	-0.2738	0.77513	-0.61647	-0.35542	-0.30046	-0.84559	-0.67147	-0.19391	-0.79671	-1.7195	0.26494	-1.6104	-1.267	-0.13903	-0.3044	-1.765
1	770	1170	0	-0.21169	-0.69869	-0.51284	-0.60395	1.6028	0.25105	-0.82196	-0.37796	-0.049679	-0.0070565	-0.076288	-0.086878	-0.37537	-0.35531	-0.068127	-0.03418	-0.16593	-0.10419	-0.31424	-0.30887	-0.23054	-0.09984	-0.35967	-0.35002	-0.0282	2.9517	-0.41298	1.0707	-0.44579	-0.20952	-0.2738	1.2802	-0.61647	-0.35542	-0.30046	-0.84559	1.1254	-0.19391	0.0040039	0.16674	1.6316	0.75627	0.12608	-0.13903	-0.52769	-0.629
1	771	521	0	-1.5583	-0.73866	-1.7521	-1.2303	-1.3143	-0.26126	-0.46133	-0.37796	-0.86424	-0.0070565	-0.076288	-0.086878	-0.37537	-0.35531	-0.068127	-0.03418	-0.16593	-0.16699	-0.31424	-0.30887	-0.23054	-0.09984	-0.35967	-0.35002	-0.0282	-0.37415	-0.41298	-0.374	-0.44579	-0.20952	-0.2738	-0.24057	-0.61647	-0.35542	-0.30046	-0.84559	-0.67147	-0.19391	-0.79671	-1.3024	-0.024941	-0.95783	-1.0927	-0.13903	-0.23324	-1.5148
1	772	441	0	-0.53871	-0.65799	-1.0239	-0.90324	-0.52167	-0.16141	-0.82196	-0.37796	-0.31373	-0.0070565	-0.076288	-0.086878	-0.37537	-0.35531	-0.068127	-0.03418	-0.16593	-0.16699	-0.31424	-0.30887	-0.23054	-0.09984	-0.35967	-0.35002	-0.0282	-0.37415	-0.41298	-0.374	-0.44579	-0.20952	-0.2738	-0.24124	-0.61647	-0.35542	-0.30046	-0.84559	-0.52388	-0.19391	-0.6937	0.13494	-0.41308	0.085378	-0.21278	-0.13903	-0.44117	-0.88547
1	773	312	0	-1.9865	-0.8403	-1.8473	-1.678	-0.80199	-1.4047	-0.82196	-0.37796	-1.1157	-0.0070565	-0.076288	-0.086878	-0.37537	-0.35531	-0.068127	-0.03418	-0.16593	-0.16699	-0.31424	-0.30887	-0.23054	-0.09984	-0.35967	-0.35002	-0.0282	-0.37415	-0.41298	-0.374	-0.44579	-0.20952	-0.2738	-0.28337	-0.61647	-0.35542	-0.30046	-0.84559	-0.67147	-0.19391	-0.54876	-1.4942	-0.55766	-1.2305	-1.267	-0.13903	-0.52769	-1.6278
1	774	1160	0	-1.4064	-0.70129	-1.4287	-1.1814	-0.96191	-0.56657	-0.82196	-0.37796	-0.69973	-0.0070565	-0.076288	-0.086878	-0.37537	-0.35531	-0.068127	-0.03418	-0.16593	-0.16699	-0.31424	-0.30887	-0.23054	-0.09984	-0.35967	-0.35002	-0.0282	-0.37415	-0.41298	-0.374	-0.44579	-0.20952	-0.2738	-0.28337	-0.61647	-0.35542	-0.30046	-0.84559	-0.34101	-0.19391	-0.79671	-0.82705	-0.19724	-0.27291	-0.81743	-0.13903	-0.31171	-1.4858
1	775	604	0	-0.53698	-0.67419	-1.0282	-0.90597	-1.2814	0.23939	-0.82196	-0.37796	-0.56537	-0.0070565	-0.076288	-0.086878	-0.37537	-0.35531	-0.068127	-0.03418	-0.16593	-0.16699	-0.31424	-0.30887	-0.23054	-0.09984	-0.35967	-0.20305	-0.0282	-0.36807	-0.41298	1.1016	0.23834	-0.20952	-0.2738	2.0259	0.8192	-0.35542	-0.30046	-0.84559	-0.62524	-0.19391	0.36852	-0.31643	0.11243	0.1195	-0.62471	-0.13903	-0.085721	-0.69712
1	776	346	0	-0.85504	-0.67751	-1.3317	-1.1792	-1.2549	-2.1083	-0.82196	0.99268	-0.82969	-0.0070565	-0.076288	-0.086878	-0.37537	-0.35531	-0.068127	-0.03418	-0.16593	-0.16699	-0.31424	-0.30887	-0.23054	-0.09984	-0.35967	-0.35002	-0.0282	-0.37415	-0.41298	-0.374	-0.44579	-0.20952	-0.2738	0.47387	-0.61647	-0.35542	-0.30046	-0.84559	-0.58004	-0.19391	-0.75433	-0.78902	-0.5222	-1.5859	-1.2145	-0.13903	-0.52769	-1.266
1	778	425	0	-0.53725	-0.53657	-1.0609	-0.88287	-0.9831	-0.47581	-0.82196	-0.37796	-0.66159	-0.0070565	-0.076288	-0.086878	-0.37537	-0.35531	-0.068127	-0.03418	-0.16593	-0.16699	-0.31424	-0.30887	-0.23054	-0.09984	-0.35967	-0.35002	-0.0282	-0.37415	-0.41298	-0.374	-0.44579	-0.20952	-0.2738	0.76074	-0.61647	-0.35542	-0.30046	-0.84559	-0.67147	-0.19391	-0.71049	-0.030154	-0.47108	-1.0376	-0.89441	-0.13903	-0.50149	-1.2039
1	779	134	0	-1.3242	-0.78487	-2.1147	-1.6948	-0.92244	-1.8773	-0.63924	0.42726	-1.3369	-0.0070565	-0.076288	-0.086878	-0.37537	-0.35531	-0.068127	-0.03418	-0.16593	-0.16699	-0.31424	-0.30887	-0.23054	-0.09984	-0.35967	-0.35002	-0.0282	-0.37415	-0.41298	-0.374	-0.44579	-0.20952	-0.2738	-0.28337	-0.61647	-0.35542	-0.30046	-0.84559	-0.67147	-0.19391	-0.79671	-1.6758	-0.55766	-1.6756	-1.2501	-0.13903	-0.52769	-1.0402
1	780	1032	0	-0.68122	-0.71444	-0.54648	-0.86082	-0.80287	0.009003	-0.82196	-0.37796	-0.56304	-0.0070565	-0.076288	-0.086878	-0.37537	-0.35531	-0.068127	-0.03418	-0.16593	-0.16699	-0.31424	-0.30887	-0.23054	-0.09984	-0.35967	-0.35002	-0.0282	-0.37415	-0.41298	-0.374	-0.44579	-0.20952	-0.2738	-0.28337	-0.61316	-0.35542	-0.30046	-0.84559	-0.66425	-0.19391	-0.74698	0.28635	-0.41983	-0.37543	-0.7068	-0.13903	-0.40605	-1.313
1	782	290	0	-1.0829	-0.68031	-1.3183	-1.1309	-0.94359	-0.2006	-0.82196	-0.37796	-0.72698	-0.0070565	-0.076288	-0.086878	-0.37537	-0.35531	-0.068127	-0.03418	-0.16593	-0.16699	-0.31424	-0.30887	-0.23054	-0.09984	-0.35967	-0.098006	-0.0282	-0.37415	-0.41298	-0.374	-0.44579	-0.20952	-0.2738	-0.091256	-0.61647	-0.35542	-0.30046	-0.84559	-0.67147	-0.19391	-0.79671	-0.43747	0.5546	0.28931	-0.53529	-0.13903	-0.036427	-1.3037
1	783	117	0	-0.82823	-0.6087	-1.9179	-1.2929	-1.5552	-2.724	-0.82196	-0.37796	-1.251	-0.0070565	-0.076288	-0.086878	-0.37537	-0.35531	-0.068127	-0.03418	-0.16593	-0.16699	-0.31424	-0.30887	-0.23054	-0.09984	-0.35967	-0.35002	-0.0282	-0.37415	-0.41298	-0.374	-0.26421	-0.20952	-0.2738	-0.28337	-0.35359	1.1951	-0.30046	-0.84559	-0.18383	-0.19391	0.34913	-0.98456	-0.47379	-0.021862	-0.72824	-0.13903	-0.5141	0.37037
1	784	608	0	-0.6317	-0.73665	-0.578	-0.75753	-0.67834	0.013174	-0.82196	-0.37796	-0.055696	-0.0070565	-0.076288	-0.086878	-0.37537	-0.35531	-0.068127	-0.03418	-0.16593	-0.16699	-0.31424	-0.30887	-0.23054	-0.09984	-0.35967	-0.20402	-0.0282	-0.37415	-0.41298	-0.374	-0.44579	-0.20952	-0.2738	-0.28337	-0.61647	-0.31589	-0.30046	-0.84559	-0.66535	-0.19391	-0.79189	0.26472	-0.41246	0.12343	-0.46873	-0.13903	-0.51461	-1.1355
1	785	1074	0	-1.359	-0.72022	-1.5246	-1.5049	-0.73006	-1.0104	-0.82196	-0.37796	-1.1316	-0.0070565	-0.076288	-0.086878	-0.37537	-0.35531	-0.068127	-0.03418	-0.16593	-0.16699	-0.31424	-0.30887	-0.23054	-0.09984	-0.35967	-0.35002	-0.0282	-0.37415	-0.41298	-0.374	-0.44579	-0.20952	-0.2738	-0.25569	-0.61647	-0.35542	-0.30046	-0.84559	-0.67147	-0.19391	-0.79671	-0.76207	-0.022713	0.21237	-0.66267	-0.13903	-0.11041	-1.3013
1	786	791	0	-1.2959	-0.72259	-1.4986	-1.342	-1.1118	-0.59375	-0.82196	-0.37796	-0.90699	-0.0070565	-0.076288	-0.086878	-0.37537	-0.35531	-0.068127	-0.03418	-0.16593	-0.16699	-0.31424	-0.30887	-0.23054	-0.09984	-0.35967	-0.35002	-0.0282	-0.37415	-0.41298	-0.374	-0.44579	-0.20952	-0.2738	0.016952	-0.61647	-0.35542	-0.30046	-0.84559	-0.67147	-0.19391	-0.79671	-0.72275	0.52094	-0.52794	-1.135	-0.13903	-0.12774	-1.5125
1	787	601	0	-0.0097061	-0.68449	0.027025	-0.33359	0.87426	0.54588	-0.82196	-0.37796	-0.03399	-0.0070565	-0.076288	-0.086878	-0.37537	-0.35531	-0.068127	-0.03418	-0.16593	-0.16699	-0.31424	-0.30887	-0.23054	-0.09984	-0.35967	-0.35002	-0.0282	0.90197	-0.41298	-0.16785	-0.41043	-0.20952	-0.2738	-0.28337	-0.61647	-0.35542	-0.30046	-0.84559	-0.089383	-0.19391	-0.61416	0.38348	-0.55766	1.2233	0.081709	-0.13903	-0.52769	-0.64682
1	788	325	0	-0.10419	-0.75281	-0.19745	-0.42598	-1.1141	0.22453	-0.82196	-0.37796	0.16267	-0.0070565	-0.076288	-0.086878	-0.37537	-0.35531	-0.068127	-0.03418	-0.16593	0.13448	-0.31424	-0.30887	-0.23054	-0.09984	-0.35967	-0.35002	-0.0282	1.0692	-0.41298	-0.374	-0.44579	-0.20952	-0.2738	-0.28337	-0.61647	-0.35542	-0.30046	-0.84559	0.338	-0.19391	-0.77415	0.77298	-0.55766	0.16216	-0.74715	-0.0051644	-0.52769	-0.85589
1	789	222	0	-0.92332	-0.74533	-1.1942	-1.1139	-0.50788	-0.074688	-0.82196	-0.37796	-0.85809	-0.0070565	-0.076288	-0.086878	-0.37537	-0.35531	-0.068127	-0.03418	-0.16593	-0.16699	-0.31424	-0.30887	-0.23054	-0.09984	-0.35967	-0.35002	-0.0282	-0.37415	-0.41298	-0.374	-0.44579	-0.20952	-0.2738	-0.28337	-0.50863	-0.35542	-0.30046	-0.84559	-0.64631	-0.19391	-0.79671	-0.042513	-0.11789	0.14941	-0.56184	-0.13903	-0.44175	-1.0993
1	790	771	0	-0.84766	-0.68437	-1.1063	-1.2177	-1.0464	-0.55981	-0.82196	-0.37796	-0.75751	-0.0070565	-0.076288	-0.086878	-0.37537	-0.35531	-0.068127	-0.03418	-0.16593	-0.16699	-0.31424	-0.30887	-0.23054	-0.09984	-0.35967	-0.35002	-0.0282	-0.36939	-0.41298	-0.374	-0.44579	-0.20952	-0.2738	-0.16772	-0.61647	-0.34823	-0.30046	-0.84559	-0.37573	-0.19391	-0.63724	-0.72863	0.25187	-0.26377	-0.75268	-0.13903	-0.063925	-1.2755
1	792	481	0	-1.5379	-0.54083	-1.765	-1.4064	-1.1823	-1.4533	-0.82196	-0.37796	-1.2035	-0.0070565	-0.076288	-0.086878	-0.37537	-0.35531	-0.068127	-0.03418	-0.16593	-0.16699	-0.31424	-0.30887	-0.23054	-0.09984	-0.35967	-0.35002	-0.0282	-0.37415	-0.41298	-0.374	-0.44579	-0.20952	-0.2738	-0.19067	-0.61647	-0.35542	-0.30046	-0.84559	-0.30615	-0.19391	-0.73575	-1.1346	-0.096155	-0.8562	-1.116	-0.13903	-0.21555	-1.6702
1	793	686	0	-1.4247	-0.74075	-1.4052	-1.2142	-1.1008	-0.81718	-0.82196	-0.37796	-1.0276	-0.0070565	-0.076288	-0.086878	-0.37537	-0.35531	-0.068127	-0.03418	-0.16593	-0.16699	-0.31424	-0.30887	-0.23054	-0.09984	-0.35967	-0.35002	-0.0282	-0.37415	-0.41298	-0.35651	-0.44579	-0.20952	-0.2738	-0.28337	-0.61647	-0.35542	-0.30046	-0.84559	-0.67147	-0.19391	-0.78602	-0.68256	-0.039289	-0.58915	-1.1975	-0.13903	-0.15548	-1.6332
1	794	758	0	-0.23354	-0.67276	-0.46862	-0.52402	-0.12419	-0.033612	-0.53482	-0.21533	-0.34175	-0.0070565	-0.076288	-0.086878	-0.37537	-0.35531	-0.068127	-0.03418	-0.16593	-0.16699	-0.31424	-0.30887	-0.23054	-0.09984	-0.35967	-0.35002	-0.0282	-0.37415	-0.41298	-0.374	-0.44579	-0.20952	-0.2738	-0.28337	-0.61647	-0.35542	-0.30046	-0.84559	-0.67147	-0.19391	-0.79671	0.18533	-0.38623	0.64934	-0.24093	-0.13903	-0.48153	-0.9451
1	795	394	0	-1.0434	-0.7869	-1.3678	-1.1984	-1.1327	0.059828	-0.82196	-0.37796	-1.0035	-0.0070565	-0.076288	-0.086878	-0.37537	-0.35531	-0.068127	-0.03418	-0.16593	-0.16699	-0.31424	-0.30887	-0.23054	-0.09984	-0.35967	-0.27049	-0.0282	-0.37415	-0.41298	-0.374	-0.44579	-0.20952	-0.2738	-0.28337	-0.61647	-0.35542	-0.30046	-0.84559	-0.67147	-0.19391	-0.79671	-0.86545	0.53895	-0.21427	-0.81438	-0.13903	-0.12429	-1.4696
1	796	216	0	-0.57928	-0.806	-0.58899	-0.74359	-1.0554	0.13016	-0.82196	-0.37796	-0.46276	-0.0070565	-0.076288	-0.086878	-0.37537	-0.35531	-0.068127	-0.03418	-0.16593	-0.16699	-0.31424	-0.30887	-0.23054	-0.09984	-0.35967	-0.35002	-0.0282	-0.00063721	-0.41298	-0.374	-0.44579	-0.20952	-0.2738	-0.28337	-0.61647	-0.35542	-0.30046	-0.84559	-0.46505	-0.19391	-0.44697	-0.29907	-0.55766	-0.47308	-0.87964	2.3267	-0.52769	-0.84592
1	797	357	0	-1.0197	-0.76864	-0.89084	-0.8043	-1.125	-0.11134	-0.64473	-0.37796	-0.73064	-0.0070565	-0.076288	-0.086878	-0.37537	-0.35531	-0.068127	-0.03418	-0.16593	-0.16699	-0.31424	-0.30887	-0.23054	-0.09984	-0.35967	-0.35002	-0.0282	-0.37415	-0.41298	-0.374	-0.44579	-0.20952	-0.2738	-0.28337	-0.61647	-0.35542	-0.30046	-0.84559	-0.55682	-0.19391	-0.63681	-0.12275	-0.44772	-0.36469	-0.98134	-0.13903	-0.40751	-1.3409
1	798	216	0	-0.44524	-0.62122	-0.70061	-0.84598	0.15341	-1.3205	-0.82196	-0.37796	-1.4146	-0.0070565	-0.076288	-0.086878	-0.37537	-0.35531	-0.068127	-0.03418	-0.16593	-0.16699	-0.31424	-0.30887	-0.23054	-0.09984	-0.35967	-0.35002	-0.0282	-0.37415	-0.41298	-0.374	0.84494	-0.20952	-0.2738	0.19697	0.50367	-0.35542	-0.30046	-0.84559	-0.67147	-0.19391	0.074536	-0.15247	0.027505	-0.43792	-0.91079	-0.13903	-0.20588	-1.122
1	799	645	0	-1.3199	-0.62068	-1.6051	-1.3485	-0.99238	-0.7172	-0.82196	-0.37796	-0.67629	-0.0070565	-0.076288	-0.086878	-0.37537	-0.35531	-0.068127	-0.03418	-0.16593	-0.16699	-0.31424	-0.30887	-0.23054	-0.09984	-0.35967	-0.35002	-0.0282	-0.37415	-0.41298	-0.374	-0.44579	-0.20952	-0.2738	-0.28337	-0.61647	-0.35542	-0.30046	-0.84559	-0.67147	-0.19391	-0.79671	-1.4073	0.21691	-0.62752	-1.0911	-0.13903	-0.26989	-1.5144
1	800	195	0	-0.70826	-0.69321	-1.5022	-1.0583	0.47914	-0.82749	-0.82196	-0.090169	-1.1157	-0.0070565	-0.076288	-0.086878	-0.37537	-0.35531	-0.068127	-0.03418	-0.16593	-0.16699	-0.31424	-0.30887	-0.23054	-0.09984	-0.35967	-0.35002	-0.0282	-0.37415	-0.41298	-0.374	1.9758	-0.20952	-0.2738	0.21061	1.0375	-0.35542	-0.30046	-0.84559	-0.67147	-0.19391	0.40904	-0.64755	-0.55766	-1.0146	-1.267	-0.13903	-0.52769	-0.72465
1	802	1039	0	-1.0623	-0.71006	-1.1676	-1.0769	-1.1267	0.071708	-0.82196	-0.37796	-0.86118	-0.0070565	-0.076288	-0.086878	-0.37537	-0.35531	-0.068127	-0.03418	-0.16593	-0.16699	-0.31424	-0.30887	-0.23054	-0.09984	-0.35967	-0.35002	-0.0282	-0.37415	-0.41298	-0.374	-0.44579	-0.20952	-0.2738	-0.0011094	-0.61647	-0.35542	-0.30046	-0.84559	-0.67147	-0.19391	-0.79671	-0.59506	0.46573	-0.43412	-0.98127	-0.13903	-0.37331	-1.4251
1	803	847	0	-1.1703	-0.74306	-1.4597	-1.3489	-1.2239	-1.2065	-0.82196	-0.37796	-1.0305	-0.0070565	-0.076288	-0.086878	-0.37537	-0.35531	-0.068127	-0.03418	-0.16593	-0.16699	-0.31424	-0.30887	-0.23054	-0.09984	-0.35967	-0.35002	-0.0282	-0.37415	-0.41298	-0.374	-0.44579	-0.20952	-0.2738	-0.28337	-0.61647	-0.35542	-0.30046	-0.84559	-0.67147	-0.19391	-0.79671	-0.89748	-0.11109	-0.67914	-0.87194	-0.13903	-0.28637	-1.4572
1	804	594	0	-0.10968	-0.68098	-0.00069153	-0.37179	-0.70788	-0.055757	-0.82196	-0.37796	-0.17079	-0.0070565	-0.076288	-0.086878	-0.37537	-0.35531	-0.068127	-0.03418	-0.16593	-0.16699	-0.31424	-0.30887	-0.23054	-0.09984	-0.35967	-0.35002	-0.0282	-0.37415	-0.41298	-0.374	-0.44579	-0.20952	-0.2738	-0.28337	-0.61647	0.92516	-0.30046	-0.84559	-0.20927	-0.19391	-0.17821	0.024481	-0.37195	0.94709	-0.04511	-0.13903	-0.49021	-1.0936
1	805	662	0	-1.0558	-0.73492	-1.3875	-1.1876	-0.86987	-0.71237	-0.82196	-0.37796	-1.1145	-0.0070565	-0.076288	-0.086878	-0.37537	-0.35531	-0.068127	-0.03418	-0.16593	-0.16699	-0.31424	-0.30887	-0.23054	-0.09984	-0.35967	-0.35002	-0.0282	-0.37415	-0.41298	-0.374	-0.44579	-0.20952	-0.2738	-0.28337	-0.61647	-0.29119	-0.30046	-0.84559	-0.65741	-0.19391	-0.7502	-0.69857	0.41384	0.24726	-0.48284	-0.13903	-0.21967	-1.2184
1	806	593	0	-0.20272	-0.71478	-0.38653	-0.64976	-0.78191	0.70213	-0.82196	-0.35241	-0.43369	-0.0070565	-0.076288	-0.086878	-0.14094	-0.35531	-0.068127	-0.03418	-0.16593	-0.16699	-0.31424	-0.30887	-0.23054	-0.09984	-0.35967	-0.35002	-0.0282	-0.28124	-0.41298	-0.374	-0.069853	-0.20952	-0.2738	-0.095464	-0.43772	-0.35542	-0.30046	-0.84559	-0.46782	-0.19391	-0.052492	0.22985	-0.11727	0.83751	-0.26858	-0.13903	-0.3377	-0.92733
1	807	112	0	-1.4995	-0.74335	-1.8765	-1.676	-1.4764	-1.815	-0.82196	-0.37796	-0.79705	-0.0070565	-0.076288	-0.086878	-0.37537	-0.35531	-0.068127	-0.03418	-0.16593	-0.16699	-0.31424	-0.30887	-0.23054	-0.09984	-0.35967	-0.35002	-0.0282	0.18132	-0.41298	-0.374	-0.44579	-0.20952	-0.2738	-0.28337	-0.61647	-0.35542	-0.30046	-0.84559	-0.58839	-0.19391	-0.62686	-1.7889	0.66219	-0.76063	-0.78372	-0.13903	0.042296	-1.5022
1	808	197	0	-1.2247	-0.74388	-1.9171	-1.265	-1.218	-1.5372	-0.82196	-0.37796	-1.0436	-0.0070565	-0.076288	-0.086878	-0.37537	-0.35531	-0.068127	-0.03418	-0.16593	-0.16699	-0.31424	-0.30887	-0.23054	-0.09984	-0.35967	0.17925	-0.0282	-0.37415	-0.41298	-0.374	-0.44579	-0.20952	-0.2738	2.445	-0.61647	-0.35542	-0.30046	-0.84559	-0.67147	-0.19391	-0.79671	-1.2318	1.0347	-0.57299	-0.85403	-0.13903	0.2629	-1.1831
1	809	430	0	-1.2151	-0.76165	-1.4982	-1.2613	-0.75557	-0.41236	-0.82196	-0.37796	-0.86008	-0.0070565	-0.076288	-0.086878	-0.37537	-0.35531	-0.068127	-0.03418	-0.16593	-0.16699	-0.31424	-0.30887	-0.23054	-0.09984	-0.35967	-0.35002	-0.0282	-0.37415	-0.41298	-0.374	-0.44579	-0.20952	-0.2738	-0.28337	-0.61647	-0.35542	-0.30046	-0.84559	-0.66714	-0.19391	-0.60963	-0.36907	0.35155	0.28985	-0.30751	-0.13903	-0.35418	-1.2485
1	810	865	0	-1.2526	-0.70714	-1.4171	-1.2863	-1.0384	-0.26751	-0.82196	-0.37796	-0.79313	-0.0070565	-0.076288	-0.086878	-0.37537	-0.35531	-0.068127	-0.03418	-0.16593	-0.16699	-0.31424	-0.30887	-0.23054	-0.09984	-0.35967	-0.35002	-0.0282	-0.37415	-0.41298	-0.374	-0.44579	-0.20952	-0.2738	-0.28337	-0.61647	-0.35542	-0.30046	-0.84559	-0.64349	-0.19391	-0.79671	-1.136	0.43618	-0.37746	-0.60644	-0.13903	-0.26592	-1.3533
1	811	408	0	-1.1924	-0.72363	-1.5758	-1.2876	-1.3862	-0.038227	-0.82196	-0.37796	-0.88009	-0.0070565	-0.076288	-0.086878	-0.37537	-0.35531	-0.068127	-0.03418	-0.16593	-0.16699	-0.31424	-0.30887	-0.23054	-0.09984	-0.35967	-0.35002	-0.0282	-0.37415	-0.41298	-0.374	-0.44579	-0.20952	-0.2738	-0.010392	-0.61647	-0.35542	-0.30046	-0.84559	-0.67147	-0.19391	-0.79671	-1.349	0.25154	-0.7963	-1.267	-0.13903	-0.0068565	-1.5386
1	812	679	0	-1.5809	-0.80165	-1.6333	-1.4709	-1.15	-1.234	-0.82196	-0.37796	-0.99502	-0.0070565	-0.076288	-0.086878	-0.37537	-0.35531	-0.068127	-0.03418	-0.16593	-0.16699	-0.31424	-0.30887	-0.23054	-0.09984	-0.35967	-0.35002	-0.0282	-0.37415	-0.41298	-0.374	-0.44579	-0.20952	-0.2738	-0.28337	-0.61647	-0.35542	-0.30046	-0.84559	-0.67147	-0.19391	-0.79671	-1.3828	-0.29076	-0.34787	-0.26557	-0.13903	-0.4317	-1.7061
1	813	579	0	-0.66909	-0.70382	-0.77009	-0.95044	-0.64249	-0.29381	-0.82196	-0.37796	-0.67033	-0.0070565	-0.076288	-0.086878	-0.37537	-0.35531	-0.068127	-0.03418	-0.16593	0.08684	-0.31424	-0.30887	-0.23054	-0.09984	-0.35967	-0.35002	-0.0282	1.7729	-0.41298	-0.374	-0.44579	-0.20952	-0.2738	-0.28337	-0.61647	-0.35542	-0.30046	-0.84559	0.72938	-0.19391	-0.68789	-0.17857	-0.55342	0.31924	-0.27806	-0.13903	-0.52769	-0.87645
1	814	796	0	-1.194	-0.75962	-1.4376	-1.3245	-1.2362	-0.35059	-0.82196	-0.37796	-0.81407	-0.0070565	-0.076288	-0.086878	-0.37537	-0.35531	-0.068127	-0.03418	-0.16593	-0.16699	-0.31424	-0.30887	-0.23054	-0.09984	-0.35967	-0.35002	-0.0282	-0.37415	-0.41298	-0.374	-0.44579	-0.20952	-0.2738	-0.28337	-0.61647	-0.35542	-0.30046	-0.84559	-0.35955	-0.19391	-0.79671	-0.84661	-0.046561	-0.71069	-0.86376	-0.13903	-0.18467	-1.4236
1	815	606	0	-0.34473	-0.64435	-0.60671	-0.82016	-1.0983	0.15039	-0.82196	-0.37796	-0.25746	-0.0070565	-0.076288	-0.086878	-0.37537	-0.35531	-0.068127	-0.03418	-0.16593	-0.16699	-0.31424	-0.30887	-0.23054	-0.09984	-0.35967	-0.35002	-0.0282	-0.37415	-0.41298	-0.374	-0.44579	-0.20952	-0.2738	1.4772	-0.58825	-0.14228	-0.30046	-0.84559	-0.62539	-0.19391	-0.68791	0.818	0.35262	-0.14482	-0.67016	-0.13903	-0.024317	-0.90281
1	816	898	0	-1.0811	-0.73853	-1.4652	-1.2898	-0.95407	-0.48772	-0.82196	-0.27193	-0.90521	-0.0070565	-0.076288	-0.086878	-0.37537	-0.35531	-0.068127	-0.03418	-0.16593	-0.16699	-0.31424	-0.30887	-0.23054	-0.09984	-0.35967	-0.35002	-0.0282	-0.37415	-0.41298	-0.374	-0.44579	-0.20952	-0.2738	-0.20062	-0.61647	-0.35542	-0.30046	-0.84559	-0.67147	-0.19391	-0.79671	-0.80265	-0.29584	-0.78386	-0.85179	-0.13903	-0.49404	-1.385
1	817	466	0	-0.97469	-0.72098	-1.2042	-1.3241	-1.1702	-0.79295	-0.82196	-0.37796	-1.0104	-0.0070565	-0.076288	-0.086878	-0.37537	-0.35531	-0.068127	-0.03418	-0.16593	-0.16699	-0.31424	-0.30887	-0.23054	-0.09984	-0.35967	-0.35002	-0.0282	-0.37415	-0.41298	-0.374	-0.44579	-0.20952	-0.2738	-0.28337	-0.61647	-0.35542	-0.30046	-0.84559	-0.67147	-0.19391	-0.79042	-0.64943	0.36804	-0.27384	-1.0868	-0.13903	-0.13242	-1.705
1	818	269	0	-1.3969	-0.65208	-1.6633	-1.5412	-1.5198	-2.3567	-0.82196	-0.37796	-1.1625	-0.0070565	-0.076288	-0.086878	-0.37537	-0.35531	-0.068127	-0.03418	-0.16593	-0.16699	-0.31424	-0.30887	-0.23054	-0.09984	-0.35967	-0.35002	-0.0282	-0.37415	-0.41298	-0.374	-0.44579	-0.20952	-0.2738	-0.28337	-0.61647	-0.35542	-0.30046	-0.84559	-0.60228	-0.19391	-0.79671	-1.5141	1.358	-1.383	-1.267	-0.13903	0.050765	-1.7765
1	820	513	0	-0.97022	-0.69925	-1.4426	-1.2894	-0.95977	-0.8683	-0.82196	-0.37796	-0.66283	-0.0070565	-0.076288	-0.086878	-0.37537	-0.35531	-0.068127	-0.03418	-0.16593	-0.16699	-0.31424	-0.30887	-0.23054	-0.09984	-0.35967	-0.35002	-0.0282	-0.37415	-0.41298	-0.374	-0.44579	-0.20952	-0.2738	0.099846	-0.61647	-0.35542	-0.30046	-0.84559	-0.67147	-0.19391	-0.79671	-0.88542	0.053051	-0.66671	-1.267	-0.13903	-0.16498	-1.8414
1	822	622	0	0.12025	-0.73393	0.19793	-0.21772	-1.0473	0.71935	-0.82196	-0.37796	-0.072344	-0.0070565	-0.076288	-0.086878	-0.37537	-0.35531	-0.068127	-0.03418	-0.16593	-0.16699	-0.31424	-0.30887	-0.23054	-0.09984	-0.35967	-0.35002	-0.0282	-0.37415	-0.41298	-0.374	0.55605	-0.20952	-0.2738	-0.28337	-0.3692	-0.35542	-0.30046	-0.84559	-0.64453	-0.19391	0.42812	1.0813	-0.54583	1.6383	0.57171	-0.13903	-0.17513	-0.46401
1	823	783	0	-0.54217	-0.71967	-0.80491	-0.94589	-1.3091	-1.2891	-0.82196	0.096535	-0.85618	-0.0070565	-0.076288	-0.086878	-0.37537	-0.35531	-0.068127	-0.03418	-0.16593	-0.16699	-0.31424	-0.30887	-0.23054	-0.09984	-0.35967	-0.20997	-0.0282	-0.37415	-0.41298	-0.374	0.089283	-0.20952	-0.2738	-0.28337	0.090605	-0.35542	-0.30046	-0.84559	-0.67147	-0.19391	-0.040279	-0.35583	0.57952	0.20228	-0.41905	-0.13903	0.43606	-0.63835
1	824	588	0	-1.3284	-0.71969	-1.4218	-1.2369	-1.1416	-0.43329	-0.82196	-0.37796	-0.74329	-0.0070565	-0.076288	-0.086878	-0.37537	-0.35531	-0.068127	-0.03418	-0.16593	-0.16699	-0.31424	-0.30887	-0.23054	-0.09984	-0.35967	-0.35002	-0.0282	-0.37415	-0.41298	-0.374	-0.44579	-0.20952	-0.2738	-0.24545	-0.61647	-0.35542	-0.30046	-0.84559	-0.67147	-0.19391	-0.79671	-1.1008	0.55176	-0.71137	-0.21162	-0.13903	-0.0042909	-1.4605
1	825	561	0	-0.759	-0.67529	-1.0921	-1.0006	-0.92239	-0.31855	-0.82196	-0.37796	-0.63006	-0.0070565	-0.076288	-0.086878	-0.37537	-0.35531	-0.068127	-0.03418	-0.16593	-0.16699	-0.31424	-0.30887	-0.23054	-0.09984	-0.35967	-0.35002	-0.0282	-0.37415	-0.41298	-0.374	-0.38897	-0.20952	-0.2738	-0.28337	-0.60428	-0.35542	-0.30046	-0.84559	-0.67147	-0.19391	-0.56759	-0.28864	0.090858	0.10435	-0.4199	-0.13903	-0.30163	-0.98766
1	826	352	0	-0.95547	-0.57836	-1.6636	-1.3749	-1.3241	-0.56889	-0.76372	-0.065397	-0.39968	-0.0070565	-0.076288	-0.086878	-0.37537	-0.35531	-0.068127	-0.03418	-0.16593	-0.16699	-0.31424	-0.30887	-0.23054	-0.09984	-0.35967	-0.14237	-0.0282	-0.10306	-0.41298	-0.374	-0.44579	-0.20952	-0.2738	0.49215	-0.61647	-0.35542	-0.30046	-0.84559	-0.37654	-0.19391	-0.56436	-1.2408	0.81295	-0.54919	-0.80538	-0.13903	0.080926	-1.1462
1	827	725	0	-0.86996	-0.62955	-1.3353	-1.1815	-0.57693	-0.4316	-0.82196	-0.37796	-0.72698	-0.0070565	-0.076288	-0.086878	-0.37537	-0.35531	-0.068127	-0.03418	-0.16593	-0.16699	-0.31424	-0.30887	-0.23054	-0.09984	-0.35967	-0.35002	-0.0282	-0.37415	-0.41298	-0.36848	-0.44579	-0.20952	-0.2738	-0.073344	-0.61647	-0.35542	-0.30046	-0.84559	-0.67147	-0.19391	-0.79671	-0.61326	0.62465	-0.19641	-0.80629	-0.13903	-0.018664	-1.2223
1	828	797	0	-0.79368	-0.75198	-1.1742	-1.106	-0.045995	-0.39228	-0.82196	0.035106	-0.57757	-0.0070565	-0.076288	-0.086878	-0.37537	-0.35531	-0.068127	-0.03418	-0.16593	-0.16699	-0.31424	-0.30887	-0.23054	-0.09984	-0.35967	-0.35002	-0.0282	-0.37415	-0.41298	-0.374	-0.42579	-0.20952	-0.2738	-0.078333	-0.61647	-0.35542	-0.30046	-0.84559	-0.67147	-0.19391	-0.79671	-0.59536	-0.5515	-1.2584	-1.2072	-0.13903	-0.50973	-0.96003
1	829	447	0	-0.8548	-0.74529	-1.2039	-1.0396	-1.1905	-0.27551	-0.82196	-0.37796	-0.58244	-0.0070565	-0.076288	-0.086878	-0.37537	-0.35531	-0.068127	-0.03418	-0.16593	-0.16699	-0.31424	-0.30887	-0.23054	-0.09984	-0.35967	-0.35002	-0.0282	0.15817	-0.41298	-0.374	-0.44579	-0.20952	-0.2738	-0.28337	-0.61647	-0.35542	-0.30046	-0.84559	0.032137	-0.19391	-0.41709	-0.42598	0.066864	-0.50613	-0.49401	-0.13903	-0.40328	-1.1389
1	831	255	0	-0.82701	-0.74967	-0.84884	-0.75267	-1.0881	-0.23768	-0.82196	-0.37796	-0.31499	-0.0070565	-0.076288	-0.086878	-0.37537	-0.35531	-0.068127	-0.03418	-0.16593	-0.16699	-0.31424	-0.30887	-0.23054	-0.09984	-0.35967	-0.35002	-0.0282	-0.37415	-0.41298	-0.374	-0.44579	-0.20952	-0.2738	-0.28337	-0.61647	-0.35542	-0.30046	-0.84559	-0.67147	-0.19391	-0.2947	-0.6917	-0.20286	-0.18005	-1.0623	-0.13903	-0.072356	-1.1078
1	832	431	0	-0.74616	-0.74752	-0.95185	-0.82986	0.51646	-0.45174	-0.82196	-0.37796	-0.67919	-0.0070565	-0.076288	-0.086878	-0.37537	-0.35531	-0.068127	-0.03418	-0.16593	-0.16699	-0.31424	-0.30887	-0.23054	-0.09984	-0.35967	-0.35002	-0.0282	-0.0082538	-0.41298	-0.1422	-0.38416	-0.20952	-0.2738	-0.28337	-0.56885	-0.31681	-0.30046	-0.84559	-0.37044	-0.19391	-0.63033	-0.73274	-0.55766	0.18948	-0.7804	-0.13903	-0.52769	-1.0487
1	834	569	0	-0.32925	-0.71828	-0.70018	-0.75696	0.55556	0.68974	-0.82196	-0.37796	-0.093916	-0.0070565	-0.076288	-0.086878	-0.37537	-0.35531	-0.068127	-0.03418	-0.16593	-0.16699	-0.31424	-0.30887	-0.23054	-0.09984	-0.35967	-0.35002	-0.0282	-0.37415	-0.41298	-0.374	-0.44579	-0.20952	-0.2738	0.25029	-0.61647	1.2584	-0.30046	-0.84559	0.1669	-0.19391	-0.18801	-0.53871	-0.19245	0.42434	-0.47631	-0.13903	-0.35194	-1.0429
1	835	414	0	-1.0102	-0.77723	-1.398	-1.1929	-1.2412	-0.35797	-0.82196	-0.37796	-0.85706	-0.0070565	-0.076288	-0.086878	-0.37537	-0.35531	-0.068127	-0.03418	-0.16593	-0.16699	-0.31424	-0.30887	-0.23054	-0.09984	-0.35967	-0.35002	-0.0282	0.10366	-0.41298	-0.374	-0.44579	-0.20952	-0.2738	-0.28337	-0.61647	-0.35542	-0.30046	-0.84559	-0.26551	-0.19391	-0.79671	-1.2164	0.26829	-0.59127	-1.0096	-0.13903	-0.16958	-1.5674
1	836	160	0	-0.93551	-0.82399	-0.85518	-0.8403	-1.022	-0.74955	-0.82196	-0.37796	-0.7406	-0.0070565	-0.076288	-0.086878	-0.37537	-0.35531	-0.068127	-0.03418	-0.16593	-0.16699	-0.31424	-0.30887	-0.23054	-0.09984	-0.35967	-0.35002	-0.0282	-0.37415	-0.41298	-0.374	-0.44579	-0.20952	-0.2738	-0.28337	-0.61647	-0.35542	-0.30046	-0.84559	-0.37028	-0.19391	-0.11566	-0.55513	-0.55766	-0.025912	-0.34123	-0.13903	-0.076476	-0.84975
1	837	172	0	-0.87286	-0.70446	-1.9342	-1.5075	-0.25303	-2.6993	-0.82196	0.96837	-1.1912	-0.0070565	-0.076288	-0.086878	-0.37537	-0.35531	-0.068127	-0.03418	-0.16593	-0.16699	-0.31424	-0.30887	-0.23054	-0.09984	-0.35967	-0.35002	-0.0282	0.30542	-0.41298	-0.374	-0.44579	-0.20952	-0.2738	0.55211	-0.57669	-0.35542	-0.30046	-0.84559	0.51324	-0.19391	-0.16811	-1.295	0.20059	-0.94049	-1.0954	-0.13903	-0.045014	-0.91835
1	839	313	0	-0.99342	-0.64668	-1.6207	-1.2277	-0.91282	-2.2012	-0.82196	-0.37796	-1.0172	-0.0070565	-0.076288	-0.086878	-0.37537	0.67893	-0.068127	-0.03418	-0.16593	-0.16699	-0.31424	-0.30887	-0.23054	-0.09984	-0.35967	-0.35002	-0.0282	-0.37415	-0.41298	-0.374	-0.44579	-0.20952	-0.2738	1.306	-0.61647	-0.35542	-0.30046	-0.84559	-0.52887	-0.19391	0.26165	-0.93369	-0.55766	-0.47554	-0.98461	-0.13903	-0.52769	-1.0695
1	840	505	0	-1.4885	-0.72753	-1.6124	-1.2313	-1.0018	-0.4454	-0.82196	-0.37796	-1.0812	-0.0070565	-0.076288	-0.086878	-0.37537	-0.35531	-0.068127	-0.03418	-0.16593	-0.16699	-0.31424	-0.30887	-0.23054	-0.09984	-0.35967	-0.35002	-0.0282	-0.37415	-0.41298	-0.374	-0.44579	-0.20952	-0.2738	-0.18772	-0.61647	-0.35542	-0.30046	-0.84559	-0.67147	-0.19391	-0.79671	-1.1585	1.3041	-0.44132	-1.0245	-0.13903	0.24194	-1.462
1	841	344	0	-1.2656	-0.79129	-1.5607	-1.3015	-0.76095	-0.46778	-0.82196	-0.37796	-0.96123	-0.0070565	-0.076288	-0.086878	-0.37537	-0.35531	-0.068127	-0.03418	-0.16593	-0.16699	-0.31424	-0.30887	-0.23054	-0.09984	-0.35967	-0.35002	-0.0282	-0.37415	-0.41298	-0.374	-0.44579	-0.20952	-0.2738	-0.17536	-0.61647	-0.3393	-0.30046	-0.84559	-0.67147	-0.19391	-0.79671	-0.66468	0.5331	-0.098367	-0.88567	-0.13903	-0.18812	-1.2118
1	842	364	0	-0.23352	-0.76927	-0.094684	-0.53793	-0.18488	-0.58352	-0.82196	-0.37796	-0.14675	-0.0070565	-0.076288	-0.086878	-0.37537	-0.35531	-0.068127	-0.03418	-0.16593	0.4386	-0.31424	-0.30887	-0.23054	-0.09984	-0.35967	0.16563	-0.0282	-0.061671	-0.41298	0.14085	-0.2561	-0.20952	-0.2738	-0.28337	-0.32549	-0.35542	-0.30046	-0.84559	-0.44191	-0.19391	-0.49663	-0.21318	-0.55766	-0.077039	-0.88181	-0.13903	-0.52769	-0.94721
1	843	143	0	-0.70494	-0.72742	-1.121	-0.85443	-1.2815	0.12185	-0.82196	-0.37796	-0.71021	-0.0070565	-0.076288	-0.086878	-0.37537	-0.35531	-0.068127	-0.03418	-0.16593	-0.16699	-0.31424	-0.30887	-0.23054	-0.09984	-0.35967	-0.35002	-0.0282	-0.37415	-0.41298	-0.374	-0.44579	-0.20952	-0.2738	-0.28337	-0.61647	1.3108	-0.30046	-0.84559	0.17162	-0.19391	-0.031896	-0.89725	-0.47188	0.15121	-0.57838	-0.13903	-0.47209	-1.0246
1	844	659	0	-1.0757	-0.7724	-1.1232	-1.2232	-0.92344	-0.38048	-0.82196	-0.37796	-0.48716	-0.0070565	-0.076288	-0.086878	-0.37537	-0.35531	-0.068127	-0.03418	-0.16593	-0.16699	-0.31424	-0.30887	-0.23054	-0.09984	-0.35967	-0.31832	-0.0282	-0.37415	-0.41298	-0.374	-0.44579	-0.20952	-0.2738	-0.19316	-0.61647	-0.19847	-0.30046	-0.84559	-0.58393	-0.19391	-0.68333	-0.20264	-0.040213	-0.27957	-0.85548	-0.13903	-0.25865	-1.1214
1	845	250	0	-0.98527	-0.76723	-1.3665	-1.2522	1.586	-0.98951	-0.82196	-0.37796	-1.0411	-0.0070565	-0.076288	-0.086878	-0.37537	-0.35531	-0.068127	-0.03418	-0.16593	-0.16699	-0.31424	-0.30887	-0.23054	-0.09984	-0.35967	-0.35002	-0.0282	1.7406	-0.41298	-0.10232	-0.44579	-0.20952	-0.2738	-0.22392	-0.61647	-0.35542	-0.30046	-0.84559	0.65736	-0.19391	-0.48234	-0.53527	-0.49878	-0.46292	-0.88703	-0.13903	-0.5086	-0.72258
1	846	429	0	-0.49806	-0.60287	-0.74646	-0.71902	-1.189	0.16589	-0.82196	-0.37796	-0.48933	-0.0070565	-0.076288	-0.086878	-0.20381	-0.35531	-0.068127	-0.03418	-0.16593	-0.16699	-0.31424	-0.30887	-0.23054	-0.09984	-0.35967	-0.35002	-0.0282	-0.37415	-0.41298	-0.374	-0.012865	-0.20952	-0.2738	-0.28337	0.36668	-0.037994	-0.30046	-0.84559	0.22629	-0.19391	0.1875	-0.093289	-0.55766	0.11319	-0.50282	-0.13903	-0.52769	-0.42286
1	847	221	0	-0.95	-0.82037	-1.352	-1.2008	-1.0197	-0.60882	-0.82196	-0.37796	-0.63872	-0.0070565	-0.076288	-0.086878	-0.37537	-0.35531	-0.068127	-0.03418	-0.16593	-0.16699	-0.31424	-0.30887	-0.23054	-0.09984	-0.35967	-0.35002	-0.0282	-0.37415	-0.41298	-0.374	-0.44579	-0.20952	-0.2738	-0.28337	-0.61647	-0.35542	-0.30046	-0.84559	-0.67147	-0.19391	-0.77017	-0.83129	1.1187	0.42332	-0.44207	-0.13903	0.0090497	-1.0497
1	848	142	0	-1.0977	-0.67008	-1.6624	-1.2764	-1.487	-0.64399	-0.82196	-0.37796	-0.25709	-0.0070565	-0.076288	-0.086878	-0.37537	-0.35531	-0.068127	-0.03418	-0.16593	-0.16699	-0.31424	-0.30887	-0.23054	-0.09984	-0.35967	-0.35002	-0.0282	-0.37415	-0.41298	-0.374	-0.44579	-0.20952	-0.2738	-0.28337	-0.61647	-0.35542	-0.30046	-0.84559	-0.22989	-0.19391	-0.79671	-1.1169	-0.55766	-1.7654	-1.251	-0.13903	-0.48289	-1.395
1	849	523	0	-1.0547	-0.74776	-1.244	-1.1422	-1.4794	-2.4798	-0.82196	-0.37796	-1.08	-0.0070565	-0.076288	-0.086878	-0.37537	-0.35531	-0.068127	-0.03418	-0.16593	-0.16699	-0.31424	-0.30887	-0.23054	-0.09984	-0.35967	-0.35002	-0.0282	2.9425	-0.41298	-0.374	-0.44579	-0.20952	-0.2738	-0.28337	-0.61647	-0.35542	-0.30046	-0.84559	1.5714	-0.19391	-0.79671	-1.0969	-0.44979	-1.1981	-1.267	-0.13903	-0.51552	-1.1525
1	850	760	0	-0.79814	-0.77259	-1.0229	-1.0276	-0.96858	0.051224	-0.82196	-0.37796	-0.42893	-0.0070565	-0.076288	-0.086878	-0.37537	-0.35531	-0.068127	-0.03418	-0.16593	-0.16699	-0.31424	-0.30887	-0.23054	-0.09984	-0.35967	-0.02041	-0.0282	-0.37415	-0.41298	-0.374	-0.43181	-0.20952	-0.2738	0.15078	-0.61647	-0.35542	-0.30046	-0.84559	-0.67147	-0.19391	-0.69452	-0.40891	0.33313	-0.22887	-0.77453	-0.13903	-0.2014	-0.97157
1	851	135	0	-0.80629	-0.64458	-2.0741	-1.2892	-1.5211	-2.9145	-0.73092	2.1226	-0.52122	-0.0070565	-0.076288	-0.086878	-0.37537	-0.35531	-0.068127	-0.03418	-0.16593	-0.16699	-0.31424	-0.30887	-0.23054	-0.09984	-0.35967	-0.35002	-0.0282	-0.37415	-0.41298	-0.374	-0.44579	-0.20952	-0.2738	-0.28337	-0.61647	-0.35542	-0.30046	-0.84559	-0.56122	-0.19391	-0.19455	-0.96499	-0.33983	-0.65633	-1.0318	-0.13903	-0.46879	-1.27
1	852	966	0	-0.87122	-0.68218	-1.195	-1.131	-0.87051	-0.35976	-0.82196	-0.37796	-0.81341	-0.0070565	-0.076288	-0.086878	-0.37537	-0.35531	-0.068127	-0.03418	-0.16593	-0.16699	-0.31424	-0.30887	-0.23054	-0.09984	-0.35967	0.37744	-0.0282	-0.37415	-0.41298	-0.374	-0.44579	-0.20952	-0.061606	0.50314	-0.61647	-0.35542	-0.30046	-0.84559	-0.67147	-0.19391	-0.79671	-0.64582	0.24583	0.44921	-0.32933	-0.13903	-0.22814	-0.98724
1	853	468	0	-0.35556	-0.55296	-1.2542	-0.92424	0.26808	-0.42938	-0.82196	0.72543	-0.069857	-0.0070565	-0.076288	-0.086878	0.54886	-0.35531	-0.068127	-0.03418	-0.16593	-0.16699	-0.31424	-0.30887	-0.23054	-0.09984	-0.001746	-0.35002	-0.0282	3.4693	-0.41298	-0.374	1.077	-0.20952	-0.2738	0.025925	0.33602	-0.35542	-0.30046	-0.84559	1.3761	-0.19391	0.61426	0.055136	-0.41094	0.2851	0.49747	-0.13903	-0.41224	-0.22274
1	854	883	0	-0.83121	-0.71801	-1.0678	-1.1017	0.67374	-0.76897	-0.82196	-0.37796	-0.38699	-0.0070565	-0.076288	-0.086878	-0.37537	-0.35531	-0.068127	-0.03418	-0.16593	-0.16699	-0.31424	-0.30887	-0.23054	-0.09984	-0.35967	-0.35002	-0.0282	0.54804	-0.41298	-0.374	-0.44579	-0.20952	-0.2738	1.2197	-0.6126	-0.35542	-0.30046	-0.84559	-0.18782	-0.19391	-0.7801	-0.018854	-0.43266	-0.49905	-0.48231	-0.13903	-0.48446	-1.2192
1	855	348	0	-0.8631	-0.65834	-1.1186	-1.0355	-0.8848	-0.19309	-0.82196	-0.37796	-0.65433	-0.0070565	-0.076288	-0.086878	-0.37537	-0.35531	-0.068127	-0.03418	-0.16593	-0.16699	-0.31424	-0.30887	-0.23054	-0.09984	-0.35967	-0.35002	-0.0282	-0.2475	-0.41298	-0.374	-0.44579	-0.20952	-0.2738	-0.28337	-0.61647	0.086731	-0.30046	-0.84559	-0.53785	-0.19391	-0.60759	-0.66551	0.93506	0.15515	-0.48582	-0.13903	0.019092	-1.1349
1	856	578	0	-0.36087	-0.68527	-0.51728	-0.53025	0.024575	0.4807	-0.82196	-0.37796	0.041003	-0.0070565	-0.076288	-0.086878	-0.37537	-0.35531	-0.068127	-0.03418	-0.16593	2.076	-0.31424	-0.30887	-0.23054	-0.09984	-0.35967	0.71769	-0.0282	-0.12013	-0.41298	-0.29099	-0.44579	-0.20952	-0.2738	0.088875	-0.47447	-0.35542	-0.30046	-0.84559	-0.58132	-0.19391	-0.71049	-0.019636	-0.29918	0.36278	-0.46223	-0.13903	-0.46166	-0.89363
1	858	291	0	-1.4852	-0.83855	-1.7228	-1.4363	-1.3633	-0.45462	-0.82196	-0.37796	-0.83974	-0.0070565	-0.076288	-0.086878	-0.37537	-0.35531	-0.068127	-0.03418	-0.16593	-0.16699	-0.31424	-0.30887	-0.23054	-0.09984	-0.35967	-0.35002	-0.0282	-0.37415	-0.41298	-0.374	-0.44579	-0.20952	-0.2738	0.3142	-0.61647	-0.35542	-0.30046	-0.84559	-0.67147	-0.19391	-0.54594	-1.2236	0.37273	-0.79983	-1.0332	-0.13903	-0.34227	-1.6617
1	859	450	0	-1.6765	-0.83261	-1.8542	-1.575	-1.0708	-1.7149	-0.82196	-0.37796	-1.224	-0.0070565	-0.076288	-0.086878	-0.37537	-0.35531	-0.068127	-0.03418	-0.16593	-0.16699	-0.31424	-0.30887	-0.23054	-0.09984	-0.35967	-0.35002	-0.0282	-0.37415	-0.41298	-0.374	-0.44579	-0.20952	-0.2738	-0.28337	-0.61647	-0.35542	-0.30046	-0.84559	-0.67147	-0.19391	-0.79671	-1.4217	-0.30726	-1.1786	-0.77103	-0.13903	-0.49588	-1.8431
1	860	868	0	-1.4104	-0.72805	-1.5589	-1.1897	-1.0694	-0.1946	-0.82196	-0.37796	-0.83348	-0.0070565	-0.076288	-0.086878	-0.37537	-0.35531	-0.068127	-0.03418	-0.16593	-0.16699	-0.31424	-0.30887	-0.23054	-0.09984	-0.35967	-0.35002	-0.0282	-0.37415	-0.41298	-0.176	-0.44579	-0.20952	-0.2738	-0.28337	-0.55342	-0.35542	-0.30046	-0.84559	-0.67147	-0.19391	-0.73928	-0.75871	-0.085649	-0.41289	-0.82732	-0.13903	-0.4654	-1.1206
1	861	456	0	-0.63987	-0.76229	-1.0999	-0.84513	-1.0977	0.36394	-0.82196	-0.37796	-0.60894	-0.0070565	-0.076288	-0.086878	-0.37537	-0.35531	-0.068127	-0.03418	-0.16593	-0.16699	-0.31424	-0.30887	-0.23054	-0.09984	-0.35967	-0.35002	-0.0282	1.5223	-0.41298	-0.374	-0.44579	-0.20952	-0.2738	-0.28337	-0.61647	1.3895	-0.30046	-0.84559	0.48549	-0.19391	0.093221	-0.44751	-0.35878	0.73207	0.15364	-0.13903	-0.36404	-0.28063
1	862	492	0	-0.70114	-0.70276	-1.2318	-1.1358	1.3104	-0.5933	-0.61083	2.5549	-0.73739	-0.0070565	-0.076288	-0.086878	-0.37537	-0.35531	-0.068127	-0.03418	-0.16593	-0.16699	-0.31424	-0.30887	-0.23054	-0.09984	-0.35967	-0.35002	-0.0282	-0.37415	-0.41298	-0.374	-0.44579	-0.20952	-0.2738	-0.12481	-0.61647	-0.35167	-0.30046	-0.84559	-0.6412	-0.19391	-0.77883	-0.13016	-0.2988	-0.66377	-0.77662	-0.13903	-0.3953	-1.2823
1	863	322	0	-0.74536	-0.75697	-1.0109	-0.94315	-1.1989	-0.073475	-0.82196	0.46764	-0.64982	-0.0070565	-0.076288	-0.086878	-0.37537	-0.35531	-0.068127	-0.03418	-0.16593	-0.16699	-0.31424	-0.30887	-0.23054	-0.09984	-0.35967	-0.35002	-0.0282	-0.37415	-0.41298	-0.374	-0.44579	-0.20952	-0.2738	-0.28337	-0.61647	-0.35542	-0.30046	-0.84559	-0.67147	-0.19391	-0.79671	-0.8006	-0.55766	-1.2969	-0.99247	-0.13903	-0.51781	-1.2835
1	864	623	0	-0.68382	-0.7139	-0.98225	-0.89262	-0.48818	0.34374	-0.12197	-0.37796	-0.58148	-0.0070565	-0.076288	-0.086878	-0.37537	-0.35531	-0.068127	-0.03418	-0.16593	-0.16699	-0.31424	-0.30887	-0.23054	-0.09984	-0.35967	-0.35002	-0.0282	-0.37415	-0.41298	-0.374	-0.44579	-0.20952	-0.2738	-0.28337	-0.61647	-0.35542	-0.30046	-0.84559	-0.64756	-0.19391	-0.79671	-0.6445	-0.49071	0.023928	-0.72148	-0.13903	-0.47153	-0.8242
1	865	608	0	-0.37609	-0.67321	-1.004	-0.74265	-1.0048	0.4042	-0.45217	-0.36016	-0.10748	-0.0070565	-0.076288	-0.086878	-0.37537	-0.35531	-0.068127	-0.03418	-0.16593	-0.16699	-0.31424	-0.30887	-0.23054	-0.09984	-0.35967	-0.35002	-0.0282	-0.37415	-0.41298	-0.374	-0.44579	-0.20952	-0.2738	-0.28337	-0.61647	1.0967	-0.30046	-0.84559	0.68671	-0.19391	-0.25211	-0.31729	-0.23172	0.40366	-0.24076	-0.13903	-0.45447	-0.4684
1	866	372	0	0.029768	-0.66011	0.24333	-0.14118	-0.7386	0.35993	-0.82196	-0.37796	-0.26962	-0.0070565	-0.076288	-0.086878	-0.37537	-0.35531	-0.068127	-0.03418	-0.16593	-0.16699	-0.31424	-0.30887	-0.23054	-0.09984	-0.35967	-0.35002	-0.0282	-0.34453	-0.41298	0.20439	-0.33155	-0.20952	-0.2738	-0.28337	-0.52452	1.4081	-0.30046	-0.84559	0.041587	-0.19391	0.040222	0.063321	-0.46534	1.2742	0.21419	-0.13903	-0.51914	-0.34937
1	867	418	0	-1.4872	-0.72504	-1.6453	-1.3848	-1.2733	-0.40286	-0.82196	-0.37796	-1.0187	-0.0070565	-0.076288	-0.086878	-0.37537	-0.35531	-0.068127	-0.03418	-0.16593	-0.16699	-0.31424	-0.30887	-0.23054	-0.09984	-0.35967	-0.35002	-0.0282	-0.37415	-0.41298	-0.374	-0.44579	-0.20952	-0.2738	-0.28337	-0.61647	-0.35542	-0.30046	-0.84559	-0.67147	-0.19391	-0.79671	-1.0884	0.47957	-0.72571	-1.267	-0.13903	-0.24756	-1.6742
1	868	472	0	-0.34332	-0.76244	-0.62104	-0.82439	-1.2448	-0.87294	-0.82196	-0.37796	-0.48629	-0.0070565	-0.076288	-0.086878	-0.37537	-0.35531	-0.068127	-0.03418	-0.16593	-0.16699	-0.31424	-0.30887	-0.23054	-0.09984	-0.35967	-0.35002	-0.0282	-0.28855	-0.41298	-0.374	-0.40077	-0.20952	-0.2738	-0.25975	-0.61647	0.083184	-0.30046	-0.84559	-0.11954	-0.19391	0.095008	-0.042247	0.55765	0.83696	-0.22105	-0.13903	0.036641	-1.0665
1	869	707	0	-0.52151	-0.64823	-0.82771	-0.86719	-0.71142	0.67872	-0.82196	-0.37796	-0.094072	-0.0070565	-0.076288	-0.086878	-0.37537	-0.35531	-0.068127	-0.03418	-0.16593	-0.16699	-0.31424	-0.30887	-0.23054	-0.09984	-0.35967	-0.35002	-0.0282	-0.37415	-0.41298	-0.374	-0.44579	-0.20952	-0.2738	0.010646	-0.61647	-0.35542	-0.30046	-0.84559	-0.66094	-0.19391	-0.79671	-0.48892	-0.28059	-0.5546	-0.16627	-0.13903	-0.24792	-1.3694
1	870	381	0	-0.6361	-0.72251	-1.1342	-0.81686	-1.507	0.03179	-0.82196	-0.37796	-0.64003	-0.0070565	-0.076288	-0.086878	0.8649	-0.35531	-0.068127	-0.03418	-0.16593	-0.16699	-0.31424	-0.30887	-0.23054	-0.09984	0.27463	-0.35002	-0.0282	0.22104	-0.41298	-0.374	0.15249	-0.20952	-0.2738	-0.28337	1.2784	-0.35542	-0.30046	-0.84559	0.8201	-0.19391	1.1991	-0.72416	-0.47395	0.44862	-0.27854	-0.13903	-0.49012	-0.61664
1	871	372	0	0.1062	-0.5624	0.27856	-0.17867	-0.93119	0.75791	-0.82196	-0.37796	0.4066	-0.0070565	-0.076288	-0.086878	-0.37537	-0.35531	-0.068127	-0.03418	-0.16593	-0.16699	-0.31424	-0.30887	-0.23054	-0.09984	-0.35967	-0.35002	-0.0282	-0.37415	-0.41298	-0.374	-0.44579	-0.20952	-0.2738	-0.28337	-0.61647	-0.35542	-0.30046	-0.84559	-0.67147	-0.19391	-0.58456	1.0652	0.15142	1.4993	0.57207	-0.13903	-0.33999	-1.0421
1	872	434	0	-0.45041	-0.75945	-0.58416	-0.64346	-0.75363	0.34744	-0.82196	-0.37796	-0.57862	-0.0070565	-0.076288	-0.086878	-0.37537	-0.35531	-0.068127	-0.03418	-0.16593	-0.16699	-0.31424	-0.30887	-0.23054	-0.09984	-0.35967	-0.35002	-0.0282	-0.37415	-0.41298	-0.374	-0.44579	-0.20952	-0.2738	-0.28337	-0.61647	0.012847	-0.30046	-0.84559	-0.55145	-0.19391	-0.57787	-0.062234	-0.55766	0.42836	-0.50635	-0.13903	-0.52769	-1.2476
1	873	547	0	-0.849	-0.6791	-1.0629	-0.97695	-0.41311	-0.21148	-0.82196	-0.37796	-0.74132	-0.0070565	-0.076288	-0.086878	-0.37537	-0.35531	-0.068127	-0.03418	-0.16593	-0.16699	-0.31424	-0.30887	-0.23054	-0.09984	-0.35967	-0.35002	-0.0282	-0.32714	-0.41298	-0.374	-0.44579	-0.20952	-0.2738	-0.28337	-0.61647	-0.30472	-0.30046	-0.84559	-0.52867	-0.19391	-0.68956	-0.16707	0.0070519	0.44646	-0.28424	-0.13903	-0.19286	-0.90526
1	874	467	0	-0.87676	-0.76082	-1.2585	-1.0554	-0.92282	-0.13693	-0.82196	-0.35015	-0.57231	-0.0070565	-0.076288	-0.086878	-0.37537	-0.35531	-0.068127	-0.03418	-0.16593	-0.16699	-0.31424	-0.30887	-0.23054	-0.09984	-0.35967	-0.092922	-0.0282	-0.37415	-0.41298	-0.374	-0.44579	-0.20952	-0.2738	0.56072	-0.61647	-0.35542	-0.30046	-0.84559	-0.67147	-0.19391	-0.79671	-0.30587	-0.1497	-0.4652	-0.76979	-0.13903	-0.37127	-1.38
1	875	215	0	-0.11428	-0.73748	-0.25272	-0.36724	-1.2763	0.56783	-0.82196	1.0719	-0.016212	-0.0070565	-0.076288	-0.086878	-0.37537	-0.35531	-0.068127	-0.03418	-0.16593	-0.16699	-0.31424	-0.30887	-0.23054	-0.09984	-0.35967	-0.35002	-0.0282	-0.37415	-0.41298	-0.374	-0.44579	-0.20952	-0.2738	0.061791	-0.61647	-0.35542	-0.30046	-0.84559	-0.67147	-0.19391	-0.34027	0.78476	-0.55766	1.098	0.22916	-0.13903	-0.52769	-0.76104
1	877	667	0	-1.1915	-0.72268	-1.562	-1.3525	-1.3792	-0.77125	-0.82196	-0.37796	-0.93082	-0.0070565	-0.076288	-0.086878	-0.37537	-0.35531	-0.068127	-0.03418	-0.16593	-0.16699	-0.31424	-0.30887	-0.23054	-0.09984	-0.35967	-0.35002	-0.0282	-0.37415	-0.41298	-0.374	-0.44579	-0.20952	-0.2738	-0.28337	-0.61647	-0.35542	-0.30046	-0.84559	-0.67147	-0.19391	-0.78572	-1.099	0.046894	-0.81777	-1.107	-0.13903	-0.2689	-1.627
1	879	818	0	-1.4382	-0.73105	-1.4948	-1.1347	-1.1221	-0.12563	-0.82196	-0.37796	-0.95999	-0.0070565	-0.076288	-0.086878	-0.37537	-0.35531	-0.068127	-0.03418	-0.16593	-0.16699	-0.31424	-0.30887	-0.23054	-0.09984	-0.35967	-0.35002	-0.0282	-0.37415	-0.41298	-0.374	-0.44579	-0.20952	-0.2738	-0.28337	-0.61647	-0.35542	-0.30046	-0.84559	-0.67147	-0.19391	-0.79671	-0.83822	-0.14268	-0.39563	-0.89367	-0.13903	-0.054421	-1.3443
1	880	187	0	-0.56253	-0.62558	-1.6178	-0.9445	-1.1709	-1.7697	-0.82196	0.33822	-0.57375	-0.0070565	-0.076288	-0.086878	-0.37537	-0.35531	-0.068127	-0.03418	-0.16593	-0.16699	-0.31424	-0.30887	-0.23054	-0.09984	-0.35967	-0.35002	-0.0282	-0.37415	-0.41298	0.62065	-0.44579	-0.20952	-0.2738	-0.28337	-0.61647	0.21877	-0.30046	-0.84559	-0.42333	-0.19391	0.49034	0.12155	0.73349	1.0124	0.19723	-0.13903	-0.033825	-0.70811
1	882	222	0	-1.102	-0.73949	-1.2558	-1.1313	-1.0117	-0.23198	-0.82196	-0.37796	-0.92933	-0.0070565	-0.076288	-0.086878	-0.37537	-0.35531	-0.068127	-0.03418	-0.16593	-0.16699	-0.31424	-0.30887	-0.23054	-0.09984	-0.35967	0.026036	-0.0282	-0.37415	-0.41298	-0.374	-0.44579	-0.20952	-0.2738	-0.28337	-0.61647	-0.18905	-0.30046	-0.84559	-0.67147	-0.19391	-0.68451	-0.35313	-0.12878	0.053354	-0.58139	-0.13903	-0.37745	-0.80086
1	883	758	0	-0.82567	-0.71845	-1.0252	-1.0803	-0.70501	-0.11919	-0.82196	-0.37796	-0.54992	-0.0070565	-0.076288	-0.086878	-0.37537	-0.35531	-0.068127	-0.03418	-0.16593	-0.16699	-0.31424	-0.30887	-0.23054	-0.09984	-0.35967	-0.24668	-0.0282	-0.37415	-0.41298	-0.374	-0.44579	-0.20952	-0.2738	-0.28337	-0.61647	-0.35542	-0.30046	-0.84559	-0.65673	-0.19391	-0.79671	-0.23353	-0.30882	0.35148	-0.18688	-0.13903	-0.054185	-0.93219
1	884	798	0	-1.1899	-0.71842	-1.5119	-1.3089	-0.66637	-0.83561	-0.82196	-0.37796	-0.93576	-0.0070565	-0.076288	-0.086878	-0.37537	-0.35531	-0.068127	-0.03418	-0.16593	-0.16699	-0.31424	-0.30887	-0.23054	-0.09984	-0.35967	-0.35002	-0.0282	-0.37415	-0.41298	-0.374	-0.44579	-0.20952	-0.2738	-0.28337	-0.61647	-0.35542	-0.30046	-0.84559	-0.57587	-0.19391	-0.79671	-0.665	0.26914	-0.2825	-0.75313	-0.13903	-0.29137	-1.4708
1	885	610	0	-0.68097	-0.76151	-0.87553	-0.87261	-0.55668	0.027667	-0.61324	0.81369	-0.24254	-0.0070565	-0.076288	-0.086878	-0.37537	-0.35531	-0.068127	-0.03418	-0.16593	-0.16699	-0.31424	-0.30887	-0.23054	-0.09984	-0.35967	-0.35002	-0.0282	-0.37415	-0.41298	-0.35433	-0.44579	-0.20952	-0.2738	-0.28337	-0.61647	-0.34936	-0.30046	-0.84559	-0.48258	-0.19391	-0.59063	0.21762	-0.50135	0.12281	-0.064698	-0.13903	-0.51205	-0.70481
1	886	857	0	-0.65099	-0.64627	-0.93357	-0.89975	-1.2342	-0.1343	-0.82196	-0.37796	-0.45083	-0.0070565	-0.076288	-0.086878	-0.37537	-0.35531	-0.068127	-0.03418	-0.16593	-0.16699	-0.31424	-0.30887	-0.23054	-0.09984	-0.35967	-0.35002	-0.0282	-0.11289	-0.41298	-0.374	-0.44579	-0.20952	-0.2738	-0.28337	-0.61647	-0.35542	-0.30046	-0.84559	-0.60849	-0.19391	-0.411	-0.2126	-0.25493	-0.1514	-0.1889	-0.13903	-0.44606	-1.2481
1	887	114	0	-0.93007	-0.43443	-1.5049	-1.1519	-1.2965	-0.79821	-0.82196	-0.37796	-0.81686	-0.0070565	-0.076288	-0.086878	-0.37537	-0.35531	-0.068127	-0.03418	-0.16593	-0.16699	-0.31424	-0.30887	-0.23054	-0.09984	-0.35967	-0.35002	-0.0282	-0.37415	-0.41298	-0.374	-0.44579	-0.20952	-0.2738	-0.28337	-0.61647	-0.35542	-0.30046	-0.84559	-0.67147	-0.19391	-0.79671	-0.56811	0.3874	0.21167	-1.267	-0.13903	-0.29137	-1.546
1	888	564	0	-1.0178	-0.73489	-1.4049	-1.1899	-1.1411	-0.16863	-0.82196	-0.37796	-0.72099	-0.0070565	-0.076288	-0.086878	-0.37537	-0.35531	-0.068127	-0.03418	-0.16593	-0.16699	-0.31424	-0.30887	-0.23054	-0.09984	-0.35967	-0.35002	-0.0282	-0.37415	-0.41298	-0.374	-0.44579	-0.20952	-0.2738	-0.27019	-0.61647	-0.35542	-0.30046	-0.84559	-0.59557	-0.19391	-0.79671	-1.1566	-0.064998	-0.38729	-0.96173	-0.13903	-0.32239	-1.179
1	889	1136	0	-0.87057	-0.72771	-1.0359	-1.0247	-1.0126	-0.25801	-0.82196	0.044314	-0.61821	-0.0070565	-0.076288	-0.086878	-0.37537	-0.35531	-0.068127	-0.03418	-0.16593	-0.16699	-0.31424	-0.30887	-0.23054	-0.09984	-0.35967	-0.35002	-0.0282	-0.37415	-0.41298	-0.374	-0.44579	-0.20952	-0.2738	-0.28337	-0.61647	-0.35542	-0.30046	-0.84559	-0.66491	-0.19391	-0.79284	-0.20263	-0.54038	-0.60328	-0.99562	-0.13903	-0.51089	-1.2722
1	890	576	0	-0.64375	-0.67916	-0.90851	-0.85414	-1.1997	-0.034236	-0.82196	0.20503	-0.36234	-0.0070565	-0.076288	-0.086878	-0.37537	-0.35531	-0.068127	-0.03418	-0.16593	-0.16699	-0.31424	-0.30887	-0.23054	-0.09984	-0.35967	-0.35002	-0.0282	-0.37415	-0.41298	-0.374	-0.44579	-0.20952	-0.2738	0.045207	-0.61647	-0.35542	-0.30046	-0.84559	-0.67147	-0.19391	-0.79671	0.18097	-0.51932	-0.38444	-0.56795	-0.13903	-0.48903	-1.2434
1	891	493	0	0.019506	-0.66221	-0.092017	-0.41166	-1.0241	0.40393	-0.82196	0.43696	0.027867	-0.0070565	-0.076288	-0.086878	-0.37537	-0.35531	-0.068127	-0.03418	-0.16593	-0.16699	-0.31424	-0.30887	-0.23054	-0.09984	-0.35967	-0.35002	-0.0282	1.3769	-0.41298	-0.374	-0.44579	-0.20952	-0.2738	0.85205	-0.61647	0.79857	-0.30046	-0.84559	0.28303	-0.19391	0.0072597	0.64578	-0.28448	1.7547	1.1158	-0.13903	-0.52769	-0.53974
1	892	114	0	-0.84275	-0.70551	-1.3159	-1.2005	-1.4077	-1.0408	1.1225	3.9341	-0.95558	-0.0070565	-0.076288	-0.086878	-0.37537	-0.35531	-0.068127	-0.03418	-0.16593	0.47755	-0.31424	-0.30887	-0.23054	-0.09984	-0.35967	-0.35002	-0.0282	0.10783	-0.41298	-0.374	-0.1198	-0.20952	-0.2738	-0.28337	-0.61647	-0.35542	-0.30046	-0.47647	0.62541	-0.19391	0.26572	-1.1678	-0.55766	-0.7019	-0.085095	-0.13903	-0.52769	-0.23189
1	893	397	0	-1.2065	-0.78654	-1.7837	-1.4805	-1.4523	-1.1791	-0.82196	-0.37796	-0.81127	-0.0070565	-0.076288	-0.086878	-0.37537	-0.35531	-0.068127	-0.03418	-0.16593	-0.16699	-0.31424	-0.30887	-0.23054	-0.09984	-0.35967	-0.35002	-0.0282	5.5425	-0.41298	-0.374	0.035271	-0.20952	-0.2738	-0.28337	-0.10994	-0.35542	-0.30046	-0.84559	0.69392	-0.19391	-0.12585	-1.3189	-0.53294	-0.98688	-1.0043	-0.13903	-0.52769	-0.98667
1	894	902	0	-1.1592	-0.60895	-1.5279	-1.3286	-0.81447	-0.77934	-0.82196	-0.37796	-0.73447	-0.0070565	-0.076288	-0.086878	-0.37537	-0.35531	-0.068127	-0.03418	-0.16593	-0.16699	-0.31424	-0.30887	-0.23054	-0.09984	-0.35967	-0.35002	-0.0282	-0.37415	-0.41298	-0.374	-0.44579	-0.20952	-0.2738	-0.28337	-0.61647	-0.35542	-0.30046	-0.84559	-0.67147	-0.19391	-0.79671	-1.1167	0.24411	-0.026823	-0.34288	-0.13903	-0.34295	-1.6775
1	896	560	0	-0.17872	-0.72485	-0.27769	-0.70328	-1.0542	-0.29022	0.67247	-0.20804	-0.23331	-0.0070565	-0.076288	-0.086878	-0.37537	-0.35531	-0.068127	-0.03418	-0.16593	6.7819	-0.31424	-0.30887	-0.23054	-0.09984	-0.35967	-0.35002	-0.0282	-0.27576	-0.41298	-0.374	-0.44579	-0.20952	-0.2738	-0.28337	-0.61647	-0.35542	-0.30046	0.69773	-0.55188	-0.19391	-0.73126	0.23399	-0.55766	-0.11872	-0.090664	-0.13903	-0.37738	-0.42063
1	897	602	0	-1.024	-0.69806	-1.4191	-1.3376	-1.0331	-0.38659	-0.82196	-0.36358	-0.90211	-0.0070565	-0.076288	-0.086878	-0.37537	-0.35531	-0.068127	-0.03418	-0.16593	-0.16699	-0.31424	-0.30887	-0.23054	-0.09984	-0.35967	-0.35002	-0.0282	-0.37415	-0.41298	-0.374	-0.44579	-0.20952	-0.2738	-0.28337	-0.61647	-0.35542	-0.30046	-0.84559	-0.67147	-0.19391	-0.79671	-1.0839	0.59023	-0.23146	-0.93975	-0.13903	0.15889	-1.4576
1	898	577	0	-0.90497	-0.76051	-1.4282	-1.2102	-1.1264	-0.48173	-0.82196	-0.37796	-0.83032	-0.0070565	-0.076288	-0.086878	-0.37537	-0.35531	-0.068127	-0.03418	-0.16593	-0.16699	-0.31424	-0.30887	-0.23054	-0.09984	-0.35967	-0.35002	-0.0282	1.0124	-0.41298	-0.374	-0.44579	-0.20952	-0.2738	-0.28337	-0.61647	-0.35542	-0.30046	-0.84559	0.3619	-0.19391	-0.79671	-0.60416	-0.13449	-0.15158	-0.58794	-0.13903	-0.38454	-1.3801
1	899	343	0	-1.1149	-0.58872	-1.1067	-1.1379	-1.1046	-0.49153	-0.82196	-0.37796	-0.86619	-0.0070565	-0.076288	-0.086878	-0.37537	-0.35531	-0.068127	-0.03418	-0.16593	-0.16699	-0.31424	-0.30887	-0.23054	-0.09984	-0.35967	-0.35002	-0.0282	-0.37415	-0.41298	-0.374	-0.44579	-0.20952	-0.2738	-0.28337	-0.61647	-0.35542	-0.30046	-0.84559	-0.67147	-0.19391	-0.79671	-0.75274	0.78383	-0.32495	-1.1611	-0.13903	0.30955	-1.4471
1	900	549	0	-0.58825	-0.69954	-1.0418	-0.8483	-0.50549	-0.015451	-0.82196	0.25947	-0.45797	-0.0070565	-0.076288	-0.086878	-0.37537	-0.35531	-0.068127	-0.03418	-0.16593	-0.16699	-0.31424	-0.30887	-0.23054	-0.09984	-0.35967	-0.35002	-0.0282	-0.37415	-0.41298	-0.374	-0.44579	-0.20952	-0.2738	-0.28337	-0.61647	-0.35542	-0.30046	-0.84559	-0.41122	-0.19391	-0.61817	-0.38681	-0.49063	-0.22219	-0.7661	-0.13903	-0.52769	-1.0905
1	901	462	0	-0.21968	-0.70039	-0.097677	-0.55486	-1.1041	-0.06593	-0.82196	-0.37796	-0.59185	-0.0070565	-0.076288	-0.086878	-0.039119	-0.35531	-0.068127	-0.03418	-0.16593	-0.16699	-0.31424	-0.30887	-0.23054	-0.09984	-0.35967	-0.35002	-0.0282	-0.11991	-0.41298	2.1829	0.26499	-0.20952	-0.2738	-0.21098	0.16166	0.83708	-0.30046	-0.84559	-0.23232	-0.19391	0.67205	-0.40174	-0.55766	0.7563	-0.13838	-0.13903	-0.52769	-0.20185
1	903	614	0	-1.4153	-0.43534	-2.0927	-1.5249	-0.87055	-1.0881	-0.82196	-0.37796	-1.051	-0.0070565	-0.076288	-0.086878	-0.37537	-0.35531	-0.068127	-0.03418	-0.16593	-0.16699	-0.31424	-0.30887	-0.23054	-0.09984	-0.35967	-0.35002	-0.0282	-0.37415	-0.41298	-0.374	-0.44579	-0.20952	-0.2738	-0.059586	-0.61647	-0.35542	-0.30046	-0.84559	-0.67147	-0.19391	-0.79671	-1.4292	0.17475	-1.1955	-1.267	-0.13903	-0.19086	-1.7144
1	904	306	0	-0.58368	-0.65562	-1.1805	-1.0435	-0.9257	-0.13874	-0.82196	-0.37796	-0.067878	-0.0070565	-0.076288	-0.086878	-0.37537	-0.35531	-0.068127	-0.03418	-0.16593	-0.16699	-0.31424	-0.30887	-0.23054	-0.09984	0.025513	-0.35002	-0.0282	1.22	-0.41298	-0.374	-0.44579	-0.20952	-0.2738	0.50011	-0.57176	-0.35542	-0.30046	-0.84559	0.32112	-0.19391	-0.41289	-0.31322	-0.087427	0.045311	-0.44582	-0.13903	-0.31521	-0.68443
1	905	490	0	-1.3042	-0.72189	-1.3393	-1.2049	-1.0748	-0.26993	-0.82196	-0.37796	-0.86158	-0.0070565	-0.076288	-0.086878	-0.37537	-0.35531	-0.068127	-0.03418	-0.16593	-0.16699	-0.31424	-0.30887	-0.23054	-0.09984	-0.35967	0.065193	-0.0282	-0.37415	-0.41298	-0.374	-0.44579	-0.20952	-0.2738	-0.28337	-0.61647	-0.35542	-0.30046	-0.84559	-0.67147	-0.19391	-0.76978	-0.7167	-0.36257	-0.61743	-0.87935	-0.13903	-0.51471	-1.2857
1	906	527	0	-1.1102	-0.82557	-1.47	-1.1524	-1.2208	-0.13299	-0.82196	-0.37796	-0.39679	-0.0070565	-0.076288	-0.086878	-0.37537	-0.35531	-0.068127	-0.03418	-0.16593	-0.16699	-0.31424	-0.30887	-0.23054	-0.09984	-0.35967	-0.35002	-0.0282	-0.35324	-0.41298	-0.374	-0.44579	-0.20952	-0.2738	-0.28337	-0.61647	-0.35542	-0.30046	-0.84559	-0.52679	-0.19391	-0.79671	-0.81537	-0.044575	-0.72377	-1.1722	-0.13903	-0.22766	-1.2874
1	907	988	0	-0.88909	-0.77153	-1.2065	-1.006	-0.72046	0.036255	-0.82196	-0.37796	-0.55034	-0.0070565	-0.076288	-0.086878	-0.37537	-0.35531	-0.068127	-0.03418	-0.16593	-0.16699	-0.31424	-0.30887	0.4273	-0.09984	-0.35967	-0.35002	-0.0282	2.0094	-0.41298	-0.374	-0.44579	-0.20952	-0.2738	-0.28337	-0.61647	0.24065	-0.30046	-0.84559	-0.14528	-0.19391	-0.58371	-0.066797	-0.10328	0.14118	-0.21062	-0.13903	-0.21576	-0.84455
1	909	502	0	-0.89692	-0.54891	-1.6205	-1.3153	-1.2175	-1.3592	-0.82196	-0.37796	-1.1076	-0.0070565	-0.076288	-0.086878	-0.37537	-0.35531	-0.068127	-0.03418	-0.16593	-0.16699	-0.31424	-0.30887	-0.23054	-0.09984	-0.35967	-0.35002	-0.0282	-0.37415	-0.41298	-0.374	-0.44579	-0.20952	-0.2738	0.57501	-0.61647	-0.35542	-0.30046	-0.84559	-0.47529	-0.19391	-0.79671	-1.0537	-0.22144	-1.1342	-1.0907	-0.13903	-0.24092	-1.7535
1	910	273	0	-0.2364	-0.6642	-0.23535	-0.64083	-1.2699	-1.0138	-0.82196	-0.37796	-0.88392	-0.0070565	-0.076288	-0.086878	-0.37537	-0.35531	-0.068127	-0.03418	-0.16593	-0.16699	-0.31424	-0.30887	-0.23054	-0.09984	-0.064188	-0.35002	-0.0282	-0.34724	-0.41298	-0.374	-0.44579	-0.20952	-0.2738	-0.28337	-0.61647	0.19849	-0.30046	-0.84559	0.26984	-0.19391	0.29703	-0.12943	-0.2083	0.83604	0.048435	-0.13903	-0.31855	-1.0585
1	911	459	0	-0.58333	-0.71134	-0.71798	-0.74369	-1.0824	-0.16594	-0.82196	-0.37796	-0.51434	-0.0070565	-0.076288	-0.086878	-0.37537	-0.35531	-0.068127	-0.03418	-0.16593	-0.16699	-0.31424	-0.30887	-0.23054	-0.09984	-0.35967	-0.35002	-0.0282	-0.05442	-0.41298	-0.374	-0.44579	-0.20952	-0.2738	-0.28337	-0.61647	-0.35542	-0.30046	-0.84559	0.37211	-0.19391	-0.57391	0.28591	-0.44544	-0.502	-0.69386	-0.13903	-0.48958	-0.9005
1	912	507	0	-0.57168	-0.78317	-0.89656	-0.88726	-1.1516	0.21665	-0.72098	-0.37796	-0.39879	-0.0070565	-0.076288	-0.086878	-0.37537	-0.35531	-0.068127	-0.03418	-0.16593	1.1851	-0.31424	-0.30887	-0.23054	-0.09984	-0.35967	-0.35002	-0.0282	0.38131	-0.41298	-0.374	-0.44579	-0.20952	-0.2738	-0.28337	-0.61647	-0.35542	-0.30046	-0.39642	0.079099	-0.19391	-0.75622	0.21264	-0.43188	0.35377	-0.42577	-0.13903	-0.19138	-0.72465
1	913	764	0	-0.76474	-0.64004	-1.2041	-1.1253	-0.70084	-0.32965	-0.82196	-0.34396	-0.60205	-0.0070565	-0.076288	-0.086878	-0.37537	-0.35531	-0.068127	-0.03418	-0.16593	1.9784	-0.31424	-0.30887	-0.23054	-0.09984	-0.35967	-0.35002	-0.0282	-0.36934	-0.41298	-0.374	-0.44579	-0.20952	-0.2738	-0.28337	-0.61647	-0.35542	-0.30046	-0.84559	-0.66416	-0.19391	-0.76792	-0.40227	-0.27246	-0.36499	-0.76255	-0.13903	-0.39045	-0.86908
1	914	590	0	-0.75381	-0.68419	-1.5003	-1.1118	-1.0879	-0.61185	-0.82196	-0.37796	-0.39937	-0.0070565	-0.076288	-0.086878	-0.37537	-0.35531	-0.068127	-0.03418	-0.16593	-0.16699	-0.31424	-0.30887	-0.23054	-0.09984	-0.28602	-0.35002	-0.0282	-0.37415	-0.41298	-0.374	-0.44579	-0.20952	-0.2738	0.41783	-0.61647	-0.35542	-0.30046	-0.84559	-0.345	-0.19391	-0.48341	-0.65177	0.31392	-0.49091	-0.70279	-0.13903	-0.18527	-1.1888
1	915	418	0	-1.0809	-0.65457	-1.4149	-1.2497	-1.3467	-0.32101	-0.82196	-0.37796	-0.64043	-0.0070565	-0.076288	-0.086878	-0.37537	-0.35531	-0.068127	-0.03418	-0.16593	-0.16699	-0.31424	-0.30887	-0.23054	-0.09984	-0.35967	-0.35002	-0.0282	-0.37415	-0.41298	-0.374	-0.44579	-0.20952	-0.2738	-0.28337	-0.61647	-0.35542	-0.30046	-0.84559	-0.67147	-0.19391	-0.79671	-1.0461	0.371	-0.43177	-0.82938	-0.13903	-0.069806	-1.7932
1	916	191	0	-1.2443	-0.66328	-1.8149	-1.508	-1.4026	-2.6867	-0.82196	-0.37796	-0.85026	-0.0070565	-0.076288	-0.086878	-0.28973	-0.35531	-0.068127	-0.03418	-0.16593	-0.16699	-0.31424	-0.30887	-0.23054	-0.09984	-0.35967	-0.35002	-0.0282	-0.37415	-0.41298	-0.374	-0.44579	-0.20952	-0.2738	-0.28337	-0.41957	-0.35542	-0.30046	-0.84559	-0.67147	-0.19391	-0.69697	-1.4271	0.39463	-1.3309	-1.267	-0.13903	-0.091803	-1.5476
1	917	646	0	-0.54944	-0.6293	-0.87261	-1.0255	-1.3116	-1.541	-0.82196	-0.37796	-0.43381	-0.0070565	-0.076288	-0.086878	-0.37537	-0.35531	-0.068127	-0.03418	-0.16593	-0.16699	-0.31424	-0.30887	-0.23054	-0.09984	-0.35967	-0.35002	-0.0282	-0.37415	-0.41298	-0.374	-0.44579	-0.20952	-0.2738	-0.28337	-0.61647	0.81807	-0.30046	-0.84559	-0.10121	-0.19391	-0.22132	-0.55068	0.091858	0.32303	-0.6282	-0.13903	-0.30924	-0.50781
1	918	535	0	-0.9585	-0.62797	-1.0503	-1.184	-0.90476	-0.48061	-0.82196	-0.37796	-0.62616	-0.0070565	-0.076288	-0.086878	-0.37537	-0.35531	-0.068127	-0.03418	-0.16593	-0.16699	-0.31424	-0.30887	-0.23054	-0.09984	-0.35967	-0.35002	-0.0282	-0.37415	-0.41298	-0.374	-0.44579	-0.20952	-0.2738	-0.28337	-0.5845	-0.35542	-0.30046	-0.84559	-0.66799	-0.19391	-0.7693	-0.18557	0.13044	-0.41967	-0.96633	-0.13903	-0.38517	-1.3392
1	919	823	0	-0.45322	-0.74474	-0.62289	-0.78596	-0.79625	-0.017139	-0.47472	0.41685	-0.48585	-0.0070565	-0.076288	-0.086878	0.071593	-0.35531	-0.068127	-0.03418	-0.16593	0.48773	-0.31424	-0.30887	-0.23054	-0.09984	-0.35967	-0.35002	-0.0282	-0.05318	-0.41298	-0.21372	-0.09748	-0.20952	-0.2738	-0.28337	-0.51673	-0.17147	-0.30046	-0.56416	-0.25646	-0.19391	0.030175	0.35201	-0.32545	0.17654	-0.45079	-0.13903	-0.42919	-0.59552
1	920	478	0	-0.80841	-0.74854	-1.398	-1.114	-1.4135	-0.30132	-0.27908	0.031718	-0.4053	-0.0070565	-0.076288	-0.086878	-0.37537	-0.35531	-0.068127	-0.03418	-0.16593	-0.16699	-0.31424	-0.30887	-0.23054	-0.09984	-0.35967	-0.35002	-0.0282	-0.27426	-0.41298	-0.374	-0.40133	-0.20952	-0.2738	-0.23673	-0.58784	-0.23558	-0.30046	-0.84559	-0.48484	-0.19391	-0.72617	-0.90668	-0.55766	-0.94558	-1.0866	-0.13903	-0.52769	-0.93402
1	921	257	0	-0.71275	-0.79873	-1.0512	-0.99668	-0.41582	-0.32707	-0.82196	0.77912	-0.38887	-0.0070565	-0.076288	-0.086878	-0.37537	-0.35531	-0.068127	-0.03418	-0.16593	-0.16699	-0.31424	-0.30887	-0.23054	-0.09984	-0.35967	-0.35002	-0.0282	-0.37415	-0.41298	-0.374	-0.44579	-0.20952	-0.2738	-0.28337	-0.61647	-0.35542	-0.30046	-0.84559	0.20161	-0.19391	-0.20777	-0.41088	-0.50038	-0.12704	-0.65547	-0.13903	-0.49675	-0.93171
1	922	224	0	-0.89117	-0.70299	-1.4421	-1.161	-1.0763	-1.0836	-0.82196	-0.37796	-0.79705	-0.0070565	-0.076288	-0.086878	-0.37537	-0.35531	-0.068127	-0.03418	-0.16593	-0.16699	-0.31424	-0.30887	-0.23054	-0.09984	-0.35967	-0.35002	-0.0282	-0.37415	-0.41298	-0.374	-0.44579	-0.20952	-0.2738	-0.28337	-0.61647	-0.35542	-0.30046	-0.84559	-0.67147	-0.19391	-0.78362	-1.3678	-0.34978	-1.0962	-1.267	-0.13903	-0.44961	-0.68761
1	923	690	0	-0.36578	-0.68536	-0.55354	-0.78334	-0.88611	0.056142	-0.82196	-0.22123	-0.71197	-0.0070565	-0.076288	-0.086878	-0.37537	-0.35531	-0.068127	-0.03418	-0.16593	-0.16699	-0.31424	-0.30887	-0.23054	-0.09984	-0.35967	-0.35002	-0.0282	-0.028602	-0.41298	-0.374	-0.44579	-0.20952	-0.2738	-0.28337	-0.61647	-0.35542	-0.30046	-0.84559	0.65002	-0.19391	0.039341	0.96961	-0.47233	0.94469	0.23503	-0.13903	-0.46547	-0.7853
1	924	896	0	-0.5833	-0.59554	-0.53342	-0.53152	-1.1874	0.029342	-0.82196	-0.37796	-0.70885	-0.0070565	-0.076288	-0.086878	-0.37537	-0.35531	-0.068127	-0.03418	-0.16593	-0.16699	-0.31424	-0.30887	-0.23054	-0.09984	-0.35967	-0.35002	-0.0282	-0.37415	-0.41298	-0.374	-0.44579	-0.20952	-0.2738	-0.26678	-0.61647	-0.35542	-0.30046	-0.84559	-0.67147	-0.19391	-0.79671	0.18202	0.0016372	-0.25729	-0.92091	-0.13903	-0.3894	-1.4594
1	925	436	0	-0.88749	-0.72564	-1.4151	-1.1301	-1.1224	-0.12302	-0.82196	-0.37796	-0.43998	-0.0070565	-0.076288	-0.086878	-0.37537	-0.35531	-0.068127	-0.03418	-0.16593	-0.16699	-0.31424	-0.30887	-0.23054	-0.09984	-0.35967	-0.35002	-0.0282	-0.37415	-0.41298	-0.374	-0.39705	-0.20952	-0.2738	0.15029	-0.55371	-0.35542	-0.30046	-0.84559	-0.67147	-0.19391	-0.72946	-0.81105	0.10945	-0.69532	-1.1524	-0.13903	0.084553	-1.204
1	926	314	0	-0.48467	-0.71342	-0.716	-0.59719	-1.0565	0.38362	-0.82196	-0.37796	-0.21539	-0.0070565	-0.076288	-0.086878	-0.37537	-0.35531	-0.068127	-0.03418	-0.16593	-0.16699	-0.31424	-0.30887	-0.23054	-0.09984	-0.35967	-0.35002	-0.0282	-0.37415	-0.41298	-0.374	-0.44579	-0.20952	-0.2738	-0.28337	-0.61647	1.5874	-0.30046	-0.84559	-0.3412	-0.19391	0.29887	-0.012099	-0.40927	0.87724	0.010732	-0.13903	-0.47704	-0.40578
1	927	445	0	-0.4657	-0.67398	-0.90281	-0.83717	-1.0685	0.026871	-0.82196	-0.37796	-0.50546	-0.0070565	-0.076288	-0.086878	-0.37537	-0.35531	-0.068127	-0.03418	-0.16593	-0.16699	-0.31424	-0.30887	-0.23054	-0.09984	0.16976	-0.35002	-0.0282	-0.37415	-0.41298	-0.19436	-0.3861	-0.20952	-0.2738	-0.18318	-0.61647	-0.35542	-0.30046	-0.84559	0.80146	-0.19391	0.0488	-0.13575	-0.53561	-0.28338	-0.33814	-0.13903	-0.44195	-1.0403
1	929	850	0	-0.96667	-0.54812	-1.411	-1.0481	-0.15317	-0.6636	-0.82196	-0.37796	-0.86614	-0.0070565	-0.076288	-0.086878	-0.37537	-0.35531	-0.068127	-0.03418	-0.16593	-0.16699	-0.31424	-0.30887	-0.23054	-0.09984	-0.35967	-0.35002	-0.0282	-0.37415	-0.41298	-0.374	-0.44579	-0.20952	-0.2738	-0.28337	-0.61647	-0.35542	-0.30046	-0.84559	-0.64081	-0.19391	-0.79499	-0.8314	0.50837	0.40199	0.41882	-0.13903	-0.12773	-1.3302
1	931	803	0	-1.235	-0.71641	-1.3069	-1.2352	-0.98209	-0.10872	-0.82196	-0.37796	-0.78439	-0.0070565	-0.076288	-0.086878	-0.37537	-0.35531	-0.068127	-0.03418	-0.16593	-0.16699	-0.31424	-0.30887	-0.23054	-0.09984	-0.35967	-0.35002	-0.0282	-0.37415	-0.41298	-0.374	-0.44579	-0.20952	-0.2738	-0.079863	-0.61647	-0.35542	-0.30046	-0.84559	-0.53481	-0.19391	-0.78393	-0.92426	0.553	-0.38354	-0.99319	-0.13903	-0.25567	-1.3819
1	932	209	0	-0.9955	-0.70654	-1.2018	-1.2244	-0.7122	-2.5941	-0.82196	-0.37796	-0.94297	-0.0070565	-0.076288	-0.086878	-0.37537	-0.35531	-0.068127	-0.03418	-0.16593	-0.16699	-0.31424	-0.30887	-0.23054	-0.09984	-0.35967	-0.35002	-0.0282	-0.37415	-0.41298	-0.374	-0.44579	-0.20952	-0.2738	-0.28337	-0.61647	-0.35542	-0.30046	-0.84559	0.057921	-0.19391	0.1645	-0.93493	-0.55766	-0.38639	-1.267	-0.13903	-0.52769	-1.1431
1	933	816	0	-1.2028	-0.70941	-1.6687	-1.3147	-0.78549	-0.63944	-0.82196	-0.37796	-0.70574	-0.0070565	-0.076288	-0.086878	-0.37537	-0.35531	-0.068127	-0.03418	-0.16593	-0.16699	-0.31424	-0.30887	-0.23054	-0.09984	-0.35967	-0.35002	-0.0282	-0.37415	-0.41298	-0.374	-0.44579	-0.20952	-0.2738	0.52534	-0.61647	-0.35542	-0.30046	-0.84559	-0.34239	-0.19391	-0.65316	-0.90809	0.38711	-0.66568	-0.92027	-0.13903	-0.26381	-1.2541
1	934	247	0	-0.24431	-0.77286	-0.16004	-0.61864	-0.69182	0.29903	-0.76386	-0.30786	-0.26293	-0.0070565	-0.076288	-0.086878	-0.37537	-0.35531	-0.068127	-0.03418	-0.16593	-0.16699	-0.31424	-0.30887	-0.23054	-0.09984	-0.35967	-0.35002	-0.0282	-0.37415	-0.41298	-0.374	-0.44579	-0.20952	-0.2738	0.46377	-0.61647	-0.35542	-0.30046	-0.84559	-0.55849	-0.19391	-0.62491	1.1417	-0.53779	0.52328	0.071174	-0.13903	-0.52769	-0.86974
1	935	677	0	-0.75472	-0.66861	-1.1852	-1.0777	-1.2117	-0.10285	-0.82196	-0.024593	-0.66533	-0.0070565	-0.076288	-0.086878	-0.37537	-0.35531	-0.068127	-0.03418	-0.16593	-0.16699	-0.31424	-0.30887	-0.23054	-0.09984	-0.35967	-0.35002	-0.0282	-0.37415	-0.41298	-0.374	-0.44579	-0.20952	-0.2738	-0.25592	-0.61647	-0.35542	-0.30046	-0.84559	-0.66597	-0.19391	-0.75772	-0.44588	0.40681	-0.68836	-0.94919	-0.13903	0.0050167	-1.3899
1	936	560	0	-0.60377	-0.6	-0.90728	-0.94626	-0.73177	-0.13121	-0.56994	-0.37796	-0.48677	-0.0070565	-0.076288	-0.086878	-0.37537	-0.35531	-0.068127	-0.03418	-0.16593	-0.16699	-0.31424	-0.30887	-0.23054	-0.09984	-0.35967	-0.21947	-0.0282	-0.11198	-0.41298	-0.374	-0.44579	-0.20952	-0.2738	-0.23028	-0.61647	-0.35542	-0.30046	-0.84559	-0.43937	-0.19391	-0.74434	0.12669	-0.55766	0.2289	-0.44505	-0.13903	-0.52769	-0.81205
1	937	748	0	-0.96562	-0.60043	-1.3275	-1.0868	-1.0131	-0.097326	-0.82196	-0.37796	-0.70046	-0.0070565	-0.076288	-0.086878	-0.37537	-0.35531	-0.068127	-0.03418	-0.16593	-0.16699	-0.31424	-0.30887	-0.23054	-0.09984	-0.35967	-0.35002	-0.0282	-0.37415	-0.41298	-0.374	-0.44579	-0.20952	-0.2738	0.66505	-0.61647	-0.35542	-0.30046	-0.84559	-0.67147	-0.19391	-0.79671	-0.54147	0.23234	-0.57511	-0.86507	-0.13903	0.034659	-1.3652
1	938	619	0	-0.95154	-0.70888	-1.2134	-1.1898	-0.55666	-0.39437	-0.82196	-0.37796	-0.4453	-0.0070565	-0.076288	-0.086878	-0.37537	-0.35531	-0.068127	-0.03418	-0.16593	-0.16699	-0.31424	-0.30887	-0.23054	-0.09984	-0.35967	-0.35002	-0.0282	-0.37415	-0.41298	-0.374	-0.44579	-0.20952	-0.2738	-0.28337	-0.61647	-0.35542	-0.30046	-0.84559	-0.40175	-0.19391	-0.79671	-0.37231	-0.030532	-0.34436	-0.70021	-0.13903	-0.3125	-1.3481
1	940	858	0	-1.0065	-0.62187	-1.1971	-1.0158	-0.775	-0.38416	-0.82196	-0.37796	-0.83917	-0.0070565	-0.076288	-0.086878	-0.37537	-0.35531	-0.068127	-0.03418	-0.16593	-0.16699	-0.31424	-0.30887	-0.23054	-0.09984	-0.35967	-0.35002	-0.0282	-0.37415	-0.41298	-0.374	-0.44579	-0.20952	-0.2738	-0.28337	-0.61647	-0.35542	-0.30046	-0.84559	-0.49815	-0.19391	-0.74544	-0.24085	0.74202	0.4609	-0.46284	-0.13903	0.12151	-1.1616
1	943	214	0	-0.55152	-0.48402	-0.96656	-0.95875	-0.91856	-0.44982	-0.82196	-0.37796	-0.74429	-0.0070565	-0.076288	-0.086878	-0.37537	-0.35531	-0.068127	-0.03418	-0.16593	-0.16699	-0.31424	-0.30887	-0.23054	-0.09984	-0.35967	-0.35002	-0.0282	-0.37415	-0.41298	0.40577	-0.12328	-0.20952	-0.2738	-0.28337	-0.61647	-0.35542	-0.30046	-0.84559	0.29378	-0.19391	0.12771	-0.057288	-0.55766	-0.012231	-0.32765	-0.13903	-0.52769	-1.227
1	944	558	0	-0.72194	-0.58461	-1.1373	-1.1276	-1.3272	-0.9672	-0.15349	-0.37796	-0.6514	-0.0070565	-0.076288	-0.086878	-0.37537	-0.35531	-0.068127	-0.03418	-0.16593	-0.16699	-0.31424	-0.30887	-0.23054	-0.09984	-0.35967	-0.35002	-0.0282	-0.37415	-0.41298	-0.374	-0.44579	-0.20952	-0.2738	-0.037159	-0.61647	-0.35542	-0.30046	-0.84559	-0.65812	-0.19391	-0.79671	-0.42168	-0.11591	-1.1151	-0.89805	-0.13903	-0.32019	-1.2904
1	946	853	0	-1.1112	-0.71272	-1.4093	-1.2619	-0.8275	-1.0672	-0.82196	-0.37796	-0.75866	-0.0070565	-0.076288	-0.086878	-0.36578	-0.35531	-0.068127	-0.03418	-0.16593	-0.16699	-0.31424	-0.30887	-0.23054	-0.09984	-0.35967	-0.35002	-0.0282	-0.37415	-0.41298	-0.374	-0.4271	-0.20952	-0.2738	-0.28337	-0.58439	-0.31857	-0.30046	-0.84559	-0.18806	-0.19391	-0.70393	-1.2209	-0.40243	-0.31611	-0.08723	-0.13903	-0.52769	-1.319
1	947	651	0	-1.1447	-0.78352	-1.3031	-1.2519	-1.0212	-0.56365	-0.82196	-0.37796	-0.85776	-0.0070565	-0.076288	-0.086878	-0.37537	-0.35531	-0.068127	-0.03418	-0.16593	-0.16699	-0.31424	-0.30887	-0.23054	-0.09984	-0.35967	0.10665	-0.0282	-0.37415	-0.41298	-0.374	-0.44579	-0.20952	-0.2738	-0.28337	-0.61647	-0.35542	-0.30046	-0.84559	-0.466	-0.19391	-0.79221	-0.72697	-0.27933	-0.29977	-0.81619	-0.13903	-0.33272	-1.2248
1	948	728	0	-0.82889	-0.66129	-1.084	-1.0694	-0.5506	-0.21176	-0.82196	-0.32147	-0.55833	-0.0070565	-0.076288	-0.086878	-0.37537	-0.35531	-0.068127	-0.03418	-0.16593	-0.16699	-0.31424	-0.30887	-0.23054	-0.09984	-0.35967	-0.35002	-0.0282	-0.36406	-0.41298	-0.374	-0.44579	-0.20952	-0.2738	-0.028361	-0.61647	-0.35542	-0.30046	-0.84559	-0.55137	-0.19391	-0.70008	-0.73933	-0.37582	-0.019485	-0.42779	-0.13903	-0.21294	-1.3409
1	949	159	0	-1.5443	-0.79693	-1.7236	-1.5252	-1.5091	-2.5296	-0.82196	-0.37796	-1.2306	-0.0070565	-0.076288	-0.086878	-0.37537	-0.35531	-0.068127	-0.03418	-0.16593	-0.16699	-0.31424	-0.30887	-0.23054	-0.09984	-0.35967	-0.35002	-0.0282	-0.37415	-0.41298	-0.374	-0.44579	-0.20952	-0.2738	-0.28337	-0.61647	-0.35542	-0.30046	-0.84559	-0.67147	-0.19391	-0.79671	-1.5891	1.8876	-1.2334	-1.267	-0.13903	0.27775	-1.7606
1	950	384	0	-1.146	-0.7564	-1.2561	-1.1586	-0.65061	-0.72523	-0.82196	-0.37796	-0.77353	-0.0070565	-0.076288	-0.086878	-0.37537	-0.35531	-0.068127	-0.03418	-0.16593	-0.16699	-0.31424	-0.30887	-0.23054	-0.09984	-0.35967	-0.35002	-0.0282	-0.37415	-0.41298	-0.374	-0.44579	-0.20952	-0.2738	-0.21563	-0.61647	-0.30246	-0.30046	-0.84559	-0.67147	-0.19391	-0.77762	0.21211	0.89585	0.13059	-0.45584	-0.13903	-0.18652	-1.2399
1	951	79	0	-0.73482	-0.89512	-0.52603	-1.1229	-1.0285	-1.6314	0.9883	0.5019	-0.52566	-0.0070565	-0.076288	-0.086878	-0.37537	-0.35531	-0.068127	-0.03418	-0.16593	-0.16699	-0.31424	-0.30887	-0.23054	-0.09984	-0.35967	0.046229	-0.0282	-0.37415	-0.41298	-0.374	-0.44579	-0.20952	-0.2738	-0.28337	-0.61647	-0.35542	-0.30046	-0.84559	-0.67147	-0.19391	-0.79671	-0.20914	-0.55766	-0.63797	-0.18634	-0.13903	-0.52769	-0.61186
1	952	382	0	0.10143	-0.73723	0.18562	-0.35639	-0.77596	0.89208	-0.82196	-0.37796	0.3459	-0.0070565	-0.076288	-0.086878	-0.37537	-0.35531	-0.068127	-0.03418	-0.16593	0.60237	-0.31424	-0.30887	-0.23054	-0.09984	-0.35967	-0.35002	-0.0282	-0.37415	-0.41298	-0.25888	-0.44579	-0.20952	-0.2738	-0.10834	-0.61647	0.97062	-0.30046	-0.84559	0.24608	-0.19391	0.040151	0.56928	-0.12946	1.4129	0.27232	-0.13903	-0.46109	-0.43726
1	954	385	0	-0.44248	-0.68707	-0.70876	-0.8715	0.26083	0.10025	-0.5559	-0.37796	-0.20262	-0.0070565	-0.076288	-0.086878	-0.37537	-0.35531	-0.068127	-0.03418	-0.16593	-0.16699	-0.31424	-0.30887	-0.23054	-0.09984	-0.35967	-0.35002	-0.0282	3.2029	-0.41298	-0.374	-0.44579	-0.20952	-0.2738	0.22655	-0.61647	-0.35542	-0.30046	-0.84559	0.92098	-0.19391	-0.40521	0.70119	-0.082622	0.79784	-0.071559	-0.13903	-0.44923	-0.75033
1	955	587	0	-0.85402	-0.74538	-1.2137	-1.1021	-1.1314	-0.48896	-0.82196	-0.37796	-0.63361	-0.0070565	-0.076288	-0.086878	-0.37537	-0.35531	-0.068127	-0.03418	-0.16593	-0.16699	-0.31424	-0.30887	-0.23054	-0.09984	-0.35967	-0.35002	-0.0282	-0.37415	-0.41298	-0.374	-0.44579	-0.20952	-0.2738	0.12096	-0.61647	-0.35542	-0.30046	-0.84559	-0.67147	-0.19391	-0.75924	-0.48164	-0.067657	0.18202	-0.42322	-0.13903	-0.18354	-0.96488
1	956	679	0	-0.60185	-0.65696	-0.76991	-0.92877	-0.53636	0.28391	-0.82196	0.09958	-0.088333	-0.0070565	-0.076288	-0.086878	-0.37537	-0.35531	-0.068127	-0.03418	-0.16593	-0.16699	-0.31424	-0.30887	-0.23054	-0.09984	-0.35967	-0.35002	-0.0282	-0.32005	-0.41298	-0.374	-0.44579	-0.20952	-0.2738	-0.0045337	-0.61647	-0.35542	-0.30046	-0.84559	-0.65776	-0.19391	-0.6845	0.42725	0.046941	0.40428	-0.17196	-0.13903	-0.30355	-0.97598
1	957	556	0	-0.16205	-0.54701	-0.3048	-0.55041	-1.3102	-0.85043	-0.82196	-0.37796	-0.64682	-0.0070565	-0.076288	-0.086878	-0.37537	-0.35531	-0.068127	-0.03418	-0.16593	-0.16699	-0.31424	-0.30887	-0.23054	-0.09984	-0.35967	0.6212	-0.0282	-0.37415	-0.41298	-0.374	0.72003	-0.20952	-0.2738	-0.22322	-0.61647	-0.35542	-0.30046	-0.84559	-0.50762	-0.19391	0.15139	-0.48721	-0.11433	0.80227	-0.29177	-0.13903	-0.46477	-1.044
1	958	842	0	-1.3235	-0.54246	-1.4847	-1.1868	-1.0684	-0.31639	-0.82196	-0.37796	-0.78096	-0.0070565	-0.076288	-0.086878	-0.37537	-0.35531	-0.068127	-0.03418	-0.16593	-0.16699	-0.31424	-0.30887	-0.23054	-0.09984	-0.35967	-0.35002	-0.0282	-0.37415	-0.41298	-0.374	-0.44579	-0.20952	-0.2738	0.27499	-0.61647	-0.35542	-0.30046	-0.84559	-0.66041	-0.19391	-0.79671	-0.55522	0.60747	-0.42421	-0.96564	-0.13903	-0.11669	-1.2847
1	959	503	0	-0.15108	-0.70526	-0.18189	-0.4515	-0.31725	0.31492	-0.82196	-0.37796	-0.26128	-0.0070565	-0.076288	-0.086878	-0.37537	-0.35531	-0.068127	-0.03418	-0.16593	-0.16699	-0.31424	-0.30887	-0.23054	-0.09984	-0.35967	-0.35002	-0.0282	-0.37415	-0.41298	-0.374	0.25973	-0.20952	-0.2738	-0.28337	0.77943	-0.35542	-0.30046	-0.84559	-0.57898	-0.19391	0.41177	0.4206	-0.30444	1.0641	0.026427	-0.13903	-0.43604	-0.82627
1	961	861	0	-0.89783	-0.68266	-1.1281	-1.048	-1.1151	-0.18841	-0.82196	-0.37796	-0.51266	-0.0070565	-0.076288	-0.086878	-0.37537	-0.35531	-0.068127	-0.03418	-0.16593	-0.16699	-0.31424	-0.30887	-0.23054	-0.09984	-0.35967	-0.35002	-0.0282	-0.37415	-0.41298	-0.374	-0.44579	-0.20952	-0.2738	-0.15392	-0.61647	-0.35542	-0.30046	-0.84559	-0.5699	-0.19391	-0.79671	-0.50388	0.27282	-0.40123	-0.80568	-0.13903	-0.0086093	-1.3382
1	962	574	0	-0.85954	-0.62666	-1.1992	-1.0595	-0.93714	0.24198	-0.82196	-0.37796	-0.41186	-0.0070565	-0.076288	-0.086878	-0.37537	-0.35531	-0.068127	-0.03418	-0.16593	-0.16699	-0.31424	-0.30887	-0.23054	-0.09984	-0.35967	-0.35002	-0.0282	-0.37415	-0.41298	-0.374	-0.44579	-0.20952	-0.2738	-0.28337	-0.61647	-0.35542	-0.30046	-0.84559	-0.58718	-0.19391	-0.79671	-0.58506	0.81828	0.22086	-0.54672	-0.13903	0.26487	-1.2863
1	963	600	0	-0.9757	-0.71579	-1.3229	-1.2731	-1.1374	-0.013795	-0.82196	-0.37796	-0.60894	-0.0070565	-0.076288	-0.086878	-0.37537	-0.35531	-0.068127	-0.03418	-0.16593	-0.16699	-0.31424	-0.30887	-0.23054	-0.09984	-0.35967	-0.35002	-0.0282	-0.37415	-0.41298	-0.374	-0.44579	-0.20952	-0.2738	-0.03583	-0.61647	-0.35542	-0.30046	-0.84559	-0.67147	-0.19391	-0.79671	-1.0455	-0.21929	-0.58232	-0.80066	-0.13903	-0.25858	-1.6359
1	964	332	0	-0.099613	-0.73039	-0.058934	-0.50439	-0.93163	0.40425	-0.82196	-0.37796	0.16617	-0.0070565	-0.076288	-0.086878	1.24	-0.35531	-0.068127	-0.03418	-0.16593	-0.16699	-0.31424	-0.30887	-0.23054	-0.09984	-0.35967	-0.35002	-0.0282	-0.37415	-0.41298	0.14242	1.9521	-0.20952	-0.2738	-0.28337	0.39892	-0.35542	-0.30046	-0.84559	-0.67147	-0.19391	1.0853	0.39845	-0.55766	0.99447	-0.15512	-0.13903	-0.49416	-0.64806
1	965	370	0	-1.1271	-0.59614	-1.7663	-1.4535	-1.2003	-1.2174	-0.82196	-0.37796	-0.94358	-0.0070565	-0.076288	-0.086878	-0.37537	-0.35531	-0.068127	-0.03418	-0.16593	-0.16699	-0.31424	-0.30887	-0.23054	-0.09984	-0.35967	-0.35002	-0.0282	-0.37415	-0.41298	-0.374	-0.44579	-0.20952	-0.2738	-0.28337	-0.61647	-0.35542	-0.30046	-0.84559	-0.67147	-0.19391	-0.79671	-1.4355	0.14878	-1.219	-1.0952	-0.13903	-0.12782	-1.8251
1	966	831	0	-0.96245	-0.68678	-1.2881	-1.2042	-1.054	-0.34479	-0.82196	-0.37796	-0.6327	-0.0070565	-0.076288	-0.086878	-0.37537	-0.35531	-0.068127	-0.03418	-0.16593	-0.16699	-0.31424	-0.30887	-0.23054	-0.09984	-0.35967	-0.35002	-0.0282	-0.37415	-0.41298	-0.374	-0.44579	-0.20952	-0.2738	0.61555	-0.61647	-0.35542	-0.30046	-0.84559	-0.67147	-0.19391	-0.79142	-0.8606	-0.28068	-0.48353	-0.82678	-0.13903	-0.47411	-1.2775
1	967	511	0	-0.9777	-0.72261	-1.1418	-1.24	-1.0716	-0.90346	-0.82196	-0.37796	-0.62697	-0.0070565	-0.076288	-0.086878	-0.37537	-0.35531	-0.068127	-0.03418	-0.16593	-0.16699	-0.31424	-0.30887	-0.23054	-0.09984	-0.35967	-0.35002	-0.0282	-0.37415	-0.41298	-0.374	-0.44579	-0.20952	-0.2738	-4.8689e-05	-0.61647	-0.35542	-0.30046	-0.84559	-0.67147	-0.19391	-0.79671	-0.80319	-0.13715	-0.42697	-0.98316	-0.13903	-0.28891	-1.6467
1	968	948	0	-1.0644	-0.73129	-1.2811	-1.2225	-0.2303	-0.48634	-0.82196	-0.37796	-0.70893	-0.0070565	-0.076288	-0.086878	-0.37537	-0.35531	-0.068127	-0.03418	-0.16593	-0.16699	-0.31424	-0.30887	-0.23054	-0.09984	-0.35967	0.57609	-0.0282	-0.37415	-0.41298	-0.374	-0.44579	-0.20952	-0.2738	-0.1188	-0.61647	-0.35542	-0.30046	-0.84559	-0.63809	-0.19391	-0.79671	-0.69327	0.19657	0.32199	-0.36554	-0.13903	0.042239	-1.156
1	969	570	0	-0.86406	-0.77603	-1.267	-1.0334	-0.76289	0.35846	-0.82196	-0.24512	-0.65051	-0.0070565	-0.076288	-0.086878	-0.37537	-0.35531	-0.068127	-0.03418	-0.16593	-0.16699	-0.31424	-0.30887	-0.23054	-0.09984	-0.35967	-0.35002	-0.0282	-0.37415	-0.41298	-0.374	-0.44579	-0.20952	-0.2738	-0.28337	-0.61647	-0.35542	-0.30046	-0.84559	-0.67147	-0.19391	-0.79671	-0.35478	0.42334	-0.22805	-0.66414	-0.13903	-0.10841	-1.2515
1	970	788	0	-1.3958	-0.67852	-1.6289	-1.4514	-0.85298	-0.34685	-0.82196	-0.37796	-0.34191	-0.0070565	-0.076288	-0.086878	-0.37537	-0.35531	-0.068127	-0.03418	-0.16593	-0.16699	-0.31424	-0.30887	-0.23054	-0.09984	-0.35967	-0.35002	-0.0282	-0.37415	-0.41298	-0.374	-0.44579	-0.20952	-0.2738	-0.28337	-0.61647	-0.35542	-0.30046	-0.84559	-0.57937	-0.19391	-0.75763	-1.1959	-0.093344	-0.0090381	-0.81438	-0.13903	-0.29638	-1.3732
1	971	721	0	-0.83521	-0.68826	-1.0046	-0.99752	-1.0036	-0.091674	-0.82196	-0.37796	-0.74224	-0.0070565	-0.076288	-0.086878	-0.37537	-0.35531	-0.068127	-0.03418	-0.16593	-0.16699	-0.31424	-0.30887	-0.23054	-0.09984	-0.35967	-0.35002	-0.0282	-0.37415	-0.41298	-0.374	-0.43842	-0.20952	-0.2738	-0.1288	-0.61647	-0.35542	-0.30046	-0.84559	-0.67147	-0.19391	-0.78654	-0.25374	-0.11759	-0.28197	-0.75448	-0.13903	-0.18186	-1.3438
1	972	459	0	-0.95774	-0.70573	-1.5943	-1.3323	-1.1749	-0.67001	-0.82196	-0.37796	-0.7208	-0.0070565	-0.076288	-0.086878	-0.37537	-0.35531	-0.068127	-0.03418	-0.16593	-0.16699	-0.31424	-0.30887	-0.23054	-0.09984	-0.35967	-0.35002	-0.0282	-0.37415	-0.41298	-0.374	-0.44579	-0.20952	-0.2738	0.45651	-0.61647	-0.35542	-0.30046	-0.84559	-0.6593	-0.19391	-0.58023	-1.0458	0.9361	-0.40298	-1.0347	-0.13903	0.15147	-1.2671
1	973	1088	0	-0.80601	-0.75102	-0.99986	-1.0758	-0.82966	-0.080249	-0.71376	-0.21893	-0.64766	-0.0070565	-0.076288	-0.086878	-0.37537	-0.35531	-0.068127	-0.03418	-0.16593	-0.076938	-0.31424	-0.30887	0.4948	-0.09984	-0.35967	-0.35002	-0.0282	-0.28637	-0.41298	-0.374	-0.44579	-0.20952	-0.2738	-0.22872	-0.61647	-0.35542	-0.30046	-0.82945	-0.54495	-0.19391	-0.72664	-0.12666	-0.28981	-0.43649	-0.65414	-0.13903	-0.3004	-0.96802
1	974	262	0	-1.1305	-0.50613	-1.7359	-1.2671	-1.4117	-2.6168	-0.82196	-0.37796	-0.84015	-0.0070565	-0.076288	-0.086878	-0.37537	-0.35531	-0.068127	-0.03418	-0.16593	-0.16699	-0.31424	-0.30887	-0.23054	-0.09984	-0.35967	-0.35002	-0.0282	-0.37415	-0.41298	-0.374	-0.44579	-0.20952	-0.2738	-0.28337	-0.61647	-0.35542	-0.30046	-0.84559	-0.67147	-0.19391	-0.79671	-1.3106	0.25176	-1.3034	-0.80191	-0.13903	-0.20809	-1.7577
1	975	305	0	-1.3013	-0.7	-1.7923	-1.4993	-1.5992	-1.02	-0.82196	-0.37796	-0.47522	-0.0070565	-0.076288	-0.086878	-0.37537	-0.35531	-0.068127	-0.03418	-0.16593	-0.16699	-0.31424	-0.30887	-0.23054	-0.09984	-0.35967	-0.35002	-0.0282	-0.37415	-0.41298	-0.374	-0.44579	-0.20952	-0.2738	-0.027727	-0.61647	-0.35542	-0.30046	-0.84559	-0.67147	-0.19391	-0.79671	-1.2907	0.52514	-1.5358	-1.267	-0.13903	-0.22189	-1.6322
1	976	230	0	-1.2632	-0.78291	-1.4997	-1.3396	-0.37471	-2.23	-0.82196	-0.37796	-1.0328	-0.0070565	-0.076288	-0.086878	-0.37537	-0.35531	-0.068127	-0.03418	-0.16593	-0.16699	-0.31424	-0.30887	-0.23054	-0.09984	-0.35967	-0.35002	-0.0282	-0.37415	-0.41298	-0.374	-0.44579	-0.20952	-0.2738	0.23196	-0.61647	-0.35542	-0.30046	-0.84559	0.5035	-0.19391	-0.53037	-1.2158	0.12689	-1.4038	-1.267	-0.13903	-0.45165	-1.2861
1	977	467	0	-0.28856	-0.8566	-0.29681	-0.4782	-1.0836	0.68331	-0.82196	-0.37796	-0.20078	-0.0070565	-0.076288	-0.086878	-0.37537	-0.35531	-0.068127	-0.03418	-0.16593	-0.16699	-0.31424	-0.30887	-0.23054	-0.09984	-0.35967	-0.35002	-0.0282	-0.37415	-0.41298	-0.374	-0.44579	-0.20952	-0.2738	-0.28337	-0.61647	-0.094931	-0.30046	-0.84559	-0.30707	-0.19391	-0.11211	0.085912	-0.046438	1.3924	0.50064	-0.13903	-0.29353	-1.0643
1	978	330	0	-1.2911	-0.73556	-1.865	-1.5829	-1.2432	-1.2288	-0.085164	0.1163	-1.256	-0.0070565	-0.076288	-0.086878	-0.37537	-0.35531	-0.068127	-0.03418	-0.16593	-0.16699	-0.31424	-0.30887	-0.23054	-0.09984	-0.35967	0.25001	-0.0282	-0.37415	-0.41298	-0.374	-0.44579	-0.20952	-0.2738	0.098798	-0.61647	-0.35542	-0.30046	-0.84559	-0.67147	-0.19391	-0.79671	-1.4247	0.91402	-0.88626	-0.41914	-0.13903	-0.1224	-1.2925
1	979	1012	0	-0.72608	-0.43781	-1.0721	-1.0239	-0.79175	-0.22566	-0.82196	-0.37796	-0.55173	-0.0070565	-0.076288	-0.086878	-0.37537	-0.35531	-0.068127	-0.03418	-0.16593	-0.16699	-0.31424	-0.30887	-0.23054	-0.09984	-0.35967	-0.35002	-0.0282	-0.36689	-0.41298	-0.374	-0.44579	-0.20952	-0.2738	-0.28337	-0.61647	-0.35542	-0.30046	-0.84559	-0.66963	-0.19391	-0.79671	-0.15937	-0.29147	0.35333	-0.33662	-0.13903	-0.33016	-1.2237
1	980	341	0	-0.92314	-0.75345	-1.4159	-1.1898	-0.91728	-2.2492	-0.82196	-0.37796	-0.76725	-0.0070565	-0.076288	-0.086878	-0.37537	-0.35531	-0.068127	-0.03418	-0.16593	-0.16699	-0.31424	-0.30887	-0.23054	-0.09984	-0.35967	-0.35002	-0.0282	-0.37415	-0.41298	0.57845	0.036483	-0.20952	-0.2738	-0.28337	-0.61647	-0.35542	-0.30046	-0.84559	-0.67147	-0.19391	-0.18259	-1.1051	-0.55766	-1.0198	-1.267	-0.13903	-0.52769	-1.3788
1	981	470	0	-1.5152	-0.55811	-1.8493	-1.4292	-0.21258	-1.2248	-0.82196	-0.37796	-0.71538	-0.0070565	-0.076288	-0.086878	-0.37537	-0.35531	-0.068127	-0.03418	-0.16593	-0.16699	-0.31424	-0.30887	-0.23054	-0.09984	-0.35967	-0.35002	-0.0282	-0.37415	-0.41298	-0.374	-0.44579	-0.20952	-0.2738	-0.24384	-0.61647	-0.35542	-0.30046	-0.84559	-0.60811	-0.19391	-0.70628	-1.1232	1.0652	-0.73698	-1.1607	-0.13903	0.27684	-1.5764
1	982	207	0	-0.73214	-0.66501	-1.4415	-1.0494	-1.3351	-0.17842	-0.82196	-0.37796	-0.93346	-0.0070565	-0.076288	-0.086878	-0.37537	-0.35531	-0.068127	-0.03418	-0.16593	-0.16699	-0.31424	-0.30887	-0.23054	-0.09984	-0.35967	-0.35002	-0.0282	-0.37415	-0.41298	2.9272	0.32143	-0.20952	-0.2738	-0.28337	-0.61647	-0.35542	-0.30046	-0.84559	-0.30512	-0.19391	1.2327	-0.70997	-0.55766	-0.040078	-0.8846	-0.13903	-0.48159	-0.79701
1	983	68	0	-1.1394	-0.79062	-1.1668	-1.0265	-0.098846	-1.02	-0.82196	-0.37796	-1.6951	-0.0070565	-0.076288	-0.086878	-0.37537	-0.35531	-0.068127	-0.03418	-0.16593	-0.16699	-0.31424	-0.30887	-0.23054	-0.09984	-0.35967	-0.35002	-0.0282	-0.37415	-0.41298	-0.374	-0.44579	-0.20952	-0.2738	-0.28337	-0.61647	-0.35542	-0.30046	-0.84559	0.32112	-0.19391	-0.646	-0.82845	-0.4134	-1.2363	-1.267	-0.13903	-0.43418	-1.1078
1	984	461	0	-0.97099	-0.76393	-1.1777	-1.0234	0.48192	-0.44204	-0.82196	-0.37796	-0.9318	-0.0070565	-0.076288	-0.086878	-0.37537	-0.35531	-0.068127	-0.03418	-0.16593	-0.16699	-0.31424	-0.30887	-0.23054	-0.09984	-0.35967	-0.35002	-0.0282	0.16577	-0.41298	-0.374	-0.44579	-0.20952	-0.2738	-0.28337	-0.61647	-0.33136	-0.30046	-0.84559	-0.52624	-0.19391	-0.69499	-1.2477	-0.46188	0.44682	0.70442	-0.13903	-0.52079	-1.2255
1	985	1057	0	-1.0959	-0.67781	-1.2424	-1.1282	-0.9059	-0.17918	-0.82196	-0.37796	-0.66996	-0.0070565	-0.076288	-0.086878	-0.37537	-0.35531	-0.068127	-0.03418	-0.16593	-0.16699	-0.31424	-0.30887	-0.23054	-0.09984	-0.35967	-0.35002	-0.0282	-0.37415	-0.41298	-0.374	-0.44579	-0.20952	-0.2738	-0.19197	-0.61647	-0.35542	-0.30046	-0.84559	-0.66971	-0.19391	-0.79671	-0.71566	-0.36055	0.032984	-0.69476	-0.13903	-0.18132	-1.2235
1	987	476	0	-0.73612	-0.59161	-1.0764	-1.0436	-0.69243	-0.16982	-0.82196	-0.37796	-0.76384	-0.0070565	-0.076288	-0.086878	-0.37537	-0.35531	-0.068127	-0.03418	-0.16593	-0.16699	-0.31424	-0.30887	-0.23054	-0.09984	-0.35967	-0.35002	-0.0282	-0.3047	-0.41298	-0.374	-0.44579	-0.20952	-0.2738	0.52216	-0.61647	-0.35542	-0.30046	-0.84559	-0.605	-0.19391	-0.74434	-0.23021	0.30106	0.018639	-0.46725	-0.13903	-0.16983	-1.1767
1	988	962	0	-0.70032	-0.66691	-0.93881	-1.0283	-0.72867	0.10204	-0.82196	-0.37796	-0.71021	-0.0070565	-0.076288	-0.086878	-0.37537	-0.35531	-0.068127	-0.03418	-0.16593	-0.16699	-0.31424	-0.30887	-0.23054	-0.09984	-0.35967	-0.35002	-0.0282	-0.37415	-0.41298	0.024348	-0.36848	-0.20952	-0.2738	0.029133	-0.59869	-0.35542	-0.30046	-0.84559	-0.65212	-0.19391	-0.61273	0.040471	-0.1514	-0.11395	-0.502	-0.13903	-0.23016	-1.0614
1	989	171	0	-0.77182	-0.67182	-1.4781	-1.0557	-0.81709	-0.58411	-0.82196	-0.37796	-0.90933	-0.0070565	-0.076288	-0.086878	1.334	-0.35531	-0.068127	-0.03418	-0.16593	-0.16699	-0.31424	-0.30887	-0.23054	-0.09984	-0.35967	-0.35002	-0.0282	-0.37415	-0.41298	1.1551	2.2349	-0.20952	-0.2738	-0.28337	0.91248	-0.35542	-0.30046	-0.84559	-0.67147	-0.19391	1.3205	-0.67634	-0.55766	-0.17278	-0.27548	-0.13903	-0.52769	0.19644
1	990	530	0	-0.44802	-0.74112	-0.54226	-0.8689	-1.088	-0.34095	0.23725	3.0666	-0.70333	-0.0070565	-0.076288	-0.086878	-0.37537	-0.35531	-0.068127	-0.03418	-0.16593	-0.16699	-0.31424	-0.30887	-0.23054	-0.09984	-0.35967	-0.35002	-0.0282	-0.37415	-0.41298	-0.374	-0.44579	-0.20952	-0.2738	0.010785	-0.61647	-0.35542	-0.30046	-0.84559	-0.67147	-0.19391	-0.79671	0.59255	-0.46509	-0.085793	-0.20809	-0.13903	-0.49468	-0.77482
1	991	398	0	-0.12833	-0.69306	-0.27423	-0.33744	-0.84678	0.67103	-0.82196	-0.37796	0.097186	-0.0070565	-0.076288	-0.086878	-0.37537	-0.35531	-0.068127	-0.03418	-0.16593	-0.16699	-0.31424	-0.30887	-0.23054	-0.09984	-0.35967	-0.35002	-0.0282	-0.37415	-0.41298	-0.374	-0.43244	-0.20952	-0.2738	-0.096722	-0.61647	1.1843	-0.30046	-0.84559	0.44	-0.19391	-0.016057	0.39537	-0.55766	1.5819	0.69122	-0.13903	-0.47974	-0.065961
1	995	722	0	-1.4662	-0.68183	-1.5168	-1.2465	-0.98885	-0.50616	-0.82196	-0.37796	-1.1821	-0.0070565	-0.076288	-0.086878	-0.37537	-0.35531	-0.068127	-0.03418	-0.16593	-0.16699	-0.31424	-0.30887	-0.23054	-0.09984	-0.35967	-0.35002	-0.0282	-0.37415	-0.41298	-0.374	-0.44579	-0.20952	-0.2738	-0.20617	-0.61647	-0.35542	-0.30046	-0.84559	-0.67147	-0.19391	-0.79671	-1.0988	0.21137	-0.70389	-0.77054	-0.13903	-0.33212	-1.381
1	996	795	0	-0.89919	-0.79528	-1.0299	-1.0259	-0.86536	-0.12802	-0.82196	-0.37796	-0.87234	-0.0070565	-0.076288	-0.086878	-0.37537	-0.35531	-0.068127	-0.03418	-0.16593	-0.16699	-0.31424	-0.30887	-0.23054	-0.09984	-0.35967	-0.35002	-0.0282	-0.37415	-0.41298	-0.374	-0.44579	-0.20952	-0.2738	-0.28337	-0.61647	-0.35542	-0.30046	-0.84559	-0.67147	-0.19391	-0.79302	0.23302	0.023337	0.11132	-0.31205	-0.13903	-0.31624	-1.0081
1	997	197	0	-0.93643	-0.7373	-0.92801	-1.1803	0.045137	-1.4378	-0.82196	-0.37796	-0.48205	-0.0070565	-0.076288	-0.086878	-0.37537	-0.35531	-0.068127	-0.03418	-0.16593	-0.16699	-0.31424	-0.30887	-0.23054	-0.09984	-0.35967	-0.35002	-0.0282	-0.37415	-0.41298	-0.374	-0.44579	-0.20952	-0.2738	-0.28337	-0.61647	-0.35542	-0.30046	-0.84559	0.45805	-0.19391	-0.62587	-0.68134	-0.13624	-0.86243	-1.2094	-0.13903	-0.31037	-1.2238
1	998	549	0	-0.65665	-0.65998	-0.77934	-0.6387	-0.86857	0.32662	-0.82196	-0.37796	-0.084744	-0.0070565	-0.076288	-0.086878	-0.37537	-0.35531	-0.068127	-0.03418	-0.16593	-0.16699	-0.31424	-0.30887	-0.23054	-0.09984	-0.35967	-0.35002	-0.0282	-0.37415	-0.41298	-0.374	-0.44579	-0.20952	-0.2738	0.041098	-0.61647	0.022575	-0.30046	-0.84559	-0.033014	-0.19391	-0.5179	-0.080144	-0.12194	0.22083	-0.6856	-0.13903	-0.35132	-1.0741
1	1000	274	0	-1.0723	-0.77909	-1.9213	-1.4078	-1.0806	-1.4325	0.93745	-0.37796	-1.292	-0.0070565	-0.076288	-0.086878	-0.37537	-0.35531	-0.068127	-0.03418	-0.16593	-0.16699	-0.31424	-0.30887	-0.23054	-0.09984	-0.35967	0.59773	-0.0282	-0.22671	-0.41298	-0.374	-0.44579	-0.20952	-0.2738	-0.28337	-0.61647	-0.35542	-0.30046	-0.84559	-0.36039	-0.19391	-0.65775	-1.2522	-0.40552	-1.6944	-0.33922	-0.13903	-0.48126	-0.32628
1	1001	402	0	-1.2821	-0.79465	-1.2805	-1.2623	-1.2713	-0.8965	-0.82196	-0.37796	-0.9825	-0.0070565	-0.076288	-0.086878	-0.37537	-0.35531	-0.068127	-0.03418	-0.16593	-0.16699	-0.31424	-0.30887	-0.23054	-0.09984	-0.35967	-0.25909	-0.0282	-0.37415	-0.41298	-0.374	-0.44579	-0.20952	-0.2738	-0.28337	-0.61647	-0.35542	-0.30046	-0.84559	-0.56964	-0.19391	-0.79671	-0.90108	0.79501	0.015987	-0.22427	-0.13903	0.44019	-1.4594
1	1002	537	0	-1.4693	-0.77585	-1.7257	-1.3413	-1.2965	-0.99383	-0.82196	-0.37796	-0.86645	-0.0070565	-0.076288	-0.086878	-0.37537	-0.35531	-0.068127	-0.03418	-0.16593	-0.16699	-0.31424	-0.30887	-0.23054	-0.09984	-0.35967	-0.35002	-0.0282	-0.37415	-0.41298	-0.374	-0.44579	-0.20952	-0.2738	-0.13809	-0.61647	-0.35542	-0.30046	-0.84559	-0.67147	-0.19391	-0.79671	-1.3164	0.76628	-0.76069	-1.081	-0.13903	0.315	-1.4531
1	1003	798	0	-1.1671	-0.75088	-1.3578	-1.2799	-1.0686	-0.52272	-0.82196	-0.37796	-0.89612	-0.0070565	-0.076288	-0.086878	-0.37537	-0.35531	-0.068127	-0.03418	-0.16593	-0.16699	-0.31424	-0.30887	-0.23054	-0.09984	-0.35967	-0.35002	-0.0282	-0.37415	-0.41298	-0.374	-0.44579	-0.20952	-0.2738	-0.28337	-0.61647	-0.35542	-0.30046	-0.84119	-0.67147	-0.19391	-0.79487	-1.2101	-0.17181	-0.30922	-0.73926	-0.13903	-0.52769	-1.4957
1	1004	462	0	-0.71397	-0.70317	-1.0485	-0.96594	-0.80922	-0.46937	-0.82196	-0.37796	-0.28448	-0.0070565	-0.076288	-0.086878	-0.37537	-0.35531	-0.068127	-0.03418	-0.16593	-0.16699	-0.31424	-0.30887	-0.23054	-0.09984	-0.35967	-0.2935	-0.0282	-0.37415	-0.41298	-0.374	-0.44579	-0.20952	-0.2738	0.7798	-0.61647	-0.35542	-0.30046	-0.84559	0.4586	-0.19391	-0.53151	-0.0081542	-0.0098535	0.17875	-0.34787	-0.13903	-0.43479	-0.90072
1	1005	383	0	-1.0823	-0.62493	-1.4604	-1.2636	-1.3227	-0.68164	-0.82196	-0.37796	-0.85307	-0.0070565	-0.076288	-0.086878	-0.37537	-0.35531	-0.068127	-0.03418	-0.16593	-0.16699	-0.31424	-0.30887	-0.23054	-0.09984	-0.35967	-0.35002	-0.0282	-0.37415	-0.41298	-0.374	-0.44579	-0.20952	-0.2738	0.84406	-0.60754	-0.35542	-0.30046	-0.84559	-0.67147	-0.19391	-0.79671	-0.87838	0.026236	-0.47356	-0.94181	-0.13903	-0.10092	-1.2666
1	1007	749	0	-0.34148	-0.60785	-0.70222	-0.77828	-0.82469	0.061328	-0.81511	-0.37796	-0.32275	-0.0070565	-0.076288	-0.086878	-0.37537	-0.35531	-0.068127	-0.03418	-0.16593	0.45432	-0.31424	-0.30887	-0.23054	-0.09984	-0.35967	-0.31515	-0.0282	-0.37415	-0.41298	-0.2459	-0.23307	-0.20952	-0.2738	0.31433	-0.42019	-0.28878	-0.30046	-0.84559	-0.42612	-0.19391	0.28361	0.2969	-0.50852	0.78041	0.62686	-0.13903	-0.49796	-0.44274
1	1008	161	0	-0.84652	-0.69676	-1.7371	-1.1683	-1.4418	-2.0954	-0.63194	-0.37796	-0.74796	-0.0070565	-0.076288	-0.086878	-0.37537	-0.35531	-0.068127	-0.03418	-0.16593	-0.16699	-0.31424	-0.30887	-0.23054	-0.09984	-0.35967	-0.35002	-0.0282	-0.37415	-0.41298	-0.374	-0.44579	-0.20952	-0.2738	-0.28337	-0.61647	-0.35542	-0.30046	-0.84559	0.91976	-0.19391	-0.79671	-0.93105	-0.4967	-1.6011	-1.0275	-0.13903	-0.43882	-0.57805
1	1009	315	0	-1.3327	-0.77668	-1.8001	-1.6175	-1.5103	-2.5489	-0.82196	-0.37796	-0.62148	-0.0070565	-0.076288	-0.086878	-0.37537	-0.35531	-0.068127	-0.03418	-0.16593	-0.16699	-0.31424	-0.30887	-0.23054	-0.09984	-0.35967	-0.35002	-0.0282	-0.37415	-0.41298	-0.374	-0.44579	-0.20952	-0.2738	-0.18901	-0.61647	-0.35542	-0.30046	-0.84559	-0.67147	-0.19391	-0.79671	-1.6398	0.53536	-1.1317	-1.1805	-0.13903	0.040814	-1.5155
1	1011	583	0	-0.99366	-0.7782	-1.2567	-1.1949	-1.2424	0.064194	-0.82196	-0.37796	-0.8416	-0.0070565	-0.076288	-0.086878	-0.37537	-0.35531	-0.068127	-0.03418	-0.16593	-0.16699	-0.31424	-0.30887	-0.23054	-0.09984	-0.35967	-0.35002	-0.0282	-0.37415	-0.41298	-0.374	-0.44579	-0.20952	-0.2738	0.16172	-0.5402	-0.35542	-0.30046	-0.84559	-0.64912	-0.19391	-0.7439	-0.7051	0.070985	0.13839	-0.68105	-0.13903	-0.52769	-1.3776
1	1012	198	0	-0.99793	-0.41438	-2.0979	-1.3064	0.18086	-1.3879	-0.82196	-0.37796	-0.96819	-0.0070565	-0.076288	-0.086878	-0.37537	-0.35531	-0.068127	-0.03418	-0.16593	-0.16699	-0.31424	-0.30887	-0.23054	-0.09984	-0.35967	-0.35002	-0.0282	-0.37415	-0.41298	-0.374	-0.44579	-0.20952	-0.2738	2.2243	-0.61647	-0.35542	-0.30046	-0.84559	0.89513	-0.19391	-0.28148	-1.1988	-0.35959	-1.4275	-1.267	-0.13903	0.19434	-0.92871
1	1013	343	0	-0.3073	-0.72565	-0.15166	-0.59534	-0.34712	0.081668	-0.82196	-0.37796	-0.6358	-0.0070565	-0.076288	-0.086878	-0.35153	-0.35531	-0.068127	-0.03418	-0.16593	-0.16699	-0.31424	-0.30887	-0.23054	-0.09984	-0.35967	-0.35002	-0.0282	-0.3206	-0.41298	-0.2924	-0.33738	-0.20952	-0.2738	-0.28337	-0.61647	-0.35542	-0.30046	-0.84559	-0.21474	-0.19391	-0.13525	0.5003	-0.55766	0.83628	-0.059229	-0.13903	-0.52769	-0.54654
1	1014	762	0	-0.78124	-0.65863	-1.2973	-1.113	0.20813	-0.30941	-0.82196	-0.37796	-0.45356	-0.0070565	-0.076288	-0.086878	-0.37537	-0.35531	-0.068127	-0.03418	-0.16593	-0.16699	-0.31424	-0.30887	-0.23054	-0.09984	-0.11534	-0.35002	-0.0282	-0.37415	-0.41298	-0.374	-0.44579	-0.20952	-0.2738	0.1787	-0.61647	-0.35542	-0.30046	-0.84559	-0.22146	-0.19391	-0.79671	-0.56335	0.085433	-0.26485	-0.7409	-0.13903	-0.25146	-1.2177
1	1015	1163	0	-1.3272	-0.72354	-1.5616	-1.3619	-1.0595	-0.33557	-0.82196	-0.37796	-1.0564	-0.0070565	-0.076288	-0.086878	-0.37537	-0.35531	-0.068127	-0.03418	-0.16593	-0.16699	-0.31424	-0.30887	-0.23054	-0.09984	-0.35967	-0.35002	-0.0282	-0.37415	-0.41298	-0.374	-0.44579	-0.20952	-0.2738	0.048472	-0.61647	-0.35542	-0.30046	-0.84559	-0.67147	-0.19391	-0.79671	-1.4297	-0.19607	-0.72119	-1.0058	-0.13903	-0.29736	-1.5137
1	1016	213	0	-1.0423	-0.70917	-1.0721	-1.0022	-0.55495	-0.58317	-0.82196	-0.37796	-0.59041	-0.0070565	-0.076288	-0.086878	-0.37537	-0.35531	-0.068127	-0.03418	-0.16593	-0.16699	-0.31424	-0.30887	-0.23054	-0.09984	-0.35967	-0.35002	-0.0282	-0.37415	-0.41298	-0.374	-0.44579	-0.20952	-0.2738	-0.28337	-0.61647	-0.15612	-0.30046	-0.84559	-0.020585	-0.19391	-0.60447	-0.42718	-0.16762	0.15755	-0.6969	-0.13903	-0.14314	-1.1866
1	1017	613	0	-0.68492	-0.67098	-0.80422	-0.95628	-0.84161	0.067227	-0.82196	-0.37796	-0.37936	-0.0070565	-0.076288	-0.086878	-0.37537	-0.35531	-0.068127	-0.03418	-0.16593	-0.16699	-0.31424	-0.30887	-0.23054	-0.09984	-0.35967	-0.35002	-0.0282	-0.37415	-0.41298	-0.374	-0.44579	-0.20952	-0.2738	-0.28337	-0.39898	-0.35542	-0.30046	-0.84559	-0.67147	-0.19391	-0.79671	0.43553	-0.12755	-0.10881	-0.42973	-0.13903	-0.50434	-1.2319
1	1018	515	0	-1.1559	-0.74873	-1.5511	-1.4447	-1.2145	-2.2278	-0.82196	-0.37796	-1.1591	-0.0070565	-0.076288	-0.086878	-0.37537	-0.35531	-0.068127	-0.03418	-0.16593	-0.16699	-0.31424	-0.30887	-0.23054	-0.09984	-0.35967	-0.15739	-0.0282	-0.37415	-0.41298	-0.374	-0.44579	-0.20952	-0.2738	-0.28337	-0.61647	-0.35542	-0.30046	-0.84559	-0.67147	-0.19391	-0.77678	-1.143	0.0090457	-1.1163	-0.30332	-0.13903	-0.061839	-0.97391
1	1020	409	0	-0.47245	-0.66204	-0.86473	-0.76816	0.80209	0.019641	-0.82196	-0.37796	-0.22643	-0.0070565	-0.076288	-0.086878	-0.37537	-0.35531	-0.068127	-0.03418	-0.16593	-0.16699	-0.31424	-0.30887	-0.23054	-0.09984	-0.35967	-0.35002	-0.0282	-0.14975	-0.41298	-0.374	-0.44579	-0.20952	-0.2738	-0.28337	-0.61647	1.3157	-0.30046	-0.84559	0.25072	-0.19391	-0.11189	-0.2787	-0.53366	0.49397	-0.19587	-0.13903	-0.32986	-0.059993
1	1021	196	0	-0.64706	-0.76824	-0.95185	-1.0245	-1.0523	-1.3975	-0.82196	-0.37796	-0.71641	-0.0070565	-0.076288	-0.086878	-0.37537	-0.35531	-0.068127	-0.03418	-0.16593	-0.16699	-0.31424	-0.30887	-0.23054	-0.09984	-0.35967	-0.35002	-0.0282	-0.37415	-0.41298	-0.374	-0.44579	-0.20952	-0.2738	2.1075	-0.61647	-0.35542	-0.30046	-0.84559	-0.67147	-0.19391	-0.79671	-0.89715	-0.011334	-1.2785	-0.87478	-0.13903	-0.22918	-0.99582
1	1022	342	0	-1.4169	-0.80439	-1.6922	-1.4885	-1.3169	-1.6471	-0.82196	-0.37796	-1.0944	-0.0070565	-0.076288	-0.086878	-0.37537	-0.35531	-0.068127	-0.03418	-0.16593	-0.16699	-0.31424	-0.30887	-0.23054	-0.09984	-0.35967	-0.35002	-0.0282	-0.37415	-0.41298	-0.374	-0.44579	-0.20952	-0.2738	-0.087889	-0.61647	-0.35542	-0.30046	-0.84559	-0.66603	-0.19391	-0.79671	-1.3728	0.36735	-0.91968	-1.267	-0.13903	-0.41616	-1.7157
1	1024	605	0	-0.51227	-0.62056	-0.81719	-0.89706	-1.2663	-0.33688	-0.82196	-0.37796	-0.48933	-0.0070565	-0.076288	-0.086878	-0.37537	-0.35531	-0.068127	-0.03418	-0.16593	-0.16699	-0.31424	-0.30887	-0.23054	-0.09984	-0.35967	-0.35002	-0.0282	-0.37415	-0.41298	-0.374	-0.44579	-0.20952	-0.2738	0.12119	-0.51471	-0.35542	-0.30046	-0.84559	1.1741	-0.19391	0.12348	0.026538	-0.55766	0.071566	-0.2838	-0.13903	-0.45936	-1.003
1	1025	577	0	-0.96111	-0.71336	-1.2185	-1.2264	-1.115	0.24438	-0.82196	-0.056486	-0.55649	-0.0070565	-0.076288	-0.086878	-0.37537	-0.35531	-0.068127	-0.03418	-0.16593	-0.16699	-0.31424	-0.30887	-0.23054	-0.09984	-0.35967	-0.22332	-0.0282	-0.37415	-0.41298	-0.374	-0.44579	-0.20952	-0.2738	-0.13529	-0.61647	-0.35542	-0.30046	-0.84559	-0.67147	-0.19391	-0.79671	-0.84882	0.21214	-0.12438	-0.58417	-0.13903	-0.29422	-1.3512
1	1026	377	0	-1.3061	-0.72119	-1.6271	-1.5744	-1.4117	-1.2763	-0.82196	-0.37796	-0.83599	-0.0070565	-0.076288	-0.086878	-0.37537	-0.35531	-0.068127	-0.03418	-0.16593	-0.16699	-0.31424	-0.30887	-0.23054	-0.09984	-0.35967	-0.35002	-0.0282	-0.37415	-0.41298	-0.374	-0.44579	-0.20952	-0.2738	-0.28337	-0.61647	-0.35542	-0.30046	-0.84559	-0.62703	-0.19391	-0.79671	-1.6242	0.70689	-0.53773	-0.54389	-0.13903	0.49344	-1.4042
1	1027	603	0	-1.0009	-0.74594	-1.3007	-1.1971	-0.79154	-0.53008	-0.82196	-0.37796	-0.64168	-0.0070565	-0.076288	-0.086878	-0.37537	-0.35531	-0.068127	-0.03418	-0.16593	-0.16699	-0.31424	-0.30887	-0.23054	-0.09984	-0.35967	-0.35002	-0.0282	-0.37415	-0.41298	-0.374	-0.44579	-0.20952	-0.2738	-0.28337	-0.61647	-0.35542	-0.30046	-0.84559	-0.67147	-0.19391	-0.78455	-0.68835	0.030802	-0.11101	0.46968	-0.13903	-0.14624	-1.1802
1	1028	850	0	-0.89261	-0.75528	-1.1501	-1.1863	-0.83273	-0.26871	-0.82196	-0.37796	-0.75454	-0.0070565	-0.076288	-0.086878	-0.37537	-0.35531	-0.068127	-0.03418	-0.16593	-0.16699	-0.31424	-0.30887	-0.23054	-0.09984	-0.35967	-0.35002	-0.0282	-0.3439	-0.41298	-0.374	-0.44579	-0.20952	-0.2738	0.052781	-0.6044	-0.22282	-0.30046	-0.84559	-0.42688	-0.19391	-0.58864	-0.6917	0.025738	0.083959	-0.034357	-0.13903	-0.1241	-1.314
1	1029	629	0	-0.37285	-0.53423	-0.6705	-0.74153	1.1972	-0.09508	-0.82196	-0.37796	0.082177	-0.0070565	-0.076288	-0.086878	-0.37537	-0.35531	-0.068127	-0.03418	-0.16593	-0.16699	-0.31424	-0.30887	-0.23054	-0.09984	-0.35967	-0.35002	-0.0282	0.65764	-0.41298	-0.374	-0.44579	-0.20952	-0.2738	0.029359	-0.61647	-0.3319	-0.30046	-0.84559	0.077643	-0.19391	-0.18078	0.41979	-0.46796	-0.052425	-0.5389	-0.13903	-0.47712	-0.92003
1	1030	207	0	-0.33382	-0.78355	-0.52121	-0.79742	-0.18326	-0.76949	-0.82196	-0.37796	-0.78069	-0.0070565	-0.076288	-0.086878	-0.33586	-0.35531	-0.068127	-0.03418	-0.16593	-0.16699	-0.31424	-0.30887	-0.23054	-0.09984	-0.35967	-0.35002	-0.0282	-0.37415	-0.41298	-0.16162	-0.138	-0.20952	-0.2738	-0.28337	-0.61647	-0.35542	-0.30046	-0.84559	-0.6355	-0.19391	-0.54292	0.30619	-0.55766	0.51238	-0.042647	-0.13903	-0.52769	-0.42279
1	1031	640	0	-0.75822	-0.69783	-1.1571	-1.0611	-0.91016	0.17022	-0.82196	-0.33737	-0.59249	-0.0070565	-0.076288	-0.086878	-0.37537	-0.35531	-0.068127	-0.03418	-0.16593	-0.16699	-0.31424	-0.30887	-0.23054	-0.09984	-0.35967	-0.35002	-0.0282	-0.35693	-0.41298	-0.374	-0.44579	-0.20952	-0.2738	-0.08026	-0.61647	-0.35542	-0.30046	-0.84559	-0.41342	-0.19391	-0.61614	-0.3911	-0.104	-0.013015	0.071088	-0.13903	-0.088431	-1.2759
1	1032	501	0	-0.22142	-0.77326	-0.092237	-0.38278	-0.89845	0.65978	-0.82196	-0.37796	-0.2232	-0.0070565	-0.076288	-0.086878	-0.37537	-0.35531	-0.068127	-0.03418	-0.16593	-0.16699	-0.31424	-0.30887	-0.23054	-0.09984	-0.35967	-0.35002	-0.0282	-0.37415	-0.41298	-0.374	-0.36096	-0.20952	-0.2738	-0.28337	-0.29603	0.82208	-0.30046	-0.84559	-0.20448	-0.19391	-0.22306	0.71207	-0.38638	1.5154	0.61172	-0.13903	-0.48007	-0.2841
1	1033	449	0	-1.1412	-0.72412	-1.1914	-1.3039	-1.2297	-0.75778	-0.82196	-0.37796	-0.72916	-0.0070565	-0.076288	-0.086878	-0.37537	-0.35531	-0.068127	-0.03418	-0.16593	-0.16699	-0.31424	-0.30887	-0.23054	-0.09984	-0.35967	-0.35002	-0.0282	-0.36597	-0.41298	-0.374	-0.44579	-0.20952	-0.2738	-0.28337	-0.61647	-0.35542	-0.30046	-0.84559	-0.61343	-0.19391	-0.79018	-0.83611	1.2818	-0.41411	-1.0497	-0.13903	-0.022564	-1.7614
1	1034	744	0	-0.71976	-0.6996	-0.81755	-0.96582	-0.95127	-0.095838	-0.82196	-0.37796	-0.69387	-0.0070565	-0.076288	-0.086878	-0.37537	-0.35531	-0.068127	-0.03418	-0.16593	-0.16699	-0.31424	-0.30887	-0.23054	-0.09984	-0.35967	-0.343	-0.0282	-0.33959	-0.41298	-0.374	-0.44579	-0.20952	-0.2738	-0.28337	-0.61647	-0.35542	-0.30046	-0.84559	-0.45925	-0.19391	-0.71593	0.12634	-0.14731	0.3306	-0.61034	-0.13903	-0.23643	-1.171
1	1035	339	0	-1.0787	-0.60416	-1.576	-1.3604	3.4992	-1.1191	-0.82196	-0.37796	-0.43432	-0.0070565	-0.076288	-0.086878	-0.37537	-0.35531	-0.068127	-0.03418	-0.16593	-0.16699	-0.31424	-0.30887	-0.23054	-0.09984	-0.35967	-0.057477	-0.0282	3.6093	-0.41298	-0.374	-0.44579	-0.20952	-0.2738	0.055953	-0.61647	-0.35542	-0.30046	-0.84559	1.0383	-0.19391	-0.70592	-1.2458	-0.55766	-1.6156	-0.67706	-0.13903	-0.52769	-1.195
1	1036	509	0	-0.14758	-0.53057	-0.37819	-0.54365	-1.0662	0.16178	-0.82196	-0.37796	0.12116	-0.0070565	-0.076288	-0.086878	-0.37537	-0.35531	-0.068127	-0.03418	-0.16593	-0.16699	-0.31424	-0.30887	-0.23054	-0.09984	-0.35967	-0.35002	-0.0282	-0.37415	-0.41298	2.0313	0.42696	-0.20952	-0.2738	-0.28337	-0.44852	0.27535	-0.30046	-0.84559	-0.344	-0.19391	1.0191	0.030487	-0.24515	0.7713	-0.029822	-0.13903	-0.36237	-0.6376
1	1037	931	0	-1.2811	-0.697	-1.6027	-1.2062	-0.44551	-0.5665	-0.82196	0.19883	-0.82252	-0.0070565	-0.076288	-0.086878	-0.37537	-0.35531	-0.068127	-0.03418	-0.16593	-0.16699	-0.31424	-0.30887	-0.23054	-0.09984	-0.35967	-0.35002	-0.0282	-0.37415	-0.41298	-0.374	-0.44579	-0.20952	-0.2738	-0.28337	-0.61647	-0.35542	-0.30046	-0.84559	-0.64947	-0.19391	-0.73529	-0.70433	-0.37334	-0.56852	-1.0283	-0.13903	-0.46449	-1.2082
1	1038	568	0	-0.82737	-0.69258	-0.92431	-1.0207	-1.1016	-0.10696	-0.82196	-0.37796	-0.28484	-0.0070565	-0.076288	-0.086878	-0.37537	-0.35531	-0.068127	-0.03418	-0.16593	-0.16699	-0.31424	-0.30887	-0.23054	-0.09984	-0.35967	-0.35002	-0.0282	-0.37415	-0.41298	-0.374	-0.44579	-0.20952	-0.2738	-0.28337	-0.61647	-0.35542	-0.30046	-0.84559	-0.67147	-0.19391	-0.79671	-0.11529	0.032793	-0.28594	-0.74745	-0.13903	-0.12865	-1.4048
1	1039	1243	0	-0.97382	-0.53971	-1.4005	-1.1766	-0.87233	-0.60021	-0.82196	-0.37796	-0.66719	-0.0070565	-0.076288	-0.086878	-0.37537	-0.35531	-0.068127	-0.03418	-0.16593	-0.16699	-0.31424	-0.30887	-0.23054	-0.09984	-0.35967	-0.35002	-0.0282	-0.37415	-0.41298	-0.374	-0.44579	-0.20952	-0.2738	0.2499	-0.61647	-0.35542	-0.30046	-0.84559	-0.59361	-0.19391	-0.76368	-0.85572	0.10162	0.10777	-0.40141	-0.13903	-0.36291	-1.1079
1	1040	195	0	-0.59078	-0.2524	-2.1933	-1.2986	-1.3538	-1.3371	-0.82196	-0.37796	-1.1157	-0.0070565	-0.076288	-0.086878	-0.37537	-0.35531	-0.068127	-0.03418	-0.16593	-0.16699	-0.31424	-0.30887	-0.23054	-0.09984	-0.35967	-0.35002	-0.0282	-0.37415	-0.41298	-0.374	-0.44579	-0.20952	-0.2738	5.0894	-0.1965	-0.35542	-0.30046	-0.84559	-0.67147	-0.19391	-0.3451	-1.2923	-0.55766	-0.68387	-0.7358	-0.13903	-0.52769	-0.8245
1	1041	391	0	-0.35072	-0.65851	-0.55342	-0.53005	-1.1513	0.40307	-0.82196	-0.37796	-0.067878	-0.0070565	-0.076288	-0.086878	-0.37537	-0.35531	-0.068127	-0.03418	-0.16593	-0.16699	-0.31424	-0.30887	-0.23054	-0.09984	-0.35967	-0.35002	-0.0282	-0.37415	-0.41298	1.1436	-0.10636	-0.20952	-0.2738	-0.093383	-0.61647	-0.35542	-0.30046	-0.84559	-0.57153	-0.19391	0.13671	-0.12819	0.032814	0.50643	-0.42616	-0.13903	-0.40577	-0.77054
1	1042	486	0	0.058657	-0.71025	0.21207	-0.33637	-1.1917	0.048425	-0.82196	-0.37796	-0.26805	-0.0070565	-0.076288	-0.086878	0.43108	-0.35531	-0.068127	-0.03418	-0.16593	-0.16699	-0.31424	-0.30887	-0.23054	-0.09984	-0.35967	-0.35002	-0.0282	0.76404	-0.41298	0.47522	0.97987	-0.20952	-0.2738	-0.28337	0.0065232	0.32186	-0.30046	-0.84559	0.51136	-0.19391	0.95216	0.7081	-0.51222	1.0124	0.011194	-0.13903	-0.51787	-0.42227
1	1044	470	0	-0.41473	-0.62707	-0.60182	-0.76852	-0.98142	-0.11829	-0.82196	-0.37796	-0.24528	-0.0070565	-0.076288	-0.086878	-0.37537	-0.35531	-0.068127	-0.03418	-0.16593	-0.16699	-0.31424	-0.30887	-0.23054	-0.09984	-0.35967	-0.35002	-0.0282	0.35575	-0.41298	-0.374	-0.44579	-0.20952	-0.2738	-0.28337	-0.61647	-0.35542	-0.30046	-0.84559	-0.32882	-0.19391	-0.11338	0.053241	-0.49502	-0.38129	-0.6602	-0.13903	-0.48708	-0.81634
1	1045	671	0	-0.66178	-0.71957	-0.87781	-0.95657	-0.80481	-0.044031	-0.82196	-0.37796	-0.6776	-0.0070565	-0.076288	-0.086878	-0.37537	-0.35531	-0.068127	-0.03418	-0.16593	-0.16699	-0.31424	-0.30887	2.7047	-0.09984	-0.35967	-0.35002	-0.0282	-0.067921	-0.41298	-0.374	-0.44579	-0.20952	-0.2738	-0.28337	-0.61647	-0.32787	-0.30046	-0.84559	-0.49418	-0.19391	-0.73771	0.029948	0.47569	0.14017	-0.22368	-0.13903	-0.049006	-1.2204
1	1046	767	0	-1.3695	-0.77626	-1.3683	-1.2141	-1.0124	-0.48584	-0.82196	-0.37796	-0.99882	-0.0070565	-0.076288	-0.086878	-0.37537	-0.35531	-0.068127	-0.03418	-0.16593	-0.16699	-0.31424	-0.30887	-0.23054	-0.09984	-0.35967	-0.35002	-0.0282	-0.37415	-0.41298	-0.374	-0.44579	-0.20952	-0.2738	-0.28337	-0.61647	-0.35542	-0.30046	-0.84559	-0.67147	-0.19391	-0.78141	-0.72543	-0.24499	-0.44753	-1.0128	-0.13903	-0.39306	-1.3353
1	1047	344	0	-0.26717	-0.75711	-0.34298	-0.38188	-1.0648	0.63935	-0.82196	-0.37796	0.18487	-0.0070565	-0.076288	-0.086878	-0.018862	-0.35531	-0.068127	-0.03418	-0.16593	-0.16699	-0.31424	-0.30887	-0.23054	-0.09984	-0.35967	-0.35002	-0.0282	-0.37415	-0.41298	-0.374	-0.16795	-0.20952	-0.2738	-0.17536	0.035885	1.9927	-0.30046	-0.84559	0.23884	-0.19391	0.65247	0.02795	-0.55766	1.343	0.62185	-0.13903	-0.058286	-0.45847
1	1048	664	0	-0.77382	-0.61141	-1.0309	-1.0898	-0.86704	-0.437	-0.82196	-0.37796	-0.59309	-0.0070565	-0.076288	-0.086878	-0.37537	-0.35531	-0.068127	-0.03418	-0.16593	-0.16699	-0.31424	-0.30887	-0.23054	-0.09984	-0.35967	-0.35002	-0.0282	-0.33542	-0.41298	-0.374	-0.44579	-0.20952	-0.2738	-0.20503	-0.61647	-0.35542	-0.30046	-0.84559	-0.67147	-0.19391	-0.79671	-0.42652	0.099636	-0.22763	-0.72793	-0.13903	-0.39132	-1.4107
1	1049	439	0	-0.31162	-0.63264	-0.61675	-0.7488	-1.4423	-0.40318	-0.82196	-0.37796	-0.34232	-0.0070565	-0.076288	-0.086878	0.9968	-0.35531	-0.068127	-0.03418	-0.16593	-0.16699	-0.31424	-0.30887	-0.23054	-0.09984	-0.35967	-0.35002	-0.0282	-0.37415	-0.41298	4.2881	1.5969	-0.20952	-0.2738	-0.046529	0.60422	0.012837	-0.30046	-0.84559	-0.56975	-0.19391	1.4919	-0.19959	-0.38453	0.11434	-0.45609	-0.13903	-0.40462	-0.118
1	1050	229	0	-0.7661	-0.19602	-1.5104	-1.0789	-1.3233	-1.1396	-0.82196	-0.37796	-0.20136	-0.0070565	-0.076288	-0.086878	-0.37537	-0.35531	-0.068127	-0.03418	-0.16593	-0.16699	-0.31424	-0.30887	-0.23054	-0.09984	-0.35967	-0.35002	-0.0282	0.83889	-0.41298	-0.374	-0.44579	-0.20952	-0.2738	-0.23469	-0.61647	-0.35542	-0.30046	-0.84559	0.1399	-0.19391	-0.47899	-1.2381	-0.55766	-1.0173	-0.97017	-0.13903	-0.01565	-0.91715
1	1051	410	0	-1.0089	-0.69754	-1.3722	-1.2742	-1.1989	-1.1251	-0.82196	-0.37796	-0.73096	-0.0070565	-0.076288	-0.086878	-0.37537	-0.35531	-0.068127	-0.03418	-0.16593	-0.16699	-0.31424	-0.30887	-0.23054	-0.09984	-0.35967	-0.35002	-0.0282	-0.37415	-0.41298	-0.374	-0.44579	-0.20952	-0.2738	-0.28337	-0.61647	-0.35542	-0.30046	-0.84559	-0.67147	-0.19391	-0.79671	-0.98061	0.23637	-0.81	-1.267	-0.13903	-0.038853	-1.7777
1	1052	931	0	-1.0214	-0.66817	-1.1305	-1.0612	-0.76194	-0.25852	-0.82196	-0.37796	-0.73763	-0.0070565	-0.076288	-0.086878	-0.37537	-0.35531	-0.068127	-0.03418	-0.16593	-0.16699	-0.31424	-0.30887	-0.23054	-0.09984	-0.35967	-0.35002	-0.0282	-0.13757	-0.41298	-0.374	-0.44579	-0.20952	-0.2738	-0.23946	-0.61647	-0.32762	-0.30046	-0.84559	-0.024707	-0.19391	-0.70383	-0.23892	-0.068049	0.099307	-0.50054	-0.13903	-0.37077	-1.1174
1	1053	377	0	0.020905	-0.69729	0.11137	-0.22049	-0.85774	0.79431	-0.754	-0.37796	0.20934	-0.0070565	-0.076288	-0.086878	-0.37537	-0.35531	-0.068127	-0.03418	-0.16593	-0.16699	-0.31424	-0.30887	-0.23054	-0.09984	-0.35967	-0.35002	-0.0282	-0.37415	-0.41298	-0.374	-0.44579	-0.20952	-0.2738	-0.26365	-0.61647	0.30262	-0.30046	-0.84559	-0.10263	-0.19391	0.54482	1.1366	-0.55766	1.3834	0.49276	-0.13903	-0.47285	-0.42278
1	1055	142	0	-0.14103	-0.75168	-0.063158	-0.51255	-0.9525	-0.24187	-0.82196	-0.37796	0.29673	-0.0070565	-0.076288	-0.086878	0.25755	-0.35531	-0.068127	-0.03418	-0.16593	-0.16699	-0.31424	-0.30887	-0.23054	-0.09984	-0.35967	-0.35002	-0.0282	-0.37415	-0.41298	-0.374	1.6678	-0.20952	-0.2738	-0.28337	0.47316	-0.30334	-0.30046	-0.84559	0.35129	-0.19391	0.25675	1.1264	-0.54038	1.1956	0.45257	-0.13903	-0.43813	-0.17459
1	1056	437	0	-0.85289	-0.59579	-1.2926	-1.1061	-0.80836	-0.48633	-0.82196	-0.37796	-0.58786	-0.0070565	-0.076288	-0.086878	-0.37537	-0.35531	-0.068127	-0.03418	-0.16593	-0.16699	-0.31424	-0.30887	-0.23054	-0.09984	-0.35967	-0.35002	-0.0282	1.3672	-0.41298	-0.374	-0.44579	-0.20952	-0.2738	-0.13885	-0.61647	-0.35542	-0.30046	-0.84559	0.61632	-0.19391	-0.61594	-0.67664	-0.0064154	-0.3481	-0.36042	-0.13903	-0.23811	-1.1357
1	1057	781	0	-0.51406	-0.6271	-0.9398	-0.97081	-0.73688	-0.071838	-0.82196	1.3339	-0.46912	-0.0070565	-0.076288	-0.086878	-0.37537	-0.35531	-0.068127	-0.03418	-0.16593	-0.16699	-0.31424	-0.30887	-0.23054	-0.09984	-0.35967	-0.19625	-0.0282	-0.37415	-0.41298	-0.374	-0.44579	-0.20952	-0.2738	0.091856	-0.61647	-0.35542	-0.30046	-0.84559	-0.66193	-0.19391	-0.79671	0.35383	-0.29425	-0.62408	-0.089581	-0.13903	-0.43203	-1.0089
1	1058	359	0	-0.45323	-0.81107	-0.71204	-0.78451	-0.90117	-0.088359	-0.82196	-0.37796	-0.38545	-0.0070565	-0.076288	-0.086878	-0.37537	-0.35531	-0.068127	-0.03418	-0.16593	-0.16699	-0.31424	-0.30887	-0.23054	-0.09984	-0.35967	-0.35002	-0.0282	-0.37415	-0.41298	-0.374	-0.44579	-0.20952	-0.2738	-0.28337	-0.61647	-0.35542	-0.30046	-0.84559	-0.67147	-0.19391	-0.79671	-0.25024	-0.1427	0.60259	-0.51489	-0.13903	-0.45682	-1.336
1	1059	470	0	-1.1646	-0.68922	-1.5461	-1.1678	-1.2981	-0.70157	-0.82196	-0.37796	-0.98451	-0.0070565	-0.076288	-0.086878	-0.37537	-0.35531	-0.068127	-0.03418	-0.16593	-0.16699	-0.31424	-0.30887	-0.23054	-0.09984	-0.35967	0.10496	-0.0282	-0.37415	-0.41298	-0.374	-0.44579	-0.20952	-0.2738	0.48591	-0.61647	-0.35542	-0.30046	-0.84559	-0.61207	-0.19391	-0.79671	-1.359	1.0396	-0.28614	-0.83449	-0.13903	0.24678	-1.3651
1	1060	680	0	-1.1843	-0.7733	-1.6211	-1.4067	-1.279	-0.93994	-0.82196	-0.37796	-0.7406	-0.0070565	-0.076288	-0.086878	-0.37537	-0.35531	-0.068127	-0.03418	-0.16593	-0.16699	-0.31424	-0.30887	-0.23054	-0.09984	-0.35967	-0.35002	-0.0282	-0.37415	-0.41298	-0.374	-0.44579	-0.20952	-0.2738	-0.28337	-0.61647	-0.35542	-0.30046	-0.84559	-0.67147	-0.19391	-0.79671	-0.70047	-0.29116	-0.8191	-0.8549	-0.13903	-0.10916	-1.7364
1	1062	337	0	-0.20061	-0.64194	-0.37715	-0.52361	-0.88912	0.4528	-0.26537	-0.37796	-0.098103	-0.0070565	-0.076288	-0.086878	-0.37537	-0.35531	-0.068127	-0.03418	-0.16593	6.0182	-0.31424	-0.30887	-0.23054	-0.09984	-0.35967	0.19138	-0.0282	-0.37415	-0.41298	-0.27909	-0.44579	-0.20952	-0.2738	0.04698	-0.43384	-0.35542	-0.30046	0.061658	-0.6549	-0.19391	-0.37184	0.73496	-0.55766	0.62012	-0.15239	1.1926	-0.52769	-0.15864
1	1063	275	0	-1.3115	-0.82354	-1.0801	-1.2075	-0.95298	-0.58508	-0.82196	-0.37796	-0.66159	-0.0070565	-0.076288	-0.086878	-0.37537	-0.35531	-0.068127	-0.03418	-0.16593	-0.16699	-0.31424	-0.30887	-0.23054	-0.09984	-0.35967	0.40693	-0.0282	-0.37415	-0.41298	-0.374	-0.44579	-0.20952	-0.2738	-0.28337	-0.61647	-0.35542	-0.30046	-0.84559	-0.40164	-0.19391	-0.79671	-0.65629	-0.55766	-0.80938	-1.1266	-0.13903	-0.41788	-1.1726
1	1065	952	0	-0.77477	-0.6404	-1.2004	-1.0365	0.89479	-0.23456	-0.82196	-0.37796	-0.59788	-0.0070565	-0.076288	-0.086878	-0.37537	-0.35531	-0.068127	-0.03418	-0.16593	-0.16699	-0.31424	-0.30887	-0.23054	-0.09984	-0.35967	-0.35002	-0.0282	-0.031219	-0.41298	-0.374	-0.44579	-0.20952	-0.2738	0.082935	-0.61647	-0.35542	-0.30046	-0.84559	-0.54251	-0.19391	-0.75974	-0.60495	0.10194	0.37637	-0.35368	-0.13903	-0.067972	-1.2103
1	1066	404	0	-0.24252	-0.64644	-0.54502	-0.61548	-1.153	-0.81305	-0.82196	-0.37796	-0.47868	-0.0070565	-0.076288	-0.086878	-0.37537	-0.35531	-0.068127	-0.03418	-0.16593	-0.16699	-0.31424	-0.30887	-0.23054	-0.09984	-0.35967	-0.35002	-0.0282	-0.37415	-0.41298	-0.374	-0.44579	-0.20952	-0.2738	-0.28337	-0.61647	0.81459	-0.30046	-0.84559	0.79081	-0.19391	-0.074779	0.27332	0.50234	1.1458	0.25836	-0.13903	-0.19546	-1.2385
1	1067	800	0	-0.92536	0.19592	-1.3767	-1.0917	-0.64258	-0.36518	-0.82196	-0.37796	-0.48395	-0.0070565	-0.076288	-0.086878	-0.37537	-0.35531	-0.068127	-0.03418	-0.16593	-0.16699	-0.31424	-0.30887	-0.23054	-0.09984	-0.35967	-0.35002	-0.0282	-0.36956	-0.41298	-0.374	-0.44579	-0.20952	-0.2738	-0.13477	-0.61647	-0.35542	-0.30046	-0.84559	-0.67147	-0.19391	-0.79671	-0.65856	0.27005	0.079243	-0.45228	-0.13903	-0.16695	-1.275
1	1068	508	0	-1.4663	-0.71236	-1.8644	-1.6387	-0.79424	-0.93712	-0.82196	-0.37796	-0.7126	-0.0070565	-0.076288	-0.086878	-0.37537	-0.35531	-0.068127	-0.03418	-0.16593	-0.16699	-0.31424	-0.30887	-0.23054	-0.09984	-0.35967	0.081253	-0.0282	-0.37415	-0.41298	-0.374	-0.44579	-0.20952	-0.2738	-0.22485	-0.603	-0.23175	-0.30046	-0.84559	-0.44119	-0.19391	-0.65259	-1.7023	0.12891	-0.61865	-1.124	-0.13903	-0.52769	-1.3894
1	1069	672	0	-0.36547	-0.72024	-0.41033	-0.54048	-1.2806	0.29659	-0.49047	-0.29744	-0.11611	-0.0070565	-0.076288	-0.086878	-0.37537	-0.35531	-0.068127	-0.03418	-0.16593	-0.16699	-0.31424	-0.30887	-0.23054	-0.09984	-0.35967	-0.31893	-0.0282	-0.37415	-0.41298	-0.374	-0.44579	-0.20952	-0.2738	-0.26678	-0.61647	-0.35542	-0.30046	-0.84559	-0.42564	-0.19391	-0.35598	0.040507	-0.20107	0.41961	-0.44949	-0.13903	-0.37643	-0.99742
1	1070	414	0	-0.79033	-0.60103	-1.1434	-0.9806	-1.0827	0.0091269	-0.82196	-0.37796	-0.47547	-0.0070565	-0.076288	-0.086878	-0.37537	-0.35531	-0.068127	-0.03418	-0.16593	-0.16699	-0.31424	-0.30887	-0.23054	-0.09984	-0.35967	-0.35002	-0.0282	-0.10818	-0.41298	-0.374	-0.44579	-0.20952	-0.2738	0.10188	-0.61647	-0.35542	-0.30046	-0.84559	-0.47846	-0.19391	-0.79317	-0.99418	0.3961	-0.16882	-0.8846	-0.13903	-0.098765	-1.3119
1	1071	440	0	-0.32743	-0.79781	-0.40236	-0.48931	-0.47716	0.53874	-0.82196	-0.37796	-0.34591	-0.0070565	-0.076288	-0.086878	-0.078035	-0.35531	-0.068127	-0.03418	-0.16593	-0.16699	-0.31424	-0.30887	-0.23054	-0.09984	-0.35967	-0.35002	-0.0282	-0.14054	-0.41298	-0.374	-0.095914	-0.20952	-0.2738	-0.28337	-0.25176	0.21547	-0.30046	-0.84559	-0.61648	-0.19391	-0.02605	0.43104	-0.55208	0.86943	-0.032298	-0.13903	-0.52769	-0.34818
1	1072	521	0	-0.95976	-0.72624	-1.4519	-1.2785	-1.371	-0.3472	-0.82196	-0.038634	-0.50035	-0.0070565	-0.076288	-0.086878	-0.37537	-0.35531	-0.068127	-0.03418	-0.16593	-0.16699	-0.31424	-0.30887	-0.23054	-0.09984	-0.35967	-0.35002	-0.0282	-0.37415	-0.41298	-0.374	-0.44579	-0.20952	-0.2738	-0.28337	-0.61647	-0.35542	-0.30046	-0.84559	-0.67147	-0.19391	-0.79671	-1.1795	0.25179	-0.25876	-0.75664	-0.13903	-0.2995	-1.0801
1	1073	675	0	-0.94963	-0.48712	-1.5047	-1.1585	-0.59445	-0.67582	-0.82196	-0.37796	-0.33423	-0.0070565	-0.076288	-0.086878	-0.37537	-0.35531	-0.068127	-0.03418	-0.16593	-0.16699	-0.31424	-0.30887	-0.23054	-0.09984	-0.35967	-0.35002	-0.0282	-0.37415	-0.41298	-0.374	-0.44579	-0.20952	-0.2738	0.79154	-0.61647	-0.35542	-0.30046	-0.84559	-0.67147	-0.19391	-0.79671	-0.71485	-0.47043	0.32488	-0.14493	-0.13903	-0.37476	-1.1943
1	1074	111	0	-0.53433	-0.64711	-0.82702	-0.8628	-0.8068	-1.0002	-0.82196	-0.37796	-0.64452	-0.0070565	-0.076288	-0.086878	-0.37537	-0.35531	-0.068127	-0.03418	-0.16593	-0.16699	-0.31424	-0.30887	-0.23054	-0.09984	-0.35967	-0.35002	-0.0282	0.54295	-0.41298	-0.374	-0.44579	-0.20952	-0.2738	0.57923	-0.61647	-0.35542	-0.30046	-0.84559	-0.093799	-0.19391	0.62266	-0.67559	-0.55766	-1.1099	-0.85976	-0.13903	-0.22854	-0.55861
1	1075	432	0	-0.50977	-0.6038	-1.0478	-0.7461	-1.2566	0.13766	-0.82196	0.54586	-0.31671	-0.0070565	-0.076288	-0.086878	-0.37537	-0.35531	-0.068127	-0.03418	-0.16593	-0.16699	-0.31424	-0.30887	-0.23054	-0.09984	-0.35967	-0.35002	-0.0282	-0.20414	-0.41298	-0.374	-0.44579	-0.20952	-0.2738	0.62782	-0.61647	-0.35542	-0.30046	-0.84559	-0.42655	-0.19391	-0.75937	-0.35518	-0.55766	-1.0603	-1.1356	-0.13903	-0.5056	-1.1615
1	1076	911	0	-0.8342	-0.67547	-0.89884	-1.047	-0.78205	-0.27646	-0.82196	-0.37796	-0.67686	-0.0070565	-0.076288	-0.086878	-0.37537	-0.35531	-0.068127	-0.03418	-0.16593	-0.16699	-0.31424	-0.30887	-0.23054	-0.09984	-0.35967	-0.35002	-0.0282	-0.3298	-0.41298	-0.374	-0.44579	-0.20952	-0.2738	-0.28337	-0.61647	-0.35542	-0.30046	-0.84559	-0.56731	-0.19391	-0.75164	-0.054743	-0.24338	-0.013551	-0.57673	-0.13903	-0.4823	-1.2228
1	1077	207	0	-1.6926	-0.77091	-1.8649	-1.7014	-1.5851	-2.5851	-0.82196	-0.37796	-0.85706	-0.0070565	-0.076288	-0.086878	-0.37537	-0.35531	-0.068127	-0.03418	-0.16593	-0.16699	-0.31424	-0.30887	-0.23054	-0.09984	-0.35967	-0.35002	-0.0282	-0.37415	-0.41298	-0.374	-0.44579	-0.20952	-0.2738	-0.28337	-0.61647	-0.35542	-0.30046	-0.84559	-0.67147	-0.19391	-0.79671	-1.5989	0.68114	-1.372	-0.72332	-0.13903	0.051113	-1.8529
1	1078	861	0	-1.0067	-0.76062	-1.4446	-1.2839	-1.2291	-0.42675	-0.82196	-0.37796	-0.45767	-0.0070565	-0.076288	-0.086878	-0.37537	-0.35531	-0.068127	-0.03418	-0.16593	-0.16699	-0.31424	-0.30887	-0.23054	-0.09984	-0.35967	-0.27723	-0.0282	-0.37415	-0.41298	-0.374	-0.44579	-0.20952	-0.2738	0.074281	-0.61647	-0.35542	-0.30046	-0.84559	-0.47078	-0.19391	-0.79671	-0.83347	0.55001	-0.4655	-0.42345	-0.13903	0.071369	-0.9995
1	1079	450	0	-0.77694	-0.69935	-1.5417	-1.103	2.6246	-1.3146	-0.82196	-0.37796	-0.66159	-0.0070565	-0.076288	-0.086878	-0.37537	-0.35531	-0.068127	-0.03418	-0.16593	-0.16699	-0.31424	-0.30887	-0.23054	-0.09984	-0.35967	-0.24558	-0.0282	2.0101	-0.41298	-0.374	-0.44579	-0.20952	-0.2738	-0.16778	-0.61647	-0.35542	-0.30046	-0.84559	0.17223	-0.19391	-0.79671	-0.14717	-0.30726	-1.0144	-0.85022	-0.13903	-0.47468	-1.3044
1	1080	597	0	-0.53329	-0.65142	-0.94134	-1.0077	-1.3121	-0.65204	-0.82196	-0.37796	-0.62878	-0.0070565	-0.076288	-0.086878	-0.37537	-0.35531	-0.068127	-0.03418	-0.16593	-0.16699	-0.31424	-0.30887	-0.23054	-0.09984	-0.35967	-0.35002	-0.0282	0.27472	-0.41298	-0.374	-0.44579	-0.20952	-0.2738	0.98639	-0.45037	-0.31826	-0.30046	-0.84559	0.84979	-0.19391	0.26125	-0.30817	-0.17694	-0.67467	0.10586	-0.13903	-0.29935	-0.91449
1	1081	653	0	-0.68869	-0.70325	-1.0695	-0.99789	-1.26	-0.34006	-0.82196	-0.37796	-0.83682	-0.0070565	-0.076288	-0.086878	-0.37537	-0.35531	-0.068127	-0.03418	-0.16593	-0.16699	-0.31424	-0.30887	-0.23054	-0.09984	-0.35967	-0.35002	-0.0282	-0.098752	-0.41298	-0.374	-0.44579	-0.20952	-0.2738	-0.26629	-0.61647	0.021448	-0.30046	-0.84559	0.36833	-0.19391	-0.42344	-0.040505	-0.55766	-0.78379	-0.97206	-0.13903	-0.52769	-1.0269
1	1082	186	0	-1.0944	-0.72557	-1.4914	-1.361	-1.2773	-2.3371	-0.82196	-0.37796	-0.90635	-0.0070565	-0.076288	-0.086878	-0.37537	-0.35531	-0.068127	-0.03418	-0.16593	-0.16699	-0.31424	-0.30887	-0.23054	-0.09984	-0.35967	-0.35002	-0.0282	-0.3544	-0.41298	-0.374	-0.44579	-0.20952	-0.2738	-0.28337	-0.61647	-0.35542	-0.30046	-0.84559	-0.45179	-0.19391	-0.71003	-1.1105	0.57573	-0.59428	-1.267	-0.13903	-0.25538	-1.6093
1	1083	252	0	-1.2073	-0.77565	-1.9848	-1.3856	-1.4166	-1.1043	0.27763	0.099234	-1.0481	-0.0070565	-0.076288	-0.086878	-0.37537	-0.35531	-0.068127	-0.03418	-0.16593	-0.16699	-0.31424	-0.30887	-0.23054	-0.09984	-0.35967	-0.35002	-0.0282	-0.37415	-0.41298	-0.374	-0.44579	-0.20952	-0.2738	-0.28337	-0.61647	0.52133	-0.30046	-0.84559	-0.24671	-0.19391	-0.57064	-1.0807	0.32852	-0.83978	-0.66102	-0.13903	-0.12796	-0.77516
1	1084	625	0	-0.27215	-0.56378	-0.5654	-0.62946	-0.91738	0.37653	-0.82196	-0.37796	0.094974	-0.0070565	-0.076288	-0.086878	-0.37537	-0.35531	-0.068127	-0.03418	-0.16593	-0.16699	-0.31424	-0.30887	-0.23054	-0.09984	-0.35967	-0.35002	-0.0282	-0.35064	-0.41298	0.25672	-0.23335	-0.20952	-0.2738	-0.28337	-0.55627	2.0389	-0.30046	-0.84559	0.63374	-0.19391	0.30151	0.16598	-0.55766	0.82723	1.6474	-0.13903	-0.52769	-0.42208
1	1085	571	0	-0.99814	-0.7836	-1.1475	-1.1695	-0.91546	-0.58458	-0.82196	-0.37796	-0.56976	-0.0070565	-0.076288	-0.086878	-0.37537	-0.35531	-0.068127	-0.03418	-0.16593	-0.16699	-0.31424	-0.30887	-0.23054	-0.09984	-0.35967	-0.35002	-0.0282	-0.37415	-0.41298	-0.374	-0.44579	-0.20952	-0.2738	-0.20528	-0.61647	-0.35542	-0.30046	-0.84559	-0.61931	-0.19391	-0.66845	-0.25865	0.55546	0.086126	-0.54684	-0.13903	0.2613	-0.98164
1	1086	539	0	-0.9256	-0.72189	-0.93731	-1.1678	-1.2523	-2.2746	-0.64212	-0.37796	-1.2814	-0.0070565	-0.076288	-0.086878	-0.37537	-0.35531	-0.068127	-0.03418	-0.16593	-0.16699	-0.31424	-0.30887	-0.23054	-0.09984	-0.35967	-0.35002	-0.0282	-0.32644	-0.41298	-0.374	-0.44579	-0.20952	-0.2738	-0.242	-0.61647	-0.35542	-0.30046	-0.84559	-0.53689	-0.19391	-0.77766	-0.83222	-0.4257	-1.5092	-0.89348	-0.13903	-0.42742	-1.3403
1	1087	330	0	-0.46469	-0.49256	-0.77156	-0.79213	-0.74208	-0.038238	-0.82196	-0.37796	-0.20262	-0.0070565	-0.076288	-0.086878	-0.37537	-0.35531	-0.068127	-0.03418	-0.16593	-0.16699	-0.31424	-0.30887	-0.23054	-0.09984	-0.35967	-0.35002	-0.0282	4.8538	-0.41298	-0.374	-0.44579	-0.20952	-0.2738	-0.28337	-0.61647	-0.35542	-0.30046	-0.84559	1.2663	-0.19391	-0.5184	0.0025572	-0.55766	0.1791	-0.17346	-0.13903	-0.52769	-0.69171
1	1088	141	0	-1.2055	-0.73949	-1.5474	-1.4885	-1.4029	-2.0439	-0.82196	-0.37796	-0.80506	-0.0070565	-0.076288	-0.086878	-0.37537	-0.35531	-0.068127	-0.03418	-0.16593	-0.16699	-0.31424	-0.30887	-0.23054	-0.09984	-0.35967	0.89735	-0.0282	-0.37415	-0.41298	-0.374	-0.44579	-0.20952	-0.2738	-0.28337	-0.61647	-0.35542	-0.30046	-0.84559	-0.67147	-0.19391	-0.79671	-1.0832	0.48926	-0.90502	-1.267	-0.13903	-0.20281	-1.78
1	1089	901	0	-1.1338	-0.65031	-1.3558	-1.2638	-1.1835	-0.21123	-0.82196	-0.37796	-0.87351	-0.0070565	-0.076288	-0.086878	-0.37537	-0.35531	-0.068127	-0.03418	-0.16593	-0.16699	-0.31424	-0.30887	-0.23054	-0.09984	-0.35967	-0.35002	-0.0282	-0.37415	-0.41298	-0.374	-0.44579	-0.20952	-0.2738	-0.28337	-0.61647	-0.35542	-0.30046	-0.84559	-0.67147	-0.19391	-0.76416	-0.76304	-0.089359	-0.47802	-0.98527	-0.13903	-0.095233	-1.4176
1	1090	702	0	-0.78569	-0.50336	-1.2936	-1.1392	-0.96099	-0.27604	-0.69953	-0.23313	-0.46276	-0.0070565	-0.076288	-0.086878	-0.37537	-0.35531	-0.068127	-0.03418	-0.16593	-0.16699	-0.31424	-0.30887	-0.23054	-0.09984	-0.35967	-0.082326	-0.0282	-0.37415	-0.41298	-0.374	-0.44579	-0.20952	-0.2738	-0.28337	-0.61647	-0.35542	-0.30046	-0.84559	-0.67147	-0.19391	-0.79671	-0.32765	0.77415	0.14977	-0.43743	-0.13903	-0.071742	-1.2488
1	1091	563	0	-0.24189	-0.63643	-0.29639	-0.53699	-0.54185	0.11347	-0.82196	-0.37796	0.093187	-0.0070565	-0.076288	-0.086878	-0.37537	-0.35531	-0.068127	-0.03418	-0.16593	-0.16699	-0.31424	-0.30887	-0.23054	-0.09984	-0.35967	-0.24799	-0.0282	0.094374	-0.41298	1.8466	-0.1817	-0.20952	-0.2738	-0.019589	0.61453	-0.35542	-0.30046	-0.84559	0.8982	-0.19391	0.24421	-0.35541	-0.24038	0.11595	-0.50632	0.39232	-0.44862	-0.57528
1	1092	313	0	-0.29213	-0.73673	-0.23012	-0.54445	-1.1042	0.31238	-0.82196	-0.37796	-0.46183	-0.0070565	-0.076288	-0.086878	-0.37537	-0.35531	-0.068127	-0.03418	-0.16593	2.1772	-0.31424	-0.30887	-0.23054	-0.09984	-0.35967	-0.35002	-0.0282	0.00076822	-0.41298	-0.22074	-0.44579	-0.20952	-0.2738	-0.28337	-0.61647	-0.35542	-0.30046	-0.84559	-0.14902	-0.19391	-0.67036	0.28392	-0.34625	0.23007	-0.62228	-0.13903	-0.49212	-0.52897
1	1094	290	0	-1.2398	-0.8465	-1.1646	-1.214	-0.97818	-0.57411	-0.82196	-0.37796	-0.83599	-0.0070565	-0.076288	-0.086878	-0.37537	-0.35531	-0.068127	-0.03418	-0.16593	-0.16699	-0.31424	-0.30887	-0.23054	-0.09984	-0.35967	-0.35002	-0.0282	-0.37415	-0.41298	-0.374	-0.44579	-0.20952	-0.2738	-0.28337	-0.61647	-0.35542	-0.30046	-0.84559	-0.67147	-0.19391	-0.79165	-0.61326	-0.17841	-0.50249	-1.0948	-0.13903	-0.20628	-1.4969
1	1095	162	0	-0.39817	-0.79586	-0.34846	-0.52721	-0.52902	0.18958	1.3802	-0.37796	-0.46276	-0.0070565	-0.076288	-0.086878	-0.2744	-0.35531	-0.068127	-0.03418	-0.16593	-0.16699	-0.31424	-0.30887	-0.23054	-0.09984	-0.35967	-0.35002	-0.0282	-0.37415	-0.41298	-0.374	0.14326	-0.20952	-0.2738	-0.28337	-0.61647	0.51401	-0.30046	-0.78054	-0.57958	-0.19391	0.30871	0.65984	-0.55766	1.0351	-0.061802	-0.13903	-0.52769	-0.41033
1	1096	327	0	-0.60649	-0.84372	-0.6984	-0.85407	-0.85183	0.36954	-0.82196	-0.37796	-0.86267	-0.0070565	-0.076288	-0.086878	-0.37537	-0.35531	-0.068127	-0.03418	-0.16593	-0.16699	-0.31424	-0.30887	-0.23054	-0.09984	-0.35967	-0.35002	-0.0282	3.3118	-0.41298	-0.374	-0.44579	-0.20952	-0.2738	-0.28337	-0.61647	0.21245	-0.30046	-0.84559	0.57185	-0.19391	-0.17422	-0.5426	-0.42266	0.45295	-0.084131	-0.13903	-0.46447	-0.71675
1	1097	443	0	0.055696	-0.59207	-0.25698	-0.44431	-0.70047	0.47553	-0.82196	-0.37796	0.21188	-0.0070565	-0.076288	-0.086878	-0.37537	-0.35531	-0.068127	-0.03418	-0.16593	-0.16699	-0.31424	-0.30887	-0.23054	-0.09984	-0.35967	-0.35002	-0.0282	1.0956	-0.41298	-0.374	-0.44579	-0.20952	-0.2738	0.49108	-0.61647	1.0691	-0.30046	-0.84559	0.85081	-0.19391	0.60528	0.30607	-0.39162	1.3022	0.3561	-0.13903	0.028216	-0.43581
1	1098	593	0	-0.43932	-0.72349	-0.5808	-0.74697	-0.93647	0.032209	-0.82196	-0.37796	-0.24755	-0.0070565	-0.076288	-0.086878	-0.044458	-0.35531	-0.068127	-0.03418	-0.16593	-0.16699	-0.31424	-0.30887	-0.23054	-0.09984	-0.24453	-0.35002	-0.0282	-0.34318	-0.41298	-0.19875	-0.1056	-0.20952	-0.2738	-0.28337	-0.32838	-0.11906	-0.30046	-0.84559	-0.18419	-0.19391	-0.27599	0.90203	0.028474	-0.11444	-0.25464	-0.13903	-0.39908	-0.5709
1	1099	347	0	-0.98504	-0.53113	-1.5443	-1.2791	-1.2804	-0.43512	-0.82196	-0.37796	-1.0152	-0.0070565	-0.076288	-0.086878	-0.37537	-0.35531	-0.068127	-0.03418	-0.16593	-0.16699	-0.31424	-0.30887	-0.23054	-0.09984	-0.35967	-0.35002	-0.0282	-0.37415	-0.41298	-0.374	-0.44579	-0.20952	-0.2738	-0.12279	-0.61647	-0.35542	-0.30046	-0.84559	-0.67147	-0.19391	-0.79671	-1.404	0.87316	-0.11931	-0.85024	-0.13903	0.32075	-1.6127
1	1100	364	0	-0.86886	-0.68406	-0.7232	-0.76162	-1.1862	-0.10568	-0.82196	-0.37796	-0.75362	-0.0070565	-0.076288	-0.086878	-0.37537	-0.35531	-0.068127	-0.03418	-0.16593	-0.16699	-0.31424	-0.30887	-0.23054	-0.09984	-0.35967	-0.35002	-0.0282	-0.37415	-0.41298	-0.374	-0.44579	-0.20952	-0.2738	-0.28337	-0.61647	-0.35542	-0.30046	-0.84559	-0.67147	-0.19391	-0.64789	-0.19233	-0.52396	0.21773	-0.53079	-0.13903	-0.52769	-1.4195
1	1103	331	0	-0.73089	-0.7018	-0.97089	-1.1043	-1.0594	-0.84925	-0.82196	-0.37796	0.077496	-0.0070565	-0.076288	-0.086878	-0.37537	-0.35531	-0.068127	-0.03418	-0.16593	-0.16699	-0.31424	-0.30887	2.8818	-0.09984	-0.35967	-0.35002	-0.0282	0.24443	-0.41298	-0.374	-0.44579	-0.20952	-0.2738	-0.28337	-0.61647	-0.35542	-0.30046	-0.84559	-0.48618	-0.19391	-0.77013	-0.077483	0.61318	-0.07435	-0.6565	-0.13903	-0.21732	-1.6759
1	1104	350	0	-0.64737	-0.65034	-0.83296	-1.0035	-1.3371	-0.95967	-0.82196	-0.37796	-0.030849	-0.0070565	-0.076288	-0.086878	-0.37537	-0.35531	-0.068127	-0.03418	-0.16593	-0.16699	-0.31424	-0.30887	-0.23054	-0.09984	-0.35967	-0.35002	-0.0282	1.4777	-0.41298	-0.374	-0.44579	-0.20952	-0.2738	-0.28337	-0.61647	-0.35542	-0.30046	-0.84559	1.9161	-0.19391	-0.106	-0.43999	-0.52261	-0.47894	-0.27313	-0.13903	-0.50951	-0.78683
1	1105	268	0	-0.55423	-0.69299	-0.67732	-0.8167	-1.2235	0.027391	-0.82196	-0.37796	-0.21651	-0.0070565	-0.076288	-0.086878	-0.37537	-0.35531	-0.068127	-0.03418	-0.16593	-0.16699	-0.31424	-0.30887	-0.23054	-0.09984	-0.35967	-0.35002	-0.0282	-0.37415	-0.41298	-0.075889	-0.40614	-0.20952	-0.2738	-0.28337	-0.53989	-0.35542	-0.30046	-0.84559	0.38864	-0.19391	-0.10569	-0.070296	-0.31998	0.075213	-0.48545	-0.13903	-0.49802	-0.87034
1	1106	361	0	-0.17153	-0.65186	-0.13382	-0.44466	-0.5115	0.14437	-0.82196	-0.37796	-0.83146	-0.0070565	-0.076288	-0.086878	-0.37537	-0.35531	-0.068127	-0.03418	-0.16593	-0.16699	-0.31424	-0.30887	-0.23054	-0.09984	-0.35967	-0.35002	-0.0282	-0.37415	-0.41298	-0.27433	-0.44579	-0.20952	-0.2738	-0.28337	-0.61647	-0.35542	-0.30046	-0.84559	0.52361	-0.19391	-0.73173	1.0842	-0.22561	0.41959	-0.56081	-0.13903	-0.50125	-0.77635
1	1107	406	0	-0.73979	-0.72143	-1.0822	-1.1254	-0.67538	-1.0252	-0.82196	-0.37796	-0.33037	-0.0070565	-0.076288	-0.086878	-0.37537	-0.35531	-0.068127	-0.03418	-0.16593	-0.16699	-0.31424	-0.30887	-0.23054	-0.09984	-0.35967	-0.35002	-0.0282	-0.37415	-0.41298	-0.374	-0.44579	-0.20952	-0.2738	0.61395	-0.61647	-0.35542	-0.30046	-0.84559	0.14988	-0.19391	-0.48127	-0.42857	-0.29826	-0.93241	-0.59403	-0.13903	-0.42981	-0.96109
1	1108	347	0	-1.2575	-0.7984	-1.6749	-1.5257	-1.5726	-2.0672	-0.82196	-0.37796	-0.96958	-0.0070565	-0.076288	-0.086878	-0.37537	-0.35531	-0.068127	-0.03418	-0.16593	-0.16699	-0.31424	-0.30887	-0.23054	-0.09984	-0.35967	-0.35002	-0.0282	-0.37415	-0.41298	-0.374	-0.44579	-0.20952	-0.2738	-0.28337	-0.61647	-0.35542	-0.30046	-0.84559	-0.67147	-0.19391	-0.79671	-1.5236	0.2212	-0.46277	-1.267	-0.13903	-0.46353	-1.8529
1	1109	546	0	-0.97307	-0.63403	-1.1845	-1.2513	-0.70727	-0.40411	-0.82196	-0.37796	-0.71021	-0.0070565	-0.076288	-0.086878	-0.37537	-0.35531	-0.068127	-0.03418	-0.16593	-0.16699	-0.31424	-0.30887	-0.23054	-0.09984	-0.35967	-0.35002	-0.0282	-0.37415	-0.41298	-0.374	-0.40687	-0.20952	-0.2738	-0.28337	-0.61647	-0.35542	-0.30046	-0.84559	-0.67147	-0.19391	-0.78328	-0.36751	0.20308	0.44023	-0.030375	-0.13903	-0.31566	-1.1223
1	1110	804	0	-1.2929	-0.72983	-1.108	-1.201	-1.0354	-0.50634	-0.82196	-0.37796	-0.78581	-0.0070565	-0.076288	-0.086878	-0.37537	-0.35531	-0.068127	-0.03418	-0.16593	-0.16699	-0.31424	-0.30887	-0.23054	-0.09984	-0.35967	-0.35002	-0.0282	-0.37415	-0.41298	-0.374	-0.44579	-0.20952	-0.2738	-0.28337	-0.61647	-0.35542	-0.30046	-0.84559	-0.67147	-0.19391	-0.78577	-0.52683	-0.39602	-0.35529	-1.03	-0.13903	-0.44859	-1.2022
1	1111	127	0	-0.67654	-0.38393	-1.4158	-0.99727	-0.05748	-0.51184	-0.82196	-0.37796	-0.55713	-0.0070565	-0.076288	-0.086878	-0.37537	-0.35531	-0.068127	-0.03418	-0.16593	-0.16699	-0.31424	-0.30887	-0.23054	-0.09984	-0.35967	-0.35002	-0.0282	1.2501	-0.41298	-0.374	-0.44579	-0.20952	-0.2738	-0.28337	-0.61647	-0.35542	-0.30046	-0.84559	-0.27862	-0.19391	-0.54391	-1.0644	-0.55766	-0.37738	-0.18146	-0.13903	-0.52769	-0.36392
[truncated: 200,713 more rows]
[truncated: 7 more columns]
