# Supplementary material for: NIPMAP: niche-phenotype mapping of multiplex histology data by community ecology
Source: Nat Commun. 2023 Nov 7;14:7182. doi: 10.1038/s41467-023-42878-z (PMC10630431; doi:10.1038/s41467-023-42878-z)
Supplement: Supplementary file 6 — Source Data [file 41467_2023_42878_MOESM6_ESM.zip › Fig5,S11/patient1_cell_positions_simplified.csv]

x_origin	y_origin	label	cell_type	x	y
1502.1420561106831	11872.869223674095	77584	epithelial	2.142056110683143	4872.869223674095
1500.204216047407	8429.135562139663	77662	epithelial	0.20421604740704424	1429.1355621396633
1509.3325836056456	7676.917847458795	77671	epithelial	9.332583605645596	676.9178474587952
1517.1802413482196	11906.899690512517	77699	epithelial	17.180241348219624	4906.899690512515
1502.962938931298	11943.294732824424	77700	secretory	2.96293893129814	4943.294732824423
1505.1333648393183	11185.027301512286	77710	proliferating smooth muscle	5.133364839318347	4185.027301512286
1504.440778797554	12810.56706238361	77721	proliferating smooth muscle	4.440778797554003	5810.56706238361
1502.4649615867029	7762.9415921919235	77722	other	2.464961586702884	762.9415921919235
1501.9317960778071	12584.464233896686	77735	epithelial	1.9317960778073484	5584.464233896686
1505.8808359621455	11258.945216876988	77763	pericyte	5.8808359621457384	4258.945216876988
1500.4882693355132	9582.118913398688	77776	ASM	0.48826933551322327	2582.118913398688
1507.0195776495275	10976.791925498426	77785	epithelial	7.019577649527491	3976.7919254984263
1501.560155135521	11795.67946683308	77799	proliferating smooth muscle	1.5601551355209722	4795.679466833079
1506.617165738162	12184.941449462794	77803	mesenchymal	6.61716573816193	5184.9414494627945
1502.7177492829417	8509.446979922395	77814	epithelial	2.717749282941668	1509.4469799223953
1500.558360064153	10523.710237904306	77816	epithelial	0.5583600641530211	3523.7102379043063
1502.236712765958	12752.601148936155	77836	epithelial	2.2367127659579182	5752.601148936155
1502.4584204056537	10454.596604179487	77841	proliferating smooth muscle	2.458420405653669	3454.596604179489
1502.3743007628032	10793.719024700333	77843	epithelial	2.374300762803159	3793.7190247003327
1501.2311318344407	12087.486688809417	77846	epithelial	1.2311318344407027	5087.486688809415
1500.224492250133	7987.1577899518925	77848	mesenchymal	0.2244922501329256	987.1577899518924
1503.6903256704973	11143.692145593865	77851	epithelial	3.690325670497259	4143.692145593865
1509.1578031695003	12558.634399402845	77856	secretory	9.157803169500312	5558.634399402845
1502.349852071006	10490.406656804718	77862	epithelial	2.3498520710061257	3490.4066568047183
1506.0090864246254	12394.439453433311	77863	arterial	6.009086424625366	5394.439453433311
1502.5007663847773	12637.314944503178	77864	ASM	2.5007663847773074	5637.314944503178
1501.6074069416484	7122.289499496989	77866	mesenchymal	1.607406941648378	122.28949949698928
1504.9491394148022	8861.63440906484	77867	proliferating smooth muscle	4.9491394148021755	1861.63440906484
1513.5746998187594	11009.447708994116	77869	epithelial	13.574699818759427	4009.4477089941174
1504.672112068967	12739.686318965514	77870	proliferating smooth muscle	4.672112068966953	5739.686318965514
1501.121925403227	7055.588810483883	77871	mesenchymal	1.1219254032268964	55.58881048388321
1503.0643646408846	10439.955524861884	77876	proliferating smooth muscle	3.0643646408846053	3439.9555248618835
1500.487613697163	12963.391680042796	77877	mesenchymal	0.4876136971629421	5963.391680042796
1501.6717144763163	10860.788425617066	77880	mesenchymal	1.671714476316538	3860.7884256170655
1501.3341301843332	12161.54848790323	77881	mesenchymal	1.334130184333162	5161.54848790323
1501.85458155162	7030.239386072078	77882	mesenchymal	1.8545815516199584	30.23938607207765
1502.922762008733	7210.031864082971	77885	mesenchymal	2.9227620087328887	210.03186408297097
1503.1089771891084	8203.453421633569	77888	pericyte	3.108977189108373	1203.4534216335687
1501.3381015335788	9928.975317292428	77891	ASM	1.3381015335787652	2928.9753172924284
1503.429577872014	10413.622561680811	77892	proliferating smooth muscle	3.429577872014079	3413.6225616808133
1501.6146433246074	11640.78470222512	77893	proliferating smooth muscle	1.614643324607414	4640.784702225119
1508.8839565943229	11066.11560517528	77902	arterial	8.883956594322854	4066.115605175281
1511.277901785714	11589.08660714285	77903	pericyte	11.277901785713992	4589.08660714285
1503.9642461964024	8711.98191562933	77906	arterial	3.964246196402428	1711.9819156293306
1501.0014686684062	10120.37610966057	77909	arterial	1.0014686684062326	3120.3761096605704
1500.532246376813	7935.089130434797	77913	mesenchymal	0.5322463768129637	935.089130434797
1501.6333982202443	9551.22436040045	77915	proliferating smooth muscle	1.6333982202443167	2551.2243604004507
1504.8859460516016	10149.393999218142	77916	pericyte	4.88594605160165	3149.393999218142
1501.778227002966	10557.839737883294	77918	mesenchymal	1.778227002966105	3557.839737883294
1514.660255047823	12130.753653028694	77919	epithelial	14.660255047823057	5130.753653028694
1506.4607200647258	12349.458727750822	77920	epithelial	6.46072006472582	5349.458727750822
1500.4716216216225	8764.426351351352	77923	mesenchymal	0.4716216216222619	1764.4263513513524
1505.669046543155	11570.207806145494	77925	arterial	5.669046543154991	4570.207806145494
1506.74872935197	12724.688865946624	77926	endothelial	6.7487293519700415	5724.688865946624
1506.664873906332	12790.300398867745	77927	proximal progenitor	6.664873906331877	5790.300398867745
1504.8188084112137	10020.101635514004	77929	endothelial	4.818808411213695	3020.1016355140036
1500.9583333333323	10039.258762254898	77930	fibroblast	0.958333333332348	3039.258762254898
1502.4740980573547	10583.30270582793	77931	mesenchymal	2.474098057354695	3583.3027058279295
1502.0892391304344	12035.886086956518	77933	ASM	2.0892391304344073	5035.886086956518
1501.1423620933513	9976.583380480892	77935	epithelial	1.1423620933512666	2976.5833804808917
1505.4519205587094	10698.066139240513	77936	mesenchymal	5.451920558709389	3698.0661392405127
1515.9554157696457	11120.541792249727	77937	proliferating smooth muscle	15.95541576964547	4120.541792249727
1505.317524590165	7252.761163934423	77938	mesenchymal	5.317524590165021	252.76116393442317
1507.0364097641257	10238.882185957198	77939	mesenchymal	7.036409764125665	3238.882185957198
1503.704696725712	12254.344632313489	77940	endothelial	3.704696725711983	5254.344632313487
1503.51832884097	12854.629952830184	77941	ASM	3.518328840970071	5854.629952830184
1507.786355366889	7191.6085733778	77943	mesenchymal	7.786355366888984	191.6085733778
1502.1349226804114	7869.140231958752	77944	mesenchymal	2.134922680411364	869.1402319587523
1507.642535675081	8540.979665203084	77945	epithelial	7.642535675081035	1540.9796652030836
1500.7883720930229	9219.04476744186	77946	mesenchymal	0.7883720930228719	2219.044767441861
1502.1837800875264	7098.790098468283	77947	mesenchymal	2.1837800875264293	98.79009846828284
1504.5522539198612	7807.281783536592	77948	pericyte	4.552253919861187	807.2817835365922
1502.089968152865	7846.186226114664	77949	ASM	2.089968152864913	846.1862261146644
1505.2837949640302	8601.595080935253	77950	pericyte	5.283794964030221	1601.5950809352526
1504.6339487402274	8894.01042571678	77951	proliferating smooth muscle	4.633948740227424	1894.0104257167804
1500.5502427184458	9445.708495145618	77952	mesenchymal	0.5502427184458156	2445.708495145618
1507.6570560362577	11747.675103007838	77953	pericyte	7.6570560362577	4747.675103007838
1507.1822580645155	12692.936904761911	77954	arterial	7.1822580645155085	5692.936904761913
1505.5127842993388	8001.190260454886	77955	mesenchymal	5.5127842993388185	1001.190260454886
1506.1375194199911	8035.211975660286	77956	mesenchymal	6.137519419991122	1035.211975660286
1513.5824239609938	8446.57327606222	77957	epithelial	13.582423960993763	1446.5732760622195
1504.732287365814	9538.98912056152	77958	arterial	4.732287365814045	2538.9891205615186
1507.5248647673989	7787.457789397748	77959	pericyte	7.524864767398867	787.4577893977475
1502.8282993197274	8177.69554421768	77960	pericyte	2.828299319727421	1177.6955442176804
1504.5168544600936	8787.564530516427	77961	mesenchymal	4.516854460093555	1787.564530516427
1501.3418624161068	12536.25553691274	77962	proliferating smooth muscle	1.3418624161067785	5536.2555369127385
1502.6410645161304	8153.804645161305	77963	endothelial	2.6410645161304274	1153.8046451613054
1508.4700020868108	9191.533347245406	77964	mesenchymal	8.470002086810837	2191.533347245406
1505.418964259665	10163.396444201326	77965	mesenchymal	5.418964259665017	3163.3964442013257
1504.1060302734377	10216.409594726563	77966	mesenchymal	4.1060302734374545	3216.4095947265632
1512.5492450638797	7376.622688734033	77968	proliferating smooth muscle	12.549245063879653	376.62268873403264
1504.4671207658332	8269.356001472766	77969	mesenchymal	4.467120765833215	1269.3560014727664
1501.8675308641973	9160.90660493827	77970	endothelial	1.867530864197306	2160.906604938271
1512.142076069729	9648.7747509622	77971	epithelial	12.142076069729	2648.7747509621986
1510.640250177432	10195.664726756568	77972	pericyte	10.64025017743188	3195.6647267565677
1503.2995618556697	10839.096778350522	77973	proliferating smooth muscle	3.299561855669481	3839.096778350522
1508.7013888888891	12448.2732638889	77974	other	8.701388888889142	5448.273263888899
1507.99843954605	7320.040255347008	77976	epithelial	7.9984395460498945	320.0402553470076
1506.040652173912	8222.188695652165	77977	pericyte	6.040652173911894	1222.1886956521648
1503.319127516778	8530.383515100688	77978	epithelial	3.319127516778053	1530.383515100688
1506.708125	10945.5385	77979	proliferating smooth muscle	6.708124999999882	3945.538500000001
1505.608808290155	11036.22899703922	77980	ASM	5.608808290154684	4036.2289970392194
1507.5709065495196	11098.614756389778	77981	other	7.570906549519577	4098.6147563897775
1505.6772058823528	12044.6746875	77982	fibroblast	5.677205882352837	5044.674687500001
1504.4445372137416	7882.159875954196	77983	ASM	4.444537213741569	882.1598759541957
1503.5972888127849	8110.719292237445	77984	mesenchymal	3.597288812784882	1110.7192922374452
1503.7788896276609	8250.634541223393	77985	fibroblast	3.778889627660874	1250.6345412233932
1505.6686666666676	8881.817533333322	77986	pericyte	5.668666666667605	1881.817533333322
1503.562594553708	9239.90684568835	77987	mesenchymal	3.562594553708095	2239.9068456883506
1510.815708841462	9677.44949695121	77988	arterial	10.815708841461856	2677.4494969512107
1504.4598671259853	10621.629207677151	77989	mesenchymal	4.459867125985284	3621.629207677151
1512.631810774539	11162.817120398777	77990	proximal progenitor	12.631810774538964	4162.817120398777
1507.2298084440968	8088.873670836595	77991	proliferating smooth muscle	7.229808444096761	1088.873670836595
1505.1001136363627	8390.511282467534	77992	pericyte	5.100113636362721	1390.5112824675343
1504.8332317073186	8633.750508130086	77993	mesenchymal	4.833231707318646	1633.750508130086
1503.575240847784	9520.671483622358	77994	pericyte	3.5752408477840163	2520.671483622358
1514.9992246504896	9875.521496866448	77995	mesenchymal	14.999224650489625	2875.5214968664477
1504.96775	7275.50081818183	77997	mesenchymal	4.967750000000024	275.50081818183025
1506.05	7703.651986434105	77998	epithelial	6.0499999999999545	703.6519864341053
1505.88047690015	8956.173695976162	77999	mesenchymal	5.880476900149915	1956.173695976162
1508.566770048738	12914.513480283578	78000	arterial	8.566770048737908	5914.513480283578
1507.8792079207938	9778.122772277242	78001	epithelial	7.87920792079376	2778.122772277242
1510.3535791522493	11814.929249567467	78002	proliferating smooth muscle	10.353579152249267	4814.929249567469
1518.2969987286594	12523.885831365773	78003	epithelial	18.29699872865945	5523.885831365773
1505.2482536764694	7912.086366421576	78005	mesenchymal	5.248253676469403	912.0863664215758
1505.3349013657046	8683.384028831557	78006	mesenchymal	5.334901365704582	1683.3840288315569
1505.2621706398998	8724.326097866991	78007	mesenchymal	5.26217063989975	1724.3260978669914
1505.040008156607	9037.990742251215	78008	other	5.040008156606973	2037.990742251217
1508.2131694790908	10468.09787234042	78009	proliferating smooth muscle	8.213169479090766	3468.0978723404205
1505.717833517089	10572.381146637275	78010	pericyte	5.717833517089048	3572.381146637277
1505.1227310231027	7109.5712871287005	78011	mesenchymal	5.122731023102688	109.57128712870052
1516.2347437673118	9843.321274238238	78012	epithelial	16.234743767311784	2843.3212742382384
1506.3677697441587	10429.270967741926	78013	mesenchymal	6.36776974415875	3429.270967741926
1507.6588410364163	10673.626785714296	78014	other	7.658841036416334	3673.626785714296
1510.5632012352048	10726.654940813176	78015	epithelial	10.563201235204817	3726.654940813176
1512.5861774430552	11204.147428361484	78016	pericyte	12.586177443055249	4204.147428361484
1517.0286774039996	11726.745354649323	78017	mesenchymal	17.02867740399961	4726.745354649325
1511.651607937052	11972.93617858364	78018	proximal progenitor	11.65160793705195	4972.936178583641
1508.8269500780027	8699.798751950086	78019	mesenchymal	8.82695007800271	1699.7987519500855
1507.7707847840984	12837.373474982876	78020	mesenchymal	7.770784784098396	5837.373474982876
1505.1325949367078	7138.712078059056	78021	arterial	5.1325949367078465	138.71207805905578
1505.2678571428582	7960.771428571423	78022	endothelial	5.267857142858247	960.7714285714228
1506.2349206349218	9029.848412698426	78023	epithelial	6.234920634921764	2029.8484126984256
1507.488700070077	9397.197810091096	78024	mesenchymal	7.488700070076675	2397.1978100910965
1503.9973048327145	10613.49237918216	78025	mesenchymal	3.9973048327144625	3613.49237918216
1519.8988494470202	12296.152845165898	78026	epithelial	19.89884944702021	5296.152845165898
1506.8232758620695	12461.07800417974	78027	other	6.82327586206975	5461.078004179741
1507.8090536105026	12648.782029540474	78028	proliferating smooth muscle	7.809053610502588	5648.7820295404745
1509.7177661659048	12969.993860222066	78029	arterial	9.717766165904775	5969.993860222066
1504.2711666666678	7586.64725	78031	ASM	4.271166666667796	586.64725
1507.8798595505614	7952.207359550545	78032	mesenchymal	7.8798595505613775	952.2073595505452
1508.1501059322034	10123.536202330492	78033	mesenchymal	8.15010593220336	3123.5362023304933
1512.8013007198945	12268.383949607338	78034	proliferating smooth muscle	12.80130071989447	5268.383949607338
1504.425	12474.8	78035	secretory	4.4249999999999545	5474.800000000001
1505.9123052959503	8126.117757009362	78036	mesenchymal	5.912305295950318	1126.1177570093623
1507.1603254769914	9755.893771043777	78037	proliferating smooth muscle	7.160325476991375	2755.8937710437767
1507.0743720095702	10684.000627990432	78038	mesenchymal	7.074372009570197	3684.000627990432
1507.0633387445905	7594.591910173157	78039	ASM	7.063338744590283	594.591910173157
1506.8557547169814	7971.211226415093	78040	mesenchymal	6.855754716981437	971.2112264150928
1506.1100091407695	8376.533363802566	78041	mesenchymal	6.1100091407695345	1376.533363802566
1506.1966891891889	9215.950337837849	78042	mesenchymal	6.196689189188874	2215.9503378378467
1512.341356132074	9249.101415094352	78043	other	12.341356132073996	2249.101415094352
1511.6302106678631	9999.648363962337	78044	proliferating smooth muscle	11.63021066786314	2999.6483639623348
1507.6643916913963	11650.325630563782	78045	mesenchymal	7.664391691396304	4650.325630563782
1512.9272127917543	11831.57061988483	78046	proliferating smooth muscle	12.927212791754528	4831.570619884829
1508.4813679245278	12676.185279088046	78047	other	8.48136792452783	5676.185279088046
1512.1170127795515	12996.2050798722	78048	other	12.117012779551716	5996.205079872201
1524.5502107587308	12430.809708283168	78049	mesenchymal	24.550210758730827	5430.809708283168
1506.5836190476175	8238.327190476208	78050	mesenchymal	6.583619047617503	1238.3271904762078
1508.205240320428	9506.314218958603	78051	mesenchymal	8.205240320427947	2506.3142189586033
1505.741199376947	9970.161682243004	78052	epithelial	5.741199376946952	2970.161682243004
1508.2733421052635	10368.705578947363	78053	other	8.27334210526351	3368.705578947365
1507.7336603139006	10827.130885650236	78054	mesenchymal	7.7336603139006	3827.130885650234
1510.4569646098012	10854.602745009077	78055	mesenchymal	10.456964609801162	3854.602745009077
1508.8412309885916	7153.344843155908	78056	mesenchymal	8.841230988591633	153.34484315590817
1511.2018648648643	7608.520716216225	78057	proliferating smooth muscle	11.20186486486432	608.5207162162251
1511.5934305111834	7737.006589456884	78058	arterial	11.593430511183442	737.0065894568843
1510.351868872548	8797.605024509796	78059	mesenchymal	10.35186887254804	1797.6050245097958
1509.8263622603426	10589.460898082756	78060	mesenchymal	9.826362260342648	3589.460898082756
1513.457160856784	10784.476501469971	78061	epithelial	13.457160856783958	3784.476501469971
1517.6897097875565	8463.853063353577	78064	epithelial	17.689709787556467	1463.8530633535777
1509.007975609755	9425.07387804879	78065	mesenchymal	9.007975609755022	2425.07387804879
1509.560636295182	9477.788761295173	78066	endothelial	9.56063629518212	2477.7887612951727
1511.2242998352565	9561.94297089512	78067	proliferating smooth muscle	11.224299835256488	2561.942970895121
1511.3176639344258	9896.481762295083	78068	pericyte	11.31766393442581	2896.481762295083
1508.884079348932	11760.433468972533	78069	proliferating smooth muscle	8.884079348931891	4760.433468972533
1509.7822337962975	8419.020428240729	78071	epithelial	9.782233796297533	1419.0204282407285
1509.167991169979	9167.385485651215	78072	mesenchymal	9.167991169978905	2167.385485651217
1510.0704210526317	9601.731921052637	78073	epithelial	10.070421052631673	2601.731921052635
1508.872272215974	9766.036501687278	78074	epithelial	8.872272215974135	2766.0365016872784
1506.9889644351458	9863.114958158994	78075	proliferating smooth muscle	6.988964435145817	2863.1149581589943
1509.4299348697402	11772.063376753518	78076	mesenchymal	9.429934869740237	4772.063376753518
1511.2869574652786	7982.346723090285	78077	mesenchymal	11.286957465278649	982.3467230902852
1510.9642556179765	9367.500926966291	78078	proliferating smooth muscle	10.964255617976278	2367.5009269662933
1508.940205882353	10384.072705882363	78079	arterial	8.940205882352984	3384.072705882363
1509.831412894376	8909.2410493827	78082	arterial	9.831412894375944	1909.2410493826992
1508.3294318181831	9553.840340909086	78083	mesenchymal	8.329431818183139	2553.840340909086
1513.9393588896232	9933.179709187052	78084	ASM	13.939358889623236	2933.179709187052
1511.9116172624229	11784.12824760246	78085	mesenchymal	11.911617262422851	4784.128247602459
1512.4063479623833	12073.197805642643	78086	proliferating smooth muscle	12.40634796238328	5073.197805642643
1507.1310669456082	7166.171129707103	78087	proliferating smooth muscle	7.131066945608154	166.17112970710332
1509.3479115479115	7584.35651105652	78088	other	9.347911547911735	584.3565110565205
1514.836638712602	7719.24147778784	78089	arterial	14.836638712602053	719.2414777878403
1508.9849030470923	8335.767901662046	78090	other	8.984903047092303	1335.767901662046
1510.2445051413883	8919.612885604103	78091	other	10.244505141388345	1919.6128856041032
1516.2003202427088	9620.750627844263	78092	epithelial	16.200320242708813	2620.750627844265
1514.1813422179926	12095.960138029495	78093	epithelial	14.181342217992553	5095.960138029495
1510.8229263746516	12379.732502329922	78094	pericyte	10.822926374651615	5379.732502329922
1508.4736111111097	9468.552777777795	78096	pericyte	8.473611111109676	2468.552777777795
1510.9851580135455	9528.004702784036	78097	pericyte	10.985158013545744	2528.0047027840355
1510.0317769131009	12029.564332036323	78098	mesenchymal	10.031776913100884	5029.564332036323
1515.0142045454552	12710.34204545456	78099	mesenchymal	15.014204545455186	5710.342045454559
1515.5246082414394	9207.836150609395	78100	pericyte	15.52460824143941	2207.836150609395
1510.4791	9349.107733333323	78101	mesenchymal	10.479100000000017	2349.1077333333233
1514.8868977937857	10517.220812696974	78102	epithelial	14.886897793785693	3517.2208126969745
1515.3045689348062	10554.225525472038	78103	proliferating smooth muscle	15.304568934806184	3554.2255254720385
1510.812797619047	7018.940267857147	78106	mesenchymal	10.812797619046933	18.940267857146864
1509.959420289856	8414.218206521726	78107	epithelial	9.959420289856098	1414.2182065217255
1513.3036292935828	8530.095965651324	78108	epithelial	13.303629293582844	1530.095965651324
1510.0254046762593	9910.510836330945	78109	ASM	10.025404676259312	2910.5108363309428
1510.8532517899762	12419.738872315029	78110	mesenchymal	10.853251789976184	5419.738872315027
1510.2409650924017	7331.46211498974	78111	epithelial	10.240965092401666	331.46211498974026
1512.9575468424691	8163.135513532253	78112	mesenchymal	12.957546842469128	1163.1355135322528
1518.4856932153382	8269.392625368746	78113	proliferating smooth muscle	18.485693215338188	1269.392625368746
1518.9088083284116	10489.348700531613	78114	epithelial	18.908808328411624	3489.348700531611
1517.645968846287	10615.247466621006	78115	fibroblast	17.645968846286678	3615.2474666210055
1510.0617478510037	11313.313323782242	78116	endothelial	10.061747851003702	4313.313323782242
1514.348573692552	12759.440253565752	78117	epithelial	14.348573692552009	5759.440253565752
1514.0536182612911	7842.471770276845	78118	other	14.053618261291149	842.4717702768448
1510.091377816291	8138.44441074522	78119	other	10.091377816291017	1138.44441074522
1513.889046622833	8307.385998206815	78120	pericyte	13.889046622832891	1307.3859982068152
1511.0461672473862	8758.993466898968	78121	pericyte	11.046167247386164	1758.993466898968
1513.03991097923	11044.62689169138	78122	pericyte	13.039910979229944	4044.6268916913814
1511.1270270270263	8118.74155405404	78123	pericyte	11.127027027026545	1118.7415540540403
1511.9283168316829	8748.094504950483	78124	pericyte	11.928316831682878	1748.0945049504826
1517.430984419262	9278.882692988676	78125	other	17.43098441926213	2278.8826929886745
1516.4266957364332	10026.37596899224	78126	arterial	16.426695736433203	3026.375968992241
1511.1128803245442	10532.911815415828	78127	epithelial	11.11288032454422	3532.9118154158277
1515.029042243262	11032.45686453024	78128	other	15.029042243261983	4032.456864530239
1513.8763861386133	11277.100668316829	78129	fibroblast	13.87638613861327	4277.100668316829
1511.99824790795	12244.555517782414	78130	mesenchymal	11.998247907949915	5244.5555177824135
1517.1912136536023	7282.4375	78131	mesenchymal	17.191213653602517	282.4375
1514.030975103735	7963.981514522833	78132	mesenchymal	14.030975103735043	963.9815145228332
1512.2565363881397	10393.950269541769	78133	mesenchymal	12.256536388139692	3393.9502695417686
1511.4333835341358	7116.263955823296	78134	arterial	11.433383534135828	116.26395582329587
1511.669109712229	7300.380305755389	78135	epithelial	11.6691097122291	300.3803057553887
1513.5520451339926	7394.670909732015	78136	endothelial	13.552045133992578	394.6709097320154
1514.1689948263129	7621.7974316334175	78137	proliferating smooth muscle	14.168994826312655	621.7974316334175
1513.811571952339	8405.840811182392	78138	epithelial	13.811571952338682	1405.840811182392
1513.286722797928	10139.96042746115	78139	endothelial	13.28672279792795	3139.96042746115
1511.6166256157624	10418.5089901478	78140	pericyte	11.61662561576236	3418.5089901477986
1511.8105504587152	12015.689296636092	78141	mesenchymal	11.81055045871517	5015.689296636092
1514.4011170212764	12634.612526595736	78142	proliferating smooth muscle	14.401117021276375	5634.612526595736
1513.11875	7105.0870598591655	78144	mesenchymal	13.118750000000093	105.08705985916548
1516.0865376154875	7141.342102947649	78145	mesenchymal	16.086537615487714	141.34210294764944
1514.6951419213967	8718.641593886477	78146	mesenchymal	14.695141921396726	1718.6415938864775
1518.752058463422	8829.288728191003	78147	epithelial	18.752058463422145	1829.2887281910023
1517.7268211289081	8845.680558733786	78148	epithelial	17.726821128907886	1845.6805587337856
1512.8780092592597	9107.201909722216	78149	pericyte	12.87800925925967	2107.2019097222164
1510.7625	9437.35	78150	mesenchymal	10.762500000000044	2437.3500000000004
1513.4297907488988	10111.800165198223	78151	mesenchymal	13.429790748898768	3111.800165198225
1510.925	10352.972316384165	78152	other	10.924999999999956	3352.9723163841645
1516.847078107182	10701.08192702393	78153	mesenchymal	16.847078107182142	3701.08192702393
1513.8506461232605	12850.37594433398	78154	mesenchymal	13.850646123260276	5850.375944333979
1515.0118055555567	7826.415046296308	78155	fibroblast	15.011805555556748	826.415046296308
1511.140349544072	9499.134574468078	78156	arterial	11.140349544072023	2499.1345744680784
1514.8661764705885	10046.30404411764	78157	mesenchymal	14.86617647058847	3046.30404411764
1513.415073529411	11798.0856372549	78158	pericyte	13.415073529411076	4798.085637254899
1513.8105408388528	7033.234602648995	78159	arterial	13.81054083885283	33.23460264899495
1517.3261608894709	8378.82287442772	78160	endothelial	17.326160889470884	1378.8228744277203
1512.9330917874388	8709.453623188403	78161	arterial	12.933091787438798	1709.453623188403
1516.528714107365	10161.08158551811	78162	mesenchymal	16.528714107364976	3161.08158551811
1516.6239455925777	7046.565014761708	78164	mesenchymal	16.623945592577456	46.56501476170797
1519.7888123603868	7994.077029039466	78165	proliferating smooth muscle	19.788812360386828	994.0770290394656
1514.2241183879096	8108.057840050382	78166	proliferating smooth muscle	14.224118387909584	1108.057840050382
1517.6189709762543	8766.29806068601	78167	mesenchymal	17.61897097625433	1766.2980606860092
1514.490139064474	10304.493552465225	78168	pericyte	14.49013906447408	3304.493552465223
1523.4393088273357	10469.55992751747	78169	proliferating smooth muscle	23.43930882733548	3469.55992751747
1513.9288173652697	10898.461776447117	78170	epithelial	13.928817365269651	3898.461776447115
1517.584035181237	10950.20467306324	78171	proliferating smooth muscle	17.584035181236914	3950.204673063241
1517.9273472993434	12647.56629227663	78172	fibroblast	17.92734729934341	5647.56629227663
1516.3855726872257	12987.09224354942	78173	fibroblast	16.385572687225476	5987.092243549419
1513.502859897171	7090.242609254513	78174	mesenchymal	13.502859897170993	90.2426092545129
1513.048378661089	8646.287761506264	78175	mesenchymal	13.048378661088918	1646.2877615062644
1517.1964641434251	10130.406025896422	78176	mesenchymal	17.196464143425146	3130.406025896422
1516.5177307904912	10874.76535378662	78177	proliferating smooth muscle	16.517730790491214	3874.765353786621
1515.158333333333	12158.426851851866	78178	proliferating smooth muscle	15.158333333333076	5158.426851851866
1511.9651761517616	7232.650406504055	78179	mesenchymal	11.965176151761623	232.65040650405535
1514.732209469154	8950.182926829268	78180	mesenchymal	14.732209469153986	1950.1829268292677
1515.080764411029	10225.801018170432	78181	mesenchymal	15.080764411028897	3225.801018170432
1516.3196275071618	7263.1043457497535	78182	arterial	16.31962750716184	263.1043457497535
1513.4852705410815	7805.592735470952	78183	arterial	13.48527054108149	805.592735470952
1515.0461805555572	8295.976116071442	78184	pericyte	15.046180555557156	1295.9761160714424
1515.6889285714285	10379.027857142848	78185	fibroblast	15.688928571428278	3379.027857142848
1515.8992242242257	11678.61799299299	78186	epithelial	15.89922422422569	4678.6179929929895
1517.20647010647	11691.293407043417	78187	epithelial	17.20647010646985	4691.293407043415
1514.502189605389	12500.520668912412	78188	proliferating smooth muscle	14.502189605389049	5500.520668912413
1521.6190565493353	12600.721278130408	78189	secretory	21.619056549335255	5600.721278130408
1520.9092044403335	12826.686709836578	78190	mesenchymal	20.909204440333724	5826.686709836578
1516.776374788493	12344.586082910317	78191	epithelial	16.776374788493058	5344.586082910317
1515.5548173803538	8331.580887909306	78194	mesenchymal	15.554817380353825	1331.5808879093056
1519.691884816755	8479.196989528786	78195	epithelial	19.691884816754964	1479.1969895287857
1519.6423199363314	9541.532351770802	78196	mesenchymal	19.642319936331432	2541.532351770802
1514.4529605263174	9572.72746710527	78197	ASM	14.452960526317383	2572.727467105269
1513.3989795918371	9751.832823129247	78198	arterial	13.398979591837133	2751.832823129247
1516.604577883473	10597.178775267532	78199	fibroblast	16.604577883472984	3597.178775267532
1515.0766129032268	7113.107258064502	78200	fibroblast	15.07661290322676	113.10725806450228
1514.5264586160115	7571.347286295781	78201	ASM	14.526458616011723	571.3472862957806
1513.9459915611817	8737.49198312237	78202	mesenchymal	13.9459915611817	1737.4919831223706
1519.122382271468	9595.409833795013	78203	epithelial	19.12238227146804	2595.4098337950127
1517.0120146904517	10206.293520461708	78204	fibroblast	17.01201469045145	3206.293520461708
1520.564536516854	11049.520564138582	78205	pericyte	20.564536516853877	4049.520564138582
1521.7757739938097	12785.14154411764	78206	epithelial	21.775773993809707	5785.14154411764
1516.9827240566049	8570.742099056606	78207	mesenchymal	16.982724056604866	1570.742099056606
1515.748684210527	8732.031578947364	78208	arterial	15.748684210527015	1732.0315789473643
1516.8610503282275	10247.80399343545	78209	mesenchymal	16.861050328227748	3247.8039934354492
1521.7889417989406	10586.199722222216	78210	pericyte	21.78894179894064	3586.199722222216
1523.717983839181	12372.603064643285	78211	mesenchymal	23.717983839180988	5372.603064643285
1516.788760080646	7318.277923387113	78212	epithelial	16.788760080645943	318.27792338711333
1515.0472426470585	7581.056341911747	78213	mesenchymal	15.047242647058283	581.056341911747
1516.726769406394	8581.415382420077	78214	mesenchymal	16.72676940639394	1581.4153824200766
1516.4495689655164	9921.60646551724	78215	ASM	16.44956896551639	2921.6064655172395
1515.1803501945533	12061.593482490272	78216	mesenchymal	15.180350194553284	5061.593482490272
1520.834120354585	12738.462981588824	78217	ASM	20.834120354584684	5738.462981588824
1514.3566840277786	9507.263368055535	78218	mesenchymal	14.356684027778556	2507.2633680555373
1522.1284052596084	10410.512862440992	78219	other	22.12840525960837	3410.5128624409917
1519.2612372748622	10847.352192639008	78220	ASM	19.261237274862197	3847.352192639008
1516.4939670932351	8252.85333638025	78222	pericyte	16.493967093235142	1252.8533363802508
1516.9185742971877	8414.702259036158	78223	ASM	16.91857429718766	1414.7022590361576
1517.5776994163436	10919.675948443568	78224	proliferating smooth muscle	17.57769941634365	3919.675948443568
1520.485070515645	12013.430343763775	78225	mesenchymal	20.48507051564502	5013.430343763777
1516.9291237113391	7801.47981099656	78227	arterial	16.929123711339116	801.4798109965604
1519.3097346938778	8599.827122448965	78228	mesenchymal	19.309734693877772	1599.8271224489654
1516.3871462264167	9492.868278301885	78229	arterial	16.38714622641669	2492.868278301883
1519.2631924198236	7363.711030126328	78231	mesenchymal	19.26319241982355	363.7110301263283
1518.6460996955857	8135.031716133953	78232	mesenchymal	18.646099695585463	1135.0317161339526
1520.185139225181	9899.695944309926	78233	arterial	20.185139225181047	2899.695944309926
1518.9293859649129	10425.200877192983	78234	ASM	18.929385964912857	3425.200877192985
1518.4231924882638	12663.36103286384	78235	fibroblast	18.42319248826379	5663.361032863841
1520.7778374892512	12965.310232158212	78236	fibroblast	20.77783748925117	5965.310232158212
1517.8608695652188	9226.859239130425	78238	mesenchymal	17.860869565218763	2226.859239130423
1516.8251243781092	9487.445273631844	78239	arterial	16.825124378109194	2487.4452736318453
1519.0628448918717	9773.33189783743	78240	epithelial	19.06284489187169	2773.33189783743
1515.95925	9783.983083333322	78241	epithelial	15.959249999999884	2783.9830833333217
1522.2289130434783	12394.583695652178	78242	fibroblast	22.228913043478546	5394.583695652178
1518.2179999999998	7082.499125	78243	other	18.217999999999847	82.49912500000028
1516.3438478747194	7560.461912751671	78244	proliferating smooth muscle	16.34384787471936	560.4619127516708
1529.7725857799776	8513.253714184635	78245	epithelial	29.77258577997759	1513.253714184635
1518.358333333332	8664.102916666665	78246	mesenchymal	18.358333333331984	1664.102916666665
1517.7135650224209	8815.4374813154	78247	epithelial	17.71356502242088	1815.4374813154009
1521.4269045709698	8866.282518043308	78248	proliferating smooth muscle	21.426904570969786	1866.2825180433083
1516.7991860465115	9116.605232558137	78249	pericyte	16.799186046511522	2116.605232558135
1521.1822500000003	9512.173499999984	78250	pericyte	21.18225000000052	2512.1734999999826
1520.1731713426864	11100.068236472933	78251	arterial	20.173171342686373	4100.068236472931
1527.4683144087708	8288.909817932672	78253	arterial	27.46831440877077	1288.909817932672
1518.5015625	8590.694954427072	78254	mesenchymal	18.50156250000009	1590.694954427072
1517.20371057514	9414.928617810756	78255	proliferating smooth muscle	17.20371057514012	2414.928617810756
1522.0926547743964	10440.318586044068	78256	mesenchymal	22.09265477439635	3440.318586044068
1524.728728883396	11782.366007416553	78257	arterial	24.72872888339589	4782.366007416551
1528.9502015843834	12680.75952044135	78258	arterial	28.95020158438342	5680.75952044135
1518.3108407079633	7809.383775811216	78260	pericyte	18.31084070796328	809.3837758112159
1520.791509433963	7970.902025527188	78261	mesenchymal	20.79150943396303	970.902025527188
1519.1418404588107	8021.31686652764	78262	proliferating smooth muscle	19.141840458810748	1021.3168665276398
1519.4419117647055	8876.486626838254	78263	mesenchymal	19.441911764705537	1876.486626838254
1518.0303382663835	10400.50845665962	78264	endothelial	18.030338266383524	3400.5084566596197
1522.977952115295	10727.04473500699	78265	epithelial	22.97795211529501	3727.04473500699
1522.8732267257762	11142.39159278024	78266	ASM	22.87322672577625	4142.391592780241
1519.0381410256423	11569.837820512825	78267	proliferating smooth muscle	19.03814102564229	4569.837820512823
1522.0315500000002	11796.199675000002	78268	pericyte	22.031550000000152	4796.199675000002
1522.0585952533684	7852.807392559318	78269	ASM	22.058595253368367	852.807392559318
1518.1445718654445	9753.666437308852	78270	ASM	18.144571865444277	2753.6664373088533
1523.6001612903242	11752.417741935487	78271	mesenchymal	23.600161290324195	4752.417741935487
1519.1320707070724	12192.092676767674	78272	arterial	19.132070707072444	5192.092676767674
1519.7945205479466	9131.087328767138	78273	endothelial	19.794520547946604	2131.0873287671384
1520.927864897467	11070.821954161644	78274	arterial	20.92786489746709	4070.8219541616454
1521.7567988668568	12043.98564683665	78275	mesenchymal	21.7567988668568	5043.985646836651
1521.7113423212188	12844.431682297767	78276	mesenchymal	21.711342321218808	5844.431682297769
1522.1084784010302	8802.517504835601	78277	epithelial	22.108478401030197	1802.5175048356016
1519.3762548262546	9393.584169884169	78278	proliferating smooth muscle	19.37625482625458	2393.584169884167
1520.7326369545017	9471.2188022284	78279	arterial	20.73263695450169	2471.218802228399
1517.9983243967815	10065.001675603226	78280	other	17.998324396781527	3065.0016756032255
1525.6138618677028	10630.023017996102	78281	pericyte	25.61386186770278	3630.0230179961018
1521.3974625623964	12027.791430948411	78282	mesenchymal	21.397462562396413	5027.791430948411
1520.5554183467732	12171.354183467733	78283	pericyte	20.555418346773195	5171.354183467733
1520.546165338645	8146.517978087645	78284	other	20.546165338645324	1146.5179780876451
1518.2375	8421.725	78285	epithelial	18.237499999999955	1421.7250000000004
1523.9894036697233	9564.318058103963	78286	ASM	23.989403669723288	2564.318058103965
1525.6517798976254	10453.335842252223	78287	mesenchymal	25.651779897625374	3453.335842252225
1528.3614983788807	11812.380378647518	78288	mesenchymal	28.361498378880697	4812.380378647518
1518.8422413793105	7533.942241379321	78289	proliferating smooth muscle	18.842241379310508	533.9422413793209
1519.2296363636374	9527.785090909085	78290	endothelial	19.229636363637383	2527.785090909085
1525.8555641183725	9886.843233662135	78291	arterial	25.855564118372513	2886.8432336621354
1524.500532658051	10006.589827104424	78292	pericyte	24.500532658051043	3006.5898271044225
1533.114573323083	11833.059672304456	78293	proliferating smooth muscle	33.11457332308305	4833.059672304456
1519.1627422480633	11849.013759689926	78294	proliferating smooth muscle	19.162742248063296	4849.013759689926
1528.0703914141411	11990.408134920635	78295	epithelial	28.07039141414134	4990.408134920637
1521.7781690140837	12912.485993740222	78296	fibroblast	21.77816901408346	5912.485993740222
1524.9988914373105	7571.023337155947	78297	mesenchymal	24.998891437310476	571.023337155947
1529.0298519736828	8531.845797697366	78298	epithelial	29.029851973682753	1531.845797697366
1525.2709801136375	8739.531051136371	78299	arterial	25.270980113637503	1739.5310511363714
1521.2506859756083	9237.60414126017	78300	pericyte	21.25068597560835	2237.60414126017
1528.8112623762388	9679.323561262388	78301	proliferating smooth muscle	28.8112623762388	2679.3235612623885
1523.7534493670871	10776.720870253164	78302	epithelial	23.75344936708734	3776.7208702531625
1524.1495141342762	12412.439811543009	78303	mesenchymal	24.14951413427616	5412.439811543007
1520.6471428571442	8095.26979591837	78304	epithelial	20.647142857144217	1095.2697959183697
1527.0475398936162	9018.26589095744	78305	pericyte	27.047539893616204	2018.26589095744
1522.346282454761	9428.4415224233	78306	ASM	22.346282454760967	2428.4415224233
1529.2189509423515	11199.732129988904	78307	pericyte	29.218950942351512	4199.732129988903
1519.4338235294108	7223.5705882353	78311	fibroblast	19.4338235294108	223.5705882353004
1521.1034090909086	7559.240553977255	78312	ASM	21.1034090909086	559.2405539772553
1521.4909365558922	9315.315445619332	78313	fibroblast	21.490936555892176	2315.3154456193333
1529.2542335407804	9659.22866033411	78314	epithelial	29.254233540780433	2659.228660334111
1522.0616883116872	10571.978896103885	78315	mesenchymal	22.06168831168725	3571.978896103885
1523.9969663418954	10882.737267493358	78316	ASM	23.99696634189536	3882.7372674933576
1523.32641242938	12870.497598870048	78317	mesenchymal	23.32641242938007	5870.497598870048
1521.9533723021582	7552.089298561145	78318	mesenchymal	21.953372302158183	552.0892985611454
1521.171143617021	8089.357757092203	78319	epithelial	21.171143617021016	1089.3577570922023
1524.3108947368414	12276.365263157904	78320	ASM	24.31089473684142	5276.365263157904
1524.6380023640677	12635.059190307322	78321	mesenchymal	24.63800236406746	5635.059190307322
1524.6814353099746	12760.684147574124	78322	epithelial	24.68143530997463	5760.684147574124
1524.783030040439	12939.299162333928	78323	pericyte	24.783030040438916	5939.299162333928
1521.5964365256134	7092.646547884202	78325	fibroblast	21.5964365256134	92.64654788420194
1522.3537401574808	8996.464285714295	78326	pericyte	22.353740157480843	1996.464285714295
1524.7366521739136	9858.156891304345	78327	proliferating smooth muscle	24.736652173913622	2858.1568913043448
1521.944299674266	10103.631406080354	78328	pericyte	21.94429967426595	3103.6314060803543
1523.2413129318838	10664.004911154983	78329	mesenchymal	23.24131293188384	3664.004911154985
1522.105834305719	11258.264702450417	78330	mesenchymal	22.1058343057191	4258.264702450415
1520.1216216216226	12361.847372372387	78331	epithelial	20.12162162162258	5361.847372372387
1531.878710604769	8060.0673392248755	78333	epithelial	31.878710604768685	1060.0673392248757
1524.052917620139	10562.687042334082	78334	mesenchymal	24.052917620138945	3562.6870423340824
1525.3326459390858	10859.044971446689	78335	pericyte	25.33264593908575	3859.0449714466863
1527.660225	11182.5987	78336	proliferating smooth muscle	27.66022500000008	4182.5987000000005
1521.831646525681	11659.65581570998	78337	proliferating smooth muscle	21.83164652568098	4659.655815709981
1527.2521536323936	12348.301071853924	78338	epithelial	27.25215363239363	5348.301071853923
1525.8966832822084	12622.885601993876	78339	mesenchymal	25.896683282208414	5622.885601993876
1526.3808485463169	7623.536426639607	78341	proliferating smooth muscle	26.380848546316656	623.5364266396073
1522.9003742514967	8098.909505988016	78342	epithelial	22.90037425149671	1098.9095059880156
1523.6376596715334	8609.327395072984	78343	pericyte	23.637659671533356	1609.3273950729836
1524.5609339407754	10193.425113895206	78344	mesenchymal	24.560933940775385	3193.425113895206
1525.2313492063506	11031.478968253969	78345	proliferating smooth muscle	25.231349206350615	4031.4789682539663
1521.2841428571442	12154.2915	78346	ASM	21.28414285714416	5154.291500000001
1526.1411820652174	7952.307894021725	78348	endothelial	26.141182065217436	952.3078940217248
1521.7592052313887	9944.75804828974	78349	proliferating smooth muscle	21.759205231388705	2944.758048289741
1524.7511784511792	10515.19964225588	78350	epithelial	24.751178451179157	3515.1996422558805
1525.178086419754	10705.85432098767	78351	proliferating smooth muscle	25.17808641975398	3705.85432098767
1533.324154372075	10968.121693954654	78352	proliferating smooth muscle	33.3241543720751	3968.121693954654
1522.614774281806	11713.256532147756	78353	mesenchymal	22.61477428180592	4713.256532147756
1523.7534838709691	12098.792193548385	78354	epithelial	23.75348387096915	5098.792193548385
1523.2602774631937	12198.782248018111	78355	mesenchymal	23.260277463193688	5198.782248018113
1523.6464759959138	7935.825102145038	78356	mesenchymal	23.64647599591376	935.8251021450378
1528.2796259406812	8650.0805887561	78357	mesenchymal	28.27962594068117	1650.0805887561
1523.8283029001077	9222.075375939856	78358	mesenchymal	23.8283029001077	2222.075375939856
1525.303072625699	9345.68314046289	78359	mesenchymal	25.303072625699315	2345.68314046289
1526.7282653766422	9780.273289564602	78360	epithelial	26.728265376642184	2780.2732895646022
1525.5717922185422	10085.213824503318	78361	ASM	25.571792218542218	3085.2138245033184
1523.0921875	7057.331328124999	78363	mesenchymal	23.092187500000136	57.331328124999345
1523.2499415887846	8712.58177570092	78364	pericyte	23.249941588784623	1712.5817757009208
1522.4177459016405	8778.142377049175	78365	mesenchymal	22.417745901640274	1778.142377049175
1525.7555223285472	11651.638237639563	78366	mesenchymal	25.75552232854716	4651.638237639563
1522.8718992248062	7387.92855297159	78367	other	22.871899224806157	387.92855297158985
1528.4993126598456	8814.509526854232	78368	epithelial	28.4993126598456	1814.509526854232
1530.0407600864555	10543.720830331422	78369	ASM	30.04076008645552	3543.720830331422
1521.6575082508248	10811.590511551149	78370	mesenchymal	21.657508250824776	3811.5905115511487
1523.3069758064505	10822.413508064505	78371	other	23.30697580645028	3822.413508064503
1526.5951334816457	10939.784510567282	78372	pericyte	26.59513348164569	3939.7845105672823
1526.6818551367337	12586.983850702138	78373	secretory	26.681855136733702	5586.983850702138
1531.9496061112427	12986.678180950112	78374	mesenchymal	31.9496061112427	5986.678180950112
1523.9191138421738	7763.777005174645	78375	ASM	23.91911384217383	763.7770051746447
1527.3318603712685	8343.832808716697	78376	mesenchymal	27.331860371268476	1343.8328087166974
1528.5710752369655	10161.907079383898	78377	mesenchymal	28.5710752369655	3161.9070793838982
1524.429390681002	10601.840143369183	78378	mesenchymal	24.429390681002133	3601.8401433691834
1522.7980099502497	12495.307338308472	78379	proximal progenitor	22.79800995024948	5495.307338308472
1527.6556039173	12890.651999455944	78380	mesenchymal	27.65560391730014	5890.651999455944
1524.750550055005	7427.207480748088	78382	mesenchymal	24.75055005500508	427.2074807480876
1523.568339960238	8414.518787276356	78383	epithelial	23.568339960238063	1414.5187872763563
1528.4854971500954	9968.773986700458	78384	ASM	28.4854971500954	2968.7739867004584
1527.519817073172	12078.819801829268	78385	proliferating smooth muscle	27.519817073172135	5078.819801829268
1528.6262398097829	12385.01720448369	78386	fibroblast	28.626239809782874	5385.017204483691
1526.332562724015	9982.146218638003	78387	ASM	26.33256272401468	2982.146218638003
1523.2064625850346	10652.903061224484	78388	mesenchymal	23.206462585034615	3652.903061224484
1533.6361250522782	11742.981691760768	78389	arterial	33.6361250522782	4742.981691760768
1527.757547169812	12154.159905660372	78390	pericyte	27.757547169811915	5154.159905660372
1523.1895714285704	12448.01257142856	78391	secretory	23.18957142857039	5448.012571428559
1537.9183801338402	12816.43014040152	78392	pericyte	37.918380133840174	5816.430140401519
1530.096948356808	9210.12142670841	78394	pericyte	30.09694835680807	2210.1214267084106
1530.539638041164	9481.280704400278	78395	pericyte	30.53963804116393	2481.2807044002784
1525.5514465875383	10173.0728486647	78396	proliferating smooth muscle	25.55144658753852	3173.0728486647004
1527.697281357884	10903.898662255462	78397	proliferating smooth muscle	27.697281357884098	3903.898662255462
1524.3080188679232	11507.43018867923	78398	other	24.30801886792324	4507.430188679229
1524.9379377431908	7391.24610894943	78400	pericyte	24.937937743190787	391.24610894943
1525.856419868791	7804.01208997189	78401	pericyte	25.85641986879091	804.0120899718904
1523.2858333333324	8897.1959375	78402	mesenchymal	23.285833333332448	1897.1959375000008
1525.2860328638496	9503.894640062585	78403	proliferating smooth muscle	25.28603286384964	2503.8946400625828
1525.6910377358488	9831.889408233264	78404	epithelial	25.691037735848795	2831.8894082332627
1524.325991649269	9937.128079331927	78405	proliferating smooth muscle	24.325991649269326	2937.128079331927
1529.3702830188672	12052.426956673642	78406	arterial	29.370283018867212	5052.426956673642
1526.457758620691	8687.71788793103	78407	mesenchymal	26.45775862069104	1687.7178879310304
1533.91834375	9584.418932291675	78408	epithelial	33.918343750000076	2584.4189322916773
1530.9993841240864	12063.888207116785	78409	mesenchymal	30.99938412408642	5063.8882071167845
1528.8941395184145	12164.461136685552	78410	mesenchymal	28.894139518414477	5164.4611366855515
1525.7016666666675	8452.329166666677	78413	epithelial	25.701666666667737	1452.329166666677
1530.292598444337	9040.04816480311	78414	pericyte	30.292598444337045	2040.048164803109
1526.0639396709332	9746.531946983552	78415	mesenchymal	26.063939670933223	2746.531946983552
1527.9613636363636	10290.173484848498	78416	mesenchymal	27.96136363636356	3290.1734848484975
1535.7357767359367	11169.100969336052	78417	proliferating smooth muscle	35.735776735936724	4169.100969336052
1525.296290322581	7818.693790322578	78418	pericyte	25.296290322580944	818.693790322578
1524.9883389261756	8016.092281879208	78419	proliferating smooth muscle	24.98833892617563	1016.0922818792078
1532.3602040816322	8331.545790816333	78420	mesenchymal	32.36020408163222	1331.5457908163337
1527.9041431792548	10180.42274520856	78421	mesenchymal	27.90414317925479	3180.4227452085597
1535.502852910871	11056.949993560023	78422	proliferating smooth muscle	35.50285291087107	4056.9499935600234
1530.562366666668	11952.377233333322	78423	epithelial	30.562366666667913	4952.377233333322
1534.9714506734626	12605.360675282116	78424	proliferating smooth muscle	34.97145067346264	5605.360675282116
1525.585108024692	9337.631172839514	78426	fibroblast	25.58510802469209	2337.631172839514
1529.64114208633	11705.354706235028	78427	proliferating smooth muscle	29.641142086330092	4705.354706235028
1541.895147758576	12104.81635361882	78428	epithelial	41.89514775857606	5104.81635361882
1526.4891104294488	7963.960173824135	78430	mesenchymal	26.48911042944883	963.9601738241354
1526.0789215686268	8435.586887254898	78431	epithelial	26.07892156862681	1435.586887254898
1528.064015151515	10151.642424242413	78432	fibroblast	28.064015151514923	3151.642424242411
1531.9157917760288	10947.9633639545	78433	arterial	31.915791776028755	3947.963363954499
1529.713622291023	11070.538054695568	78434	mesenchymal	29.713622291023057	4070.538054695568
1527.763732394367	11586.01443661971	78435	proliferating smooth muscle	27.763732394367025	4586.014436619709
1532.3417146144998	12487.014863828148	78436	secretory	32.34171461449978	5487.014863828148
1527.323499999999	7273.388499999992	78437	mesenchymal	27.323499999999058	273.38849999999184
1529.3311920529793	7289.587284768198	78438	mesenchymal	29.331192052979304	289.5872847681976
1527.972727272729	8718.468417945684	78439	fibroblast	27.972727272728662	1718.4684179456835
1530.2033855549644	9912.66983536908	78440	mesenchymal	30.20338555496437	2912.669835369081
1527.0889553429022	10029.374561403503	78441	ASM	27.08895534290218	3029.3745614035033
1534.0859840310743	12578.463357790231	78442	proximal progenitor	34.08598403107453	5578.463357790233
1527.193366093366	8306.934520884512	78443	mesenchymal	27.193366093365967	1306.9345208845116
1528.2243063263054	9700.222336292994	78444	mesenchymal	28.224306326305395	2700.2223362929944
1529.919641235242	9924.192620345151	78445	ASM	29.919641235241897	2924.192620345153
1534.6478437154444	11150.61079985255	78446	ASM	34.647843715444424	4150.6107998525495
1547.6535453216372	11861.29067982456	78447	proliferating smooth muscle	47.65354532163724	4861.2906798245585
1532.0280546623785	8086.948613344055	78449	epithelial	32.02805466237828	1086.948613344055
1529.422673299102	8128.02679717587	78450	mesenchymal	29.422673299101916	1128.0267971758703
1528.351442910916	8318.742409033875	78451	mesenchymal	28.35144291091615	1318.7424090338754
1537.9714986573017	8845.336283825665	78452	epithelial	37.97149865730148	1845.3362838256653
1528.3581206496524	9408.52679814385	78453	fibroblast	28.358120649652392	2408.52679814385
1531.6621157323689	10437.277441229666	78454	mesenchymal	31.662115732368875	3437.277441229666
1531.0646579156728	10733.817402545736	78455	epithelial	31.064657915672797	3733.8174025457374
1535.3153104925057	12035.638095556757	78456	mesenchymal	35.31531049250566	5035.6380955567565
1532.3463559322036	12775.583864406774	78457	epithelial	32.34635593220355	5775.5838644067735
1526.3656862745104	7029.66624649861	78459	proliferating smooth muscle	26.36568627451038	29.666246498610235
1526.525	7116.5250000000005	78460	ASM	26.52500000000009	116.52500000000056
1527.414553990611	7372.962969483572	78461	arterial	27.41455399061101	372.9629694835721
1530.9009392485996	7974.9840527578	78462	mesenchymal	30.90093924859957	974.9840527578
1527.2351250000002	8080.942187500001	78463	epithelial	27.235125000000153	1080.9421875000007
1526.805392156863	8421.935294117637	78464	epithelial	26.805392156863036	1421.9352941176369
1529.117803030305	10111.194318181808	78465	mesenchymal	29.117803030304685	3111.194318181808
1532.0837686567174	11273.963619403	78466	mesenchymal	32.08376865671744	4273.963619402999
1531.041994266993	12793.702190827187	78467	proliferating smooth muscle	31.041994266993015	5793.702190827189
1529.5371883061043	12925.564939810836	78468	fibroblast	29.537188306104326	5925.564939810836
1533.0534773284317	12951.953170955889	78469	mesenchymal	33.053477328431654	5951.953170955889
1527.040517241379	10685.657860040572	78471	mesenchymal	27.040517241378662	3685.657860040572
1533.1413841151882	12012.494821179744	78472	proliferating smooth muscle	33.1413841151882	5012.494821179744
1528.9332466181054	12660.153824141526	78473	mesenchymal	28.933246618105382	5660.153824141526
1527.7349397590378	7282.948493975895	78475	mesenchymal	27.734939759037843	282.94849397589496
1527.3375	8245.575	78476	pericyte	27.33750000000009	1245.5750000000007
1526.9935742971877	8730.136947791156	78477	mesenchymal	26.993574297187703	1730.1369477911558
1530.6786716171632	10615.85148514852	78478	mesenchymal	30.678671617163214	3615.85148514852
1532.0461559139785	10768.168736559132	78479	epithelial	32.04615591397851	3768.168736559131
1530.0226562500004	11689.439062499998	78480	ASM	30.02265625000041	4689.439062499998
1535.361374867632	12715.818072714444	78481	mesenchymal	35.361374867632094	5715.8180727144445
1532.0065259740247	12766.28068181817	78482	epithelial	32.006525974024726	5766.280681818171
1528.8080445544565	7002.226361386132	78483	pericyte	28.8080445544565	2.2263613861323392
1530.2194645441407	7186.172123733721	78484	mesenchymal	30.219464544140692	186.17212373372055
1528.3304889298909	7416.496402214023	78485	arterial	28.330488929890866	416.49640221402296
1533.0895995893238	8754.40087268994	78486	mesenchymal	33.089599589323825	1754.4008726899392
1530.6475840336136	10420.43847163865	78487	pericyte	30.64758403361361	3420.4384716386503
1536.650352112675	10512.145651817877	78488	epithelial	36.65035211267468	3512.1456518178748
1539.4674103330472	10642.18071626814	78489	pericyte	39.467410333047155	3642.18071626814
1534.560405405404	10780.465202702717	78490	epithelial	34.560405405404026	3780.465202702717
1530.1359767441868	10872.02153488373	78491	mesenchymal	30.13597674418679	3872.02153488373
1544.3419469759745	8098.977974316483	78492	epithelial	44.34194697597445	1098.9779743164827
1529.7741286863263	8963.47298927613	78493	arterial	29.77412868632632	1963.4729892761295
1531.960695043103	10933.505010775849	78494	pericyte	31.960695043102987	3933.505010775847
1538.790212730872	11010.55366094986	78495	epithelial	38.79021273087187	4010.5536609498618
1530.033726958526	11041.570967741924	78496	mesenchymal	30.033726958525904	4041.5709677419254
1529.7935307017544	8172.28179824563	78498	other	29.793530701754435	1172.28179824563
1530.4691358024704	8777.880362654325	78499	proliferating smooth muscle	30.46913580247042	1777.880362654325
1528.4946656050954	9990.745302547784	78500	proliferating smooth muscle	28.49466560509541	2990.7453025477826
1535.864525447044	12561.316519944983	78501	secretory	35.864525447044116	5561.316519944985
1529.615433212997	8544.028249097479	78502	epithelial	29.615433212997004	1544.0282490974787
1528.536553030302	10575.672348484848	78503	endothelial	28.536553030302	3575.672348484848
1536.2261651265558	10695.795048212138	78504	mesenchymal	36.22616512655577	3695.7950482121378
1534.1557008368209	11440.0504837866	78505	pericyte	34.15570083682087	4440.050483786599
1528.872027027027	7172.84047297298	78506	pericyte	28.87202702702666	172.84047297298002
1528.4880434782597	7544.647826086963	78507	arterial	28.48804347825967	544.6478260869626
1534.762355610562	8491.925402227736	78508	proximal progenitor	34.762355610562054	1491.9254022277364
1535.5528678304229	8871.283343724035	78509	mesenchymal	35.55286783042288	1871.2833437240351
1529.475701530611	9542.48832908163	78510	pericyte	29.47570153061133	2542.4883290816306
1531.7520833333324	10603.023309748416	78511	mesenchymal	31.752083333332394	3603.023309748416
1531.5208475734798	10805.15148667123	78512	proliferating smooth muscle	31.52084757347984	3805.1514866712296
1538.4221471471485	12739.532751501498	78513	mesenchymal	38.42214714714828	5739.532751501498
1530.6709600000002	8696.6412	78514	fibroblast	30.67096000000015	1696.6412
1535.7742665655032	8997.275670207404	78515	pericyte	35.77426656550324	1997.275670207404
1529.318333333333	9232.515833333326	78516	mesenchymal	29.31833333333293	2232.5158333333256
1536.3789827890564	9831.686871138569	78517	epithelial	36.37898278905641	2831.6868711385687
1531.851367419737	9897.732401902507	78518	other	31.851367419737016	2897.7324019025073
1534.979650673401	10582.921927609428	78519	arterial	34.97965067340101	3582.921927609428
1531.6335054347828	10821.119456521728	78520	mesenchymal	31.63350543478282	3821.1194565217265
1530.7135815602833	8208.238723404265	78522	mesenchymal	30.713581560283274	1208.238723404265
1529.3878355704685	8588.808808724822	78523	mesenchymal	29.38783557046827	1588.8088087248216
1532.5850777934938	12179.061722065062	78524	mesenchymal	32.58507779349384	5179.061722065062
1536.732047045101	12336.40496695178	78525	epithelial	36.7320470451009	5336.404966951781
1535.1287583599892	12846.447186682168	78526	mesenchymal	35.128758359989206	5846.447186682168
1531.959808612441	7819.972727272745	78528	arterial	31.959808612441066	819.972727272745
1532.6112021857912	10224.500710382496	78529	mesenchymal	32.61120218579117	3224.5007103824973
1537.0121527777771	10487.170833333315	78530	epithelial	37.012152777777146	3487.170833333317
1531.779411764706	12474.426838235311	78531	secretory	31.779411764705856	5474.426838235311
1531.827777777778	7546.577777777772	78533	mesenchymal	31.82777777777801	546.5777777777721
1533.479210925646	7583.030197268597	78534	arterial	33.47921092564593	583.0301972685975
1539.6392130257807	10531.783751696055	78535	proliferating smooth muscle	39.63921302578069	3531.783751696057
1536.3468559837745	12998.42114604462	78536	ASM	36.3468559837745	5998.42114604462
1532.45014898689	7041.0928486293205	78537	pericyte	32.4501489868901	41.09284862932054
1533.010649350648	8454.422532467535	78538	proximal progenitor	33.01064935064801	1454.4225324675351
1536.4965434083592	9522.812459807075	78539	pericyte	36.49654340835923	2522.8124598070754
1542.7861611696692	11713.82283236994	78540	pericyte	42.786161169669185	4713.822832369939
1534.3978870292897	7961.596799163182	78541	mesenchymal	34.39788702928968	961.5967991631824
1533.232906857727	9294.737205731835	78542	other	33.2329068577269	2294.7372057318353
1533.4432408500595	10190.907585596238	78543	fibroblast	33.44324085005951	3190.9075855962383
1534.0614143192486	10412.071537558695	78544	mesenchymal	34.06141431924857	3412.071537558697
1532.1323333333323	12149.590555555573	78545	mesenchymal	32.132333333332326	5149.590555555571
1534.9913422546624	12404.777919708038	78546	endothelial	34.99134225466241	5404.777919708038
1538.8591416436193	12533.26134926905	78547	secretory	38.859141643619296	5533.261349269051
1539.0414042207783	12655.227548701305	78548	pericyte	39.041404220778304	5655.227548701303
1540.3158360738687	7628.95388945105	78549	proliferating smooth muscle	40.315836073868695	628.9538894510497
1536.816455819385	8801.712368625931	78550	epithelial	36.816455819385055	1801.712368625931
1533.2557817589577	9750.834201954398	78551	other	33.25578175895771	2750.834201954398
1536.3595748081848	9877.092039641935	78552	mesenchymal	36.35957480818479	2877.092039641937
1534.4918005671086	11263.41902173914	78553	ASM	34.49180056710861	4263.419021739139
1535.1660147991538	11787.997013742071	78554	mesenchymal	35.1660147991538	4787.997013742073
1536.1912997587456	12192.68196622437	78555	endothelial	36.19129975874557	5192.681966224371
1536.1993947368414	12622.149526315778	78556	fibroblast	36.19939473684144	5622.149526315778
1542.5557450043457	12758.639286490014	78557	proliferating smooth muscle	42.55574500434568	5758.639286490014
1532.7892990654204	9947.696588785053	78558	ASM	32.78929906542044	2947.696588785053
1534.3130870561292	10682.946191294392	78559	fibroblast	34.313087056129234	3682.946191294392
1543.7545890065553	8827.193229954613	78562	epithelial	43.75458900655531	1827.1932299546131
1537.3260457516326	9349.02370915032	78563	mesenchymal	37.32604575163259	2349.0237091503204
1537.5882915567297	9785.224554749346	78564	epithelial	37.5882915567297	2785.2245547493458
1532.3473582474232	9953.538788659798	78565	ASM	32.347358247423244	2953.5387886597982
1540.2566780821903	12303.598116438365	78566	epithelial	40.25667808219032	5303.598116438363
1538.606715686274	12507.3683986928	78567	secretory	38.60671568627413	5507.368398692799
1536.2837739032616	9982.124578177732	78570	mesenchymal	36.28377390326159	2982.1245781777325
1534.953504442251	10009.154935834144	78571	pericyte	34.95350444225096	3009.154935834146
1534.7078140703532	10851.0245477387	78572	mesenchymal	34.70781407035315	3851.0245477387
1537.6824532900089	12074.439337936628	78573	fibroblast	37.68245329000888	5074.4393379366265
1540.556072230539	8351.06584019461	78574	pericyte	40.55607223053903	1351.065840194609
1538.1075787838442	8387.144307589873	78575	mesenchymal	38.10757878384425	1387.1443075898733
1537.070383615085	9372.691482444745	78576	mesenchymal	37.070383615084666	2372.691482444745
1535.4934146341466	9427.65526132404	78577	mesenchymal	35.493414634146575	2427.65526132404
1534.517894461861	10234.697596656228	78578	pericyte	34.51789446186103	3234.6975966562277
1538.2555749128917	10471.47961672475	78579	mesenchymal	38.25557491289146	3471.4796167247496
1540.2291219008264	10896.190526859496	78580	mesenchymal	40.229121900826385	3896.190526859497
1536.9170798319326	11035.536134453774	78581	ASM	36.9170798319326	4035.536134453774
1535.3295454545455	11122.127207792217	78582	pericyte	35.32954545454572	4122.127207792217
1544.5077221438637	11731.613194640331	78583	arterial	44.5077221438637	4731.613194640333
1539.940947106692	12276.72396021698	78584	ASM	39.940947106691965	5276.723960216981
1537.790662999422	12963.192385639826	78585	mesenchymal	37.79066299942201	5963.192385639826
1538.2433482392407	8255.1575041923	78586	pericyte	38.24334823924073	1255.1575041923006
1534.497014051521	9774.426756440287	78587	epithelial	34.49701405152109	2774.426756440287
1541.1041133283122	10105.453209713842	78588	fibroblast	41.10411332831222	3105.4532097138417
1535.3113240418136	10201.974782229978	78589	fibroblast	35.31132404181358	3201.974782229978
1536.6349012027488	10709.73198024054	78590	proliferating smooth muscle	36.63490120274878	3709.73198024054
1540.3584289415237	11983.564905625462	78591	proximal progenitor	40.3584289415237	4983.564905625462
1539.826446984436	7058.513132295722	78592	mesenchymal	39.82644698443596	58.51313229572224
1534.97297381546	7092.832013715695	78593	mesenchymal	34.97297381545991	92.8320137156952
1538.9834811277842	8409.980513869936	78594	epithelial	38.983481127784216	1409.9805138699355
1535.0371768355749	10658.43011892451	78595	mesenchymal	35.03717683557488	3658.43011892451
1537.1096425912144	11245.691139240513	78596	mesenchymal	37.109642591214424	4245.691139240513
1543.0678791315615	11960.556480881383	78597	proximal progenitor	43.06787913156154	4960.556480881385
1535.6701694915262	8305.307429378538	78598	mesenchymal	35.67016949152617	1305.3074293785376
1536.107468123862	11755.8621129326	78599	mesenchymal	36.10746812386196	4755.8621129326
1535.423320158104	12086.504644268764	78600	proliferating smooth muscle	35.423320158103934	5086.5046442687635
1536.4119382022484	7671.142064606735	78601	other	36.41193820224839	671.1420646067354
1534.9271855010666	8429.963646055445	78602	pericyte	34.92718550106656	1429.9636460554448
1535.8525402726154	8606.39386617101	78603	mesenchymal	35.85254027261544	1606.3938661710108
1537.78650390625	10623.093457031251	78604	mesenchymal	37.78650390625012	3623.093457031251
1537.6783258173612	11075.596223224358	78605	other	37.67832581736115	4075.5962232243583
1539.9090355805229	11108.975936329602	78606	fibroblast	39.90903558052287	4108.975936329602
1534.4920682730924	7029.897489959825	78609	arterial	34.4920682730924	29.89748995982518
1535.8231075697215	9228.54289508632	78610	fibroblast	35.82310756972174	2228.5428950863206
1536.8868581907102	10864.78257946211	78611	mesenchymal	36.8868581907102	3864.7825794621094
1533.4753177966104	11862.91451271186	78612	proliferating smooth muscle	33.4753177966104	4862.914512711861
1536.821316705337	7161.248317865427	78613	mesenchymal	36.82131670533704	161.24831786542745
1534.7399271844674	7196.259648058261	78614	mesenchymal	34.73992718446743	196.2596480582606
1540.522643097643	7352.370454545448	78615	arterial	40.52264309764291	352.3704545454475
1535.694875	7572.119750000001	78616	pericyte	35.69487500000014	572.1197500000007
1539.7809565727712	10669.365683685444	78617	arterial	39.780956572771174	3669.365683685444
1534.325	11771.0125	78618	mesenchymal	34.325000000000045	4771.012500000001
1550.24713722763	12154.851060500689	78619	pericyte	50.24713722762999	5154.851060500687
1540.271389195149	7985.430953693506	78620	proliferating smooth muscle	40.27138919514891	985.430953693506
1544.4663476873995	8442.63683213717	78621	epithelial	44.46634768739955	1442.63683213717
1535.2714195979909	8586.329334170867	78622	fibroblast	35.27141959799087	1586.3293341708668
1536.6432835820883	10079.198880597016	78623	mesenchymal	36.64328358208854	3079.198880597016
1538.0471411901992	10612.088477246198	78624	pericyte	38.04714119019923	3612.0884772461977
1537.9915306122446	12498.13986394558	78625	other	37.99153061224456	5498.13986394558
1541.118070175437	7178.718881578953	78626	endothelial	41.11807017543697	178.7188815789532
1536.726199400301	7927.313268365822	78627	proliferating smooth muscle	36.72619940030109	927.3132683658224
1536.4262152777785	8766.636328125	78628	arterial	36.42621527777851	1766.6363281249996
1537.5250248015873	9270.66917162698	78629	mesenchymal	37.52502480158728	2270.6691716269797
1537.1078354002248	9717.686865839907	78630	pericyte	37.10783540022476	2717.686865839907
1536.5693538998823	11134.114086146676	78631	ASM	36.569353899882344	4134.114086146676
1538.0820568927777	11220.828391684894	78632	mesenchymal	38.0820568927777	4220.828391684894
1536.7457359009632	8245.216024759286	78633	fibroblast	36.745735900963155	1245.2160247592856
1537.5457917261065	12445.798965763182	78634	other	37.54579172610647	5445.798965763182
1541.0097845873802	8217.982736650472	78635	arterial	41.00978458738018	1217.9827366504724
1539.61812094156	9547.67562905845	78636	ASM	39.61812094155994	2547.675629058451
1538.222835738069	9991.585377358488	78637	mesenchymal	38.22283573806908	2991.5853773584877
1541.2820169252482	10732.439398213455	78638	epithelial	41.28201692524817	3732.439398213455
1538.4619887165036	8171.302644569806	78639	mesenchymal	38.46198871650358	1171.302644569806
1540.015289256197	8274.067768595038	78640	arterial	40.01528925619709	1274.0677685950377
1536.979281183931	8615.76580338266	78641	arterial	36.97928118393111	1615.7658033826592
1540.1005102040806	9490.783418367357	78642	mesenchymal	40.10051020408059	2490.783418367355
1538.7028310940489	10811.361420345493	78643	mesenchymal	38.70283109404886	3811.3614203454927
1539.543036649215	11084.0014659686	78644	fibroblast	39.54303664921508	4084.0014659686
1541.099776252985	11698.509188544163	78645	pericyte	41.099776252985066	4698.509188544165
1541.3904471544702	12050.517454268282	78646	mesenchymal	41.390447154470166	5050.517454268282
1541.9693687430467	12791.835873192447	78647	proliferating smooth muscle	41.96936874304674	5791.835873192447
1545.1735344175488	8320.167293872915	78649	mesenchymal	45.17353441754881	1320.1672938729153
1540.6463608794536	8453.218214556473	78650	epithelial	40.6463608794536	1453.218214556473
1536.4375	8643.5375	78651	mesenchymal	36.4375	1643.5375000000004
1538.5297371638155	10876.161949877738	78652	fibroblast	38.529737163815525	3876.161949877738
1537.2612068965514	12296.315603448273	78653	epithelial	37.26120689655136	5296.315603448273
1538.1918235877115	12394.686372646176	78654	pericyte	38.1918235877115	5394.686372646176
1538.090887207703	7111.11623108666	78655	mesenchymal	38.09088720770296	111.11623108666026
1539.2611924686198	8574.775523012562	78656	mesenchymal	39.26119246861981	1574.7755230125622
1538.338136792454	12237.063113207563	78657	other	38.33813679245395	5237.063113207563
1543.9246219758077	12314.116003024194	78658	epithelial	43.92462197580767	5314.116003024194
1545.451984007243	8069.780205190113	78660	epithelial	45.45198400724303	1069.7802051901126
1543.951155021002	8893.913640702545	78661	pericyte	43.95115502100202	1893.9136407025453
1540.956589147287	9939.919961240295	78662	proliferating smooth muscle	40.956589147287104	2939.9199612402954
1538.7686560934903	7952.321368948255	78663	fibroblast	38.768656093490335	952.3213689482554
1537.7446842105269	8544.897947368414	78664	proximal progenitor	37.74468421052688	1544.897947368414
1537.875000000001	10071.945833333344	78665	mesenchymal	37.87500000000091	3071.945833333344
1539.077766895201	10917.306733594529	78666	mesenchymal	39.077766895200966	3917.306733594527
1545.2391275465009	12947.892050487162	78667	mesenchymal	45.23912754650087	5947.892050487162
1544.8758732394358	9005.36183098591	78668	pericyte	44.875873239435805	2005.3618309859105
1539.9310513447444	9306.610737571322	78669	pericyte	39.931051344744446	2306.610737571322
1538.5088902147966	10986.342661097862	78670	epithelial	38.508890214796565	3986.342661097862
1540.3757116336649	7023.826392326737	78671	mesenchymal	40.37571163366465	23.826392326736823
1539.2499633967789	8235.76314055638	78672	mesenchymal	39.24996339677887	1235.763140556381
1545.7212123449494	9821.51084613114	78673	epithelial	45.72121234494944	2821.510846131141
1539.4953229398664	9886.112750556802	78674	mesenchymal	39.495322939866355	2886.112750556802
1538.2395161290335	10039.641129032256	78675	fibroblast	38.23951612903352	3039.641129032256
1545.6838963963964	10457.47039414415	78676	mesenchymal	45.68389639639645	3457.4703941441494
1537.5051652892555	12144.044008264447	78677	proliferating smooth muscle	37.5051652892555	5144.044008264449
1539.296694214877	12643.273553719024	78678	proliferating smooth muscle	39.29669421487711	5643.273553719024
1540.269399785636	9020.160423365489	78679	pericyte	40.2693997856361	2020.160423365489
1553.196599587204	9651.369912280688	78680	epithelial	53.19659958720399	2651.3699122806884
1542.3398176881306	10132.307660977514	78681	fibroblast	42.33981768813055	3132.3076609775144
1545.104675751881	8083.783341165415	78684	epithelial	45.10467575188068	1083.7833411654146
1543.747671443195	9415.916632548628	78685	mesenchymal	43.74767144319503	2415.9166325486276
1539.843394308944	9597.796951219523	78686	epithelial	39.84339430894397	2597.796951219523
1541.8122021660638	9960.545324909755	78687	arterial	41.8122021660638	2960.5453249097573
1540.8357196401814	10195.422001499248	78688	mesenchymal	40.83571964018142	3195.422001499248
1539.94312865497	7417.404044834322	78690	arterial	39.94312865497	417.4040448343221
1543.4579092339973	8425.217641657928	78691	epithelial	43.45790923399727	1425.2176416579275
1540.408923303835	8601.894837758105	78692	mesenchymal	40.40892330383508	1601.8948377581055
1542.4310957696844	9564.111075205636	78693	epithelial	42.43109576968436	2564.1110752056356
1540.473103448276	9730.377284482758	78694	other	40.47310344827588	2730.377284482758
1544.692700617284	10767.70700617284	78695	epithelial	44.69270061728389	3767.707006172839
1547.7402179062071	11192.026693510195	78696	mesenchymal	47.740217906207135	4192.026693510195
1543.2003293241696	12264.688802978237	78697	pericyte	43.200329324169616	5264.688802978235
1547.4733280614564	12325.68051287846	78698	epithelial	47.473328061456414	5325.68051287846
1540.6732378854635	12462.44331864906	78699	proximal progenitor	40.67323788546355	5462.443318649059
1540.1352596314914	7099.976675041868	78701	mesenchymal	40.13525963149141	99.97667504186757
1543.005317014447	8123.753731942225	78702	proliferating smooth muscle	43.00531701444697	1123.7537319422254
1541.710147058822	9752.386155462178	78703	mesenchymal	41.71014705882203	2752.386155462178
1539.783943089431	10148.02635501356	78704	mesenchymal	39.78394308943098	3148.0263550135605
1551.1278609678704	12012.331510313355	78705	proliferating smooth muscle	51.12786096787045	5012.3315103133555
1550.075719794345	12725.613444730065	78706	mesenchymal	50.07571979434533	5725.613444730065
1541.0691709844566	7282.213957253885	78707	mesenchymal	41.069170984456605	282.2139572538854
1544.554801184434	7962.718316412861	78708	mesenchymal	44.55480118443393	962.718316412861
1543.9115819209032	8725.14486228814	78709	mesenchymal	43.911581920903245	1725.1448622881398
1541.810817655573	11810.97503617944	78710	proliferating smooth muscle	41.81081765557292	4810.975036179441
1548.8567806780677	12136.702685268525	78711	proliferating smooth muscle	48.85678067806748	5136.702685268525
1541.299168514414	7939.34429046564	78712	mesenchymal	41.29916851441385	939.3442904656404
1542.1845833333325	8137.2915	78713	proliferating smooth muscle	42.18458333333229	1137.2915000000005
1541.6347652790078	9921.78480956598	78714	proliferating smooth muscle	41.63476527900775	2921.7848095659792
1543.3867469879528	10262.73012048193	78715	pericyte	43.38674698795285	3262.7301204819305
1542.5651373895978	10427.435868498513	78716	mesenchymal	42.565137389597794	3427.4358684985127
1546.010456621004	10496.88160958905	78717	epithelial	46.01045662100387	3496.88160958905
1540.4804398148133	10746.234837962977	78718	epithelial	40.48043981481328	3746.234837962975
1553.4029623736424	9680.095067390475	78719	proliferating smooth muscle	53.40296237364237	2680.0950673904754
1544.8489267676755	11182.34831649832	78720	pericyte	44.84892676767572	4182.348316498321
1541.102793296089	8012.788756983238	78721	proliferating smooth muscle	41.102793296088976	1012.7887569832384
1542.3925254452945	9537.690235368946	78722	mesenchymal	42.39252544529427	2537.6902353689457
1542.1977897838915	11796.870112966608	78723	proliferating smooth muscle	42.197789783891494	4796.870112966608
1544.4291166166167	7602.425538038045	78724	ASM	44.42911661661674	602.4255380380446
1540.541637010675	8006.55658362989	78725	proliferating smooth muscle	40.54163701067501	1006.5565836298902
1543.230327868853	8154.343442622942	78726	mesenchymal	43.23032786885301	1154.3434426229423
1545.600046598322	9367.852702702716	78727	other	45.600046598322024	2367.852702702716
1546.9967303822946	10415.604250503013	78728	mesenchymal	46.99673038229457	3415.604250503011
1545.333260869564	12692.634347826095	78729	fibroblast	45.3332608695639	5692.634347826095
1542.683532934131	7083.4544011975895	78730	other	42.683532934131335	83.4544011975895
1550.9745582202593	8808.164562953601	78731	epithelial	50.97455822025927	1808.1645629536015
1542.8269538188297	8365.58774422735	78733	mesenchymal	42.82695381882945	1365.5877442273504
1545.921672413794	9294.205879310332	78734	mesenchymal	45.921672413793885	2294.2058793103333
1545.7298010380623	10706.978243944644	78735	mesenchymal	45.729801038062305	3706.978243944645
1548.800891566266	11136.93428915662	78736	mesenchymal	48.800891566266046	4136.934289156619
1547.4960607498829	11769.794791172277	78737	mesenchymal	47.49606074988287	4769.794791172275
1548.4321844032731	12629.920217578629	78738	arterial	48.43218440327314	5629.920217578627
1545.6448859315587	9404.457034220528	78739	mesenchymal	45.64488593155875	2404.457034220528
1543.793284424378	10598.59884311514	78740	mesenchymal	43.79328442437805	3598.59884311514
1554.265333686442	10799.451896848515	78741	mesenchymal	54.26533368644209	3799.451896848517
1544.109589041097	10838.20753424656	78742	fibroblast	44.109589041097024	3838.20753424656
1546.9207486631014	10885.48326203208	78743	mesenchymal	46.92074866310145	3885.4832620320817
1548.760759493672	12644.516508438815	78744	mesenchymal	48.76075949367191	5644.516508438817
1544.257060185187	8931.059432870381	78745	mesenchymal	44.257060185186674	1931.059432870381
1547.1570293017442	9782.540118453862	78746	epithelial	47.15702930174416	2782.5401184538623
1541.522419928826	10551.044039145903	78747	fibroblast	41.52241992882591	3551.0440391459033
1546.1056603773593	10876.688679245286	78748	mesenchymal	46.1056603773593	3876.688679245286
1548.4343620546808	11927.354194283353	78749	mesenchymal	48.43436205468083	4927.354194283353
1547.158471074382	7911.859823441016	78751	arterial	47.15847107438185	911.8598234410156
1550.4629787234055	8874.189385342775	78752	mesenchymal	50.46297872340551	1874.1893853427755
1546.0526021711355	9468.757742656451	78753	ASM	46.05260217113573	2468.757742656453
1546.0033551967713	12166.7793642785	78754	mesenchymal	46.00335519677128	5166.7793642785
1550.7861097794812	12603.655021572387	78755	proliferating smooth muscle	50.786109779481194	5603.655021572387
1545.2631681514465	8713.86127505569	78757	arterial	45.26316815144628	1713.8612750556897
1544.5590095465402	9225.497702863977	78758	fibroblast	44.55900954654021	2225.497702863975
1546.932547169812	9988.95507769146	78759	mesenchymal	46.93254716981187	2988.95507769146
1549.7248577120083	10966.260059760947	78760	proliferating smooth muscle	49.72485771200832	3966.260059760947
1547.1533849129603	12496.4675048356	78761	other	47.15338491296052	5496.4675048356
1548.0503048780477	12577.940405308462	78762	ASM	48.050304878047655	5577.940405308462
1546.187156448204	8688.382690274851	78763	arterial	46.18715644820395	1688.3826902748517
1546.9485416666678	9876.933715277786	78764	pericyte	46.94854166666778	2876.933715277786
1546.1114717223663	10911.821947300756	78765	fibroblast	46.11147172236633	3911.821947300756
1548.3461886304913	11202.825301464258	78766	mesenchymal	48.34618863049127	4202.825301464258
1550.7514932802394	8048.576630164265	78767	epithelial	50.7514932802394	1048.5766301642652
1547.7017119838886	9725.900251762338	78768	arterial	47.70171198388857	2725.9002517623376
1550.1044026776524	10756.670597322358	78769	epithelial	50.10440267765239	3756.670597322358
1547.1733333333325	11071.74702265372	78770	proliferating smooth muscle	47.173333333332266	4071.7470226537207
1554.1129122182692	11976.260023724784	78771	secretory	54.11291221826923	4976.260023724784
1546.103074356529	12356.552359389909	78772	mesenchymal	46.10307435652908	5356.552359389909
1549.8563544152748	8436.05563842483	78773	epithelial	49.85635441527483	1436.0556384248302
1549.6603789403102	9589.44171696849	78774	epithelial	49.66037894031024	2589.4417169684893
1546.1919287211738	9977.87984800838	78775	mesenchymal	46.19192872117378	2977.8798480083788
1544.095706371192	10677.422160664804	78776	other	44.09570637119191	3677.422160664804
1545.5316964285707	11232.553273809532	78777	mesenchymal	45.53169642857074	4232.553273809532
1548.852085547289	11785.646479808727	78778	mesenchymal	48.852085547289334	4785.646479808729
1544.2315909090917	12082.481666666676	78779	proliferating smooth muscle	44.231590909091665	5082.4816666666775
1547.427194732643	12423.919992019151	78780	proliferating smooth muscle	47.42719473264333	5423.919992019153
1546.6186542145592	12484.475909961671	78781	other	46.61865421455923	5484.475909961673
1545.9827119883057	8764.967763157905	78782	mesenchymal	45.98271198830571	1764.9677631579052
1547.6648795180724	9525.88	78783	mesenchymal	47.66487951807244	2525.880000000001
1548.846990612922	10353.277526228618	78784	other	48.84699061292213	3353.2775262286177
1545.961567982455	10551.417927631588	78785	mesenchymal	45.96156798245511	3551.417927631588
1548.7527034261232	10610.813476980731	78786	proximal progenitor	48.75270342612316	3610.813476980731
1546.5372817229336	12779.625785797456	78787	ASM	46.537281722933585	5779.625785797456
1554.9314490445877	12917.694511052829	78788	arterial	54.93144904458745	5917.694511052827
1547.0124564459925	7043.490818815329	78790	mesenchymal	47.01245644599226	43.490818815328566
1549.0904661016948	7325.190148305087	78791	other	49.0904661016948	325.19014830508695
1546.7445853960394	7495.54136757426	78792	proximal progenitor	46.74458539603938	495.5413675742602
1546.674485759494	7669.053797468342	78793	other	46.67448575949402	669.053797468342
1546.915666666666	10254.10866666667	78794	pericyte	46.91566666666586	3254.1086666666706
1546.061111111111	12090.669345238088	78795	proximal progenitor	46.061111111110904	5090.669345238088
1551.7296088794924	12589.823340380552	78796	proliferating smooth muscle	51.72960887949239	5589.823340380553
1546.8430714285707	9233.366071428558	78797	mesenchymal	46.84307142857074	2233.366071428558
1548.3174220272915	9913.236793372314	78798	mesenchymal	48.317422027291514	2913.2367933723144
1550.395757575756	10576.444469696982	78799	fibroblast	50.39575757575608	3576.444469696982
1547.3274375	10683.2505	78800	pericyte	47.32743749999986	3683.2505
1546.956306017925	10825.933098591551	78801	mesenchymal	46.95630601792504	3825.933098591553
1551.0265190525236	10950.79065396498	78802	arterial	51.026519052523554	3950.7906539649794
1545.3711	12075.3698	78803	ASM	45.37110000000007	5075.369799999999
1551.183505706133	12964.12876248217	78804	proliferating smooth muscle	51.18350570613302	5964.128762482171
1547.0490079365068	12972.888293650803	78805	ASM	47.04900793650677	5972.888293650805
1549.2170743884185	8483.008025461808	78806	proliferating smooth muscle	49.217074388418496	1483.0080254618078
1545.8414351851868	8860.839722222216	78807	proliferating smooth muscle	45.84143518518681	1860.8397222222156
1546.8743634259272	9867.143315972216	78808	mesenchymal	46.874363425927186	2867.1433159722164
1548.085862944163	11243.501040609144	78809	mesenchymal	48.085862944162955	4243.501040609144
1548.8168446601958	12200.356957928814	78810	mesenchymal	48.816844660195784	5200.356957928814
1550.2428663653975	12864.056633311811	78811	fibroblast	50.24286636539773	5864.056633311813
1562.170829592386	12991.140146345855	78812	epithelial	62.17082959238587	5991.140146345857
1551.197473997028	9578.928064635964	78814	epithelial	51.197473997028055	2578.928064635964
1545.255149501661	9665.528073089688	78815	epithelial	45.25514950166098	2665.5280730896866
1552.653248399146	10278.54703175027	78816	pericyte	52.65324839914592	3278.5470317502695
1554.187302955664	10467.4352586207	78817	pericyte	54.18730295566411	3467.4352586206987
1547.503790726816	10586.609053884727	78818	fibroblast	47.50379072681608	3586.6090538847275
1554.7675933176724	11843.80371965544	78819	proliferating smooth muscle	54.76759331767243	4843.80371965544
1547.1745668316828	7647.807487623744	78820	other	47.1745668316828	647.8074876237442
1550.0333333333324	7975.177698695123	78821	proliferating smooth muscle	50.03333333333239	975.1776986951228
1547.0677807486622	8396.78226381462	78822	proliferating smooth muscle	47.06778074866224	1396.7822638146208
1547.0432239057252	8531.815740740729	78823	epithelial	47.0432239057252	1531.8157407407289
1549.9158379013304	8774.027799530142	78824	proliferating smooth muscle	49.915837901330406	1774.027799530142
1550.5263353765315	11165.398336252194	78825	mesenchymal	50.52633537653173	4165.398336252194
1553.626962081129	12292.32549235743	78826	pericyte	53.62696208112902	5292.3254923574295
1548.546899224806	12414.362236987816	78827	ASM	48.54689922480611	5414.362236987816
1549.3827348066309	7843.2326312154755	78829	mesenchymal	49.38273480663088	843.2326312154755
1546.4930362116984	8258.826671309174	78830	arterial	46.49303621169838	1258.8266713091743
1548.5799783549778	8280.239321789306	78831	mesenchymal	48.57997835497781	1280.239321789306
1547.5864597093778	9697.422985468953	78832	mesenchymal	47.58645970937778	2697.422985468953
1548.438076923078	10222.840384615398	78833	mesenchymal	48.43807692307814	3222.840384615398
1556.0914096916306	10662.755666800153	78834	pericyte	56.09140969163059	3662.755666800153
1561.4502512562815	11945.679432317833	78835	proliferating smooth muscle	61.45025125628172	4945.679432317833
1547.8010837070242	7213.254521674143	78836	pericyte	47.80108370702419	213.2545216741428
1551.514778325122	9560.593241995088	78837	epithelial	51.51477832512205	2560.5932419950877
1551.0320652173914	10192.506250000002	78838	mesenchymal	51.03206521739139	3192.506250000002
1546.7020833333324	10989.577083333324	78839	epithelial	46.70208333333244	3989.577083333322
1553.9731240126373	12043.506516587682	78840	arterial	53.9731240126373	5043.506516587682
1553.4998737373733	12369.872095959592	78841	mesenchymal	53.499873737373264	5369.872095959592
1547.7291737649073	8604.84727427598	78843	mesenchymal	47.72917376490727	1604.8472742759805
1547.5121028037386	10142.698411214948	78844	mesenchymal	47.51210280373857	3142.6984112149476
1555.2343895718532	10714.34264518865	78845	proliferating smooth muscle	55.23438957185317	3714.34264518865
1552.5523209064345	11025.05126096491	78846	epithelial	52.55232090643426	4025.0512609649104
1552.2257494646694	11671.759622591022	78847	mesenchymal	52.225749464669434	4671.759622591022
1548.5298780487803	11691.776178861774	78848	pericyte	48.52987804878035	4691.776178861774
1548.0274402390428	12463.906673306758	78849	proximal progenitor	48.02744023904279	5463.9066733067575
1553.4694209891447	7340.70698130276	78851	other	53.46942098914474	340.70698130276014
1549.9433695652174	8134.603985507252	78852	arterial	49.94336956521738	1134.6039855072522
1550.675569139967	8146.951201517701	78853	mesenchymal	50.67556913996691	1146.9512015177006
1553.165681003583	8384.675000000001	78854	mesenchymal	53.165681003582904	1384.675000000001
1550.0895788912594	9888.948240938164	78855	mesenchymal	50.08957889125941	2888.9482409381635
1551.4205892608086	12382.769473500692	78856	mesenchymal	51.42058926080858	5382.7694735006935
1550.754347826086	9997.89818840579	78858	mesenchymal	50.754347826085905	2997.8981884057903
1553.7474952963307	10440.510195202263	78859	mesenchymal	53.747495296330726	3440.5101952022633
1551.962517217632	11001.681990358118	78860	epithelial	51.96251721763201	4001.681990358118
1553.834164859002	11812.328741865504	78861	proliferating smooth muscle	53.83416485900193	4812.328741865504
1547.2302083333325	12843.052083333325	78862	mesenchymal	47.23020833333248	5843.052083333323
1547.3944827586215	7695.8375000000005	78863	epithelial	47.39448275862151	695.8375000000005
1549.140964523282	8574.23359201773	78864	arterial	49.14096452328204	1574.2335920177302
1555.1065626611646	9814.030028365129	78865	epithelial	55.10656266116462	2814.0300283651286
1550.921875000001	10297.465972222228	78866	pericyte	50.92187500000091	3297.4659722222277
1557.103118092834	10629.32418692768	78867	pericyte	57.10311809283394	3629.324186927681
1555.0204001708903	11891.888941896892	78868	proliferating smooth muscle	55.0204001708903	4891.888941896892
1549.0699109414752	12076.94624681935	78869	proliferating smooth muscle	49.0699109414752	5076.946246819351
1557.923052081198	12510.815424441264	78870	proliferating smooth muscle	57.923052081197966	5510.8154244412635
1554.4338114754084	12548.845184426233	78871	ASM	54.43381147540845	5548.845184426233
1549.866071428571	9897.404464285715	78872	mesenchymal	49.866071428571104	2897.404464285715
1552.5846027479092	10080.296878733576	78873	mesenchymal	52.58460274790923	3080.296878733576
1558.563870431893	10695.605730897005	78874	pericyte	58.563870431893065	3695.605730897003
1550.0095488721804	8374.387894736858	78875	pericyte	50.0095488721804	1374.3878947368576
1550.5960379464295	8667.166015625	78876	mesenchymal	50.59603794642953	1667.166015625
1550.2465466351823	9326.945926800485	78877	fibroblast	50.24654663518254	2326.945926800483
1554.0738168151463	9923.161845768373	78878	endothelial	54.0738168151463	2923.1618457683726
1548.196539792386	9932.46894463668	78879	proliferating smooth muscle	48.19653979238615	2932.468944636681
1549.7369565217375	10128.972826086952	78880	pericyte	49.73695652173774	3128.9728260869524
1552.4427469135817	10848.073688271594	78881	pericyte	52.44274691358146	3848.0736882715937
1550.1763333333322	11126.15291666668	78882	mesenchymal	50.176333333332195	4126.152916666679
1555.3973830360162	11269.834878828662	78883	mesenchymal	55.39738303601621	4269.834878828662
1556.7723189087485	10484.364557855144	78884	mesenchymal	56.7723189087485	3484.364557855144
1548.492412935322	10594.068656716416	78885	mesenchymal	48.49241293532191	3594.0686567164157
1549.870070422534	12054.77183098591	78886	mesenchymal	49.87007042253413	5054.77183098591
1552.8262195121945	8039.30665188469	78887	epithelial	52.82621951219426	1039.30665188469
1552.6753513209674	9751.83563799887	78888	pericyte	52.675351320967366	2751.835637998871
1552.0386130136972	10118.598416095878	78889	mesenchymal	52.03861301369716	3118.598416095878
1556.083451202264	10518.143246110338	78890	proliferating smooth muscle	56.08345120226386	3518.1432461103377
1556.8931864754093	10552.035399590166	78891	mesenchymal	56.893186475409266	3552.035399590166
1551.7153816499626	12400.087586738638	78892	fibroblast	51.71538164996264	5400.0875867386385
1553.718277571252	7830.348838289965	78893	mesenchymal	53.718277571251974	830.348838289965
1554.0430050872092	10678.414226017429	78894	pericyte	54.04300508720917	3678.4142260174262
1552.506048069347	10933.91353427896	78895	ASM	52.50604806934666	3933.9135342789614
1552.5116117404723	12664.476158599397	78896	mesenchymal	52.51161174047252	5664.476158599395
1553.5504310344818	8508.129705459767	78898	proliferating smooth muscle	53.55043103448179	1508.1297054597671
1551.4522123893812	9248.193289085562	78899	other	51.4522123893812	2248.1932890855624
1552.6887970353469	9437.6698118586	78900	arterial	52.68879703534685	2437.669811858601
1554.6242436520804	9800.960386277677	78901	epithelial	54.624243652080395	2800.9603862776767
1555.751055705301	7361.6763252470755	78902	mesenchymal	55.75105570530104	361.6763252470755
1553.5494982290434	8328.236275088535	78903	fibroblast	53.549498229043365	1328.236275088535
1552.447	9121.702633333323	78904	fibroblast	52.44700000000011	2121.7026333333233
1555.1102634803906	9530.534987745104	78905	mesenchymal	55.110263480390586	2530.5349877451026
1562.3133371385084	10596.246328006073	78906	pericyte	62.31333713850836	3596.246328006073
1553.3780149051483	10821.003590785896	78907	pericyte	53.37801490514835	3821.003590785896
1553.4453308596171	12798.86700680273	78908	mesenchymal	53.445330859617115	5798.8670068027295
1551.9885061391556	7067.816234652128	78909	mesenchymal	51.98850613915556	67.8162346521276
1550.6842	7246.107266666678	78910	arterial	50.684200000000146	246.1072666666778
1559.685152473039	7817.756675344005	78911	mesenchymal	59.68515247303867	817.7566753440051
1554.58106365834	9368.13835616438	78912	ASM	54.5810636583401	2368.1383561643797
1553.1088983050845	11089.875847457615	78913	fibroblast	53.10889830508427	4089.8758474576152
1555.2516808510632	11099.720297872344	78914	arterial	55.25168085106315	4099.7202978723435
1553.5892797319927	11152.143362646551	78915	pericyte	53.58927973199275	4152.143362646553
1554.0541028911568	12531.857397959186	78916	mesenchymal	54.054102891156845	5531.857397959186
1550.874234234234	7222.880810810796	78918	pericyte	50.87423423423411	222.880810810796
1555.404453681712	7351.975148456055	78919	mesenchymal	55.40445368171186	351.97514845605474
1551.742240117131	8220.964934114205	78920	pericyte	51.742240117130905	1220.9649341142049
1553.874951361866	8396.306712062262	78921	pericyte	53.87495136186613	1396.3067120622618
1554.3852588686468	12563.713830297207	78922	proliferating smooth muscle	54.385258868646815	5563.713830297207
1556.2639254385958	8858.671107456137	78923	mesenchymal	56.263925438595834	1858.6711074561372
1553.0725806451603	10103.848790322592	78924	mesenchymal	53.072580645160315	3103.8487903225923
1556.0082297000736	10249.780577907812	78925	pericyte	56.00822970007357	3249.7805779078117
1553.004523141656	10542.633064516118	78926	pericyte	53.004523141656136	3542.633064516118
1558.5801448335496	11753.009987029838	78927	proliferating smooth muscle	58.58014483354964	4753.009987029838
1553.7019859813076	12172.066043613711	78928	endothelial	53.70198598130765	5172.066043613711
1554.3592517401391	12781.526479118344	78929	arterial	54.35925174013914	5781.526479118345
1552.9605	7485.616125	78930	endothelial	52.96050000000014	485.61612500000047
1553.4969267139466	9422.338150118205	78931	arterial	53.49692671394655	2422.338150118205
1557.432387672811	10922.376843317972	78932	pericyte	57.432387672811046	3922.376843317972
1562.696554809842	10959.665850111844	78933	pericyte	62.69655480984193	3959.665850111843
1554.8244952893672	11074.271332436065	78934	mesenchymal	54.82449528936718	4074.2713324360648
1554.8624897288405	11236.498192276076	78935	arterial	54.8624897288405	4236.498192276076
1552.45054347826	7176.413043478251	78936	mesenchymal	52.45054347825999	176.41304347825098
1553.5748331479415	8341.927919911008	78937	fibroblast	53.57483314794149	1341.9279199110078
1551.944561403509	8470.853596491228	78938	proliferating smooth muscle	51.94456140350894	1470.853596491228
1556.4570321151705	10583.817192691016	78939	mesenchymal	56.45703211517048	3583.8171926910163
1555.8143442622952	11032.64795081966	78940	epithelial	55.81434426229521	4032.647950819659
1554.0108901515152	7947.893876262632	78942	fibroblast	54.01089015151524	947.893876262632
1554.921762257169	8648.652867715089	78943	mesenchymal	54.921762257168666	1648.652867715089
1557.9904960053266	9788.158072569922	78944	epithelial	57.99049600532658	2788.1580725699223
1552.9508101851868	10601.858101851867	78945	pericyte	52.95081018518681	3601.858101851869
1555.5457422324496	10883.258544303795	78946	mesenchymal	55.545742232449584	3883.258544303795
1554.9426541717055	11178.044498186217	78947	mesenchymal	54.9426541717055	4178.044498186215
1555.9438624338636	11717.653174603189	78948	mesenchymal	55.943862433863615	4717.653174603187
1559.4535588364918	12080.730409872182	78949	proliferating smooth muscle	59.453558836491766	5080.730409872182
1553.926044083527	12182.6654679041	78950	pericyte	53.926044083526904	5182.6654679041
1554.749367509988	8274.211784287605	78952	mesenchymal	54.74936750998813	1274.211784287605
1553.656175972927	8404.713917089686	78953	proliferating smooth muscle	53.65617597292703	1404.7139170896862
1559.0076070336395	12194.069323394498	78954	fibroblast	59.007607033639715	5194.0693233944985
1557.921654351397	12572.6933087028	78955	mesenchymal	57.92165435139691	5572.693308702801
1554.5580645161288	7919.133870967735	78957	mesenchymal	54.55806451612875	919.1338709677348
1556.903102409639	8571.986465863438	78958	pericyte	56.90310240963868	1571.9864658634378
1554.0901693667154	10645.060051546408	78959	pericyte	54.09016936671537	3645.060051546408
1565.2485896610908	10999.185950235957	78960	epithelial	65.24858966109082	3999.1859502359566
1557.447284313726	11044.615068627463	78961	epithelial	57.44728431372596	4044.615068627465
1558.1760944206014	12254.81796137339	78962	pericyte	58.17609442060143	5254.81796137339
1553.8332427536232	7049.2711956521725	78964	pericyte	53.83324275362315	49.27119565217254
1556.3242619926202	12352.501360701091	78965	mesenchymal	56.32426199262022	5352.501360701093
1554.41638127854	12464.50239726026	78966	proximal progenitor	54.41638127854003	5464.502397260259
1554.07875	8784.70312500001	78967	mesenchymal	54.07875000000013	1784.703125000009
1554.262499999999	7513.235937499988	78968	fibroblast	54.26249999999868	513.2359374999878
1554.9299999999998	7956.1625	78969	mesenchymal	54.92999999999984	956.1625000000004
1555.525418660288	9482.194557416262	78970	arterial	55.52541866028787	2482.194557416262
1555.4465681098209	9865.590179514258	78971	mesenchymal	55.44656810982087	2865.590179514258
1558.5793583256684	12275.701770929154	78972	mesenchymal	58.57935832566841	5275.701770929154
1559.704940813175	12813.738703036535	78973	pericyte	59.70494081317497	5813.738703036537
1557.1028337531486	12947.645119647355	78974	pericyte	57.102833753148616	5947.645119647357
1561.494218863803	7207.784786962859	78975	arterial	61.494218863803326	207.78478696285856
1552.8263636363629	7988.674318181831	78976	proliferating smooth muscle	52.826363636362885	988.674318181831
1554.752288428326	8019.630397236608	78977	epithelial	54.75228842832598	1019.6303972366076
1558.0606324972748	8070.285877862586	78978	epithelial	58.06063249727481	1070.285877862586
1556.2341775599125	12478.242592592596	78979	epithelial	56.234177559912496	5478.2425925925945
1556.139233278955	8083.57814029363	78981	epithelial	56.13923327895509	1083.57814029363
1556.380774032461	8243.903745318346	78982	fibroblast	56.38077403246098	1243.9037453183464
1558.2720951343488	9258.221659404511	78983	mesenchymal	58.272095134348774	2258.2216594045112
1556.0531478102196	8610.606934306585	78985	pericyte	56.05314781021957	1610.606934306585
1559.4618141374187	9407.025395452296	78986	pericyte	59.46181413741874	2407.025395452296
1562.2220763459832	12934.623940864958	78987	mesenchymal	62.22207634598317	5934.623940864958
1556.827216312056	7099.72488179669	78990	arterial	56.82721631205595	99.72488179669016
1554.5670833333324	7599.42625	78991	ASM	54.56708333333245	599.4262499999995
1556.8674831081094	8261.01469594596	78992	other	56.867483108109354	1261.0146959459598
1558.9090010405828	8829.895915712788	78993	epithelial	58.90900104058278	1829.8959157127883
1558.7454449152528	11906.72038135593	78994	pericyte	58.74544491525285	4906.72038135593
1558.2659965635748	12490.29814432988	78995	mesenchymal	58.265996563574845	5490.298144329881
1561.073945783131	12687.076204819285	78996	mesenchymal	61.073945783130966	5687.076204819283
1567.9817575542966	7969.479904390941	78997	pericyte	67.98175755429656	969.4799043909406
1555.8301339285706	8742.346205357147	78998	epithelial	55.8301339285706	1742.3462053571477
1560.8909977908684	8775.831406480125	78999	ASM	60.89099779086837	1775.8314064801252
1557.1144716088324	8819.151813880135	79000	epithelial	57.114471608832446	1819.1518138801348
1556.7908636897762	11113.024794359571	79001	mesenchymal	56.79086368977619	4113.024794359573
1555.589873417723	11215.959810126596	79002	mesenchymal	55.589873417723084	4215.9598101265965
1557.7403416149054	10183.885093167695	79004	mesenchymal	57.74034161490545	3183.8850931676952
1562.2028566229994	10972.226128093169	79005	ASM	62.202856622999434	3972.226128093167
1563.5041142651808	12396.08600431188	79006	mesenchymal	63.50411426518076	5396.086004311879
1560.7095366379303	12961.178259698272	79007	mesenchymal	60.70953663793034	5961.178259698272
1558.387425328555	7055.155525686971	79008	fibroblast	58.38742532855508	55.15552568697058
1562.095965536106	8058.744091903733	79009	epithelial	62.09596553610595	1058.7440919037335
1558.2666666666678	8749.61186017477	79010	fibroblast	58.26666666666779	1749.6118601747694
1558.5347866419306	9971.57945269018	79011	mesenchymal	58.53478664193062	2971.579452690179
1566.8210408455736	11167.191203869575	79012	mesenchymal	66.82104084557363	4167.191203869577
1563.0375500858624	11229.114253005157	79013	pericyte	63.03755008586245	4229.114253005157
1559.3891381345943	12262.641381345942	79014	fibroblast	59.389138134594305	5262.641381345942
1561.4862135176656	12610.475019201214	79015	mesenchymal	61.48621351766565	5610.475019201214
1562.6363610149956	12649.495559400244	79016	endothelial	62.6363610149956	5649.495559400244
1558.3042961608785	8267.650639853735	79017	other	58.304296160878494	1267.650639853735
1559.4085227272728	8675.121022727282	79018	mesenchymal	59.40852272727284	1675.1210227272825
1566.5142795606298	9474.360661210414	79019	arterial	66.5142795606298	2474.360661210414
1558.5287878787867	9493.28939393939	79020	other	58.52878787878672	2493.2893939393907
1559.4486690647475	9565.728273381312	79021	epithelial	59.44866906474749	2565.7282733813117
1559.3708128078829	10616.159020935977	79022	arterial	59.37081280788266	3616.1590209359742
1563.5160236081751	10734.72892882312	79023	proliferating smooth muscle	63.516023608175146	3734.7289288231186
1557.353285420946	12231.897535934278	79024	other	57.35328542094612	5231.8975359342785
1561.2101421188645	12720.950409130048	79025	ASM	61.21014211886427	5720.950409130048
1558.1575704225345	7089.869278169016	79026	mesenchymal	58.15757042253426	89.86927816901607
1567.3054145818453	8455.49514832022	79027	proliferating smooth muscle	67.3054145818453	1455.4951483202203
1559.123093447907	9732.596616541336	79028	pericyte	59.12309344790697	2732.5966165413374
1558.9634316770182	10162.553183229818	79029	proliferating smooth muscle	58.96343167701821	3162.5531832298184
1571.044388636008	12773.125769110038	79030	proliferating smooth muscle	71.04438863600808	5773.125769110038
1558.819604037267	8464.97977484471	79031	proliferating smooth muscle	58.81960403726703	1464.9797748447108
1559.2020229468608	8904.363737922706	79032	mesenchymal	59.20202294686078	1904.3637379227057
1561.6832396345735	9538.318798313436	79033	mesenchymal	61.68323963457351	2538.318798313436
1561.631180089487	10775.251579977628	79034	proliferating smooth muscle	61.63118008948709	3775.2515799776265
1559.891571302818	11251.123217429582	79035	mesenchymal	59.891571302817965	4251.123217429582
1557.7019290123462	11769.134722222214	79036	proliferating smooth muscle	57.70192901234623	4769.134722222214
1558.5545383411577	11775.675156494535	79037	mesenchymal	58.55453834115747	4775.675156494535
1566.7236803732865	12340.390937591146	79038	mesenchymal	66.72368037328647	5340.390937591146
1559.5300582627124	12709.68514300849	79039	ASM	59.53005826271237	5709.68514300849
1563.6437660944198	7581.665836909873	79040	proliferating smooth muscle	63.64376609441979	581.6658369098732
1561.479511019285	8078.157472451789	79041	pericyte	61.47951101928493	1078.1574724517886
1557.9112617924538	8310.747464622655	79042	mesenchymal	57.91126179245384	1310.747464622655
1562.989166666668	10044.295000000007	79043	mesenchymal	62.9891666666681	3044.2950000000073
1560.1595632530116	11793.33397966867	79044	ASM	60.159563253011584	4793.3339796686705
1560.2708333333323	12415.028296019897	79045	secretory	60.27083333333235	5415.028296019895
1561.1846595744685	12423.010765957448	79046	other	61.18465957446847	5423.010765957448
1571.1593256997464	12950.609840966916	79047	proliferating smooth muscle	71.15932569974643	5950.609840966916
1562.0480319563535	8735.491095089623	79049	mesenchymal	62.048031956353725	1735.4910950896228
1559.5393749999994	10672.399374999992	79050	mesenchymal	59.53937499999938	3672.399374999992
1562.1202380952384	10889.661139455768	79051	fibroblast	62.12023809523839	3889.661139455768
1564.8111294993807	11056.816394290452	79052	epithelial	64.81112949938074	4056.816394290452
1561.1962246431265	12065.929977460548	79053	proliferating smooth muscle	61.19622464312647	5065.929977460548
1570.0861203090506	12141.116401766008	79054	proliferating smooth muscle	70.08612030905056	5141.1164017660085
1561.1655343511436	7194.040477099223	79055	mesenchymal	61.165534351143606	194.0404770992227
1558.714304577466	7237.499383802806	79056	other	58.71430457746601	237.49938380280585
1561.8766860465114	7371.752790697686	79057	proliferating smooth muscle	61.876686046511395	371.75279069768567
1560.664903459373	7706.097485921152	79058	epithelial	60.66490345937291	706.0974859211519
1560.2229508196729	8135.73893442622	79059	mesenchymal	60.22295081967286	1135.73893442622
1559.0431184668992	8487.378963414618	79060	proliferating smooth muscle	59.04311846689916	1487.3789634146178
1563.5030812324917	9431.68525910364	79061	arterial	63.503081232491695	2431.6852591036404
1559.6947751322764	10067.912334656085	79062	endothelial	59.69477513227639	3067.912334656085
1569.0664992171196	11151.374047494786	79063	mesenchymal	69.0664992171196	4151.374047494786
1568.4395595854926	12449.565113989642	79064	proximal progenitor	68.43955958549259	5449.565113989642
1562.301487209993	8397.653152885197	79065	pericyte	62.30148720999296	1397.6531528851974
1560.832383966245	8417.748549578062	79066	proliferating smooth muscle	60.83238396624506	1417.748549578062
1561.0198058252429	10452.256529126198	79067	mesenchymal	61.01980582524288	3452.256529126198
1559.4156565656567	11762.276346801338	79068	proliferating smooth muscle	59.41565656565672	4762.276346801338
1560.4462827988352	9512.931924198268	79069	mesenchymal	60.44628279883523	2512.9319241982685
1568.8415301944744	9557.46383486866	79070	epithelial	68.84153019447444	2557.4638348686585
1562.9270242214525	9772.61302768166	79071	proliferating smooth muscle	62.92702422145248	2772.61302768166
1562.952175767918	9841.03216723549	79072	proliferating smooth muscle	62.952175767918106	2841.0321672354894
1564.528886729595	10528.976277068308	79073	mesenchymal	64.52888672959466	3528.9762770683083
1561.0865102639302	10559.835667155416	79074	proliferating smooth muscle	61.08651026393022	3559.8356671554175
1561.791946517413	10644.180099502497	79075	arterial	61.79194651741295	3644.180099502495
1563.3782301121205	11127.137092899102	79076	mesenchymal	63.37823011212049	4127.137092899102
1563.346875000001	11178.475000000004	79077	endothelial	63.34687500000109	4178.475000000004
1567.6598868458289	11739.91919377651	79078	proliferating smooth muscle	67.65988684582885	4739.91919377651
1562.485071819425	11828.758242134048	79079	secretory	62.485071819425	4828.7582421340485
1562.0452696078426	12111.75046568627	79080	proximal progenitor	62.04526960784256	5111.750465686269
1560.7845138888893	12322.816006944431	79081	ASM	60.78451388888925	5322.816006944431
1561.6820089955013	7025.704797601197	79083	mesenchymal	61.68200899550129	25.70479760119724
1560.3281862745102	7686.850612745103	79084	epithelial	60.32818627451024	686.8506127451028
1560.4225	8103.347261904765	79085	epithelial	60.42250000000013	1103.3472619047652
1560.685546875	9338.68572443183	79086	fibroblast	60.685546875	2338.6857244318307
1561.6640276301807	10196.790037194474	79087	mesenchymal	61.664027630180726	3196.7900371944743
1561.9630567685597	10859.091310043665	79088	fibroblast	61.963056768559454	3859.0913100436646
1560.127961672475	10935.090418118458	79089	pericyte	60.12796167247507	3935.090418118458
1559.6248322147642	11783.95360738255	79090	proliferating smooth muscle	59.62483221476418	4783.953607382549
1561.9734722222215	8143.446458333322	79091	fibroblast	61.973472222221744	1143.446458333322
1561.6228665207886	10136.374507658653	79092	mesenchymal	61.62286652078865	3136.374507658653
1571.8836267232248	12061.366845174984	79093	mesenchymal	71.88362672322478	5061.366845174985
1562.1410963687165	12247.391689944126	79094	fibroblast	62.14109636871649	5247.3916899441265
1566.6177378964935	12540.54766277128	79095	mesenchymal	66.61773789649374	5540.54766277128
1566.330622866893	12624.29034982934	79096	proliferating smooth muscle	66.33062286689301	5624.29034982934
1559.878125	7297.9359375	79099	mesenchymal	59.878124999999955	297.93593750000036
1568.5246748554923	9671.621811777446	79100	mesenchymal	68.52467485549232	2671.621811777446
1564.0540152015872	12313.54049900858	79101	ASM	64.05401520158716	5313.540499008581
1566.6839062500017	12755.525937499997	79102	pericyte	66.68390625000166	5755.525937499995
1565.3497899159672	7840.086344537817	79104	proliferating smooth muscle	65.34978991596722	840.0863445378172
1561.5763522012585	8169.267044025165	79105	fibroblast	61.57635220125826	1169.267044025165
1562.0974899598382	8787.76636546185	79106	pericyte	62.097489959838185	1787.76636546185
1564.0181182795684	9869.627956989256	79107	fibroblast	64.0181182795684	2869.627956989256
1573.011523718255	11721.836823191172	79108	proliferating smooth muscle	73.01152371825492	4721.836823191172
1568.355268340718	11816.748929098978	79109	epithelial	68.35526834071811	4816.748929098978
1570.9343937318038	12015.885027401937	79110	proliferating smooth muscle	70.93439373180377	5015.885027401937
1563.0586805555572	8689.16736111112	79111	mesenchymal	63.0586805555572	1689.16736111112
1563.9442857142844	9992.7347142857	79112	endothelial	63.94428571428443	2992.7347142856997
1562.0550833333325	10382.528722222216	79113	mesenchymal	62.05508333333228	3382.528722222216
1569.7220576671043	10509.32821100916	79114	mesenchymal	69.72205766710431	3509.3282110091604
1563.6332517140077	10653.209059745364	79115	pericyte	63.633251714007656	3653.2090597453625
1565.00776195075	12737.622054563022	79116	mesenchymal	65.00776195075014	5737.622054563022
1568.8553242769483	12590.63601007888	79117	proliferating smooth muscle	68.85532427694852	5590.636010078881
1566.114704848912	7696.950790583275	79118	epithelial	66.11470484891197	696.9507905832752
1561.6357780612257	7951.3687500000005	79119	pericyte	61.635778061225665	951.3687500000004
1561.0944536423829	8044.32897350992	79120	epithelial	61.09445364238286	1044.3289735099197
1565.656231578946	9367.804789473685	79121	arterial	65.65623157894606	2367.804789473683
1560.975	9723.35	79122	secretory	60.975000000000136	2723.3500000000004
1569.1782482780204	11106.866656230444	79123	mesenchymal	69.17824827802042	4106.866656230444
1564.0266829533127	12216.242915309453	79124	fibroblast	64.02668295331273	5216.242915309453
1564.5129964695498	12895.363195057364	79125	fibroblast	64.51299646954976	5895.363195057364
1562.5889204545458	7928.459943181831	79126	mesenchymal	62.588920454545814	928.4599431818306
1560.6979761904763	8238.236190476176	79127	proliferating smooth muscle	60.69797619047654	1238.2361904761765
1566.0853673880222	8252.68787116254	79128	mesenchymal	66.08536738802218	1252.6878711625395
1565.9999724669594	8277.378111233498	79129	mesenchymal	65.99997246695943	1277.3781112334982
1564.1749021909236	8474.180203442884	79130	mesenchymal	64.1749021909236	1474.1802034428838
1568.5192903037384	10392.76115654205	79131	pericyte	68.51929030373844	3392.7611565420502
1568.6134821013477	12576.309390980952	79132	mesenchymal	68.61348210134747	5576.309390980952
1574.4089699969054	8232.47336838849	79133	proliferating smooth muscle	74.4089699969054	1232.4733683884897
1563.2588905775076	8848.807598784206	79134	mesenchymal	63.2588905775076	1848.8075987842055
1565.091544532129	10540.672604284096	79135	mesenchymal	65.09154453212932	3540.672604284094
1569.4158733936215	12041.057413136605	79136	mesenchymal	69.4158733936215	5041.057413136603
1565.7193412162153	8090.637563344602	79137	epithelial	65.7193412162153	1090.6375633446023
1562.184630102041	8504.052806122445	79138	proliferating smooth muscle	62.18463010204096	1504.052806122445
1562.4722636815925	8586.831467661688	79139	mesenchymal	62.47226368159227	1586.8314676616883
1565.720303738318	10424.446985981309	79140	fibroblast	65.72030373831808	3424.446985981307
1563.5400119617232	10431.329844497608	79141	other	63.54001196172317	3431.329844497608
1563.8881920415229	8292.86474913494	79144	mesenchymal	63.88819204152287	1292.8647491349402
1566.96112012987	9415.739346590915	79145	mesenchymal	66.96112012986987	2415.7393465909154
1585.3760244799134	10579.277862715218	79146	mesenchymal	85.37602447991344	3579.2778627152184
1564.5933016105407	7097.197254758423	79148	mesenchymal	64.59330161054072	97.1972547584228
1562.8656250000008	7619.4437499999985	79149	proximal progenitor	62.86562500000082	619.4437499999985
1564.463011152418	8044.4809479554	79150	epithelial	64.46301115241795	1044.4809479553996
1564.9699206349196	9854.19319444443	79151	mesenchymal	64.96992063491962	2854.1931944444295
1566.4346285714294	11779.5392	79152	ASM	66.43462857142936	4779.539199999999
1565.588258928571	11984.337857142851	79153	endothelial	65.58825892857067	4984.337857142853
1565.6093243243247	8101.3176013513585	79154	epithelial	65.60932432432469	1101.3176013513585
1582.7580064958936	8263.77018016914	79155	proliferating smooth muscle	82.7580064958936	1263.77018016914
1566.9671875	8485.566848958322	79156	mesenchymal	66.96718750000014	1485.5668489583222
1571.6344412607443	9616.535444126064	79157	epithelial	71.63444126074432	2616.535444126064
1567.121479591837	9640.051173469372	79158	epithelial	67.12147959183699	2640.051173469372
1563.5828918322309	10404.913024282563	79159	mesenchymal	63.58289183223087	3404.913024282563
1568.2637391573717	12121.935982032208	79160	epithelial	68.26373915737167	5121.935982032208
1573.260121042831	12185.561014897596	79161	pericyte	73.26012104283109	5185.561014897596
1566.1661299126636	12365.553875545846	79162	mesenchymal	66.16612991266356	5365.553875545846
1568.6595177664972	12905.498531544612	79163	arterial	68.65951776649717	5905.498531544612
1567.1279225908377	7870.129917061619	79164	mesenchymal	67.12792259083767	870.1299170616194
1565.7166902404529	8520.739904526168	79165	proliferating smooth muscle	65.71669024045286	1520.7399045261682
1564.9632631578952	10760.286105263143	79166	ASM	64.9632631578952	3760.2861052631433
1574.2390324963087	12099.02977421398	79167	epithelial	74.23903249630871	5099.029774213981
1573.2589769399715	7045.36962847731	79169	pericyte	73.25897693997172	45.36962847730956
1565.9523076923083	8324.317692307695	79170	mesenchymal	65.95230769230852	1324.317692307695
1566.5371842496286	9887.335921248145	79171	endothelial	66.53718424962858	2887.3359212481428
1577.4672407120736	11271.13885448915	79172	arterial	77.46724071207359	4271.138854489151
1572.264962572304	11911.980171827156	79173	pericyte	72.26496257230406	4911.980171827157
1566.888237288137	12173.201983050842	79174	mesenchymal	66.8882372881369	5173.201983050842
1564.3100617283949	7994.16783950616	79175	proliferating smooth muscle	64.31006172839466	994.16783950616
1569.5872147454654	12641.67352252779	79176	mesenchymal	69.58721474546542	5641.67352252779
1567.3915239726025	7984.2111872146	79177	mesenchymal	67.39152397260227	984.2111872145996
1563.6551762114532	8026.333149779751	79178	epithelial	63.65517621145318	1026.3331497797508
1565.890625	8223.736095505612	79179	ASM	65.890625	1223.736095505612
1567.7169511070113	8604.464045202967	79180	mesenchymal	67.71695110701125	1604.464045202967
1572.4526193870292	12486.220866001417	79181	proliferating smooth muscle	72.45261938702924	5486.220866001417
1567.9818698817098	12846.839240218394	79182	mesenchymal	67.98186988170983	5846.8392402183945
1565.2834140435832	7004.370096852311	79183	fibroblast	65.2834140435832	4.37009685231078
1566.2776084010834	7034.802913279147	79184	fibroblast	66.2776084010834	34.802913279147106
1566.036753731343	8336.713246268648	79185	mesenchymal	66.03675373134297	1336.7132462686477
1564.9094696969696	9782.685890151526	79186	mesenchymal	64.90946969696961	2782.685890151526
1567.2094866071443	9921.750892857148	79187	arterial	67.2094866071443	2921.750892857148
1567.939206484641	9955.767704778156	79188	fibroblast	67.93920648464109	2955.7677047781563
1568.050332963374	10489.947807991111	79189	proliferating smooth muscle	68.0503329633741	3489.947807991113
1570.292408214062	11894.100233354073	79190	mesenchymal	70.2924082140621	4894.100233354073
1571.0692732558134	12282.174200581385	79191	pericyte	71.06927325581341	5282.174200581383
1567.2896451612887	12428.951516129038	79192	arterial	67.28964516128872	5428.951516129038
1570.4970394736838	8465.264144736848	79193	mesenchymal	70.4970394736838	1465.2641447368478
1565.1620833333322	8654.05125	79194	mesenchymal	65.16208333333225	1654.0512500000004
1568.4453381147555	9332.612090163928	79195	mesenchymal	68.44533811475571	2332.612090163928
1571.3141552511422	10478.38007356673	79196	mesenchymal	71.31415525114221	3478.38007356673
1566.7834615384609	12158.74038461537	79197	mesenchymal	66.78346153846087	5158.74038461537
1571.1279123237264	12304.383031882271	79198	mesenchymal	71.12791232372638	5304.383031882273
1568.566682330827	12876.425164473683	79199	mesenchymal	68.566682330827	5876.425164473683
1571.775255788907	7855.6822832525695	79201	proliferating smooth muscle	71.77525578890709	855.6822832525695
1567.4858033240998	8631.706059556775	79202	fibroblast	67.48580332409983	1631.7060595567746
1575.4268942235558	12813.287621905483	79203	arterial	75.42689422355579	5813.287621905485
1567.192071197412	12967.133980582536	79204	epithelial	67.1920711974119	5967.1339805825355
1566.263197026021	8023.554089219339	79205	epithelial	66.26319702602109	1023.5540892193384
1570.407648895293	8676.442423150807	79206	pericyte	70.40764889529305	1676.4424231508074
1570.0788179148312	7922.725917767992	79208	mesenchymal	70.07881791483123	922.7259177679924
1566.2453877005355	8551.979612299467	79209	proliferating smooth muscle	66.24538770053573	1551.979612299467
1567.4116481774952	9967.033042789224	79210	pericyte	67.41164817749518	2967.033042789224
1578.457681861125	10768.310893953698	79211	proliferating smooth muscle	78.45768186112491	3768.310893953698
1570.57008057676	12602.272222222216	79212	proliferating smooth muscle	70.57008057676012	5602.272222222215
1574.0047522886375	9631.269816909	79213	epithelial	74.00475228863752	2631.269816909
1568.7159090909086	10563.115044814343	79214	mesenchymal	68.71590909090855	3563.1150448143453
1574.5742664319266	9849.053286384977	79215	arterial	74.57426643192662	2849.053286384975
1567.71494140625	7978.38310546875	79217	pericyte	67.71494140625009	978.3831054687498
1568.1197860962563	10785.383377896627	79218	mesenchymal	68.11978609625635	3785.3833778966273
1572.7535596026507	11846.971385209708	79219	proliferating smooth muscle	72.75355960265074	4846.971385209708
1569.0974124203822	7464.960191082811	79221	mesenchymal	69.09741242038217	464.9601910828105
1567.993686868687	8431.84005050504	79222	proliferating smooth muscle	67.99368686868706	1431.8400505050397
1568.4522847100184	8440.820606326875	79223	ASM	68.45228471001838	1440.8206063268751
1571.153159340661	8798.195467032952	79224	arterial	71.15315934066098	1798.1954670329524
1572.2535245183878	9536.938025394033	79225	mesenchymal	72.25352451838785	2536.9380253940326
1571.4573333333324	10628.572018518513	79226	pericyte	71.45733333333237	3628.572018518513
1570.858860153258	12436.317385057477	79227	other	70.85886015325809	5436.317385057477
1575.8753112033198	7612.789315352683	79229	epithelial	75.87531120331982	612.7893153526829
1571.687819420784	10915.316013628615	79230	arterial	71.68781942078408	3915.316013628617
1568.3286666666677	11966.77516666668	79231	epithelial	68.32866666666769	4966.775166666679
1573.4962266817397	12370.839499717367	79232	arterial	73.4962266817397	5370.839499717367
1574.154925444163	8068.389268718285	79233	epithelial	74.15492544416293	1068.3892687182852
1574.8923200285114	8849.623752672853	79234	proliferating smooth muscle	74.89232002851145	1849.6237526728528
1569.491334093501	8865.91439566703	79235	ASM	69.49133409350111	1865.9143956670305
1573.5654717566745	9354.912771570438	79236	arterial	73.56547175667447	2354.912771570438
1572.461184210527	11858.284502923983	79237	proliferating smooth muscle	72.46118421052711	4858.284502923983
1568.5314041745723	11996.2427419355	79238	ASM	68.53140417457234	4996.242741935499
1572.061784287618	7201.272536617836	79239	fibroblast	72.06178428761791	201.2725366178356
1572.189726027398	7819.268493150693	79240	pericyte	72.18972602739791	819.2684931506928
1570.7755911330048	7955.092881773408	79241	mesenchymal	70.77559113300481	955.0928817734084
1569.4098837209292	8416.32848837209	79242	mesenchymal	69.4098837209292	1416.32848837209
1571.0434105720476	8506.516582186805	79243	mesenchymal	71.0434105720476	1506.516582186805
1570.6632598784204	8777.832636778108	79244	pericyte	70.66325987842038	1777.8326367781085
1574.6598731077468	10725.391707479965	79245	ASM	74.65987310774676	3725.391707479963
1570.597567437379	12712.80739402697	79246	mesenchymal	70.59756743737898	5712.80739402697
1570.7100574712656	8041.204374201798	79248	epithelial	70.7100574712656	1041.2043742017977
1570.2949637681152	8196.349746376805	79249	mesenchymal	70.29496376811517	1196.3497463768051
1574.870660694289	8580.2538493841	79250	arterial	74.87066069428897	1580.2538493841002
1571.9359235352536	8743.37495034757	79251	mesenchymal	71.93592353525355	1743.37495034757
1576.0908114992724	9005.62274381367	79252	pericyte	76.09081149927238	2005.6227438136705
1574.9015905688618	11180.110441616776	79253	arterial	74.90159056886182	4180.110441616775
1568.2155472636805	12523.710074626855	79254	mesenchymal	68.21554726368026	5523.710074626857
1572.341551126515	12726.51869584056	79255	mesenchymal	72.34155112651501	5726.518695840559
1577.597019265722	12791.523309705564	79256	mesenchymal	77.59701926572211	5791.523309705564
1576.939731051344	12929.923484107563	79257	pericyte	76.93973105134387	5929.923484107565
1571.0301778907256	7055.989930114353	79258	fibroblast	71.03017789072555	55.98993011435323
1569.6443954659944	7218.984319899235	79259	fibroblast	69.64439546599442	218.98431989923483
1571.3494424882638	8152.44838615025	79260	mesenchymal	71.34944248826378	1152.4483861502504
1572.826177419354	10616.091870967732	79261	mesenchymal	72.82617741935405	3616.091870967732
1571.5535381750458	10944.855842644329	79262	mesenchymal	71.55353817504579	3944.8558426443287
1573.1078133333322	11067.357253333324	79263	epithelial	73.10781333333216	4067.357253333325
1573.3361301369855	11239.814914383574	79264	arterial	73.3361301369855	4239.814914383574
1574.663824662812	12747.74458092486	79265	arterial	74.66382466281198	5747.74458092486
1570.729495159058	7143.110719225455	79266	mesenchymal	70.72949515905793	143.1107192254549
1573.3215203426112	7631.424170235548	79267	epithelial	73.32152034261117	631.4241702355484
1570.9171813403414	8913.60374507226	79268	mesenchymal	70.91718134034136	1913.6037450722597
1570.931361474436	9703.858501783585	79269	fibroblast	70.93136147443602	2703.858501783583
1575.377701325178	9811.333397043849	79270	proliferating smooth muscle	75.3777013251779	2811.333397043847
1571.3818062827231	10229.076204188495	79271	mesenchymal	71.38180628272335	3229.0762041884973
1575.6822842998574	8840.182956152763	79272	pericyte	75.68228429985743	1840.182956152763
1574.357688556565	11662.352405721713	79273	fibroblast	74.35768855656534	4662.352405721713
1580.7553539292126	12469.527961907608	79274	proliferating smooth muscle	80.75535392921256	5469.527961907608
1571.9649705882364	12505.729294117638	79275	mesenchymal	71.96497058823638	5505.729294117638
1573.578490136572	12564.370049317158	79276	proliferating smooth muscle	73.57849013657187	5564.370049317158
1571.6067868098164	7999.887461656447	79277	proliferating smooth muscle	71.60678680981641	999.8874616564472
1570.9170454545458	8590.609280303017	79278	mesenchymal	70.91704545454581	1590.609280303017
1572.2211587436348	10016.94887521224	79279	mesenchymal	72.22115874363476	3016.9488752122397
1576.1334727272713	11866.943872727286	79280	mesenchymal	76.13347272727128	4866.943872727286
1571.6261564625863	12420.411802721095	79281	proximal progenitor	71.62615646258632	5420.411802721097
1571.054779411764	12514.569485294112	79282	pericyte	71.054779411764	5514.569485294112
1578.1101246694388	12687.077058934656	79283	mesenchymal	78.11012466943885	5687.077058934656
1571.1470067453618	8122.097470489048	79285	proliferating smooth muscle	71.14700674536175	1122.0974704890475
1573.9140885750976	8337.303433889592	79286	pericyte	73.9140885750976	1337.3034338895925
1581.8173872979855	10658.687560249497	79287	arterial	81.81738729798553	3658.687560249497
1572.322867513613	7228.394600725967	79288	fibroblast	72.32286751361266	228.3946007259674
1572.7982166446484	8295.032100396307	79289	mesenchymal	72.79821664464839	1295.0321003963072
1572.889009433963	8830.334622641512	79290	proliferating smooth muscle	72.88900943396311	1830.3346226415124
1574.5984959893046	10602.07005347594	79291	proliferating smooth muscle	74.59849598930464	3602.07005347594
1575.3672562553934	11702.73305651424	79292	mesenchymal	75.36725625539339	4702.73305651424
1574.853530966768	7108.217617069498	79294	mesenchymal	74.85353096676795	108.21761706949836
1573.407015065912	8098.95715630885	79295	epithelial	73.40701506591199	1098.9571563088502
1573.9055253623194	8316.726449275367	79296	fibroblast	73.9055253623194	1316.7264492753677
1575.936781805747	8491.826521887833	79297	mesenchymal	75.93678180574693	1491.8265218878332
1572.6727678571424	8564.811160714284	79298	mesenchymal	72.67276785714239	1564.8111607142837
1581.182283749549	8952.456704668848	79299	endothelial	81.18228374954901	1952.456704668848
1573.6089581689034	10088.430426203642	79300	pericyte	73.60895816890343	3088.430426203642
1571.6332272727286	10287.0235	79301	pericyte	71.63322727272862	3287.023500000001
1573.5474334600767	10695.774714828904	79302	pericyte	73.54743346007672	3695.7747148289054
1571.869206349205	11082.86111111111	79303	proliferating smooth muscle	71.86920634920489	4082.8611111111095
1575.8702314814811	12161.29376543211	79304	mesenchymal	75.87023148148114	5161.29376543211
1574.7653174603188	7942.327817460336	79306	proliferating smooth muscle	74.76531746031878	942.3278174603356
1572.7878338278929	8136.825853115733	79307	mesenchymal	72.78783382789265	1136.8258531157326
1576.322946513848	9568.057736389685	79308	epithelial	76.32294651384814	2568.0577363896846
1573.6703125	9732.813368055538	79309	mesenchymal	73.67031250000014	2732.8133680555384
1573.239281705949	10060.302048260392	79310	ASM	73.239281705949	3060.3020482603933
1576.4177735849044	10957.113528301885	79311	mesenchymal	76.41777358490435	3957.113528301883
1578.702421542038	11797.010925997669	79312	epithelial	78.70242154203811	4797.010925997669
1575.7542721518976	11808.51832278482	79313	epithelial	75.75427215189757	4808.518322784821
1580.0118983477012	11829.984357040232	79314	epithelial	80.01189834770116	4829.984357040232
1573.2551027397262	11876.642397260292	79315	mesenchymal	73.25510273972623	4876.6423972602915
1571.252518656717	12381.868190298524	79316	pericyte	71.25251865671703	5381.868190298523
1575.6198863636369	12613.230397727277	79317	proliferating smooth muscle	75.61988636363685	5613.230397727277
1573.9677777777786	8876.173830409374	79320	arterial	73.967777777778565	1876.1738304093744
1576.2900442477892	10105.53672566373	79321	mesenchymal	76.29004424778918	3105.536725663729
1576.2318784277877	10115.425068555756	79322	pericyte	76.2318784277877	3115.4250685557563
1574.1041095890405	10435.203351272015	79323	mesenchymal	74.10410958904026	3435.2033512720172
1580.3156553398046	12080.810503089151	79324	other	80.31565533980461	5080.810503089153
1573.1685828877005	7715.278119429596	79325	epithelial	73.1685828877005	715.2781194295958
1573.065467625899	7825.763069544355	79326	proliferating smooth muscle	73.06546762589892	825.763069544355
1578.6153350515472	10640.989561855671	79327	proliferating smooth muscle	78.61533505154716	3640.989561855673
1577.153433151845	10801.55942226254	79328	arterial	77.15343315184532	3801.559422262538
1575.7208025343202	11227.849128827893	79329	fibroblast	75.72080253432023	4227.849128827891
1578.8702055921049	11288.185550986858	79330	arterial	78.87020559210487	4288.185550986858
1574.702327586206	7008.279827586212	79331	mesenchymal	74.70232758620614	8.279827586212377
1573.7369426751602	8168.787022293009	79332	pericyte	73.73694267516021	1168.7870222930087
1583.4536465092149	9656.40590449002	79333	proliferating smooth muscle	83.45364650921488	2656.4059044900205
1573.2396341463425	9870.049999999996	79334	pericyte	73.2396341463425	2870.0499999999956
1575.5866517857148	10451.970691964294	79335	mesenchymal	75.58665178571482	3451.970691964294
1577.087616701246	11965.420656120328	79336	mesenchymal	77.08761670124613	4965.420656120328
1575.4194840834257	10340.152195389672	79337	other	75.41948408342546	3340.152195389672
1575.6438311688328	10555.500974025965	79338	fibroblast	75.64383116883278	3555.500974025963
1576.8064807046987	10812.58422818792	79339	mesenchymal	76.80648070469874	3812.584228187919
1574.2438780487803	10971.619195121944	79340	ASM	74.24387804878029	3971.6191951219425
1580.8437640660177	12968.143904726172	79341	epithelial	80.84376406601768	5968.143904726172
1576.2508831521727	8278.507744565208	79342	proliferating smooth muscle	76.25088315217272	1278.5077445652078
1574.1263035381746	8446.464338919912	79343	mesenchymal	74.12630353817462	1446.4643389199118
1578.9898148148152	8684.670679012348	79344	pericyte	78.98981481481519	1684.670679012348
1575.6793677606183	10046.414744208503	79345	arterial	75.67936776061833	3046.414744208505
1577.527435414424	10165.639666307872	79346	arterial	77.52743541442396	3165.639666307872
1582.5059444212295	11094.266684078564	79347	pericyte	82.50594442122974	4094.266684078564
1581.7242572692796	12411.5238147914	79348	secretory	81.72425726927963	5411.523814791401
1580.8180277349784	12740.369902413984	79349	arterial	80.81802773497839	5740.369902413984
1580.1462778782395	8145.258725135611	79352	mesenchymal	80.14627787823952	1145.2587251356108
1574.0912499999993	9666.169999999987	79353	mesenchymal	74.09124999999926	2666.1699999999873
1574.1061403508777	7645.003508771947	79354	epithelial	74.10614035087747	645.003508771947
1572.7482978723392	8243.97212765958	79355	mesenchymal	72.74829787233921	1243.9721276595792
1576.4957000000002	9688.58644	79356	pericyte	76.49570000000017	2688.586439999999
1574.307242339832	12552.038649025071	79357	mesenchymal	74.3072423398321	5552.038649025071
1577.8995991019883	12670.910711994862	79358	mesenchymal	77.89959910198854	5670.910711994862
1581.3795013581696	7098.681024447025	79359	pericyte	81.37950135816959	98.68102444702528
1575.1543280182225	7652.323405466967	79360	pericyte	75.15432801822226	652.3234054669674
1575.8684105431312	8128.3382587859405	79361	proliferating smooth muscle	75.86841054313118	1128.3382587859403
1575.824246501615	9890.334580193765	79362	mesenchymal	75.82424650161533	2890.334580193763
1576.6422309833033	10742.562662337674	79363	proliferating smooth muscle	76.6422309833033	3742.562662337674
1577.9131696428587	11254.018080357131	79364	mesenchymal	77.91316964285875	4254.018080357131
1580.8543558951976	11883.829650655009	79365	arterial	80.85435589519761	4883.829650655007
1574.441346153845	11982.518269230764	79366	other	74.44134615384496	4982.518269230763
1575.2853448275876	11987.173275862073	79367	other	75.28534482758755	4987.173275862071
1582.327835875985	12518.77152436024	79368	mesenchymal	82.32783587598533	5518.77152436024
1575.5529605263175	8240.568859649133	79369	proliferating smooth muscle	75.55296052631752	1240.5688596491327
1578.1731987847215	8327.283441840285	79370	arterial	78.17319878472154	1327.2834418402854
1575.0839456869012	8517.123402555917	79371	mesenchymal	75.08394568690119	1517.123402555917
1580.727195340501	8634.933154121853	79372	mesenchymal	80.72719534050111	1634.9331541218526
1575.3113396624467	9423.801476793244	79373	mesenchymal	75.3113396624467	2423.8014767932436
1575.2572265625	9768.7794140625	79374	fibroblast	75.25722656250014	2768.779414062501
1578.4406099033813	11118.487469806763	79375	arterial	78.4406099033813	4118.487469806763
1576.0875	12293.401046025094	79376	other	76.08750000000009	5293.401046025094
1578.6478414096912	7992.107070484582	79377	mesenchymal	78.64784140969118	992.1070704845824
1577.8893382352946	8203.05036764707	79378	mesenchymal	77.88933823529464	1203.0503676470707
1579.1962447844244	8511.902329624492	79379	mesenchymal	79.19624478442438	1511.9023296244925
1577.5192495921692	8570.33960032627	79380	pericyte	77.51924959216922	1570.3396003262696
1581.797575360418	12631.545412844052	79381	proliferating smooth muscle	81.79757536041802	5631.545412844052
1578.043635043561	7696.54082768636	79382	epithelial	78.04363504356093	696.54082768636
1575.7083333333323	8420.982741935497	79383	mesenchymal	75.70833333333235	1420.982741935497
1577.2430079155686	9517.044459102895	79384	fibroblast	77.24300791556857	2517.0444591028954
1579.3091269841275	9821.465823412684	79385	mesenchymal	79.30912698412749	2821.4658234126855
1582.5656694839845	10462.206850533816	79386	pericyte	82.56566948398427	3462.2068505338157
1585.1369729173812	11993.805905039431	79387	mesenchymal	85.13697291738117	4993.805905039433
1578.392686318133	12174.144994438278	79388	mesenchymal	78.39268631813297	5174.144994438278
1579.7882236842097	12759.863486842094	79389	mesenchymal	79.7882236842097	5759.863486842094
1578.2035358114222	12891.413757932904	79390	mesenchymal	78.20353581142217	5891.413757932905
1579.913328598485	7956.190814393932	79391	pericyte	79.9133285984849	956.1908143939318
1584.5553783574387	9594.877214617762	79392	epithelial	84.55537835743871	2594.8772146177616
1577.9320060483883	10544.077872983884	79393	mesenchymal	77.93200604838853	3544.077872983884
1579.961081003994	10788.666443240174	79394	pericyte	79.96108100399397	3788.666443240174
1575.2810634328366	10069.790298507452	79397	proliferating smooth muscle	75.28106343283662	3069.7902985074525
1578.2366988809752	10322.895981688713	79398	fibroblast	78.23669888097515	3322.8959816887127
1578.3822020725397	10411.10860103626	79399	ASM	78.38220207253949	3411.1086010362615
1583.7308880043918	10674.516607191874	79400	pericyte	83.73088800439177	3674.516607191874
1579.8485929853186	11140.902712071764	79401	mesenchymal	79.84859298531865	4140.902712071764
1583.0274983004756	12439.191842284155	79402	secretory	83.0274983004756	5439.191842284155
1582.9911543098249	12721.433077154912	79403	mesenchymal	82.99115430982488	5721.433077154912
1578.7200000000005	7196.130324324337	79404	arterial	78.72000000000025	196.13032432433735
1578.5087895377128	10704.640450121671	79405	mesenchymal	78.5087895377128	3704.640450121671
1585.2387477915204	12217.555753091878	79406	pericyte	85.23874779152038	5217.555753091878
1588.6815614617935	12312.520265780737	79407	pericyte	88.68156146179354	5312.520265780735
1576.7375	7679.75	79409	epithelial	76.73749999999995	679.75
1578.7332379862714	8551.358352402744	79410	mesenchymal	78.73323798627143	1551.3583524027435
1579.3586956521726	10275.48084239131	79411	mesenchymal	79.35869565217263	3275.480842391309
1583.271371308016	11104.61782700423	79412	pericyte	83.27137130801589	4104.617827004229
1583.7923473774708	12499.369217540854	79413	mesenchymal	83.79234737747083	5499.369217540854
1583.6012729425688	12644.540053285951	79414	mesenchymal	83.60127294256881	5644.540053285951
1579.650445103858	12705.723590504458	79415	fibroblast	79.65044510385792	5705.723590504458
1578.1677018633534	8357.726746894426	79416	fibroblast	78.16770186335339	1357.7267468944265
1577.2783123028394	8810.076419558376	79417	endothelial	77.27831230283937	1810.076419558376
1578.501321974148	9311.836603995282	79418	mesenchymal	78.50132197414814	2311.8366039952816
1580.8713594994322	10998.036973833912	79419	epithelial	80.87135949943217	3998.036973833912
1578.7515732546708	11927.893706981333	79420	fibroblast	78.7515732546708	4927.893706981331
1578.7826882845193	12394.092573221742	79421	other	78.78268828451928	5394.092573221742
1591.3213238228248	12908.579289704703	79422	arterial	91.32132382282477	5908.579289704703
1580.5555947580651	7733.2983366935405	79424	mesenchymal	80.55559475806513	733.2983366935405
1582.4892743221703	7865.7714214513535	79425	mesenchymal	82.48927432217033	865.7714214513535
1579.5334154929585	8415.138485915493	79426	ASM	79.53341549295828	1415.1384859154932
1577.527884615384	8468.96730769232	79427	mesenchymal	77.52788461538398	1468.967307692321
1581.737234944867	8816.30725190839	79428	mesenchymal	81.73723494486694	1816.3072519083908
1579.5202153110054	9321.604126794246	79429	fibroblast	79.52021531100536	2321.6041267942455
1591.2567355694232	10617.923198127928	79430	proximal progenitor	91.2567355694232	3617.923198127928
1589.612028218695	11054.756349206342	79431	epithelial	89.61202821869506	4054.756349206342
1585.1576639344255	7641.374026639341	79432	epithelial	85.15766393442573	641.3740266393406
1577.6738470873802	8396.553276699022	79433	mesenchymal	77.67384708738018	1396.5532766990218
1578.4068750000006	9583.315000000008	79434	epithelial	78.40687500000058	2583.315000000008
1578.8474806201566	9951.608963178283	79435	mesenchymal	78.8474806201566	2951.608963178285
1581.7256731946152	10478.912943696438	79436	endothelial	81.72567319461518	3478.9129436964377
1579.9534785435635	10690.485338101433	79437	pericyte	79.9534785435635	3690.4853381014327
1582.7308421052635	8000.649184210541	79438	pericyte	82.73084210526349	1000.6491842105406
1581.058187250997	8526.555498007983	79439	mesenchymal	81.05818725099698	1526.5554980079833
1586.9437070151307	9676.019360385137	79440	pericyte	86.94370701513071	2676.0193603851367
1582.7882777777786	10922.581703703703	79441	endothelial	82.7882777777786	3922.581703703703
1578.5162751677867	10935.133948545852	79442	arterial	78.51627516778672	3935.133948545852
1586.7724162293089	12547.55473354864	79443	proliferating smooth muscle	86.77241622930887	5547.554733548641
1583.3367957746495	12571.9528169014	79444	proliferating smooth muscle	83.33679577464954	5571.952816901401
1578.5215517241363	8542.948275862065	79445	pericyte	78.52155172413654	1542.9482758620652
1583.0751996314482	10524.688406019646	79446	arterial	83.07519963144819	3524.688406019646
1586.4564451277197	11007.747078997174	79447	epithelial	86.45644512771969	4007.747078997174
1581.2474736842096	11784.85510526314	79448	epithelial	81.24747368420958	4784.855105263141
1580.7832066869312	12127.124417426558	79449	epithelial	80.78320668693118	5127.124417426558
1582.7088167938937	9018.620744274796	79450	arterial	82.70881679389367	2018.6207442747964
1581.4755429162365	9209.48802998965	79451	mesenchymal	81.47554291623646	2209.4880299896504
1580.834149940968	10237.42594451005	79452	fibroblast	80.83414994096802	3237.4259445100506
1582.3775742261532	10497.039292482632	79453	pericyte	82.37757422615323	3497.039292482632
1581.0634946236555	11126.565456989254	79454	mesenchymal	81.06349462365552	4126.565456989254
1581.8864825581384	10060.329651162798	79456	mesenchymal	81.88648255813837	3060.3296511627977
1581.2010869565204	11324.22717391303	79457	fibroblast	81.20108695652038	4324.22717391303
1578.4625545851532	8080.9844978165875	79459	epithelial	78.46255458515316	1080.9844978165877
1579.915463917525	8122.131121134031	79460	mesenchymal	79.91546391752468	1122.1311211340308
1587.4457354443318	8220.11254468846	79461	proliferating smooth muscle	87.44573544433183	1220.1125446884598
1584.1381253860402	10967.793468190228	79462	proliferating smooth muscle	84.1381253860402	3967.793468190228
1581.0069223985888	7143.859964726648	79463	pericyte	81.00692239858881	143.8599647266483
1581.4465351812369	10068.88320895522	79464	proliferating smooth muscle	81.44653518123687	3068.8832089552197
1581.9610798650167	10152.442857142853	79465	mesenchymal	81.9610798650167	3152.4428571428525
1581.7559701492544	10206.689552238791	79466	mesenchymal	81.75597014925438	3206.6895522387913
1584.7013598326366	7627.003451882848	79467	epithelial	84.70135983263663	627.0034518828479
1582.574265687584	10021.024833110818	79468	mesenchymal	82.57426568758387	3021.024833110818
1584.37438154139	10306.244766888689	79469	pericyte	84.37438154139	3306.244766888689
1585.93383233533	10720.422059452529	79470	proliferating smooth muscle	85.93383233532995	3720.422059452527
1584.6123700923783	11775.039159930702	79471	epithelial	84.61237009237834	4775.039159930702
1585.1105143456962	11977.112648705392	79472	ASM	85.11051434569617	4977.112648705393
1589.7679751415994	12045.034439899304	79473	mesenchymal	89.76797514159944	5045.034439899304
1586.1881578947366	8077.3561403508675	79475	epithelial	86.1881578947366	1077.3561403508677
1582.1983988355155	8502.919650655007	79476	mesenchymal	82.19839883551549	1502.919650655007
1588.9080424613176	12157.07419935229	79477	proliferating smooth muscle	88.90804246131756	5157.07419935229
1582.804370300751	12351.06632988722	79478	fibroblast	82.80437030075109	5351.0663298872205
1584.0275632262478	8434.986910457967	79480	mesenchymal	84.02756322624782	1434.9869104579666
1583.931065683645	8535.947252010717	79481	mesenchymal	83.9310656836451	1535.9472520107174
1592.3385709055403	12020.582157676332	79482	mesenchymal	92.33857090554034	5020.582157676332
1583.8092710371814	12233.340582191788	79483	fibroblast	83.80927103718136	5233.340582191788
1580.4379478827354	12458.740553745916	79484	mesenchymal	80.43794788273544	5458.740553745916
1589.0368778801856	8461.902937788009	79485	mesenchymal	89.03687788018556	1461.9029377880088
1585.0719596628542	9541.367805538825	79486	mesenchymal	85.07195966285417	2541.3678055388227
1584.1956481481488	12851.409097222217	79487	mesenchymal	84.19564814814885	5851.409097222217
1582.504554937413	8019.282336578597	79488	proliferating smooth muscle	82.50455493741333	1019.2823365785972
1582.9788218793838	10037.367461430562	79489	mesenchymal	82.97882187938376	3037.367461430562
1581.4162337662324	8026.837337662325	79490	proliferating smooth muscle	81.41623376623238	1026.837337662325
1586.592568753657	10834.985971328251	79491	arterial	86.5925687536569	3834.985971328253
1588.9241919443068	11959.91596220785	79492	mesenchymal	88.92419194430681	4959.91596220785
1588.3259395050418	12833.696715551498	79493	pericyte	88.32593950504179	5833.696715551498
1584.373291721418	9504.411038107766	79497	pericyte	84.37329172141813	2504.411038107766
1588.1076874606192	9566.438279773149	79498	epithelial	88.10768746061922	2566.4382797731487
1585.2461421628195	9801.8341433779	79499	mesenchymal	85.24614216281952	2801.8341433779005
1584.4971727748705	9852.04931937174	79500	fibroblast	84.49717277487048	2852.0493193717393
1582.8369186046496	9995.756686046529	79501	mesenchymal	82.83691860464955	2995.756686046529
1584.0684659090914	10228.9525	79502	mesenchymal	84.0684659090914	3228.9525000000012
1582.5085159362536	11186.921464143426	79503	arterial	82.50851593625362	4186.921464143426
1588.5755888888891	11761.650766666678	79504	epithelial	88.57558888888911	4761.6507666666785
1594.0087172580352	12067.622153074508	79506	proliferating smooth muscle	94.00871725803518	5067.622153074508
1584.4526694915264	8829.712923728808	79507	mesenchymal	84.45266949152642	1829.712923728808
1589.8283518812923	7280.880272919988	79509	mesenchymal	89.82835188129229	280.8802729199879
1591.347924727402	7723.342296869518	79510	proliferating smooth muscle	91.34792472740196	723.3422968695177
1583.7359292035385	11939.032035398228	79511	other	83.73592920353849	4939.032035398228
1587.097701149425	12426.271551724129	79512	other	87.09770114942489	5426.271551724129
1584.4505813953506	7928.729436964505	79514	mesenchymal	84.45058139535058	928.7294369645052
1584.729939393939	8723.937969696983	79515	fibroblast	84.72993939393905	1723.9379696969827
1585.3570770519268	8791.803643216068	79516	pericyte	85.35707705192681	1791.803643216068
1589.6582689122038	9029.91880176698	79517	mesenchymal	89.65826891220377	2029.9188017669803
1582.6699810606067	9645.116098484848	79518	mesenchymal	82.66998106060669	2645.1160984848484
1589.667994913099	10943.123495125055	79519	pericyte	89.66799491309894	3943.1234951250553
1586.63545981773	11847.470836785416	79520	proliferating smooth muscle	86.63545981772995	4847.470836785415
1587.525856031128	12174.32143968872	79521	mesenchymal	87.52585603112811	5174.32143968872
1586.8392372204482	12386.295127795518	79522	proliferating smooth muscle	86.83923722044824	5386.295127795518
1586.732147239265	9951.608466257672	79525	fibroblast	86.73214723926503	2951.6084662576723
1585.3805555555566	10098.57731481482	79526	ASM	85.38055555555661	3098.57731481482
1589.6481651376137	12731.205504587148	79527	fibroblast	89.64816513761366	5731.2055045871475
1586.2846291331552	7115.190728328866	79528	proliferating smooth muscle	86.28462913315525	115.1907283288656
1586.905022197557	7225.82672031077	79529	fibroblast	86.90502219755695	225.82672031076984
1585.6716395864112	7977.27189807977	79530	mesenchymal	85.67163958641117	977.27189807977
1587.0122666666678	8402.361066666677	79531	mesenchymal	87.01226666666776	1402.3610666666773
1587.685490326884	8663.096581054046	79532	proliferating smooth muscle	87.68549032688406	1663.0965810540456
1591.8005157170935	9578.341736247536	79533	epithelial	91.80051571709372	2578.3417362475375
1586.1117724867745	10196.0612962963	79534	mesenchymal	86.11177248677427	3196.0612962962987
1591.0764041418254	12613.474042987124	79535	epithelial	91.07640414182538	5613.4740429871235
1584.0641304347828	12949.459590792856	79536	mesenchymal	84.06413043478278	5949.459590792856
1589.6048728813564	8498.25233050846	79537	mesenchymal	89.60487288135641	1498.2523305084596
1585.8472077922077	9515.433571428555	79538	mesenchymal	85.84720779220766	2515.433571428557
1585.862274909965	9935.832112845144	79539	fibroblast	85.86227490996498	2935.8321128451444
1585.8895476772627	10734.736491442536	79540	proliferating smooth muscle	85.88954767726273	3734.736491442536
1587.2459690893909	11074.8115914787	79541	epithelial	87.24596908939088	4074.811591478699
1590.46778323849	11116.302353854102	79542	arterial	90.46778323849004	4116.302353854102
1594.9718171296292	11415.019155092608	79543	arterial	94.97181712962924	4415.0191550926065
1588.6510416666663	8036.0435416666605	79544	proliferating smooth muscle	88.65104166666629	1036.0435416666603
1586.3074148296605	8135.495090180348	79545	arterial	86.30741482966027	1135.4950901803477
1588.7746814092952	9337.871739130447	79546	mesenchymal	88.77468140929523	2337.871739130447
1586.8014596602968	9839.880095541404	79547	fibroblast	86.80145966029681	2839.8800955414044
1588.340802469135	10930.987006172836	79548	mesenchymal	88.34080246913504	3930.987006172836
1591.4648933017186	11700.502815649084	79549	mesenchymal	91.46489330171858	4700.502815649084
1595.6510480626723	12097.089032394664	79550	epithelial	95.65104806267232	5097.089032394664
1594.4088923829495	12376.795352900062	79551	mesenchymal	94.40889238294972	5376.795352900062
1590.5386716910048	12753.601778144144	79552	mesenchymal	90.53867169100477	5753.601778144144
1586.7563553370785	7201.844803370783	79553	arterial	86.7563553370785	201.84480337078276
1587.69670263789	8732.988099520393	79554	mesenchymal	87.69670263788998	1732.988099520393
1597.5590046029934	9221.540213847326	79555	mesenchymal	97.55900460299335	2221.5402138473255
1587.8475476190472	11690.341619047616	79556	pericyte	87.84754761904719	4690.341619047616
1588.9780475206626	7214.30030991735	79558	pericyte	88.97804752066259	214.3003099173502
1590.7131941148566	7552.724513526336	79559	pericyte	90.7131941148566	552.7245135263356
1590.1591004813477	7606.664305054165	79560	epithelial	90.15910048134764	606.6643050541652
1587.2055933250922	7912.774196538932	79561	mesenchymal	87.2055933250922	912.7741965389324
1586.586093143597	8305.622218628701	79562	mesenchymal	86.58609314359705	1305.6222186287014
1598.2038609215024	10800.234311006823	79563	proliferating smooth muscle	98.20386092150238	3800.234311006823
1585.1198648648644	12939.489391891888	79564	arterial	85.11986486486444	5939.489391891888
1586.5087190082652	7689.326487603313	79567	epithelial	86.50871900826519	689.3264876033127
1585.7172181372537	8374.317218137261	79568	mesenchymal	85.71721813725367	1374.317218137261
1586.502719033232	8453.533761329312	79569	mesenchymal	86.5027190332321	1453.5337613293125
1587.5212349397605	10332.963855421676	79570	mesenchymal	87.52123493976046	3332.9638554216763
1588.2047297297283	10396.9468779124	79571	mesenchymal	88.20472972972834	3396.9468779124
1587.6009077155827	10955.35321482602	79572	mesenchymal	87.60090771558271	3955.35321482602
1599.666690442226	12006.669814550649	79573	proliferating smooth muscle	99.66669044222613	5006.669814550647
1587.5933924485116	12207.493821510294	79574	mesenchymal	87.59339244851162	5207.493821510294
1593.7763958238752	7923.426827054018	79575	pericyte	93.7763958238752	923.4268270540178
1587.126832061069	8581.683549618336	79576	mesenchymal	87.12683206106908	1581.6835496183355
1586.7364421416237	8614.020034542325	79577	proliferating smooth muscle	86.73644214162346	1614.0200345423254
1587.9909845132745	8783.42519358408	79578	pericyte	87.99098451327427	1783.4251935840805
1587.6436534216343	8796.896964679916	79579	fibroblast	87.64365342163433	1796.896964679916
1591.8095688832318	7134.372804645256	79580	mesenchymal	91.8095688832318	134.3728046452561
1592.2715022647192	8621.88868897837	79581	mesenchymal	92.27150226471916	1621.8886889783698
1588.6756188118825	7886.500278465348	79583	fibroblast	88.67561881188226	886.500278465348
1590.4515461215942	8684.489203354284	79584	proliferating smooth muscle	90.45154612159422	1684.4892033542835
1591.6212694877495	9508.652032293992	79585	mesenchymal	91.62126948774971	2508.6520322939923
1588.262993630573	10343.66818471337	79586	mesenchymal	88.26299363057296	3343.6681847133696
1597.6282187417046	11244.488385983548	79587	pericyte	97.6282187417046	4244.488385983548
1596.5182245403853	12399.756754802722	79588	secretory	96.51822454038528	5399.756754802722
1588.6742198581574	12530.10762411346	79589	mesenchymal	88.67421985815736	5530.1076241134615
1589.4021134020609	12598.261469072177	79590	epithelial	89.40211340206088	5598.261469072175
1595.4706803939118	12703.236157117286	79591	mesenchymal	95.47068039391183	5703.236157117286
1590.8770030816652	8014.401097842848	79593	mesenchymal	90.87700308166518	1014.4010978428478
1588.8356956521727	9609.265956521724	79594	epithelial	88.83569565217272	2609.2659565217255
1592.4517104353847	10483.02862819628	79595	endothelial	92.45171043538473	3483.02862819628
1588.3962187958898	8117.554111600571	79597	proliferating smooth muscle	88.39621879588981	1117.5541116005706
1586.576649305557	8325.345572916678	79598	arterial	86.57664930555711	1325.345572916678
1590.3732942430709	9809.86998933903	79599	other	90.37329424307086	2809.8699893390294
1591.5678537054855	12124.827237728596	79600	epithelial	91.5678537054855	5124.827237728596
1590.5359606705367	12282.412782076091	79601	mesenchymal	90.53596067053672	5282.412782076091
1591.6374060150365	12817.552819548882	79602	mesenchymal	91.63740601503628	5817.552819548882
1588.2959677419349	10133.735578747624	79603	fibroblast	88.29596774193487	3133.7355787476245
1588.833965968587	10702.908933246075	79604	mesenchymal	88.83396596858711	3702.9089332460753
1590.854607843137	10740.940294117638	79605	proximal progenitor	90.85460784313705	3740.9402941176377
1591.6544310722088	10792.139879649896	79606	proliferating smooth muscle	91.6544310722088	3792.139879649896
1590.9867707267138	10978.39022517913	79607	ASM	90.98677072671376	3978.3902251791296
1592.7968678815507	11033.42759111616	79608	epithelial	92.79686788155072	4033.4275911161585
1590.559129213483	9899.995411985024	79610	fibroblast	90.55912921348296	2899.9954119850227
1589.1431683168307	10121.21564356435	79611	endothelial	89.14316831683072	3121.21564356435
1589.8508536585382	10534.22262195121	79612	mesenchymal	89.8508536585382	3534.2226219512104
1589.718154761906	12930.341666666678	79613	fibroblast	89.71815476190591	5930.341666666678
1590.226562500001	9632.07460937501	79615	proliferating smooth muscle	90.22656250000092	2632.0746093750095
1589.4398	9861.718285714296	79616	fibroblast	89.4398000000001	2861.718285714296
1589.6984896661374	10140.82154213037	79617	fibroblast	89.69848966613745	3140.8215421303703
1590.07265625	10442.584817708324	79618	mesenchymal	90.07265625000014	3442.5848177083226
1589.293446180557	10894.84635416668	79619	fibroblast	89.29344618055711	3894.846354166679
1591.0912755716	11089.91555354995	79620	mesenchymal	91.09127557159992	4089.9155535499503
1592.3984196663723	12351.971971027227	79621	pericyte	92.39841966637256	5351.9719710272275
1595.1660617059897	12962.938793103454	79622	other	95.1660617059897	5962.938793103454
1590.7726613965744	7003.18606719368	79623	mesenchymal	90.77266139657443	3.1860671936801737
1588.7845338983054	7994.119332627123	79624	mesenchymal	88.78453389830543	994.1193326271232
1590.766791907514	10035.795231213862	79625	mesenchymal	90.76679190751406	3035.7952312138623
1591.681963927855	7494.610070140277	79626	pericyte	91.68196392785468	494.61007014027746
1595.0224177505736	8198.789671002287	79627	proliferating smooth muscle	95.0224177505736	1198.789671002287
1590.7106213872837	8326.41264450866	79628	ASM	90.71062138728372	1326.4126445086604
1592.7536307961493	8426.168372703412	79629	mesenchymal	92.75363079614932	1426.1683727034124
1590.690802556817	10986.469424715917	79630	proliferating smooth muscle	90.69080255681706	3986.469424715915
1593.367137096774	11195.582459677427	79631	mesenchymal	93.36713709677406	4195.582459677427
1589.789036418817	11664.724924127471	79632	fibroblast	89.78903641881698	4664.724924127471
1605.689511998829	11710.255333625972	79633	proliferating smooth muscle	105.68951199882896	4710.255333625972
1593.487589670015	12133.885025107593	79634	secretory	93.48758967001504	5133.885025107593
1592.1399342105271	12648.720756578952	79635	fibroblast	92.13993421052714	5648.720756578952
1591.9498825187975	8518.18341165415	79636	arterial	91.94988251879772	1518.1834116541504
1590.8596996753242	9192.879829545458	79637	mesenchymal	90.85969967532424	2192.879829545458
1592.4307057057067	9397.14906156156	79638	ASM	92.43070570570671	2397.1490615615603
1591.7163972286364	10685.117321016158	79639	pericyte	91.71639722863642	3685.117321016158
1594.161468646864	10780.655445544562	79640	proliferating smooth muscle	94.16146864686402	3780.655445544562
1591.1262731481486	11936.68325617284	79641	mesenchymal	91.12627314814858	4936.683256172839
1592.5834224598937	12036.147326203194	79642	mesenchymal	92.58342245989364	5036.147326203194
1593.4538718929257	7626.067208412997	79644	epithelial	93.45387189292546	626.0672084129974
1593.8937003405226	7868.749120317833	79645	proliferating smooth muscle	93.89370034052264	868.7491203178333
1600.3911388782917	8606.92230064862	79646	proliferating smooth muscle	100.39113887829149	1606.9223006486209
1590.1594247787625	12481.458185840704	79647	mesenchymal	90.15942477876251	5481.458185840704
1590.5053125000002	8596.050357142853	79648	mesenchymal	90.50531250000016	1596.0503571428526
1596.1658254599688	8635.837133267045	79649	mesenchymal	96.1658254599688	1635.837133267045
1589.4244837758106	9476.316445427716	79650	mesenchymal	89.42448377581059	2476.3164454277157
1591.726383125866	10282.02365145228	79651	fibroblast	91.72638312586604	3282.0236514522803
1593.8195783132514	10404.06837349399	79652	ASM	93.81957831325144	3404.0683734939903
1602.0969866395587	10645.201880627372	79653	proliferating smooth muscle	102.09698663955874	3645.201880627372
1594.8541065206557	11876.09143852664	79654	arterial	94.8541065206557	4876.091438526641
1593.1848214285708	12689.03779761904	79655	other	93.1848214285708	5689.037797619041
1589.7092975206626	12956.385537190095	79656	epithelial	89.70929752066263	5956.385537190095
1595.0413592622308	7571.100441058538	79657	proliferating smooth muscle	95.0413592622308	571.1004410585383
1592.500918944393	8288.049835061262	79658	mesenchymal	92.50091894439332	1288.0498350612615
1590.7280434782622	8479.521304347829	79659	pericyte	90.72804347826218	1479.5213043478288
1590.0929419525053	8938.672229551448	79660	proliferating smooth muscle	90.09294195250529	1938.6722295514485
1592.6040271966533	9795.48300209206	79661	mesenchymal	92.6040271966533	2795.48300209206
1594.630261371352	9933.056415478624	79662	pericyte	94.63026137135192	2933.0564154786243
1591.3128472222215	10127.940393518513	79663	arterial	91.31284722222154	3127.940393518513
1592.2524755501229	10264.125366748176	79664	mesenchymal	92.25247555012288	3264.125366748176
1591.7286355475765	11888.326705565538	79665	pericyte	91.72863554757646	4888.326705565538
1599.6363247863246	7614.184829059835	79666	epithelial	99.63632478632462	614.1848290598346
1592.129013079667	8527.384007134362	79667	mesenchymal	92.12901307966696	1527.384007134362
1590.5175	8852.7075	79668	mesenchymal	90.51749999999991	1852.7075000000004
1590.594607843137	9006.839705882363	79669	arterial	90.59460784313706	2006.839705882363
1598.9400973592965	11814.615164043738	79670	epithelial	98.94009735929647	4814.615164043738
1595.6345145631053	12589.762702265389	79671	epithelial	95.63451456310533	5589.762702265387
1592.5895989974945	7698.969392230577	79672	epithelial	92.58959899749448	698.9693922305769
1592.942508143321	9990.91780673181	79673	fibroblast	92.942508143321	2990.91780673181
1596.0055183531747	10421.308779761912	79674	mesenchymal	96.0055183531747	3421.308779761912
1593.5238821138228	10558.150813008144	79675	mesenchymal	93.52388211382276	3558.150813008144
1597.8318571428558	11263.48816666668	79676	pericyte	97.83185714285582	4263.488166666679
1596.608214285715	12295.400714285715	79677	fibroblast	96.60821428571468	5295.400714285715
1595.9087618403248	12716.97095737484	79678	pericyte	95.9087618403248	5716.9709573748405
1594.01081884721	12893.827584629456	79679	mesenchymal	94.01081884720998	5893.827584629455
1596.9478571428558	8700.072275747514	79680	proliferating smooth muscle	96.9478571428558	1700.072275747514
1593.4998035914718	9348.194219977568	79681	fibroblast	93.49980359147185	2348.1942199775676
1597.389656528578	9552.01501048769	79682	arterial	97.38965652857814	2552.0150104876902
1594.8374	10161.36992	79683	mesenchymal	94.83740000000012	3161.369920000001
1594.4584849683556	10821.05035601265	79684	mesenchymal	94.4584849683556	3821.050356012651
1595.199105621807	11018.752938671205	79685	epithelial	95.1991056218069	4018.752938671205
1592.580796089387	12442.997206703896	79686	epithelial	92.58079608938692	5442.997206703896
1595.9339335827876	12923.927198316194	79687	mesenchymal	95.93393358278765	5923.927198316194
1591.9623994638064	10388.566621983908	79689	mesenchymal	91.96239946380638	3388.5666219839077
1600.1853224610825	9482.0406319496	79690	arterial	100.18532246108248	2482.0406319496014
1591.8887719298232	9489.386491228051	79691	pericyte	91.88877192982318	2489.3864912280515
1594.5359374999991	10960.29609374999	79692	mesenchymal	94.53593749999914	3960.29609374999
1593.3006097560988	7995.278429878058	79693	arterial	93.30060975609877	995.278429878058
1593.2671983356445	8047.280825242718	79694	proliferating smooth muscle	93.26719833564424	1047.2808252427176
1593.2060153583632	8097.422141638213	79695	proliferating smooth muscle	93.20601535836316	1097.4221416382134
1596.020643607705	11856.667359894924	79696	mesenchymal	96.02064360770532	4856.667359894924
1595.3616435562813	12196.55281402935	79697	mesenchymal	95.36164355628124	5196.55281402935
1597.1484730538937	12464.483877245497	79698	mesenchymal	97.14847305389368	5464.483877245497
1592.8662866449515	8209.825	79701	proliferating smooth muscle	92.86628664495151	1209.8250000000007
1608.83973937544	9622.23863876496	79702	pericyte	108.83973937543988	2622.2386387649603
1593.8351165254244	10172.034533898315	79703	mesenchymal	93.83511652542438	3172.034533898315
1599.354934210527	10712.018785244369	79704	proliferating smooth muscle	99.35493421052706	3712.0187852443687
1600.7053960210203	11840.009487612606	79705	proliferating smooth muscle	100.7053960210203	4840.009487612606
1598.1615100931676	12433.859840838508	79706	secretory	98.16151009316764	5433.859840838508
1594.8943649885578	7442.86181350114	79707	mesenchymal	94.89436498855775	442.8618135011402
1594.5339370078757	10194.497125984242	79708	mesenchymal	94.53393700787568	3194.4971259842423
1595.748208379273	10525.642061742015	79709	pericyte	95.74820837927292	3525.6420617420154
1599.211063218392	7632.848764367808	79711	epithelial	99.21106321839191	632.8487643678081
1593.0909090909086	8028.279743083015	79712	ASM	93.09090909090855	1028.279743083015
1594.807407407409	8485.37870370372	79713	fibroblast	94.80740740740907	1485.37870370372
1607.2753140232458	10759.656064866898	79714	epithelial	107.27531402324576	3759.6560648668983
1597.2702387720294	10852.327757248446	79715	mesenchymal	97.27023877202942	3852.327757248446
1593.677459016393	11975.53739754099	79716	other	93.67745901639296	4975.537397540989
1602.1441039565552	12521.942649340574	79717	proliferating smooth muscle	102.14410395655524	5521.942649340574
1597.5368037703522	12635.360025706956	79718	ASM	97.5368037703522	5635.3600257069575
1594.4904863481231	7023.298250853236	79719	fibroblast	94.49048634812311	23.298250853235913
1593.8117753623194	7080.45706521738	79720	arterial	93.8117753623194	80.45706521737975
1595.3725686498865	7341.342448512573	79721	mesenchymal	95.37256864988626	341.34244851257336
1597.425331030513	8183.502806563046	79722	ASM	97.425331030513	1183.502806563046
1595.670161290322	12941.694758064508	79723	pericyte	95.67016129032208	5941.694758064508
1600.2001924721997	8234.50692899913	79724	proliferating smooth muscle	100.20019247219966	1234.5069289991295
1595.7029166666673	8370.253749999993	79725	mesenchymal	95.7029166666673	1370.2537499999926
1598.6651896284843	8581.647890866863	79726	mesenchymal	98.66518962848431	1581.6478908668632
1595.5575460829486	9498.849135944709	79727	mesenchymal	95.55754608294863	2498.849135944707
1599.0365728900258	11106.818686061377	79728	mesenchymal	99.0365728900258	4106.818686061377
1593.773938679244	12172.34304245284	79729	ASM	93.77393867924388	5172.34304245284
1600.8852642276422	12363.605521680209	79730	mesenchymal	100.8852642276422	5363.605521680207
1597.652521739131	8064.076913043483	79732	proliferating smooth muscle	97.65252173913107	1064.0769130434828
1596.400467625899	8241.35	79733	proliferating smooth muscle	96.40046762589895	1241.3500000000004
1599.3112433862427	8567.484674981117	79734	arterial	99.31124338624272	1567.4846749811168
1595.3716522678187	9856.90604751619	79735	mesenchymal	95.37165226781872	2856.9060475161896
1597.285759493671	10918.599367088596	79736	fibroblast	97.2857594936711	3918.599367088597
1596.644894366197	11724.849339788749	79737	proliferating smooth muscle	96.64489436619692	4724.849339788749
1598.1485	11752.39350000001	79738	epithelial	98.1485	4752.393500000009
1596.6576803723815	12182.936889061282	79739	mesenchymal	96.65768037238148	5182.936889061282
1599.1420185540635	12658.117050543837	79740	mesenchymal	99.14201855406372	5658.117050543837
1603.6856948640484	8114.940611782486	79741	mesenchymal	103.6856948640484	1114.9406117824856
1599.254302788844	8467.332211155383	79742	pericyte	99.25430278884414	1467.3322111553823
1594.2636363636352	9172.095454545464	79743	arterial	94.2636363636352	2172.095454545464
1596.02638888889	9660.98055555555	79744	mesenchymal	96.02638888888988	2660.9805555555504
1598.5852685325249	9890.049924357038	79745	mesenchymal	98.58526853252488	2890.0499243570375
1596.1486555697834	10007.513188220242	79746	other	96.1486555697834	3007.5131882202422
1597.160678210679	10835.055880230888	79747	pericyte	97.16067821067897	3835.055880230888
1596.6436072056244	12669.193123901568	79748	mesenchymal	96.64360720562443	5669.1931239015685
1598.5933663833805	12869.091595845128	79749	mesenchymal	98.59336638338029	5869.091595845128
1596.0735598227486	7320.501624815372	79750	arterial	96.07355982274862	320.50162481537245
1596.1300510204076	8132.68061224489	79751	mesenchymal	96.13005102040756	1132.6806122448895
1597.1433604336048	8166.245934959353	79752	arterial	97.1433604336048	1166.2459349593528
1598.5052352941166	9184.199470588252	79753	ASM	98.50523529411656	2184.1994705882535
1605.3816918472062	10668.670032782224	79754	pericyte	105.38169184720618	3668.670032782224
1600.183357452966	10885.768939942098	79755	arterial	100.183357452966	3885.768939942098
1596.7897321428586	10927.433035714294	79756	mesenchymal	96.7897321428586	3927.4330357142935
1598.5677652106078	11687.311817472686	79757	fibroblast	98.56776521060785	4687.311817472686
1594.7366236162368	11946.451937269365	79758	mesenchymal	94.73662361623678	4946.451937269363
1598.970792483659	12645.838684640525	79759	ASM	98.9707924836589	5645.838684640525
1596.0611111111095	7891.214999999987	79760	ASM	96.06111111110954	891.2149999999874
1599.4943763919837	9789.80562360801	79761	fibroblast	99.49437639198344	2789.80562360801
1602.5877840215005	10098.015208893235	79762	epithelial	102.58778402150028	3098.0152088932355
1600.0926000000013	10121.139799999995	79763	proliferating smooth muscle	100.09260000000133	3121.1397999999954
1600.4454457704471	12483.542602667598	79764	arterial	100.44544577044736	5483.542602667598
1601.949786753638	12507.140679879594	79765	mesenchymal	101.94978675363792	5507.140679879594
1600.235755813955	12741.804235880396	79766	mesenchymal	100.23575581395494	5741.804235880396
1601.7111990459678	7103.619850390278	79769	proliferating smooth muscle	101.71119904596776	103.61985039027786
1595.1625471698117	8000.811981132068	79770	pericyte	95.16254716981166	1000.8119811320676
1598.8222058823528	12205.843382352949	79771	mesenchymal	98.82220588235282	5205.843382352947
1599.4167012448138	8409.738568464742	79773	mesenchymal	99.4167012448138	1409.7385684647415
1603.3633793738502	11149.280497237576	79774	other	103.3633793738502	4149.280497237576
1602.799031726412	12838.636495673658	79775	arterial	102.79903172641208	5838.636495673658
1600.4365942028978	10937.114017210162	79776	arterial	100.43659420289782	3937.1140172101623
1604.9202674230148	12420.187463533231	79777	secretory	104.92026742301482	5420.187463533233
1598.6204166666664	12542.174583333332	79778	proliferating smooth muscle	98.62041666666642	5542.174583333332
1603.7979097605887	12760.27928176794	79779	mesenchymal	103.79790976058872	5760.27928176794
1598.017375366568	7152.091532258075	79780	mesenchymal	98.0173753665681	152.09153225807495
1598.5921786120584	9332.955858930602	79781	fibroblast	98.59217861205843	2332.9558589306016
1599.2385795454545	10277.184715909085	79782	pericyte	99.23857954545429	3277.184715909085
1599.6048873546497	12339.759665697686	79783	pericyte	99.60488735464968	5339.759665697686
1598.405319148937	11963.456582446815	79785	mesenchymal	98.405319148937	4963.456582446817
1603.829646892655	12139.444067796598	79786	epithelial	103.82964689265508	5139.444067796598
1598.6576364692214	9160.367711962836	79788	mesenchymal	98.65763646922142	2160.3677119628373
1598.1489088575106	9832.879172015411	79789	ASM	98.1489088575106	2832.879172015413
1599.4248031496052	10070.709860415163	79790	epithelial	99.42480314960515	3070.709860415165
1601.6429859719449	10700.484644288565	79791	ASM	101.64298597194464	3700.484644288563
1603.8698026539632	10996.927466825464	79792	proliferating smooth muscle	103.86980265396323	3996.927466825464
1601.5951398938728	11990.4382175591	79793	mesenchymal	101.59513989387278	4990.4382175591
1598.9233233532943	12168.025688622763	79794	proliferating smooth muscle	98.92332335329434	5168.025688622765
1602.5079495268124	12790.783659305993	79795	pericyte	102.50794952681235	5790.783659305991
1602.212009385666	12949.939462457336	79796	ASM	102.21200938566608	5949.939462457336
1602.8567596566525	7544.405633047205	79798	other	102.85675965665246	544.4056330472049
1606.5787883531625	8276.607921102071	79799	proliferating smooth muscle	106.57878835316228	1276.6079211020715
1599.2159622886852	8327.996521456429	79800	ASM	99.2159622886852	1327.996521456429
1600.193856382979	8491.971329787239	79801	fibroblast	100.193856382979	1491.9713297872386
1605.6185272312512	10437.779049044782	79802	pericyte	105.61852723125116	3437.7790490447824
1600.0528231292508	8040.587108843542	79803	ASM	100.05282312925078	1040.5871088435424
1598.4003294892912	8598.807701812186	79804	proliferating smooth muscle	98.40032948929117	1598.8077018121858
1597.6521205357149	8720.136662946443	79805	arterial	97.65212053571486	1720.1366629464428
1602.6849159970775	9040.03595690286	79806	mesenchymal	102.6849159970775	2040.0359569028608
1598.9396680216796	9922.174695121945	79807	mesenchymal	98.9396680216796	2922.174695121943
1601.0374887082191	11203.436111111108	79808	endothelial	101.03748870821914	4203.436111111108
1602.2807368035194	7140.92406524926	79810	mesenchymal	102.2807368035194	140.9240652492599
1598.8104904632153	8021.55258855587	79811	pericyte	98.81049046321527	1021.55258855587
1605.0436915887856	8360.921962616829	79812	arterial	105.04369158878558	1360.9219626168288
1599.3983525535407	8646.985337726515	79813	proliferating smooth muscle	99.39835255354068	1646.9853377265154
1599.462009803921	9410.98676470589	79814	mesenchymal	99.46200980392132	2410.986764705891
1611.9845665024627	10568.05849261084	79815	proliferating smooth muscle	111.98456650246273	3568.0584926108404
1604.6326158940385	10741.418598233991	79816	proximal progenitor	104.63261589403828	3741.418598233993
1600.0196516192332	10972.255789990204	79817	proliferating smooth muscle	100.01965161923316	3972.255789990204
1600.3944295900178	7079.594340463451	79818	mesenchymal	100.3944295900178	79.59434046345086
1598.828543307086	7600.41289370077	79819	epithelial	98.82854330708597	600.4128937007699
1600.43956166419	8435.882540861816	79820	pericyte	100.43956166419002	1435.882540861816
1600.186270753512	8951.804150702432	79821	mesenchymal	100.18627075351196	1951.804150702432
1601.6533902976846	9974.11598676958	79822	mesenchymal	101.6533902976846	2974.1159867695787
1602.4550129087793	10817.403205679851	79823	proliferating smooth muscle	102.45501290877928	3817.403205679851
1598.7115625	11956.7134375	79824	pericyte	98.71156250000011	4956.713437499999
1602.1360074626857	12451.63614314789	79825	proliferating smooth muscle	102.13600746268548	5451.636143147891
1602.2021091113604	12582.468588301464	79826	epithelial	102.2021091113604	5582.468588301463
1605.118210827466	12620.553917253525	79827	epithelial	105.11821082746587	5620.553917253523
1603.0269297235018	8507.86235599079	79828	mesenchymal	103.02692972350178	1507.86235599079
1598.3331367924538	9543.80436320753	79829	arterial	98.33313679245384	2543.8043632075296
1599.937704918033	8103.053176229506	79830	mesenchymal	99.93770491803298	1103.053176229506
1601.4227272727287	8256.936965240633	79831	proliferating smooth muscle	101.42272727272872	1256.936965240633
1603.3442941176472	8521.484323529417	79832	pericyte	103.34429411764722	1521.4843235294177
1600.767924528302	10594.531132075475	79833	epithelial	100.76792452830205	3594.5311320754754
1601.975522041762	11950.516937355003	79834	mesenchymal	101.9755220417619	4950.516937355003
1602.6398597626758	8451.194822006462	79835	pericyte	102.63985976267575	1451.1948220064623
1600.4727588383853	8736.906060606068	79836	fibroblast	100.47275883838527	1736.9060606060684
1598.9603855721407	10456.721393034832	79837	proliferating smooth muscle	98.9603855721407	3456.7213930348335
1604.096357388317	11060.547199312714	79838	epithelial	104.09635738831707	4060.547199312714
1603.065524944156	7911.661578555475	79842	mesenchymal	103.0655249441561	911.661578555475
1601.2422789115642	9175.2788435374	79843	proliferating smooth muscle	101.2422789115642	2175.278843537398
1600.738272058822	10037.31863970589	79844	proliferating smooth muscle	100.73827205882208	3037.3186397058907
1607.4484472620372	11867.7164829107	79845	mesenchymal	107.44844726203723	4867.716482910699
1604.1519250253284	12894.969022289772	79846	arterial	104.1519250253284	5894.969022289772
1602.6525460717753	7996.05191561592	79849	arterial	102.6525460717753	996.0519156159198
1599.9766089108914	8086.968564356435	79850	mesenchymal	99.9766089108914	1086.9685643564353
1600.4191051136372	9167.86036931817	79851	arterial	100.41910511363722	2167.8603693181703
1603.7578488372092	8481.148982558136	79852	pericyte	103.75784883720917	1481.1489825581357
1601.1838560885603	8713.200830258309	79853	other	101.18385608856032	1713.200830258309
1600.6177293064889	7117.195357941825	79855	mesenchymal	100.61772930648884	117.19535794182502
1602.6533561643837	8014.239554794526	79856	arterial	102.65335616438348	1014.2395547945262
1602.7403017241363	8617.914331896545	79857	pericyte	102.74030172413632	1617.9143318965453
1602.5437098844682	9023.700096277262	79858	arterial	102.54370988446816	2023.7000962772615
1605.9435660506515	10841.083504449023	79859	mesenchymal	105.94356605065173	3841.083504449023
1602.645356703567	7975.0898523985325	79861	fibroblast	102.64535670356668	975.0898523985323
1604.2314895155446	9196.823680404914	79862	mesenchymal	104.23148951554458	2196.823680404914
1603.1697110141763	10335.896673936762	79863	fibroblast	103.16971101417651	3335.8966739367625
1601.8951149425284	10878.88189655173	79864	fibroblast	101.89511494252838	3878.88189655173
1604.5718495013612	11797.358272892106	79865	epithelial	104.57184950136116	4797.3582728921065
1603.07878256513	12683.086573146307	79866	arterial	103.07878256513004	5683.086573146307
1603.2580563947645	12773.718177240671	79867	pericyte	103.25805639476424	5773.718177240671
1604.861692804429	8722.587154059025	79868	pericyte	104.86169280442869	1722.5871540590251
1604.3922469490308	10138.2242821249	79869	pericyte	104.39224694903078	3138.2242821249
1609.20586215064	10684.566674561813	79870	arterial	109.20586215064009	3684.5666745618128
1608.1241266375544	11965.077542108536	79871	mesenchymal	108.12412663755435	4965.0775421085345
1604.566221174004	7269.812919287197	79873	other	104.56622117400389	269.8129192871975
1604.0083926453144	8053.56014234876	79874	pericyte	104.00839264531442	1053.5601423487597
1603.810751840167	10489.578680336504	79875	mesenchymal	103.81075184016709	3489.5786803365027
1604.7356481481486	10553.18295717592	79876	arterial	104.73564814814858	3553.182957175919
1600.415841584157	11085.302722772263	79877	arterial	100.41584158415708	4085.302722772265
1609.2033285714297	11115.346914285705	79878	arterial	109.20332857142968	4115.346914285705
1609.5976679104465	12038.671828358209	79879	pericyte	109.59766791044648	5038.671828358207
1607.725935990337	12221.507638888892	79880	mesenchymal	107.72593599033668	5221.507638888892
1603.6379896313367	8077.006336405533	79882	proliferating smooth muscle	103.63798963133672	1077.0063364055331
1605.5129694835691	9456.131083724586	79883	arterial	105.51296948356936	2456.1310837245856
1603.549122807018	9801.515350877184	79884	fibroblast	103.54912280701797	2801.5153508771855
1603.5103267570887	10366.25690505548	79885	ASM	103.5103267570887	3366.2569050554794
1605.3095641646505	12109.58774213074	79886	secretory	105.30956416465052	5109.587742130741
1618.840059179047	12935.963910224127	79887	proliferating smooth muscle	118.84005917904732	5935.963910224129
1606.180529646901	8545.270469686893	79888	mesenchymal	106.18052964690104	1545.2704696868932
1604.655872483222	9541.869563758382	79889	mesenchymal	104.65587248322208	2541.8695637583824
1602.7938118811871	9602.890305280544	79890	proliferating smooth muscle	102.79381188118714	2602.890305280546
1604.6434246575332	8089.3452739725935	79892	mesenchymal	104.64342465753316	1089.3452739725935
1604.6681420765026	11310.629043715851	79893	other	104.6681420765026	4310.629043715853
1605.0968132854591	11439.738599640945	79894	ASM	105.09681328545912	4439.738599640943
1602.575	12304.408565459597	79895	fibroblast	102.57500000000005	5304.408565459595
1601.3545643153534	12883.907572614098	79896	proximal progenitor	101.3545643153534	5883.907572614098
1609.51137523931	12961.913816209311	79897	epithelial	109.51137523930991	5961.913816209313
1602.0556220095702	8098.86937799043	79899	mesenchymal	102.05562200957024	1098.8693779904297
1613.7951886505411	10613.375182565023	79900	secretory	113.79518865054116	3613.375182565025
1607.145058945907	12573.577236477107	79901	epithelial	107.14505894590708	5573.577236477107
1603.596250000001	8177.669999999988	79902	ASM	103.59625000000096	1177.6699999999882
1610.9779705882363	9033.904941176474	79903	pericyte	110.97797058823652	2033.9049411764736
1609.4652977748704	10946.418160994775	79904	fibroblast	109.46529777487036	3946.4181609947777
1606.854210956663	12349.006398201134	79905	fibroblast	106.85421095666334	5349.006398201134
1605.9378519290924	12564.233289885293	79906	epithelial	105.9378519290924	5564.233289885291
1606.3323930678473	7031.586393805318	79907	mesenchymal	106.3323930678473	31.58639380531804
1602.7055019305008	7321.913706563722	79908	pericyte	102.70550193050076	321.91370656372237
1605.405762081784	10130.214962825265	79909	ASM	105.40576208178412	3130.214962825263
1608.2748258513918	10201.409152476785	79910	pericyte	108.27482585139182	3201.4091524767828
1608.430052657974	11076.937512537615	79911	proliferating smooth muscle	108.4300526579741	4076.9375125376177
1606.0864221364234	12496.97487129988	79912	fibroblast	106.08642213642338	5496.974871299881
1606.1832782824108	12726.39911230389	79913	fibroblast	106.1832782824108	5726.39911230389
1609.9729020159396	7122.56134552274	79914	ASM	109.97290201593955	122.56134552274034
1608.955486358246	7731.979196322647	79915	mesenchymal	108.95548635824592	731.9791963226471
1604.7979007633592	8424.937786259541	79916	mesenchymal	104.79790076335917	1424.937786259541
1606.339486260454	8559.212037037025	79917	mesenchymal	106.3394862604539	1559.2120370370249
1605.0561102236409	8626.629193290744	79918	proliferating smooth muscle	105.05611022364089	1626.6291932907443
1608.3948810269244	9948.02716030058	79919	mesenchymal	108.3948810269244	2948.0271603005804
1610.1200980392157	12186.95031625552	79920	proliferating smooth muscle	110.12009803921568	5186.950316255521
1611.07170037254	12462.111335816937	79921	mesenchymal	111.07170037254014	5462.111335816937
1610.2291882780091	7088.153241701253	79923	ASM	110.22918827800912	88.15324170125314
1606.3794117647055	10188.428564307078	79924	pericyte	106.37941176470554	3188.428564307078
1606.696232439337	10452.86832694764	79925	mesenchymal	106.69623243933712	3452.8683269476387
1607.242469879517	10461.289909638555	79926	mesenchymal	107.24246987951732	3461.2899096385554
1605.6212382445135	10828.95364420064	79927	mesenchymal	105.62123824451372	3828.9536442006392
1605.7436477987417	11743.532421383652	79928	epithelial	105.74364779874168	4743.532421383652
1606.8622519413295	12051.51960742018	79929	mesenchymal	106.86225194132952	5051.519607420181
1610.2152462578456	12649.284512312892	79930	mesenchymal	110.2152462578456	5649.284512312892
1605.1414133738588	9566.625911854117	79931	mesenchymal	105.14141337385875	2566.625911854117
1605.3140918580384	9581.594363256792	79932	mesenchymal	105.3140918580384	2581.5943632567923
1606.8730547550429	10151.121181556193	79933	mesenchymal	106.87305475504286	3151.121181556193
1606.410855263159	10908.2817284689	79934	mesenchymal	106.41085526315896	3908.281728468899
1614.8426407185636	10984.644640718549	79935	proliferating smooth muscle	114.84264071856364	3984.6446407185463
1607.4580246913567	11427.09074074074	79936	ASM	107.45802469135674	4427.090740740739
1606.5262628865971	11906.098582474233	79937	fibroblast	106.52626288659712	4906.098582474233
1606.781062030076	12715.680592105273	79938	pericyte	106.78106203007589	5715.680592105271
1608.8757875787576	12804.255220522058	79939	pericyte	108.87578757875758	5804.255220522058
1606.082521186442	7712.279837570621	79941	ASM	106.08252118644214	712.2798375706207
1608.0851838235308	9790.536580882364	79942	other	108.08518382353076	2790.5365808823626
1613.0827680667896	10060.75435037829	79943	epithelial	113.08276806678964	3060.754350378291
1611.4697923426345	10969.208500973386	79944	proliferating smooth muscle	111.46979234263426	3969.2085009733855
1608.659413202933	12081.0625	79945	ASM	108.65941320293292	5081.0625
1609.404226557153	12176.043583162227	79946	ASM	109.40422655715292	5176.043583162227
1608.942796610169	7625.096445386063	79949	epithelial	108.94279661016868	625.0964453860634
1609.6049363057332	8650.649980095532	79950	proliferating smooth muscle	109.6049363057332	1650.6499800955316
1610.1351021152443	11197.537436177983	79951	pericyte	110.13510211524432	4197.537436177983
1604.5659351145027	11758.95152671756	79952	epithelial	104.56593511450274	4758.951526717559
1613.741987179488	12998.050641025646	79953	epithelial	113.74198717948798	5998.050641025646
1605.8360795454544	7004.580227272712	79954	mesenchymal	105.83607954545435	4.580227272712364
1606.0423986486492	7802.999662162153	79955	proliferating smooth muscle	106.04239864864915	802.9996621621531
1608.9433726067748	9176.047606774651	79956	proliferating smooth muscle	108.9433726067748	2176.047606774653
1609.0920941558452	10212.476477272712	79957	arterial	109.0920941558452	3212.476477272712
1609.539513752456	12698.836738703343	79958	ASM	109.53951375245606	5698.836738703343
1607.2246350364978	7323.020985401453	79959	fibroblast	107.22463503649784	323.0209854014529
1607.88742840779	8687.923825887736	79960	proliferating smooth muscle	107.88742840778993	1687.9238258877358
1606.3713973799115	9587.903056768562	79961	mesenchymal	106.37139737991151	2587.9030567685622
1607.3598600508897	9648.789376590325	79962	fibroblast	107.35986005088968	2648.7893765903245
1609.1063218390811	9960.287643678155	79963	mesenchymal	109.10632183908116	2960.287643678157
1610.4045763598324	10933.943043933064	79964	mesenchymal	110.4045763598324	3933.943043933065
1607.6421019108288	8151.886401273876	79966	fibroblast	107.64210191082884	1151.886401273876
1606.708253588516	8160.824641148336	79967	proliferating smooth muscle	106.70825358851609	1160.824641148336
1614.0225826575177	8260.069026824713	79968	proliferating smooth muscle	114.02258265751766	1260.0690268247126
1610.0559716035632	8338.861219376384	79969	proliferating smooth muscle	110.0559716035632	1338.8612193763838
1606.280607476636	9702.834754672896	79970	fibroblast	106.28060747663608	2702.8347546728965
1607.6085122699387	10036.738726993875	79971	ASM	107.60851226993871	3036.7387269938754
1609.3938493565463	12390.705450416346	79972	proliferating smooth muscle	109.39384935654653	5390.705450416346
1607.3465909090914	12433.776136363627	79973	secretory	107.34659090909145	5433.776136363627
1608.733890954151	7947.176270136318	79975	mesenchymal	108.7338909541511	947.1762701363176
1608.5073664122124	8003.482748091611	79976	arterial	108.50736641221238	1003.482748091611
1606.2046825396812	8307.97396825396	79977	mesenchymal	106.20468253968124	1307.9739682539605
1609.3500753012052	9575.067118473902	79978	mesenchymal	109.35007530120517	2575.067118473902
1610.3511994949504	10815.301167929278	79979	ASM	110.35119949495038	3815.3011679292777
1608.6424775449111	11653.13334580837	79980	mesenchymal	108.64247754491134	4653.13334580837
1608.535987748853	11790.266385911194	79981	epithelial	108.53598774885268	4790.266385911194
1623.764137283818	12158.59473790052	79982	epithelial	123.76413728381794	5158.594737900519
1607.2416666666654	7256.877941176468	79983	mesenchymal	107.24166666666542	256.8779411764681
1608.714701986756	8432.923079470209	79984	ASM	108.71470198675593	1432.923079470209
1606.525167785236	8588.175167785232	79985	mesenchymal	106.52516778523592	1588.1751677852317
1612.7470508390932	11988.823297137213	79986	mesenchymal	112.74705083909316	4988.823297137213
1610.8363171355486	12026.375223785164	79987	mesenchymal	110.8363171355486	5026.375223785164
1607.2423170731722	12307.157073170732	79988	arterial	107.24231707317222	5307.1570731707325
1606.7387681159423	7082.31050724639	79989	mesenchymal	106.73876811594256	82.31050724639044
1608.598602484471	8178.495807453401	79990	proliferating smooth muscle	108.59860248447104	1178.4958074534006
1611.6480290456425	11103.725129668048	79991	fibroblast	111.64802904564226	4103.725129668048
1608.7362903225803	11759.765322580632	79992	epithelial	108.73629032258032	4759.765322580633
1609.155243088656	12916.931053384184	79993	mesenchymal	109.1552430886561	5916.9310533841835
1612.4528229665082	8058.923923444972	79996	arterial	112.45282296650817	1058.9239234449724
1610.6088610197364	9150.511040296047	79997	arterial	110.60886101973642	2150.511040296047
1609.450750750752	9782.877702702715	79998	fibroblast	109.45075075075216	2782.8777027027154
1610.1313157894738	9868.526315789471	79999	mesenchymal	110.13131578947376	2868.5263157894733
1608.84425	10086.928150000002	80000	epithelial	108.8442500000001	3086.9281500000016
1610.84796989051	10695.907162408748	80001	pericyte	110.84796989051006	3695.907162408748
1611.164471057885	8068.296906187636	80004	mesenchymal	111.16447105788508	1068.2969061876356
1609.2817106460411	11018.746769790729	80005	proliferating smooth muscle	109.28171064604136	4018.7467697907286
1620.7835141739995	11855.730087976548	80006	mesenchymal	120.78351417399948	4855.730087976548
1615.0224068767914	7136.780974212045	80007	proliferating smooth muscle	115.02240687679136	136.7809742120453
1610.6857898448525	8082.17242595204	80008	proliferating smooth muscle	110.68578984485248	1082.1724259520397
1610.2769475920695	8297.314447592073	80009	mesenchymal	110.27694759206952	1297.3144475920726
1613.1729352346986	10725.549390968525	80010	proximal progenitor	113.17293523469856	3725.5493909685247
1610.3367647058835	10921.264585342344	80011	fibroblast	110.33676470588352	3921.264585342344
1623.2948660714274	11006.7443452381	80012	proliferating smooth muscle	123.29486607142736	4006.744345238101
1609.1944664031632	7013.103705533608	80015	pericyte	109.19446640316325	13.103705533608265
1608.0792553191502	7315.968971631223	80016	mesenchymal	108.0792553191502	315.9689716312232
1609.5298313878095	8375.774805447465	80017	fibroblast	109.52983138780952	1375.774805447465
1613.9624419953582	9595.926121423036	80018	pericyte	113.96244199535818	2595.9261214230373
1611.0806334622837	11685.188612185691	80019	fibroblast	111.08063346228369	4685.188612185693
1614.6908088235307	12557.891615275144	80020	epithelial	114.69080882353067	5557.891615275144
1611.8793743372223	12776.480646871694	80021	fibroblast	111.87937433722232	5776.480646871694
1611.4972964763074	8568.622630619675	80023	mesenchymal	111.49729647630738	1568.622630619675
1610.2357828655834	9336.204431314638	80024	proliferating smooth muscle	110.23578286558336	2336.204431314638
1610.0283633841875	9469.140950069352	80025	arterial	110.02836338418751	2469.1409500693535
1611.4121513944222	9805.09289508632	80026	fibroblast	111.41215139442215	2805.09289508632
1612.8081175836046	9997.085895361372	80027	other	112.8081175836046	2997.0858953613715
1615.5788306451627	10705.527016129045	80028	proliferating smooth muscle	115.57883064516272	3705.5270161290423
1614.8181775918174	12205.862273361216	80029	mesenchymal	114.8181775918174	5205.862273361217
1613.9312694704065	8160.430821651095	80031	epithelial	113.93126947040628	1160.4308216510954
1608.6684853420188	9552.837214983723	80032	proliferating smooth muscle	108.6684853420188	2552.837214983725
1612.39331210191	10735.183885350309	80033	epithelial	112.39331210190994	3735.183885350307
1612.757823529411	11829.260911764692	80034	proliferating smooth muscle	112.7578235294111	4829.260911764692
1611.1623906705536	12869.379057337206	80035	fibroblast	111.16239067055358	5869.379057337206
1612.152189454869	7577.343051831995	80036	proliferating smooth muscle	112.1521894548689	577.3430518319947
1611.6689252336434	9409.892815420566	80037	fibroblast	111.66892523364344	2409.892815420566
[truncated: 98,007 more rows]
