# Supplementary material for: NIPMAP: niche-phenotype mapping of multiplex histology data by community ecology
Source: Nat Commun. 2023 Nov 7;14:7182. doi: 10.1038/s41467-023-42878-z (PMC10630431; doi:10.1038/s41467-023-42878-z)
Supplement: Supplementary file 6 — Source Data [file 41467_2023_42878_MOESM6_ESM.zip › Fig5,S11/niche_cellbundance.csv]

	secretory	epithelial	proliferating smooth muscle	lymphatic endothelial	arterial	mesenchymal	ciliated epithelial	neuronal	pericyte	ASM	fibroblast	megakaryocyte	proximal progenitor	endothelial	neuroendocrine	chondroblast	Dendritic	macrophage	myeloid	mesothelial	monocyte	capillary	ILC3	B-cell	erythrocyte	myeloid progenitor	mast/basophil	venous	neutrophil	ILC2	lymphoid progenitor	natural killer
0	6.400157769197021e-05	0.0035807579397587035	0.0002397690979951436	-9.415715180008731e-06	2.273567164204907e-05	3.5934248830407287e-05	5.073758161274738e-05	-1.7646463387183955e-06	3.2921102260886816e-07	0.00012879018471236993	-8.564935940024598e-05	1.256562160981246e-06	0.00014502372921230408	8.517934896474824e-06	1.6260670897949676e-05	-1.1144061965158159e-06	-1.6549132766909594e-06	4.288351910330761e-07	4.089312831790675e-07	-3.4754596620812555e-06	-1.1384728008829088e-06	-1.0295784358017108e-06	-5.483601186734189e-07	1.3830238518208554e-07	2.086767952629619e-09	-1.7782351238626404e-07	-1.031680126322664e-07	1.0918035918637158e-06	-4.125941023985918e-07	-3.494023325879079e-07	-6.184040229334223e-08	0.0
1	-6.30414494121636e-05	3.846344459901795e-06	0.0001503356484020481	4.137234111574928e-06	0.0003134301136723507	0.00314903610757607	-2.783197049554229e-05	-2.093383982276214e-06	0.0001724149405626617	0.00010432024055845711	0.0004598197331004896	3.138347853496066e-06	-6.593862764751914e-05	0.00014007993864670006	-3.6907082465189155e-05	1.4619390417001676e-05	2.775661880162904e-07	2.0479543661431258e-05	7.026453965709583e-07	1.0406587115174027e-05	5.323631431488931e-06	1.3496902795524313e-05	3.2797654425651923e-07	3.3587190931068363e-07	-9.364500942187095e-08	1.0199054750184128e-06	4.7169644148265555e-07	2.0326875924258783e-06	2.6922171924601603e-06	-2.9406550550754303e-07	-1.7645692330778497e-07	0.0
2	0.00025697916000420786	-1.7763892375590373e-05	0.003184476076886249	-1.553534765698699e-05	0.00027855306575800474	0.0009208758893956752	2.571985425556246e-05	3.1455048889311075e-06	0.00018653797573624491	0.0006519363190941874	-0.00011989055841138554	3.775395391679897e-06	0.0002413260699521087	1.0302153853310562e-05	0.00015887408685191215	4.197437446303057e-06	1.4987035503806601e-06	1.3427248822447056e-05	9.817183343863447e-07	3.811683332424265e-06	2.658341706026781e-06	2.4140951583757365e-06	2.643701873106921e-07	-6.339915735372057e-07	4.251536856051709e-07	-1.0283436134703566e-06	3.049919416894909e-08	1.4456731275352772e-06	2.927484985802605e-07	2.4630083362586267e-07	-1.1893608061482252e-08	0.0
3	-6.952302062170017e-05	9.978475434967821e-06	1.8509429534289805e-05	1.0579910234152796e-05	0.0010595259690786818	-5.93886350557111e-05	-2.2414663963478093e-05	4.351826152368182e-06	0.002963495822821615	8.76255674373039e-06	0.00021135610775089035	1.321695027453767e-05	-4.721789330603341e-05	0.0001122179538017697	-2.308554740207997e-05	5.264178757783514e-06	8.014570933861684e-06	1.715536028426872e-05	5.507551497129528e-07	4.94431410256546e-06	3.7416007408354176e-06	1.4452739263905911e-05	4.134344334312376e-06	7.909270677747989e-07	-2.5356156351895555e-07	2.2699117766033835e-06	7.919488588445386e-07	1.4019784789945063e-05	-1.5343529626890136e-06	5.187308326275084e-07	7.255847536817286e-07	0.0
4	3.991013320535055e-05	4.684659452896828e-06	-2.905194131751893e-07	1.4325802699755974e-05	1.0740760520105952e-05	-1.51277093019056e-05	2.2412373589030766e-05	1.8424378377847742e-06	-1.3094512687532734e-05	3.134879913199266e-05	6.137855732714123e-05	4.026993561331815e-06	3.0041670054015778e-05	1.488286263174448e-05	2.154228376913241e-05	3.5435543667442786e-06	3.2791534745656514e-06	5.645896520962862e-06	4.333361596596327e-07	6.551221283577442e-06	2.967335905972053e-06	1.6650366880633393e-06	6.777631772298749e-07	6.38548526781673e-07	3.645717074167915e-07	5.808132783923647e-07	3.2042234772194026e-07	2.1367649769930183e-06	2.0462457886155466e-07	5.070207309396306e-07	3.5772339310380985e-07	0.0
