# Supplementary material for: NIPMAP: niche-phenotype mapping of multiplex histology data by community ecology
Source: Nat Commun. 2023 Nov 7;14:7182. doi: 10.1038/s41467-023-42878-z (PMC10630431; doi:10.1038/s41467-023-42878-z)
Supplement: Supplementary file 6 — Source Data [file 41467_2023_42878_MOESM6_ESM.zip › Fig5,S11/patient1_patient1_cell_positions_simplified.txt]

x_origin and y_origin are the cell coordinates of the initial dataset, in pixels
x, y are the transformed coordinates in micro-meters which we used in the analysis
